# Supplementary material for: Diarrhea as a cause of mortality in a mouse model of infectious colitis
Source: Genome Biol. 2008 Aug 4;9(8):R122. doi: 10.1186/gb-2008-9-8-r122 (PMC2575512; doi:10.1186/gb-2008-9-8-r122)
Supplement: Additional data file 2 — All differentially expressed genes. [file gb-2008-9-8-r122-S2.xls]

## Sheet: all 2 fold
Additional data file 2. Genes differentially expressed between and within the experimental groups prior to or in response to C. rodentium infection (log2-transformed ratios for individual and delta eta comparisons, P values and presence calls are presented)
probe set	gene	Accession	LocusLink	Description	Relative mRNA expressions - log2 ratios										Delta eta analysis S vs F			P values of t-test for individual comparisons										Log2 raw intensities													Presence call for raw data
					Sp vs Fp	Si4 vs Fi4	Si9 vs Fi9	Si4 vs Sp	Si9 vs Sp	Si9 vs Si4	Fi4 vs Fp	Fi9 vs Fp	Fi9 vs Fi4		4 day delta eta	9 day delta eta		Sp vs Fp	Si4 vs Fi4	Si9 vs Fi9	Si4 vs Sp	Si9 vs Sp	Si9 vs Si4	Fi4 vs Fp	Fi9 vs Fp	Fi9 vs Fi4		Fp mean	Fp SE	Sp mean	Sp SE	Fi4 mean	Fi4 SE	Si4 mean	Si4 SE	Fi9 mean	Fi9 SE	Si9 mean	Si9 SE		Fp	Sp	Fi4	Si4	Fi9	Si9
1460044_at	0 day neonate cerebellum cDNA, RIKEN full-length enriched library, clone:C230062K19 product:unclassifiable, full insert sequence	BB389395		gb:BB389395 /DB_XREF=gi:16408719 /DB_XREF=BB389395 /CLONE=C230062K19 /FEA=EST /CNT=5 /TID=Mm.125983.1 /TIER=ConsEnd /STK=5 /UG=Mm.125983 /UG_TITLE=ESTs	-0.24	-0.1	-1.25	-0.24	-0.12	0.11	-0.38	0.89	1.27		0.14	-1.01		0.331523	0.569557	0.208462	0.325447	0.786071	0.789976	0.078647	0.329628	0.205626		3.94	0.1	3.7	0.2	3.56	0.13	3.46	0.07	4.83	0.69	3.58	0.37		0	25	0	0	33	0
1439906_at	0 day neonate eyeball cDNA, RIKEN full-length enriched library, clone:E130004J04 product:unclassifiable, full insert sequence	BB184086		gb:BB184086 /DB_XREF=gi:16270309 /DB_XREF=BB184086 /CLONE=A330007G10 /FEA=EST /CNT=8 /TID=Mm.23555.1 /TIER=ConsEnd /STK=6 /UG=Mm.23555 /UG_TITLE=ESTs	-0.22	0.19	0.07	-0.89	-1.59	-0.7	-1.3	-1.88	-0.58		0.41	0.29		0.431926	0.558719	0.870904	0.048682	0.024546	0.188054	0.000944	7.3e-05	0.032471		6.99	0.16	6.77	0.21	5.69	0.14	5.88	0.25	5.11	0.07	5.18	0.35		100	100	100	100	100	100
1457257_x_at	0 day neonate lung cDNA, RIKEN full-length enriched library, clone:E030046E07 product:unclassifiable, full insert sequence	BB380053		gb:BB380053 /DB_XREF=gi:9099766 /DB_XREF=BB380053 /CLONE=C230003J04 /FEA=EST /CNT=5 /TID=Mm.40477.1 /TIER=ConsEnd /STK=5 /UG=Mm.40477 /UG_TITLE=ESTs	1.8	-0.68	1.25	-2.66	-1.16	1.5	-0.18	-0.61	-0.43		-2.48	-0.55		0.090186	0.144772	0.286678	0.029157	0.364936	0.222523	0.466794	0.145292	0.273085		3.81	0.09	5.61	0.73	3.63	0.19	2.95	0.3	3.2	0.27	4.46	0.88		40	75	33	33	33	66
1442350_at	0 day neonate skin cDNA, RIKEN full-length enriched library, clone:4632424N07 product:unclassifiable, full insert sequence	AV233462		gb:AV233462 /DB_XREF=gi:16386046 /DB_XREF=AV233462 /CLONE=4632424N07 /FEA=EST /CNT=8 /TID=Mm.71633.1 /TIER=ConsEnd /STK=3 /UG=Mm.71633 /UG_TITLE=ESTs	-0.2	0.23	-1.52	0.14	0.72	0.58	-0.29	2.04	2.33		0.43	-1.32		0.338187	0.449298	0.025496	0.414023	0.136189	0.200437	0.370426	0.000109	0.002736		7.76	0.16	7.56	0.12	7.47	0.24	7.7	0.1	9.8	0.14	8.28	0.32		100	100	100	100	100	100
1443908_at	0 day neonate thymus cDNA, RIKEN full-length enriched library, clone:A430069K07 product:unclassifiable, full insert sequence	BB205833		gb:BB205833 /DB_XREF=gi:16352030 /DB_XREF=BB205833 /CLONE=A430069K07 /FEA=EST /CNT=9 /TID=Mm.215578.1 /TIER=ConsEnd /STK=2 /UG=Mm.215578 /UG_TITLE=ESTs	0.75	0.06	-0.29	-0.98	0.01	0.99	-0.3	1.05	1.35		-0.68	-1.04		0.010875	0.77167	0.111055	0.006171	0.961005	0.004718	0.263473	0.000312	0.014493		7.57	0.12	8.32	0.16	7.27	0.19	7.33	0.06	8.62	0.05	8.33	0.11		100	100	100	66	100	100
1442559_at	10 days neonate cerebellum cDNA, RIKEN full-length enriched library, clone:B930020D16 product:hypothetical protein, full insert sequence	BB339757		gb:BB339757 /DB_XREF=gi:16404426 /DB_XREF=BB339757 /CLONE=B930020D16 /FEA=EST /CNT=4 /TID=Mm.38319.1 /TIER=ConsEnd /STK=3 /UG=Mm.38319 /UG_TITLE=ESTs, Weakly similar to proline rich protein 2 (Mus musculus) (M.musculus)	0.75	-0.92	0.12	0.04	0.09	0.05	1.72	0.72	-0.99		-1.68	-0.63		0.289302	0.149048	0.921183	0.955207	0.906635	0.942632	0.017183	0.5632	0.431074		1.2	0.46	1.96	0.47	2.92	0.24	1.99	0.42	1.93	1.01	2.05	0.57		20	50	33	0	0	0
1438310_at	10 days neonate cerebellum cDNA, RIKEN full-length enriched library, clone:B930095L19 product:unclassifiable, full insert sequence	BB353853		gb:BB353853 /DB_XREF=gi:16405574 /DB_XREF=BB353853 /CLONE=B930095L19 /FEA=EST /CNT=12 /TID=Mm.178542.1 /TIER=Stack /STK=11 /UG=Mm.178542 /UG_TITLE=ESTs	0.27	0.5	1.39	-1.35	-1.56	-0.2	-1.59	-2.68	-1.09		0.24	1.12		0.184075	0.032166	0.014516	0.000622	0.012701	0.528393	7.3e-05	8.5e-05	0.009371		9.31	0.14	9.58	0.12	7.72	0.08	8.23	0.12	6.63	0.16	8.03	0.25		100	100	100	100	100	100
1455249_at	10 days neonate skin cDNA, RIKEN full-length enriched library, clone:4732480G12 product:unclassifiable, full insert sequence	BQ175681		gb:BQ175681 /DB_XREF=gi:20351173 /DB_XREF=UI-M-DJ2-bwe-i-10-0-UI.s1 /CLONE=UI-M-DJ2-bwe-i-10-0-UI /FEA=EST /CNT=44 /TID=Mm.25700.1 /TIER=Stack /STK=18 /UG=Mm.25700 /UG_TITLE=ESTs	-0.1	0.1	-0.06	-0.6	-1.22	-0.62	-0.8	-1.25	-0.45		0.2	0.03		0.657078	0.625923	0.869584	0.014975	0.032814	0.152125	0.015626	0.009478	0.177361		7.83	0.16	7.74	0.13	7.04	0.16	7.14	0.1	6.58	0.22	6.52	0.29		100	100	100	100	100	100
1441108_at	12 days embryo eyeball cDNA, RIKEN full-length enriched library, clone:D230035N06 product:unclassifiable, full insert sequence	AU040876		gb:AU040876 /DB_XREF=gi:3954700 /DB_XREF=AU040876 /CLONE=J0819G11 /FEA=EST /CNT=7 /TID=Mm.156717.1 /TIER=ConsEnd /STK=4 /UG=Mm.156717 /UG_TITLE=ESTs	1.63	1.07	1.3	-0.8	-0.21	0.59	-0.24	0.13	0.36		-0.56	-0.34		6.7e-05	0.001643	0.039186	0.004677	0.532727	0.145545	0.172908	0.324683	0.071926		6.53	0.11	8.17	0.14	6.29	0.1	7.36	0.08	6.66	0.01	7.96	0.27		100	100	100	100	100	100
1436592_at	12 days embryo head cDNA, RIKEN full-length enriched library, clone:3010015L05 product:unclassifiable, full insert sequence	BB453760		gb:BB453760 /DB_XREF=gi:16425788 /DB_XREF=BB453760 /CLONE=D130026M09 /FEA=EST /CNT=18 /TID=Mm.29602.1 /TIER=Stack /STK=8 /UG=Mm.29602 /UG_TITLE=ESTs	0.35	0.17	0.01	-1.08	-1.05	0.04	-0.9	-0.71	0.2		-0.18	-0.34		0.079265	0.137387	0.95158	0.000771	0.005101	0.839822	0.001113	0.005269	0.197144		6.73	0.12	7.08	0.12	5.82	0.04	5.99	0.08	6.02	0.11	6.03	0.15		80	100	33	66	66	33
1458072_at	12 days embryo spinal ganglion cDNA, RIKEN full-length enriched library, clone:D130082N20 product:unclassifiable, full insert sequence	BB463650		gb:BB463650 /DB_XREF=gi:16426922 /DB_XREF=BB463650 /CLONE=D130082N20 /FEA=EST /CNT=3 /TID=Mm.100949.1 /TIER=ConsEnd /STK=3 /UG=Mm.100949 /UG_TITLE=ESTs	0.59	0.5	-0.54	-0.98	-1.3	-0.32	-0.9	-0.17	0.72		-0.08	-1.13		0.009185	0.066921	0.183344	0.005322	0.037028	0.366155	0.008709	0.468775	0.03709		4.24	0.14	4.83	0.05	3.35	0.16	3.85	0.11	4.07	0.17	3.53	0.27		40	50	33	33	33	0
1455150_at	13 days embryo forelimb cDNA, RIKEN full-length enriched library, clone:5930438H13 product:unclassifiable, full insert sequence	BB038506		gb:BB038506 /DB_XREF=gi:16258493 /DB_XREF=BB038506 /CLONE=5930438H13 /FEA=EST /CNT=24 /TID=Mm.132150.1 /TIER=Stack /STK=23 /UG=Mm.132150 /UG_TITLE=ESTs	-0.16	0.05	0.22	-0.67	-0.7	-0.04	-0.88	-1.08	-0.21		0.21	0.38		0.396586	0.911712	0.590843	0.023514	0.03618	0.882293	0.13323	0.065476	0.694832		4.59	0.09	4.43	0.15	3.71	0.37	3.76	0.14	3.5	0.32	3.72	0.18		80	100	66	33	33	33
1439887_at	16 days embryo head cDNA, RIKEN full-length enriched library, clone:C130025B04 product:unclassifiable, full insert sequence	BB364961		gb:BB364961 /DB_XREF=gi:16406297 /DB_XREF=BB364961 /CLONE=C130025B04 /FEA=EST /CNT=14 /TID=Mm.23549.1 /TIER=ConsEnd /STK=6 /UG=Mm.23549 /UG_TITLE=ESTs	0	-0.08	1.18	-1.12	-0.19	0.93	-1.04	-1.37	-0.33		-0.08	1.18		0.985826	0.840318	0.091039	0.013594	0.714029	0.155058	0.086568	0.00293	0.459013		8.29	0.1	8.29	0.21	7.25	0.35	7.17	0.01	6.92	0.16	8.1	0.42		100	100	100	100	100	100
1458324_x_at	16 days embryo head cDNA, RIKEN full-length enriched library, clone:C130051K14 product:unclassifiable, full insert sequence	BB208251		gb:BB208251 /DB_XREF=gi:8873204 /DB_XREF=BB208251 /CLONE=A430087F22 /FEA=EST /CNT=3 /TID=Mm.96562.1 /TIER=ConsEnd /STK=3 /UG=Mm.96562 /UG_TITLE=ESTs	-0.48	-0.12	0.01	-0.04	-0.85	-0.81	-0.41	-1.34	-0.93		0.37	0.49		0.075847	0.660567	0.944594	0.861772	0.002038	0.036553	0.147881	0.001316	0.008551		5.74	0.2	5.26	0.1	5.34	0.14	5.22	0.2	4.41	0.09	4.42	0.1		100	100	100	100	33	0
1436359_at	16 days neonate cerebellum cDNA, RIKEN full-length enriched library, clone:9630013F18 product:unclassifiable, full insert sequence	BF471533		gb:BF471533 /DB_XREF=gi:11540716 /DB_XREF=UI-M-BH3-avt-e-11-0-UI.r1 /CLONE=UI-M-BH3-avt-e-11-0-UI /FEA=EST /CNT=15 /TID=Mm.143446.1 /TIER=Stack /STK=9 /UG=Mm.143446 /UG_TITLE=ESTs	0.07	0.22	-0.19	-0.88	-1.06	-0.19	-1.03	-0.81	0.22		0.15	-0.25		0.890539	0.330591	0.610242	0.124043	0.089591	0.609547	0.008214	0.027527	0.334022		6.56	0.22	6.63	0.42	5.53	0.05	5.75	0.17	5.75	0.17	5.57	0.28		100	100	100	100	100	100
1439779_at	16 days neonate cerebellum cDNA, RIKEN full-length enriched library, clone:9630050J22 product:unclassifiable, full insert sequence	BB356939		gb:BB356939 /DB_XREF=gi:16405770 /DB_XREF=BB356939 /CLONE=C030017P11 /FEA=EST /CNT=15 /TID=Mm.80604.1 /TIER=ConsEnd /STK=6 /UG=Mm.80604 /UG_TITLE=ESTs	-0.16	0.29	0.22	-0.6	-1.16	-0.56	-1.05	-1.54	-0.49		0.45	0.38		0.787989	0.019478	0.195808	0.340263	0.113753	0.031049	0.000155	4.4e-05	0.017358		7.07	0.1	6.92	0.53	6.02	0.05	6.32	0.02	5.53	0.09	5.75	0.11		100	75	66	100	100	33
1445277_at	16 days neonate thymus cDNA, RIKEN full-length enriched library, clone:A130006J10 product:unclassifiable, full insert sequence	BB152459		gb:BB152459 /DB_XREF=gi:16268026 /DB_XREF=BB152459 /CLONE=A130006J10 /FEA=EST /CNT=3 /TID=Mm.210284.1 /TIER=ConsEnd /STK=2 /UG=Mm.210284 /UG_TITLE=ESTs	0.12	0.25	0.05	-1.08	-0.66	0.42	-1.21	-0.6	0.62		0.13	-0.06		0.665542	0.127979	0.862511	0.017285	0.068544	0.128633	0.000321	0.088793	0.084356		7.13	0.1	7.24	0.23	5.91	0.1	6.16	0.03	6.53	0.21	6.58	0.17		100	100	100	100	100	100
1435547_at	17 days embryo heart cDNA, RIKEN full-length enriched library, clone:I920018H16 product:hypothetical protein, full insert sequence	BQ175722		gb:BQ175722 /DB_XREF=gi:20351214 /DB_XREF=UI-M-DJ2-bwe-b-04-0-UI.s1 /CLONE=UI-M-DJ2-bwe-b-04-0-UI /FEA=EST /CNT=34 /TID=Mm.34745.1 /TIER=Stack /STK=15 /UG=Mm.34745 /UG_TITLE=ESTs	-0.21	-0.09	-0.28	-0.98	-0.36	0.62	-1.1	-0.29	0.81		0.12	-0.07		0.295272	0.5375	0.06632	0.005043	0.117379	0.005003	0.00638	0.047417	0.006172		10.58	0.04	10.37	0.17	9.49	0.11	9.39	0.08	10.29	0.08	10.01	0.08		100	100	100	100	100	100
1428336_at	1-acylglycerol-3-phosphate O-acyltransferase 1 (lysophosphatidic acid acyltransferase, delta)	AK005139	68262	gb:AK005139.1 /DB_XREF=gi:12836855 /GEN=Agpat4 /FEA=mRNA /CNT=77 /TID=Mm.27760.1 /TIER=Stack /STK=52 /UG=Mm.27760 /LL=68262 /UG_TITLE=1-acylglycerol-3-phosphate O-acyltransferase 1 (lysophosphatidic acid acyltransferase, delta) /DEF=Mus musculus adult male cerebellum cDNA, RIKEN full-length enriched library, clone:1500003P24:1-acylglycerol-3-phosphate O-acyltransferase 1 (lysophosphatidic acid ac…	0.09	-0.05	1	0.04	-0.05	-0.08	0.18	-0.95	-1.13		-0.14	0.9		0.609331	0.570026	0.002514	0.83079	0.80228	0.526622	0.109095	0.001664	0.008785		10.03	0.09	10.12	0.15	10.21	0.01	10.16	0.07	9.08	0.11	10.08	0.1		100	100	100	100	100	100
1437867_at	2 cells egg cDNA, RIKEN full-length enriched library, clone:B020014N01 product:hypothetical protein, full insert sequence	C77655		gb:C77655 /DB_XREF=gi:2517985 /DB_XREF=C77655 /CLONE=J0035E10 /FEA=EST /CNT=30 /TID=Mm.21882.5 /TIER=Stack /STK=13 /UG=Mm.21882 /LL=12523 /UG_GENE=Cd84 /UG_TITLE=CD84 antigen	0.49	0.45	1.3	-0.42	-0.06	0.36	-0.38	-0.87	-0.5		-0.04	0.81		0.139278	0.196152	0.020369	0.198761	0.861077	0.224813	0.251474	0.002309	0.166944		6.78	0.14	7.27	0.24	6.41	0.24	6.85	0.14	5.91	0.04	7.21	0.2		100	100	100	100	100	100
1446235_at	2 days neonate thymus thymic cells cDNA, RIKEN full-length enriched library, clone:C920011B21 product:hypothetical protein, full insert sequence	BB154237		gb:BB154237 /DB_XREF=gi:16268155 /DB_XREF=BB154237 /CLONE=A130020C03 /FEA=EST /CNT=2 /TID=Mm.215471.1 /TIER=ConsEnd /STK=2 /UG=Mm.215471 /UG_TITLE=ESTs	0.59	0.36	-0.03	-1.18	-0.56	0.62	-0.96	0.06	1.01		-0.22	-0.62		0.025199	0.093659	0.892203	0.002126	0.033014	0.03504	0.001115	0.771125	0.0127		7.51	0.05	8.1	0.15	6.56	0.09	6.92	0.13	7.57	0.17	7.54	0.03		100	100	100	100	100	100
1415864_at	2,3-bisphosphoglycerate mutase	NM_007563	12183	gb:BC004589.1 /DB_XREF=gi:13435441 /FEA=FLmRNA /CNT=295 /TID=Mm.22706.1 /TIER=FL+Stack /STK=193 /UG=Mm.22706 /LL=12183 /UG_GENE=Bpgm /DEF=Mus musculus, 2,3-bisphosphoglycerate mutase, clone MGC:6263 IMAGE:3587820, mRNA, complete cds. /PROD=2,3-bisphosphoglycerate mutase /FL=gb:BC004589.1 gb:NM_007563.1	-0.24	-0.43	-0.25	1.14	1.12	-0.02	1.33	1.12	-0.21		-0.19	0		0.325001	0.038335	0.187515	0.005323	0.005688	0.887955	3.6e-05	0.000502	0.176634		8.92	0.1	8.67	0.2	10.25	0.05	9.81	0.11	10.04	0.11	9.79	0.12		100	100	100	100	100	100
1448119_at	2,3-bisphosphoglycerate mutase	NM_007563	12183	gb:NM_007563.1 /DB_XREF=gi:6680805 /GEN=Bpgm /FEA=FLmRNA /CNT=295 /TID=Mm.22706.1 /TIER=FL+Stack /STK=15 /UG=Mm.22706 /LL=12183 /DEF=Mus musculus 2,3-bisphosphoglycerate mutase (Bpgm), mRNA. /PROD=2,3-bisphosphoglycerate mutase /FL=gb:BC004589.1 gb:NM_007563.1	-0.38	-0.47	-0.17	1.33	1.33	-0.01	1.43	1.12	-0.3		-0.1	0.21		0.252711	0.014089	0.541931	0.010965	0.007803	0.97311	0.000414	0.012171	0.281486		9.02	0.14	8.65	0.25	10.45	0.02	9.98	0.07	10.15	0.21	9.97	0.15		100	100	100	100	100	100
1453196_a_at	2'-5' oligoadenylate synthetase-like 2	BQ033138	23962	gb:BQ033138 /DB_XREF=gi:19768417 /DB_XREF=UI-1-CF0-axe-c-08-0-UI.s1 /CLONE=UI-1-CF0-axe-c-08-0-UI /FEA=mRNA /CNT=95 /TID=Mm.27162.2 /TIER=Stack /STK=14 /UG=Mm.27162 /LL=23962 /UG_GENE=Oasl2 /UG_TITLE=2-5 oligoadenylate synthetase-like 2	0.96	0.65	-1.1	1.34	0.03	-1.31	1.65	2.09	0.44		-0.31	-2.06		0.00783	0.182424	0.0736	0.007815	0.939883	0.047886	0.025969	0.002486	0.32498		8.16	0.11	9.12	0.19	9.81	0.32	10.46	0.22	10.25	0.21	9.15	0.36		100	100	100	100	100	100
1427229_at	3-hydroxy-3-methylglutaryl-Coenzyme A reductase	BB123978	15357	gb:BB123978 /DB_XREF=gi:15408179 /DB_XREF=BB123978 /CLONE=9530095P22 /FEA=mRNA /CNT=176 /TID=Mm.2226.1 /TIER=Stack /STK=65 /UG=Mm.2226 /LL=15357 /UG_GENE=Hmgcr /UG_TITLE=3-hydroxy-3-methylglutaryl-Coenzyme A reductase	-0.03	0.32	0.32	0.93	1.11	0.18	0.58	0.75	0.18		0.35	0.36		0.857189	0.096976	0.115777	0.002148	0.001564	0.272523	0.019504	0.006071	0.309003		9.35	0.15	9.32	0.09	9.93	0.11	10.25	0.01	10.11	0.11	10.43	0.12		100	100	100	100	100	100
1423858_a_at	3-hydroxy-3-methylglutaryl-Coenzyme A synthase 2	BC014714	15360	gb:BC014714.1 /DB_XREF=gi:15928471 /FEA=FLmRNA /CNT=295 /TID=Mm.10633.1 /TIER=FL+Stack /STK=89 /UG=Mm.10633 /LL=15360 /UG_GENE=Hmgcs2 /DEF=Mus musculus, 3-hydroxy-3-methylglutaryl-Coenzyme A synthase 2, clone MGC:25633 IMAGE:4216637, mRNA, complete cds. /PROD=3-hydroxy-3-methylglutaryl-Coenzyme A synthase2 /FL=gb:BC024744.1 gb:BC014714.1	-0.39	-0.35	-1.7	-1.38	-1.6	-0.22	-1.41	-0.29	1.13		0.03	-1.31		0.381007	0.636326	0.044048	0.025128	0.016936	0.535344	0.145385	0.608447	0.229045		10.72	0.19	10.33	0.35	9.31	0.63	8.95	0.09	10.43	0.46	8.74	0.29		100	100	100	100	100	100
1431833_a_at	3-hydroxy-3-methylglutaryl-Coenzyme A synthase 2	AK004902	15360	gb:AK004902.1 /DB_XREF=gi:12836438 /GEN=Hmgcs2 /FEA=mRNA /CNT=1 /TID=Mm.10633.2 /TIER=ConsEnd /STK=0 /UG=Mm.10633 /LL=15360 /UG_TITLE=3-hydroxy-3-methylglutaryl-Coenzyme A synthase 2 /DEF=Mus musculus adult male liver cDNA, RIKEN full-length enriched library, clone:1300004J23:3-hydroxy-3-methylglutaryl-Coenzyme A synthase 2, full insert sequence.	-0.54	-0.45	-1.62	-1.43	-1.81	-0.38	-1.51	-0.73	0.78		0.08	-1.08		0.324744	0.509968	0.004314	0.047938	0.022163	0.086904	0.10482	0.046334	0.302105		8.39	0.19	7.85	0.44	6.88	0.57	6.42	0.04	7.66	0.2	6.04	0.13		100	100	100	100	100	0
1420816_at	3-monooxygenase/tryptophan 5-monooxygenase activation protein, gamma polypeptide	NM_018871	22628	gb:NM_018871.1 /DB_XREF=gi:9256645 /GEN=Ywhag /FEA=FLmRNA /CNT=359 /TID=Mm.29717.1 /TIER=FL /STK=2 /UG=Mm.29717 /LL=22628 /DEF=Mus musculus 3-monooxgenasetryptophan 5-monooxgenase activation protein, gamma polypeptide (Ywhag), mRNA. /PROD=tyrosine 3-monooxygenasetryptophan5-monooxygenase activation protein, gamma polypeptide /FL=gb:BC008129.1 gb:NM_018871.1 gb:AF058799.1	-0.11	-0.11	-0.65	1.51	0.63	-0.88	1.51	1.16	-0.35		0	-0.53		0.705477	0.473788	0.07578	0.005721	0.107736	0.024985	7.2e-05	0.014113	0.205964		6.07	0.08	5.96	0.26	7.58	0.09	7.47	0.11	7.23	0.19	6.59	0.19		80	50	100	100	100	100
1421989_s_at	3'-phosphoadenosine 5'-phosphosulfate synthase 2	BF786072	23972	gb:BF786072 /DB_XREF=gi:12091108 /DB_XREF=602110642F1 /CLONE=IMAGE:4238914 /FEA=FLmRNA /CNT=17 /TID=Mm.27646.1 /TIER=ConsEnd /STK=0 /UG=Mm.27646 /LL=23972 /UG_GENE=Papss2 /UG_TITLE=3-phosphoadenosine 5-phosphosulfate synthase 2 /FL=gb:AF085144.1 gb:AF052453.1 gb:NM_011864.1	-0.1	0.16	0.66	-0.18	-0.27	-0.09	-0.44	-1.03	-0.59		0.26	0.76		0.682027	0.104276	0.051293	0.421657	0.363099	0.683652	0.036935	0.001725	0.023057		9.96	0.15	9.85	0.19	9.51	0.06	9.67	0.04	8.92	0.12	9.58	0.19		100	100	100	100	100	100
1434510_at	3'-phosphoadenosine 5'-phosphosulfate synthase 2	BF780807	23972	gb:BF780807 /DB_XREF=gi:12085840 /DB_XREF=602103086F1 /CLONE=IMAGE:4221452 /FEA=EST /CNT=63 /TID=Mm.203916.1 /TIER=Stack /STK=30 /UG=Mm.203916 /LL=107125 /UG_GENE=AI159688 /UG_TITLE=expressed sequence AI159688	-0.1	0.11	0.8	-0.82	-0.38	0.44	-1.04	-1.28	-0.24		0.22	0.9		0.482486	0.001319	0.048677	0.007199	0.22373	0.182264	4e-06	0.005088	0.178976		12.1	0.04	11.99	0.13	11.06	0.01	11.17	0.01	10.82	0.12	11.61	0.22		100	100	100	100	100	100
1437621_x_at	3-phosphoglycerate dehydrogenase /// similar to 3-phosphoglycerate dehydrogenase /// similar to 3-phosphoglycerate dehydrogenase /// similar to 3-phosphoglycerate dehydrogenase	AV216768	236539 /// 668771 /// 671972 /// 673015	gb:AV216768 /DB_XREF=gi:6157613 /DB_XREF=AV216768 /CLONE=2410167D16 /FEA=EST /CNT=16 /TID=Mm.16898.4 /TIER=Stack /STK=16 /UG=Mm.16898 /LL=50895 /UG_GENE=Phgdh /UG_TITLE=3-phosphoglycerate dehydrogenase	0.45	0.21	0.34	1.42	1.63	0.21	1.66	1.74	0.08		-0.24	-0.11		0.162385	0.312662	0.370619	0.000319	0.000159	0.149436	0.001371	0.007702	0.826182		8.11	0.25	8.56	0.13	9.77	0.15	9.98	0.08	9.85	0.3	10.19	0.09		100	100	100	100	100	100
1454714_x_at	3-phosphoglycerate dehydrogenase /// similar to 3-phosphoglycerate dehydrogenase /// similar to 3-phosphoglycerate dehydrogenase /// similar to 3-phosphoglycerate dehydrogenase /// similar to 3-phosphoglycerate dehydrogenase	AA561726	236539 /// 668771 /// 670155 /// 671972 /// 673015	gb:AA561726 /DB_XREF=gi:2333191 /DB_XREF=vl35f09.r1 /CLONE=IMAGE:974249 /FEA=EST /CNT=67 /TID=Mm.16898.2 /TIER=Stack /STK=64 /UG=Mm.16898 /LL=50895 /UG_GENE=Phgdh /UG_TITLE=3-phosphoglycerate dehydrogenase	-3.37	-5.2	-4.8	-0.23	0.23	0.46	1.6	1.66	0.06		-1.83	-1.43		8.8e-05	0.000485	0.001644	0.127233	0.133467	0.028667	0.004049	0.008481	0.878256		8.61	0.25	5.24	0.07	10.2	0.23	5.01	0.1	10.27	0.29	5.46	0.1		100	50	100	66	100	66
1426657_s_at	3-phosphoglycerate dehydrogenase /// similar to 3-phosphoglycerate dehydrogenase /// similar to 3-phosphoglycerate dehydrogenase /// similar to 3-phosphoglycerate dehydrogenase /// similar to 3-phosphoglycerate dehydrogenase /// similar to 3-phosphoglycerate dehydrogenase /// similar to 3-phosphoglycerate dehydrogenase	L21027	236539 /// 666422 /// 666875 /// 669985 /// 671102 /// 673015 /// 675010	gb:L21027.1 /DB_XREF=gi:398584 /GEN=A10 /FEA=mRNA /CNT=284 /TID=Mm.16898.1 /TIER=Stack /STK=149 /UG=Mm.16898 /LL=50895 /UG_TITLE=3-phosphoglycerate dehydrogenase /DEF=Mus musculus A10 mRNA, partial cds.	0.32	0.19	0.25	2.05	1.82	-0.23	2.18	1.89	-0.29		-0.13	-0.07		0.242262	0.367057	0.511455	3e-05	0.017558	0.532299	0.000217	0.000405	0.260391		6.3	0.22	6.62	0.11	8.48	0.16	8.67	0.06	8.19	0.15	8.44	0.3		100	100	100	100	100	100
1456584_x_at	3-phosphoglycerate dehydrogenase /// similar to 3-phosphoglycerate dehydrogenase /// similar to 3-phosphoglycerate dehydrogenase /// similar to 3-phosphoglycerate dehydrogenase /// similar to 3-phosphoglycerate dehydrogenase /// similar to 3-phosphoglycerate dehydrogenase /// similar to 3-phosphoglycerate dehydrogenase /// similar to 3-phosphoglycerate dehydrogenase /// similar to 3-phosphoglycer…	BB495884	236539 /// 382931 /// 384524 /// 385344 /// 627427 /// 666422 /// 666875 /// 668771 /// 669671 /// 669985 /// 670155 /// 670187 /// 671102 /// 671972 /// 673015 /// 675010	gb:BB495884 /DB_XREF=gi:9468162 /DB_XREF=BB495884 /CLONE=D530050H10 /FEA=EST /CNT=9 /TID=Mm.16898.6 /TIER=Stack /STK=9 /UG=Mm.16898 /LL=50895 /UG_GENE=Phgdh /UG_TITLE=3-phosphoglycerate dehydrogenase	0.01	-0.09	0.12	1.12	1.29	0.17	1.23	1.19	-0.04		-0.11	0.1		0.937209	0.566549	0.67551	0.000428	0.005719	0.430895	0.000534	0.010433	0.863147		7.48	0.12	7.49	0.08	8.7	0.12	8.61	0.09	8.66	0.2	8.78	0.16		80	100	100	100	100	100
1456471_x_at	3-phosphoglycerate dehydrogenase /// similar to 3-phosphoglycerate dehydrogenase /// similar to 3-phosphoglycerate dehydrogenase /// similar to 3-phosphoglycerate dehydrogenase /// similar to 3-phosphoglycerate dehydrogenase /// similar to 3-phosphoglycerate dehydrogenase /// similar to 3-phosphoglycerate dehydrogenase /// similar to 3-phosphoglycerate dehydrogenase /// similar to 3-phosphoglycer…	BB204486	236539 /// 382931 /// 384524 /// 385344 /// 547171 /// 627427 /// 666422 /// 666875 /// 668771 /// 669671 /// 669985 /// 670155 /// 670187 /// 671102 /// 671972 /// 673015 /// 675010	gb:BB204486 /DB_XREF=gi:8869439 /DB_XREF=BB204486 /CLONE=A430058C06 /FEA=EST /CNT=10 /TID=Mm.16898.5 /TIER=Stack /STK=10 /UG=Mm.16898 /LL=50895 /UG_GENE=Phgdh /UG_TITLE=3-phosphoglycerate dehydrogenase	-3.47	-4.86	-4.86	0.17	0.25	0.08	1.56	1.64	0.08		-1.39	-1.39		0.000124	0.000863	0.000218	0.153823	0.402677	0.781195	0.004667	0.007466	0.836221		8.34	0.26	4.87	0.05	9.9	0.23	5.04	0.08	9.98	0.28	5.12	0.23		80	0	100	66	100	66
1433855_at	4-aminobutyrate aminotransferase	BF462185	268860	gb:BF462185 /DB_XREF=gi:11531368 /DB_XREF=UI-M-CG0p-bnd-e-10-0-UI.s1 /CLONE=UI-M-CG0p-bnd-e-10-0-UI /FEA=EST /CNT=100 /TID=Mm.1348.2 /TIER=Stack /STK=56 /UG=Mm.1348 /LL=57428 /UG_GENE=X61497 /UG_TITLE=hypothetical protein, I54	-0.13	0.09	2.41	-1.13	-1.34	-0.22	-1.34	-3.88	-2.54		0.21	2.54		0.463014	0.740215	0.0291	0.000153	0.131837	0.73285	0.010558	0.008041	0.015361		11.53	0.14	11.41	0.08	10.19	0.23	10.28	0.03	7.65	0.45	10.06	0.55		100	100	100	100	100	100
1424618_at	4-hydroxyphenylpyruvic acid dioxygenase	BC013343	15445	gb:BC013343.1 /DB_XREF=gi:15426478 /FEA=FLmRNA /CNT=79 /TID=Mm.6584.1 /TIER=FL+Stack /STK=22 /UG=Mm.6584 /LL=15445 /UG_GENE=Hpd /DEF=Mus musculus, Similar to 4-hydroxyphenylpyruvic acid dioxygenase, clone MGC:14040 IMAGE:4193670, mRNA, complete cds. /PROD=Similar to 4-hydroxyphenylpyruvic aciddioxygenase /FL=gb:BC013343.1 gb:D29987.1	-0.49	0.13	0.47	0.28	-0.32	-0.6	-0.34	-1.28	-0.94		0.62	0.96		0.118819	0.759881	0.221613	0.45315	0.273666	0.128426	0.391377	0.03649	0.088018		9.89	0.06	9.4	0.23	9.55	0.31	9.68	0.26	8.61	0.27	9.08	0.12		100	100	100	100	100	100
1439614_at	5 hydroxytryptamine (serotonin) receptor 4	BB308379	15562	gb:BB308379 /DB_XREF=gi:15411390 /DB_XREF=BB308379 /CLONE=B230220M13 /FEA=EST /CNT=8 /TID=Mm.33581.1 /TIER=ConsEnd /STK=7 /UG=Mm.33581 /UG_TITLE=ESTs	0.15	0.17	0.48	-0.66	-0.76	-0.09	-0.69	-1.09	-0.4		0.03	0.33		0.447946	0.046036	0.033115	0.013397	0.007541	0.479624	0.003312	0.000422	0.000931		6.76	0.12	6.91	0.14	6.07	0.03	6.24	0.05	5.67	0.03	6.15	0.1		100	100	100	100	66	100
1443365_at	5 hydroxytryptamine (serotonin) receptor 4	BB431008	15562	gb:BB431008 /DB_XREF=gi:15412039 /DB_XREF=BB431008 /CLONE=C630036D03 /FEA=EST /CNT=3 /TID=Mm.132529.1 /TIER=ConsEnd /STK=3 /UG=Mm.132529 /UG_TITLE=ESTs	-0.01	0.1	0.27	-0.96	-1.23	-0.27	-1.06	-1.5	-0.44		0.1	0.27		0.949139	0.313024	0.426702	0.000141	0.038264	0.427454	0.000261	4.9e-05	0.018805		9	0.12	8.99	0.07	7.93	0.06	8.03	0.06	7.49	0.09	7.76	0.27		100	100	100	100	100	100
1428547_at	5' nucleotidase, ecto	AV273591	23959	gb:AV273591 /DB_XREF=gi:15405538 /DB_XREF=AV273591 /CLONE=4932412C08 /FEA=mRNA /CNT=48 /TID=Mm.31676.1 /TIER=Stack /STK=33 /UG=Mm.31676 /LL=74242 /UG_GENE=2210401F01Rik /UG_TITLE=RIKEN cDNA 2210401F01 gene	0.22	-0.81	-0.6	-1.35	-1.22	0.13	-0.31	-0.4	-0.09		-1.04	-0.82		0.075668	0.047357	0.284116	0.000155	0.092878	0.789225	0.276403	0.089045	0.752573		10.92	0.07	11.14	0.08	10.61	0.21	9.8	0.09	10.52	0.14	9.92	0.41		100	100	100	100	100	100
1422842_at	5'-3' exoribonuclease 2	NM_011917	24128	gb:C88269 /DB_XREF=gi:2920226 /DB_XREF=C88269 /CLONE=J0259D03 /FEA=FLmRNA /CNT=219 /TID=Mm.3065.1 /TIER=Stack /STK=17 /UG=Mm.3065 /LL=24128 /UG_GENE=Xrn2 /UG_TITLE=5-3 exoribonuclease 2 /FL=gb:BC004028.1 gb:NM_011917.1 gb:D38517.1	-0.33	0.04	-0.67	1.31	0.63	-0.68	0.94	0.97	0.03		0.37	-0.34		0.302817	0.845298	0.119951	0.006508	0.113576	0.082326	0.008237	0.032206	0.92989		7.78	0.18	7.45	0.23	8.73	0.16	8.77	0.1	8.75	0.25	8.09	0.23		100	100	100	100	100	100
1452811_at	5-aminoimidazole-4-carboxamide ribonucleotide formyltransferase/IMP cyclohydrolase	BB393498	108147	gb:BB393498 /DB_XREF=gi:9116474 /DB_XREF=BB393498 /CLONE=C230084D05 /FEA=mRNA /CNT=163 /TID=Mm.38010.1 /TIER=Stack /STK=9 /UG=Mm.38010 /LL=108147 /UG_GENE=Atic /UG_TITLE=5-aminoimidazole-4-carboxamide ribonucleotide formyltransferaseIMP cyclohydrolase	0	0.33	-0.1	2.02	0.99	-1.03	1.69	1.09	-0.6		0.33	-0.1		0.997359	0.326534	0.816505	0.003218	0.093665	0.078838	0.004179	0.008997	0.111531		6.57	0.14	6.57	0.31	8.26	0.22	8.59	0.18	7.66	0.19	7.56	0.35		100	100	100	100	100	100
1425933_a_at	5'-nucleotidase, cytosolic II	BC006028	76952	gb:BC006028.1 /DB_XREF=gi:13543752 /FEA=FLmRNA /CNT=2 /TID=Mm.29601.2 /TIER=FL /STK=1 /UG=Mm.29601 /LL=76952 /UG_GENE=2010002I23Rik /DEF=Mus musculus, clone MGC:7391 IMAGE:3487966, mRNA, complete cds. /PROD=Unknown (protein for MGC:7391) /FL=gb:BC006028.1	-0.08	0.1	-0.81	0.32	0.3	-0.02	0.14	1.03	0.89		0.18	-0.73		0.588087	0.365543	0.008201	0.024899	0.116453	0.89692	0.366436	0.000234	0.001658		7.32	0.11	7.24	0.08	7.46	0.09	7.56	0.04	8.35	0.08	7.54	0.12		100	100	100	100	100	100
1451050_at	5'-nucleotidase, cytosolic III	AV037573	107569	gb:AV037573 /DB_XREF=gi:16356620 /DB_XREF=AV037573 /CLONE=1600024P05 /FEA=FLmRNA /CNT=124 /TID=Mm.133864.1 /TIER=Stack /STK=8 /UG=Mm.133864 /LL=67156 /UG_GENE=2610206B05Rik /UG_TITLE=RIKEN cDNA 2610206B05 gene /FL=gb:NM_026004.1	0.06	0.05	0.74	-0.24	-0.64	-0.39	-0.23	-1.32	-1.09		-0.01	0.68		0.754382	0.661173	0.066141	0.022323	0.104753	0.231655	0.259718	0.000748	0.003432		11.02	0.16	11.07	0.06	10.78	0.09	10.83	0.05	9.7	0.13	10.44	0.23		100	100	100	100	100	100
1424359_at	5-oxoprolinase (ATP-hydrolysing)	BC025120	75475	gb:BC025120.1 /DB_XREF=gi:19263599 /FEA=FLmRNA /CNT=68 /TID=Mm.41308.1 /TIER=FL+Stack /STK=36 /UG=Mm.41308 /LL=75475 /UG_GENE=1700010G02Rik /DEF=Mus musculus, clone MGC:36824 IMAGE:4020691, mRNA, complete cds. /PROD=Unknown (protein for MGC:36824) /FL=gb:BC025120.1	-0.36	-0.27	0.01	-1.33	-0.65	0.68	-1.43	-1.02	0.41		0.1	0.37		0.179772	0.389881	0.938857	0.004317	0.049073	0.019231	0.020055	0.000242	0.231362		8.64	0.07	8.28	0.21	7.21	0.24	6.94	0.08	7.61	0.08	7.63	0.14		100	100	100	100	100	100
1436357_at	6 days neonate spleen cDNA, RIKEN full-length enriched library, clone:F430010L17 product:hypothetical protein, full insert sequence	AI875680		gb:AI875680 /DB_XREF=gi:5549729 /DB_XREF=uk51d03.x1 /CLONE=IMAGE:1972517 /FEA=EST /CNT=20 /TID=Mm.34832.2 /TIER=Stack /STK=9 /UG=Mm.34832 /LL=66988 /UG_GENE=Lap3 /UG_TITLE=leucine aminopeptidase 3	-0.01	0.31	-0.09	-0.82	-0.7	0.12	-1.14	-0.62	0.52		0.32	-0.08		0.971271	0.062434	0.608049	0.001226	0.002157	0.373685	0.000929	0.019574	0.057017		8.62	0.13	8.61	0.08	7.48	0.02	7.79	0.09	8	0.13	7.91	0.08		100	100	100	100	100	100
1422090_a_at	6-phosphofructo-2-kinase/fructose-2,6-biphosphatase 2	BC018418	18640	gb:NM_008825.1 /DB_XREF=gi:6679284 /GEN=Pfkfb2 /FEA=FLmRNA /CNT=10 /TID=Mm.4255.1 /TIER=FL /STK=1 /UG=Mm.4255 /LL=18640 /DEF=Mus musculus 6-phosphofructo-2-kinasefructose-2,6-biphosphatase 2 (Pfkfb2), mRNA. /PROD=6-phosphofructo-2-kinasefructose-2,6-biphosphatase 2 /FL=gb:NM_008825.1 gb:BC018418.1	0.18	-0.15	0.15	0.8	0.51	-0.28	1.13	0.55	-0.59		-0.33	-0.04		0.634276	0.571762	0.699566	0.094035	0.284241	0.46201	0.002469	0.115429	0.102471		5.06	0.16	5.24	0.32	6.19	0.15	6.03	0.2	5.6	0.22	5.75	0.28		80	100	100	100	100	100
1422092_at	6-phosphofructo-2-kinase/fructose-2,6-biphosphatase 2	BC018418	18640	gb:BC018418.1 /DB_XREF=gi:17390986 /FEA=FLmRNA /CNT=10 /TID=Mm.4255.1 /TIER=FL /STK=1 /UG=Mm.4255 /LL=18640 /UG_GENE=Pfkfb2 /DEF=Mus musculus, Similar to 6-phosphofructo-2-kinasefructose-2,6-biphosphatase 2, clone MGC:25723 IMAGE:3979400, mRNA, complete cds. /PROD=Similar to6-phosphofructo-2-kinasefructose-2,6-biphosphatase 2 /FL=gb:NM_008825.1 gb:BC018418.1	-0.03	-0.16	0.12	0.95	0.8	-0.14	1.07	0.65	-0.42		-0.12	0.15		0.937478	0.593711	0.715049	0.088954	0.131229	0.53898	0.037262	0.09388	0.281957		5.56	0.08	5.52	0.39	6.63	0.25	6.47	0.08	6.21	0.23	6.33	0.19		80	100	100	100	100	66
1416432_at	6-phosphofructo-2-kinase/fructose-2,6-biphosphatase 3	NM_133232	170768	gb:NM_133232.1 /DB_XREF=gi:18875393 /GEN=Pfkfb3 /FEA=FLmRNA /CNT=148 /TID=Mm.19669.1 /TIER=FL+Stack /STK=90 /UG=Mm.19669 /LL=170768 /DEF=Mus musculus inducible 6-phosphofructo-2-kinase (Pfkfb3), mRNA. /PROD=inducible 6-phosphofructo-2-kinase /FL=gb:AF294617.1 gb:NM_133232.1	0	0.86	-0.09	1.84	1.39	-0.45	0.99	1.48	0.5		0.85	-0.09		0.975118	0.124746	0.825933	0.031521	0.049851	0.397852	0.001175	0.000873	0.068325		6.58	0.14	6.58	0.04	7.57	0.07	8.43	0.34	8.06	0.16	7.97	0.33		100	100	100	100	100	100
1418402_at	a disintegrin and metallopeptidase domain 19 (meltrin beta)	NM_009616	11492	gb:D50410.2 /DB_XREF=gi:11079164 /FEA=FLmRNA /CNT=60 /TID=Mm.89940.1 /TIER=FL+Stack /STK=24 /UG=Mm.89940 /LL=11492 /UG_GENE=Adam19 /DEF=Mus musculus mRNA for meltrin beta, complete cds. /PROD=meltrin beta /FL=gb:AF019887.2 gb:NM_009616.1 gb:D50410.2	-0.57	0.09	0.25	-0.1	-0.43	-0.33	-0.76	-1.25	-0.48		0.66	0.82		0.087294	0.577293	0.203403	0.522334	0.075868	0.120502	0.034676	0.004804	0.052404		8.51	0.24	7.94	0.14	7.74	0.14	7.84	0.04	7.26	0.09	7.51	0.13		100	100	100	100	100	100
1447946_at	a disintegrin and metallopeptidase domain 23	AV350138	23792	gb:AV350138 /DB_XREF=gi:15406685 /DB_XREF=AV350138 /CLONE=6530425B06 /FEA=EST /CNT=11 /TID=Mm.44609.2 /TIER=ConsEnd /STK=1 /UG=Mm.44609 /LL=98648 /UG_GENE=AW046396 /UG_TITLE=expressed sequence AW046396	-0.89	0.15	0.59	-0.39	-1.08	-0.69	-1.43	-2.56	-1.13		1.04	1.48		0.016999	0.278752	0.081405	0.050972	0.007494	0.050367	0.002388	0.000155	0.011429		7.98	0.24	7.08	0.13	6.54	0.1	6.69	0.04	5.42	0.18	6	0.17		100	100	100	100	100	100
1444628_at	a disintegrin and metallopeptidase domain 33	AW986061	110751	gb:AW986061 /DB_XREF=gi:8180609 /DB_XREF=uf92g03.x1 /CLONE=IMAGE:1529620 /FEA=EST /CNT=5 /TID=Mm.108550.1 /TIER=ConsEnd /STK=2 /UG=Mm.108550 /UG_TITLE=ESTs	0.25	0.15	0.33	-0.73	-1.03	-0.29	-0.64	-1.1	-0.47		-0.09	0.07		0.495815	0.319147	0.275229	0.091932	0.041199	0.320629	0.019924	0.001404	0.037275		6.43	0.16	6.69	0.3	5.8	0.12	5.95	0.03	5.33	0.07	5.66	0.22		100	100	100	100	33	33
1446666_at	a disintegrin-like and metallopeptidase (reprolysin type) with thrombospondin type 1 motif, 12	BG068804	239337	gb:BG068804 /DB_XREF=gi:12551373 /DB_XREF=H3069E03-3 /CLONE=H3069E03 /FEA=EST /CNT=2 /TID=Mm.173671.1 /TIER=ConsEnd /STK=2 /UG=Mm.173671 /UG_TITLE=ESTs	-0.65	-1.07	-0.13	-0.2	-0.11	0.09	0.21	-0.64	-0.85		-0.41	0.53		0.100047	0.046331	0.667364	0.55572	0.729188	0.804001	0.488164	0.086406	0.021877		3.81	0.28	3.16	0.21	4.02	0.03	2.96	0.24	3.17	0.14	3.05	0.23		20	50	33	66	33	0
1435990_at	a disintegrin-like and metallopeptidase (reprolysin type) with thrombospondin type 1 motif, 2	BG073461	216725	gb:BG073461 /DB_XREF=gi:12556030 /DB_XREF=H3122H02-3 /CLONE=H3122H02 /FEA=EST /CNT=17 /TID=Mm.23038.1 /TIER=Stack /STK=12 /UG=Mm.23038 /UG_TITLE=ESTs	-1.13	0.09	-0.28	0.16	-0.51	-0.67	-1.06	-1.35	-0.3		1.22	0.84		0.0102	0.777698	0.388794	0.569599	0.044199	0.06761	0.018964	0.012268	0.409949		7.57	0.27	6.44	0.15	6.51	0.19	6.6	0.21	6.22	0.25	5.93	0.12		60	0	0	0	33	0
1457058_at	a disintegrin-like and metallopeptidase (reprolysin type) with thrombospondin type 1 motif, 2	BM125019	216725	gb:BM125019 /DB_XREF=gi:17108787 /DB_XREF=L0548H08-3 /CLONE=L0548H08 /FEA=EST /CNT=14 /TID=Mm.89563.1 /TIER=ConsEnd /STK=5 /UG=Mm.89563 /LL=26550 /UG_GENE=Adamts2 /UG_TITLE=a disintegrin-like and metalloprotease (reprolysin type) with thrombospondin type 1 motif, 2	-0.49	0.32	0.14	0.17	-0.41	-0.58	-0.64	-1.03	-0.4		0.81	0.62		0.062897	0.209031	0.476618	0.387713	0.053554	0.035921	0.042569	0.00399	0.128976		8.34	0.19	7.85	0.11	7.7	0.16	8.02	0.14	7.3	0.13	7.44	0.12		100	100	100	100	66	66
1456901_at	a disintegrin-like and metallopeptidase (reprolysin type) with thrombospondin type 1 motif, 20	AI450842	223838	gb:AI450842 /DB_XREF=gi:4299829 /DB_XREF=ms85a04.x1 /CLONE=IMAGE:618318 /FEA=EST /CNT=8 /TID=Mm.130313.1 /TIER=ConsEnd /STK=6 /UG=Mm.130313 /UG_TITLE=ESTs	0.33	0.01	-0.01	-1.1	-0.91	0.19	-0.79	-0.57	0.22		-0.31	-0.34		0.303982	0.952094	0.968792	0.010514	0.074764	0.626889	0.019198	0.056349	0.237274		4.34	0.21	4.66	0.2	3.55	0.12	3.56	0.19	3.77	0.1	3.75	0.31		60	75	0	0	66	0
1419706_a_at	A kinase (PRKA) anchor protein (gravin) 12	NM_031185	83397	gb:NM_031185.1 /DB_XREF=gi:13626039 /GEN=Akap12 /FEA=FLmRNA /CNT=18 /TID=Mm.27481.1 /TIER=FL /STK=7 /UG=Mm.27481 /LL=83397 /DEF=Mus musculus A kinase (PRKA) anchor protein (gravin) 12 (Akap12), mRNA. /PROD=A kinase (PRKA) anchor protein (gravin) 12 /FL=gb:AB020886.1 gb:NM_031185.1 gb:AF326228.1	-0.48	0.42	0.2	-0.27	-1.73	-1.47	-1.16	-2.41	-1.24		0.89	0.68		0.214711	0.235498	0.705999	0.347437	0.03379	0.068806	0.02202	0.000344	0.020912		8.61	0.26	8.13	0.23	7.44	0.26	7.87	0.09	6.2	0.2	6.4	0.42		100	100	100	100	100	100
1437082_at	A kinase (PRKA) anchor protein (yotiao) 9	BB246410	100986	gb:BB246410 /DB_XREF=gi:16355474 /DB_XREF=BB246410 /CLONE=A730014G18 /FEA=EST /CNT=46 /TID=Mm.46044.2 /TIER=Stack /STK=26 /UG=Mm.46044 /LL=97235 /UG_GENE=C79026 /UG_TITLE=expressed sequence C79026	-1.02	-0.22	0.28	-0.34	0.1	0.44	-1.14	-1.2	-0.06		0.8	1.3		0.0106	0.211073	0.276935	0.226189	0.696131	0.053069	0.004529	0.005517	0.768943		7.73	0.2	6.71	0.21	6.59	0.02	6.37	0.12	6.53	0.19	6.81	0.1		100	25	100	100	66	100
1447913_x_at	A kinase (PRKA) anchor protein (yotiao) 9	BB109183	100986	gb:BB109183 /DB_XREF=gi:8761751 /DB_XREF=BB109183 /CLONE=9530016G02 /FEA=EST /CNT=2 /TID=Mm.131768.1 /TIER=ConsEnd /STK=2 /UG=Mm.131768 /UG_TITLE=ESTs, Weakly similar to T08880 NMDA receptor-binding protein yotiao (H.sapiens)	-0.39	-0.22	0.29	-1.16	-0.13	1.03	-1.33	-0.81	0.52		0.17	0.68		0.320745	0.404198	0.289796	0.01722	0.709632	0.024767	0.006292	0.03353	0.012838		7.95	0.26	7.56	0.25	6.62	0.05	6.4	0.21	7.14	0.09	7.43	0.2		80	0	100	66	100	100
1440977_at	A kinase (PRKA) anchor protein 13	BB201490	75547	gb:BB201490 /DB_XREF=gi:16271577 /DB_XREF=BB201490 /CLONE=A430039E03 /FEA=EST /CNT=8 /TID=Mm.165061.1 /TIER=ConsEnd /STK=4 /UG=Mm.165061 /UG_TITLE=ESTs	-0.73	-0.61	-1.07	-0.44	-0.15	0.28	-0.55	0.19	0.74		0.11	-0.34		0.00328	0.03692	0.046113	0.027675	0.426856	0.152283	0.042541	0.58578	0.103536		8.55	0.12	7.83	0.11	8	0.15	7.39	0.08	8.74	0.28	7.67	0.13		100	100	100	100	100	100
1449168_a_at	A kinase (PRKA) anchor protein 2	BC003735	11641	gb:BC003735.1 /DB_XREF=gi:13277650 /FEA=FLmRNA /CNT=46 /TID=Mm.7622.1 /TIER=FL+Stack /STK=20 /UG=Mm.7622 /LL=11641 /UG_GENE=Akap2 /DEF=Mus musculus, Similar to A kinase anchor protein 2, clone MGC:5810 IMAGE:3493391, mRNA, complete cds. /PROD=Similar to A kinase anchor protein 2 /FL=gb:BC003735.1 gb:NM_009649.1 gb:AF033276.1	-0.21	0.01	0.71	-0.75	-0.72	0.03	-0.97	-1.63	-0.67		0.22	0.91		0.217112	0.968077	0.217925	0.064291	0.212904	0.957683	0.013153	0.002471	0.064355		8.46	0.12	8.25	0.09	7.49	0.18	7.5	0.23	6.82	0.19	7.53	0.41		100	100	100	100	100	100
1455870_at	A kinase (PRKA) anchor protein 2	AI649048	11641	gb:AI649048 /DB_XREF=gi:4729882 /DB_XREF=uk34f02.x1 /CLONE=IMAGE:1970907 /FEA=EST /CNT=50 /TID=Mm.200851.1 /TIER=Stack /STK=33 /UG=Mm.200851 /LL=100190 /UG_GENE=AI649048 /UG_TITLE=expressed sequence AI649048	0.18	0.44	0.45	-1.14	-1.18	-0.04	-1.39	-1.45	-0.05		0.25	0.27		0.52846	0.355761	0.439773	0.026607	0.107808	0.94601	0.029251	0.003094	0.895028		9.79	0.17	9.97	0.21	8.39	0.32	8.83	0.27	8.34	0.2	8.79	0.46		100	100	100	100	100	100
1436753_at	aarF domain containing kinase 5	BB317588	268822	gb:BB317588 /DB_XREF=gi:16403158 /DB_XREF=BB317588 /CLONE=B230370E05 /FEA=EST /CNT=87 /TID=Mm.181624.1 /TIER=Stack /STK=63 /UG=Mm.181624 /UG_TITLE=ESTs, Weakly similar to T20350 hypothetical protein D2023.6 - Caenorhabditis elegans (C.elegans)	0.02	-0.03	0.84	-1.05	-0.76	0.3	-1.01	-1.58	-0.58		-0.04	0.82		0.931298	0.805292	0.058193	0.00216	0.068472	0.35611	0.000148	0.004894	0.083488		9.56	0.1	9.57	0.15	8.55	0.07	8.52	0.09	7.97	0.19	8.81	0.25		100	100	100	100	100	100
1418148_at	abhydrolase domain containing 1	NM_021304	57742	gb:NM_021304.2 /DB_XREF=gi:15011863 /GEN=Labh1-pending /FEA=FLmRNA /CNT=54 /TID=Mm.80532.1 /TIER=FL+Stack /STK=29 /UG=Mm.80532 /LL=57742 /DEF=Mus musculus lung alphabeta hydrolase 1 (Labh1-pending), mRNA. /PROD=lung alphabeta hydrolase 1 /FL=gb:AF189764.2 gb:NM_021304.2 gb:BC013505.1	0.04	0.22	1.23	-0.28	-0.52	-0.24	-0.46	-1.71	-1.25		0.18	1.19		0.818792	0.365325	0.017402	0.151999	0.150482	0.428733	0.118568	0.001997	0.009036		9.18	0.11	9.22	0.15	8.72	0.19	8.94	0.03	7.47	0.18	8.7	0.24		100	100	100	100	100	100
1417946_at	abhydrolase domain containing 3	NM_134130	106861	gb:NM_134130.1 /DB_XREF=gi:19527359 /GEN=Labh3-pending /FEA=FLmRNA /CNT=43 /TID=Mm.7100.1 /TIER=FL+Stack /STK=33 /UG=Mm.7100 /LL=106861 /DEF=Mus musculus lung alphabeta hydrolase 3 (Labh3-pending), mRNA. /PROD=lung alphabeta hydrolase 3 /FL=gb:AF429302.1 gb:NM_134130.1 gb:BC026770.1	0.66	-0.3	-1.41	-1.47	-0.84	0.63	-0.51	1.23	1.74		-0.96	-2.07		0.017082	0.449821	0.135574	0.003593	0.18928	0.290017	0.222613	0.169513	0.080414		6.1	0.11	6.77	0.16	5.6	0.3	5.29	0.2	7.33	0.59	5.93	0.44		100	100	100	100	100	100
1427053_at	ABI gene family, member 3 (NESH) binding protein	BC026627	320712	gb:BC026627.1 /DB_XREF=gi:20071839 /FEA=mRNA /CNT=37 /TID=Mm.33546.1 /TIER=Stack /STK=21 /UG=Mm.33546 /DEF=Mus musculus, Similar to DKFZP586L2024 protein, clone IMAGE:4982180, mRNA, partial cds. /PROD=Similar to DKFZP586L2024 protein	0.13	0.66	0.86	-0.51	-2.61	-2.1	-1.03	-3.33	-2.3		0.52	0.72		0.644509	0.250279	0.329313	0.13872	0.039431	0.062499	0.110812	0.009057	0.020839		7.35	0.2	7.48	0.2	6.31	0.41	6.97	0.21	4.01	0.46	4.87	0.61		100	100	100	100	66	100
1427054_s_at	ABI gene family, member 3 (NESH) binding protein	BC026627	320712	gb:BC026627.1 /DB_XREF=gi:20071839 /FEA=mRNA /CNT=37 /TID=Mm.33546.1 /TIER=Stack /STK=21 /UG=Mm.33546 /DEF=Mus musculus, Similar to DKFZP586L2024 protein, clone IMAGE:4982180, mRNA, partial cds. /PROD=Similar to DKFZP586L2024 protein	-0.14	0.58	0.84	-0.56	-2.56	-2	-1.28	-3.54	-2.26		0.72	0.98		0.678145	0.219463	0.380152	0.106918	0.065074	0.10753	0.034489	0.000518	0.007376		9.51	0.23	9.37	0.22	8.23	0.33	8.81	0.19	5.97	0.3	6.81	0.74		100	100	100	100	66	100
1433985_at	abl-interactor 2	AV263684	329165	gb:AV263684 /DB_XREF=gi:16389154 /DB_XREF=AV263684 /CLONE=4930440D08 /FEA=EST /CNT=65 /TID=Mm.40762.1 /TIER=Stack /STK=48 /UG=Mm.40762 /LL=98436 /UG_GENE=AI839867 /UG_TITLE=expressed sequence AI839867	0.18	0.36	-0.26	-0.78	-1.54	-0.76	-0.97	-1.11	-0.14		0.19	-0.43		0.583964	0.211273	0.464558	0.03445	0.012292	0.098544	0.01471	0.007344	0.495309		7.66	0.23	7.84	0.21	6.7	0.17	7.06	0.18	6.56	0.05	6.3	0.28		100	100	100	100	100	100
1436984_at	abl-interactor 2	BG261647	329165	gb:BG261647 /DB_XREF=gi:12771372 /DB_XREF=602373314F1 /CLONE=IMAGE:4481019 /FEA=EST /CNT=44 /TID=Mm.31550.1 /TIER=Stack /STK=31 /UG=Mm.31550 /UG_TITLE=ESTs, Moderately similar to G01936 Abl binding protein 3 (H.sapiens)	0.11	0.33	-0.32	-0.8	-1.4	-0.6	-1.02	-0.97	0.05		0.22	-0.43		0.750667	0.33141	0.302458	0.067355	0.00792	0.155623	0.016369	0.019803	0.782943		7.87	0.27	7.98	0.22	6.85	0.12	7.18	0.25	6.9	0.12	6.58	0.23		100	100	100	100	100	100
1421559_at	ABO blood group (transferase A, alpha 1-3-N-acetylgalactosaminyltransferase, transferase B, alpha 1-3-galactosyltransferase)	NM_030718	80908	gb:NM_030718.1 /DB_XREF=gi:13507667 /GEN=Abo /FEA=FLmRNA /CNT=4 /TID=Mm.160386.1 /TIER=FL /STK=2 /UG=Mm.160386 /LL=80908 /DEF=Mus musculus ABO blood group (transferase A, alpha 1-3-N-acetylgalactosaminyltransferase; transferase B, alpha 1-3-galactosyltransferase) (Abo), mRNA. /PROD=cis-AB transferase /FL=gb:NM_030718.1 gb:AB041039.1	-0.46	-0.01	0.89	0.62	0.14	-0.48	0.16	-1.22	-1.38		0.46	1.36		0.265103	0.981453	0.054337	0.216865	0.730418	0.247735	0.613086	0.019849	0.017898		7.19	0.16	6.72	0.33	7.35	0.24	7.34	0.29	5.97	0.26	6.86	0.19		100	100	100	100	33	66
1423797_at	acetoacetyl-CoA synthetase	BC026817	78894	gb:BC026817.1 /DB_XREF=gi:20073186 /FEA=FLmRNA /CNT=185 /TID=Mm.41565.1 /TIER=FL+Stack /STK=109 /UG=Mm.41565 /LL=78894 /UG_GENE=2210408B16Rik /DEF=Mus musculus, RIKEN cDNA 2210408B16 gene, clone MGC:28651 IMAGE:4235112, mRNA, complete cds. /PROD=RIKEN cDNA 2210408B16 gene /FL=gb:AB056114.1 gb:BC026817.1	-0.15	0.3	0.49	0.73	1.06	0.33	0.28	0.41	0.14		0.45	0.65		0.518604	0.082256	0.018145	0.01679	0.004169	0.077837	0.141677	0.040276	0.278596		8.94	0.14	8.79	0.17	9.22	0.09	9.52	0.1	9.35	0.06	9.85	0.1		100	100	100	100	100	100
1435630_s_at	acetyl-Coenzyme A acetyltransferase 2	AV148646	110460	gb:AV148646 /DB_XREF=gi:5352779 /DB_XREF=AV148646 /CLONE=2810480N06 /FEA=EST /CNT=15 /TID=Mm.196520.4 /TIER=Stack /STK=15 /UG=Mm.196520 /LL=21456 /UG_GENE=Tcp1-rs1 /UG_TITLE=t-complex protein 1, related sequence 1	0.17	0.58	0.46	0.91	1.5	0.59	0.5	1.2	0.71		0.41	0.3		0.557649	0.018787	0.07102	0.016567	0.001706	0.051823	0.06613	0.001946	0.006313		10.35	0.19	10.52	0.19	10.84	0.1	11.42	0.04	11.55	0.09	12.01	0.15		100	100	100	100	100	100
1425195_a_at	acetyl-Coenzyme A acetyltransferase 2 /// acetyl-Coenzyme A acetyltransferase 3	AF356876	110460 /// 224530	gb:AF356876.1 /DB_XREF=gi:19880016 /FEA=FLmRNA /CNT=30 /TID=Mm.196520.2 /TIER=FL /STK=4 /UG=Mm.196520 /LL=21456 /UG_GENE=Tcp1-rs1 /DEF=Mus musculus acetyl CoA transferase-like protein mRNA, complete cds. /PROD=acetyl CoA transferase-like protein /FL=gb:AF356876.1	0.12	0.54	0.27	1.17	1.34	0.18	0.75	1.2	0.44		0.42	0.14		0.264236	0.053355	0.170931	1e-06	0.005729	0.281969	0.00971	0.000416	0.061595		9.24	0.09	9.36	0.03	9.99	0.13	10.53	0.02	10.44	0.11	10.7	0.12		100	100	100	100	100	100
1428145_at	acetyl-Coenzyme A acyltransferase 2 (mitochondrial 3-oxoacyl-Coenzyme A thiolase)	AK002555	52538	gb:AK002555.1 /DB_XREF=gi:12832621 /FEA=mRNA /CNT=264 /TID=Mm.142498.1 /TIER=Stack /STK=93 /UG=Mm.142498 /LL=68343 /UG_GENE=0610011L04Rik /UG_TITLE=RIKEN cDNA 0610011L04 gene /DEF=Mus musculus adult male kidney cDNA, RIKEN full-length enriched library, clone:0610011L04:homolog to 3-KETOACYL-COA THIOLASE, MITOCHONDRIAL (EC 2.3.1.16) (BETA- KETOTHIOLASE) (ACETYL-COA ACYLTRANSFERASE) (MITOCHONDRIAL …	-0.98	-0.58	-0.14	-0.53	-0.56	-0.03	-0.93	-1.39	-0.46		0.4	0.83		0.00013	0.070506	0.508451	0.002192	0.013153	0.827455	0.014251	0.002988	0.125702		11.05	0.1	10.08	0.07	10.12	0.17	9.54	0.05	9.66	0.16	9.52	0.11		100	100	100	100	100	100
1428146_s_at	acetyl-Coenzyme A acyltransferase 2 (mitochondrial 3-oxoacyl-Coenzyme A thiolase)	AK002555	52538	gb:AK002555.1 /DB_XREF=gi:12832621 /FEA=mRNA /CNT=264 /TID=Mm.142498.1 /TIER=Stack /STK=93 /UG=Mm.142498 /LL=68343 /UG_GENE=0610011L04Rik /UG_TITLE=RIKEN cDNA 0610011L04 gene /DEF=Mus musculus adult male kidney cDNA, RIKEN full-length enriched library, clone:0610011L04:homolog to 3-KETOACYL-COA THIOLASE, MITOCHONDRIAL (EC 2.3.1.16) (BETA- KETOTHIOLASE) (ACETYL-COA ACYLTRANSFERASE) (MITOCHONDRIAL …	-0.7	-0.38	0.16	-0.75	-0.7	0.05	-1.06	-1.56	-0.49		0.31	0.86		0.001903	0.13203	0.427203	0.004929	0.017217	0.769244	0.009307	0.000236	0.067731		10.64	0.07	9.94	0.11	9.57	0.16	9.19	0.02	9.08	0.1	9.24	0.14		100	100	100	100	100	100
1455061_a_at	acetyl-Coenzyme A acyltransferase 2 (mitochondrial 3-oxoacyl-Coenzyme A thiolase)	BB718075	52538	gb:BB718075 /DB_XREF=gi:16071244 /DB_XREF=BB718075 /CLONE=C730010N10 /FEA=EST /CNT=30 /TID=Mm.142498.2 /TIER=Stack /STK=27 /UG=Mm.142498 /LL=68343 /UG_GENE=0610011L04Rik /UG_TITLE=RIKEN cDNA 0610011L04 gene	-1.27	-0.76	-0.24	0.28	-0.28	-0.56	-0.23	-1.31	-1.09		0.51	1.03		0.013996	0.023795	0.600079	0.400954	0.491337	0.158249	0.472158	0.031138	0.064621		9.69	0.26	8.42	0.28	9.46	0.14	8.7	0.04	8.37	0.33	8.13	0.26		100	100	100	100	100	100
1422396_s_at	achaete-scute complex homolog-like 2 (Drosophila)	NM_008554	17173	gb:NM_008554.1 /DB_XREF=gi:6678807 /GEN=Ascl2 /FEA=FLmRNA /CNT=1 /TID=Mm.196417.1 /TIER=FL /STK=1 /UG=Mm.196417 /LL=17173 /DEF=Mus musculus achaete-scute complex homolog-like 2 (Drosophila) (Ascl2), mRNA. /PROD=mammalian achaete scute homolog 2 /FL=gb:NM_008554.1	-0.24	0.46	-2.33	0.1	0.08	-0.02	-0.6	2.18	2.78		0.7	-2.1		0.361164	0.037983	0.018992	0.652944	0.874217	0.968769	0.018316	0.000782	0.000791		5.87	0.14	5.64	0.19	5.28	0.12	5.74	0.08	8.05	0.2	5.72	0.43		100	100	100	100	100	100
1432018_at	achaete-scute complex homolog-like 2 (Drosophila)	AK010738	17173	gb:AK010738.1 /DB_XREF=gi:12846396 /FEA=mRNA /CNT=1 /TID=Mm.219774.1 /TIER=ConsEnd /STK=0 /UG=Mm.219774 /LL=73698 /UG_GENE=2410083I15Rik /UG_TITLE=RIKEN cDNA 2410083I15 gene /DEF=Mus musculus ES cells cDNA, RIKEN full-length enriched library, clone:2410083I15:similar to MAMMALIAN ACHAETE SCUTE HOMOLOG 2 (ACHAETE-SCUTE HOMOLOGUE 2), full insert sequence.	0.45	0.84	-2.15	-0.79	-0.47	0.31	-1.17	2.12	3.29		0.38	-2.59		0.026746	0.010574	0.010978	0.002433	0.275095	0.437589	0.00155	0.00018	8.1e-05		6.42	0.12	6.87	0.11	5.25	0.14	6.09	0.08	8.55	0.15	6.4	0.32		100	100	100	100	100	100
1422716_a_at	acid phosphatase 1, soluble	AW554436	11431	gb:AW554436 /DB_XREF=gi:7199859 /DB_XREF=L0240G08-3 /CLONE=L0240G08 /FEA=FLmRNA /CNT=167 /TID=Mm.26166.1 /TIER=Stack /STK=53 /UG=Mm.26166 /LL=11431 /UG_GENE=Acp1 /UG_TITLE=acid phosphatase 1, soluble /FL=gb:NM_021330.1	0.71	0.1	-0.31	-0.03	0.02	0.04	0.58	1.03	0.45		-0.61	-1.01		0.015641	0.730436	0.311103	0.88296	0.954121	0.872555	0.124029	0.003982	0.196932		6.39	0.18	7.1	0.13	6.97	0.24	7.07	0.12	7.42	0.14	7.11	0.22		100	100	100	100	100	100
1431609_a_at	acid phosphatase 5, tartrate resistant	AK008391	11433	gb:AK008391.1 /DB_XREF=gi:12842548 /FEA=mRNA /CNT=2 /TID=Mm.46354.4 /TIER=ConsEnd /STK=1 /UG=Mm.46354 /LL=11433 /UG_GENE=Acp5 /UG_TITLE=acid phosphatase 5, tartrate resistant /DEF=Mus musculus adult male small intestine cDNA, RIKEN full-length enriched library, clone:2010110O21:acid phosphatase 5, tartrate resistant, full insert sequence.	-0.5	-0.02	0.41	-0.22	-0.29	-0.08	-0.7	-1.2	-0.51		0.48	0.91		0.021826	0.853443	0.063022	0.193893	0.154782	0.584371	0.002216	0.001463	0.023322		11.74	0.06	11.24	0.13	11.05	0.08	11.03	0.04	10.54	0.11	10.95	0.12		100	100	100	100	100	100
1429390_at	acid phosphatase-like 2	BB183525	235534	gb:BB183525 /DB_XREF=gi:15409435 /DB_XREF=BB183525 /CLONE=A230106O21 /FEA=mRNA /CNT=206 /TID=Mm.9693.1 /TIER=Stack /STK=25 /UG=Mm.9693 /LL=77444 /UG_GENE=9430094M07Rik /UG_TITLE=RIKEN cDNA 9430094M07 gene	-0.24	-0.09	-0.33	-1.01	-0.7	0.31	-1.16	-0.61	0.55		0.15	-0.09		0.183791	0.399365	0.120847	0.002033	0.014314	0.118823	5.6e-05	0.000525	0.008707		10.65	0.07	10.42	0.14	9.5	0.07	9.4	0.07	10.05	0.03	9.72	0.13		100	100	100	100	100	100
1427735_a_at	actin, alpha 1, skeletal muscle	M12233	11459	gb:M12233.1 /DB_XREF=gi:191576 /FEA=mRNA /CNT=1 /TID=Mm.214950.2 /TIER=ConsEnd /STK=0 /UG=Mm.214950 /LL=11459 /UG_GENE=Acta1 /UG_TITLE=actin, alpha 1, skeletal muscle /DEF=Mouse skeletal muscle alpha-actin mRNA.	0.82	-0.37	-0.34	0.05	0.28	0.23	1.24	1.44	0.21		-1.19	-1.16		0.443824	0.737712	0.571104	0.97013	0.781784	0.835298	0.017882	0.05596	0.690912		8.51	0.33	9.33	0.9	9.75	0.12	9.38	0.95	9.95	0.44	9.61	0.33		100	100	100	100	100	100
1416454_s_at	actin, alpha 2, smooth muscle, aorta	NM_007392	11475	gb:NM_007392.1 /DB_XREF=gi:6671506 /GEN=Acta2 /FEA=FLmRNA /CNT=294 /TID=Mm.16537.1 /TIER=FL+Stack /STK=88 /UG=Mm.16537 /LL=11475 /DEF=Mus musculus actin, alpha 2, smooth muscle, aorta (Acta2), mRNA. /PROD=actin, alpha 2, smooth muscle, aorta /FL=gb:NM_007392.1	0.08	0.38	0.31	-0.57	-1.51	-0.94	-0.87	-1.74	-0.87		0.3	0.23		0.817387	0.373804	0.617534	0.13748	0.080802	0.212707	0.103151	0.000153	0.109687		13.4	0.17	13.48	0.28	12.53	0.34	12.91	0.05	11.66	0.12	11.97	0.52		100	100	100	100	100	100
1444105_at	actin, alpha 2, smooth muscle, aorta	AW214292	11475	gb:AW214292 /DB_XREF=gi:6520778 /DB_XREF=uo45h07.x2 /CLONE=IMAGE:2645533 /FEA=EST /CNT=6 /TID=Mm.118522.1 /TIER=ConsEnd /STK=2 /UG=Mm.118522 /UG_TITLE=ESTs	0.79	1.25	0.83	-1.26	-2.27	-1.01	-1.72	-2.31	-0.59		0.46	0.04		0.360078	0.109527	0.432913	0.158057	0.100746	0.355225	0.042324	0.002729	0.34215		7.96	0.39	8.74	0.68	6.23	0.48	7.48	0.15	5.64	0.13	6.47	0.85		100	100	100	100	100	100
1415927_at	actin, alpha, cardiac	NM_009608	11464	gb:NM_009608.1 /DB_XREF=gi:14192921 /GEN=Actc1 /FEA=FLmRNA /CNT=375 /TID=Mm.686.1 /TIER=FL+Stack /STK=166 /UG=Mm.686 /LL=11464 /DEF=Mus musculus actin, alpha, cardiac (Actc1), mRNA. /PROD=actin, alpha, cardiac /FL=gb:NM_009608.1	-0.66	-0.13	0.41	-0.76	-0.86	-0.1	-1.3	-1.93	-0.64		0.54	1.07		0.238583	0.552391	0.293695	0.148487	0.130259	0.751681	0.01134	0.002481	0.095398		7.36	0.31	6.7	0.4	6.07	0.17	5.94	0.1	5.43	0.23	5.84	0.25		100	100	100	100	66	100
1422340_a_at	actin, gamma 2, smooth muscle, enteric	NM_009610	11468	gb:NM_009610.1 /DB_XREF=gi:6752951 /GEN=Actg2 /FEA=FLmRNA /CNT=1 /TID=Mm.16562.1 /TIER=FL /STK=1 /UG=Mm.16562 /LL=11468 /DEF=Mus musculus actin, gamma 2, smooth muscle, enteric (Actg2), mRNA. /PROD=actin, gamma 2, smooth muscle, enteric /FL=gb:NM_009610.1	0.18	0.77	-0.16	-0.9	-1.98	-1.08	-1.49	-1.64	-0.15		0.59	-0.34		0.699186	0.304478	0.858121	0.10139	0.104862	0.295781	0.102093	0.003189	0.820822		12.59	0.22	12.78	0.39	11.11	0.56	11.87	0.03	10.95	0.23	10.8	0.77		100	100	100	100	100	100
1416569_at	actin-like 6A	NM_019673	56456	gb:NM_019673.1 /DB_XREF=gi:9789892 /GEN=Baf53a-pending /FEA=FLmRNA /CNT=159 /TID=Mm.29546.1 /TIER=FL+Stack /STK=81 /UG=Mm.29546 /LL=56456 /DEF=Mus musculus BRG1brm-associated factor 53A (Baf53a-pending), mRNA. /PROD=BRG1brm-associated factor 53A /FL=gb:NM_019673.1 gb:AF041476.1 gb:BC001994.1	0.26	0.18	-0.28	0.7	0.53	-0.17	0.78	1.07	0.28		-0.08	-0.54		0.056595	0.318775	0.273528	0.005001	0.063226	0.42432	0.005357	0.005326	0.213985		8.7	0.09	8.96	0.07	9.48	0.12	9.66	0.1	9.76	0.15	9.49	0.16		100	100	100	100	100	100
1426300_at	activated leukocyte cell adhesion molecule	U95030	11658	gb:U95030.1 /DB_XREF=gi:2982191 /GEN=ALCAM /FEA=FLmRNA /CNT=60 /TID=Mm.2877.1 /TIER=FL+Stack /STK=10 /UG=Mm.2877 /LL=11658 /DEF=Mus musculus activated leukocyte cell adhesion molecule CD166 (ALCAM) mRNA, complete cds. /PROD=activated leukocyte cell adhesion moleculeCD166 /FL=gb:U95030.1 gb:BC027280.1	0.19	0.33	-0.49	-0.37	-0.17	0.2	-0.5	0.51	1.01		0.13	-0.68		0.144501	0.025329	0.128464	0.021951	0.498475	0.444792	0.001663	0.046827	0.013811		8.7	0.08	8.89	0.09	8.19	0.04	8.52	0.07	9.21	0.14	8.72	0.2		100	100	100	100	100	100
1426301_at	activated leukocyte cell adhesion molecule	U95030	11658	gb:BF583242 /DB_XREF=gi:11656960 /DB_XREF=602101703F1 /CLONE=IMAGE:4224768 /FEA=FLmRNA /CNT=60 /TID=Mm.2877.1 /TIER=ConsEnd /STK=0 /UG=Mm.2877 /LL=11658 /UG_GENE=Alcam /UG_TITLE=activated leukocyte cell adhesion molecule /FL=gb:U95030.1 gb:BC027280.1	0.2	0.42	-0.63	-0.67	-0.47	0.2	-0.88	0.36	1.24		0.21	-0.83		0.096596	0.005361	0.136953	0.000385	0.121822	0.398255	0.000181	0.309516	0.039019		8.76	0.09	8.96	0.05	7.87	0.06	8.29	0.05	9.12	0.27	8.49	0.19		100	100	100	100	100	100
1437466_at	activated leukocyte cell adhesion molecule	AV315205	11658	gb:BB810080 /DB_XREF=gi:16982709 /DB_XREF=BB810080 /CLONE=G730002K08 /FEA=EST /CNT=75 /TID=Mm.203946.1 /TIER=Stack /STK=17 /UG=Mm.203946 /LL=106284 /UG_GENE=AI853494 /UG_TITLE=expressed sequence AI853494	0.24	0.55	-0.74	-0.64	-0.71	-0.07	-0.96	0.27	1.22		0.32	-0.98		0.013116	0.021528	0.062392	0.01372	0.081116	0.801109	0.004819	0.16287	0.00207		8.74	0.04	8.98	0.05	7.78	0.1	8.33	0.11	9	0.13	8.26	0.23		100	100	100	100	100	100
1437467_at	activated leukocyte cell adhesion molecule	AV315205	11658	gb:AV315205 /DB_XREF=gi:16394484 /DB_XREF=AV315205 /CLONE=5830428H05 /FEA=EST /CNT=75 /TID=Mm.203946.1 /TIER=Stack /STK=9 /UG=Mm.203946 /LL=106284 /UG_GENE=AI853494 /UG_TITLE=expressed sequence AI853494	0.64	0.6	-0.45	-1.36	-0.76	0.59	-1.31	0.33	1.64		-0.05	-1.09		0.065618	0.007377	0.394748	0.007979	0.085369	0.142166	3.4e-05	0.484556	0.049978		9.26	0.07	9.9	0.23	7.95	0.01	8.55	0.06	9.58	0.38	9.14	0.26		100	100	100	100	100	100
1443086_at	activated leukocyte cell adhesion molecule	BB534113	11658	gb:BB534113 /DB_XREF=gi:16446344 /DB_XREF=BB534113 /CLONE=E030033J20 /FEA=EST /CNT=3 /TID=Mm.216113.1 /TIER=ConsEnd /STK=3 /UG=Mm.216113 /UG_TITLE=ESTs	0.68	0.41	-0.47	-1.05	-0.53	0.52	-0.78	0.62	1.39		-0.27	-1.15		0.006789	0.000202	0.185846	0.003219	0.106564	0.130951	0.000144	0.084942	0.020666		7.17	0.07	7.85	0.13	6.4	0.02	6.8	0.02	7.79	0.21	7.32	0.21		100	100	100	100	100	100
1447040_at	Activated leukocyte cell adhesion molecule	AU041266	11658	gb:AU041266 /DB_XREF=gi:3955501 /DB_XREF=AU041266 /CLONE=J0828F02 /FEA=EST /CNT=2 /TID=Mm.173892.1 /TIER=ConsEnd /STK=2 /UG=Mm.173892 /UG_TITLE=ESTs	0.7	0.75	-0.45	-0.75	-0.51	0.24	-0.8	0.63	1.44		0.05	-1.14		0.002773	0.001261	0.16495	0.001732	0.04588	0.235397	0.001262	0.071897	0.01404		6.26	0.12	6.96	0.1	5.46	0.07	6.21	0.06	6.9	0.21	6.45	0.14		100	100	100	100	100	100
1454973_at	activating transcription factor 7 interacting protein	BF456242	54343	gb:BF456242 /DB_XREF=gi:11522411 /DB_XREF=UI-M-CG0p-bih-c-04-0-UI.s2 /CLONE=UI-M-CG0p-bih-c-04-0-UI /FEA=EST /CNT=101 /TID=Mm.35493.1 /TIER=Stack /STK=31 /UG=Mm.35493 /UG_TITLE=ESTs	-0.19	-0.09	-0.12	-1.01	-0.49	0.53	-1.11	-0.55	0.56		0.1	0.06		0.485825	0.600469	0.584387	0.015324	0.142626	0.055336	0.001621	0.04708	0.037046		9.91	0.05	9.73	0.23	8.8	0.1	8.71	0.12	9.36	0.14	9.24	0.15		100	100	100	100	100	100
1427603_at	activating transcription factor 7 interacting protein 2	BC018510	75329	gb:BC018510.1 /DB_XREF=gi:17391203 /FEA=mRNA /CNT=4 /TID=Mm.89283.1 /TIER=ConsEnd /STK=0 /UG=Mm.89283 /UG_TITLE=Mus musculus, clone IMAGE:2645293, mRNA /DEF=Mus musculus, clone IMAGE:2645293, mRNA.	0.09	-0.51	-1.73	0.62	1.69	1.07	1.23	3.51	2.28		-0.61	-1.82		0.428842	0.23679	0.192033	0.080198	0.203291	0.362024	0.050326	0.019729	0.026595		4.26	0.04	4.36	0.1	5.49	0.29	4.98	0.21	7.78	0.51	6.05	0.91		40	50	100	100	100	100
1430364_at	activating transcription factor 7 interacting protein 2	AI429259	75329	gb:AI429259 /DB_XREF=gi:4275185 /DB_XREF=ml60c08.x1 /CLONE=IMAGE:516398 /FEA=mRNA /CNT=7 /TID=Mm.108729.1 /TIER=ConsEnd /STK=2 /UG=Mm.108729 /LL=75329 /UG_GENE=4930558K11Rik /UG_TITLE=RIKEN cDNA 4930558K11 gene	-0.32	-0.29	-1.14	0.48	0.92	0.44	0.45	1.73	1.29		0.03	-0.81		0.031652	0.222464	0.18777	0.063696	0.206934	0.476934	0.063685	0.074841	0.119079		4.79	0.06	4.46	0.09	5.23	0.14	4.94	0.15	6.52	0.51	5.38	0.5		0	0	66	0	66	33
1451604_a_at	activin A receptor, type II-like 1	BC014291	11482	gb:BC014291.1 /DB_XREF=gi:15679967 /FEA=FLmRNA /CNT=18 /TID=Mm.4839.2 /TIER=FL /STK=5 /UG=Mm.4839 /LL=11482 /UG_GENE=Acvrl1 /DEF=Mus musculus, Similar to activin A receptor, type II-like 1, clone MGC:13970 IMAGE:3982004, mRNA, complete cds. /PROD=Similar to activin A receptor, type II-like 1 /FL=gb:BC015083.1 gb:BC014291.1	-0.54	-0.06	0.39	0.2	-0.1	-0.3	-0.29	-1.04	-0.75		0.49	0.94		0.018595	0.735717	0.144432	0.212679	0.497459	0.025919	0.18931	0.008355	0.031919		7.44	0.13	6.9	0.12	7.15	0.14	7.09	0.03	6.4	0.18	6.79	0.06		100	100	100	100	33	33
1439643_at	Activin receptor IIA	BG076154	11480	gb:BG076154 /DB_XREF=gi:12558723 /DB_XREF=H3156C06-3 /CLONE=H3156C06 /FEA=EST /CNT=9 /TID=Mm.114880.1 /TIER=ConsEnd /STK=7 /UG=Mm.114880 /UG_TITLE=ESTs	0.29	0.31	-0.04	-1.01	-0.84	0.17	-1.02	-0.51	0.51		0.01	-0.33		0.17865	0.146439	0.907704	0.005587	0.010898	0.437363	0.000127	0.161228	0.163385		8.14	0.08	8.43	0.17	7.11	0.07	7.42	0.14	7.62	0.24	7.59	0.13		100	100	100	100	100	100
1428386_at	acyl-CoA synthetase long-chain family member 3	AK012088	74205	gb:AK012088.1 /DB_XREF=gi:12848614 /GEN=Facl3 /FEA=mRNA /CNT=131 /TID=Mm.27944.1 /TIER=Stack /STK=45 /UG=Mm.27944 /LL=74205 /UG_TITLE=fatty acid Coenzyme A ligase, long chain 3 /DEF=Mus musculus 10 days embryo whole body cDNA, RIKEN full-length enriched library, clone:2610510B12:fatty acid Coenzyme A ligase, long chain 3, full insert sequence.	0.16	0.06	-0.06	-1.17	-0.89	0.29	-1.07	-0.67	0.41		-0.1	-0.22		0.403851	0.228415	0.785865	0.004426	0.006377	0.138039	4.7e-05	0.036787	0.129106		10.78	0.08	10.94	0.16	9.7	0.03	9.76	0.02	10.11	0.17	10.05	0.12		100	100	100	100	100	100
1428387_at	acyl-CoA synthetase long-chain family member 3	AK012088	74205	gb:BB312180 /DB_XREF=gi:16402777 /DB_XREF=BB312180 /CLONE=B230332E13 /FEA=mRNA /CNT=131 /TID=Mm.27944.1 /TIER=ConsEnd /STK=2 /UG=Mm.27944 /LL=74205 /UG_GENE=Facl3 /UG_TITLE=fatty acid Coenzyme A ligase, long chain 3	0.34	0.27	0.09	-1.35	-1.23	0.12	-1.29	-0.99	0.3		-0.06	-0.24		0.149701	0.072012	0.692093	0.001248	0.005944	0.600033	0.000225	0.001058	0.081659		8.02	0.14	8.36	0.16	6.73	0.09	7.01	0.07	7.03	0.1	7.13	0.19		100	100	100	100	100	100
1452771_s_at	acyl-CoA synthetase long-chain family member 3	AK012088	74205	gb:AK012088.1 /DB_XREF=gi:12848614 /GEN=Facl3 /FEA=mRNA /CNT=131 /TID=Mm.27944.1 /TIER=Stack /STK=45 /UG=Mm.27944 /LL=74205 /UG_TITLE=fatty acid Coenzyme A ligase, long chain 3 /DEF=Mus musculus 10 days embryo whole body cDNA, RIKEN full-length enriched library, clone:2610510B12:fatty acid Coenzyme A ligase, long chain 3, full insert sequence.	0.23	0.09	-0.13	-1.25	-0.94	0.31	-1.11	-0.58	0.53		-0.14	-0.36		0.229719	0.36898	0.474324	0.001858	0.003463	0.077737	7.7e-05	0.018887	0.030238		11	0.09	11.23	0.14	9.9	0.07	9.98	0.05	10.43	0.12	10.3	0.1		100	100	100	100	100	100
1451828_a_at	acyl-CoA synthetase long-chain family member 4	AB033886	50790	gb:AB033886.1 /DB_XREF=gi:6172342 /GEN=mACS4 variant1 /FEA=FLmRNA /CNT=5 /TID=Mm.143689.2 /TIER=FL /STK=1 /UG=Mm.143689 /LL=50790 /DEF=Mus musculus mACS4 variant1 mRNA for Acyl-CoA synthetase 4 variant1, complete cds. /PROD=Acyl-CoA synthetase 4 variant1 /FL=gb:AB033886.1	0.14	0.09	-0.47	0.87	0.55	-0.32	0.91	1.15	0.24		-0.04	-0.6		0.442876	0.727415	0.108101	0.013375	0.056798	0.238899	0.019044	0.004248	0.383243		5.82	0.1	5.95	0.13	6.73	0.18	6.82	0.17	6.97	0.16	6.5	0.17		100	100	100	100	100	100
1422478_a_at	acyl-CoA synthetase short-chain family member 2	NM_019811	60525	gb:NM_019811.1 /DB_XREF=gi:9790020 /GEN=Acas1 /FEA=FLmRNA /CNT=154 /TID=Mm.22719.1 /TIER=FL+Stack /STK=76 /UG=Mm.22719 /LL=60525 /DEF=Mus musculus acetyl-Coenzyme A synthetase 1 (AMP forming) (Acas1), mRNA. /PROD=acetyl-Coenzyme A synthetase 1 (AMP forming) /FL=gb:AF216873.1 gb:NM_019811.1	0.09	0.15	0.22	-0.88	-0.98	-0.09	-0.94	-1.11	-0.17		0.06	0.13		0.305014	0.515422	0.422788	0.009352	0.028898	0.710422	0.017877	0.009917	0.495347		11.28	0.06	11.37	0.05	10.33	0.16	10.48	0.12	10.17	0.15	10.39	0.19		100	100	100	100	100	100
1422479_at	acyl-CoA synthetase short-chain family member 2	NM_019811	60525	gb:NM_019811.1 /DB_XREF=gi:9790020 /GEN=Acas1 /FEA=FLmRNA /CNT=154 /TID=Mm.22719.1 /TIER=FL+Stack /STK=76 /UG=Mm.22719 /LL=60525 /DEF=Mus musculus acetyl-Coenzyme A synthetase 1 (AMP forming) (Acas1), mRNA. /PROD=acetyl-Coenzyme A synthetase 1 (AMP forming) /FL=gb:AF216873.1 gb:NM_019811.1	-0.15	0.14	0.08	-0.54	-0.84	-0.3	-0.83	-1.07	-0.24		0.29	0.23		0.290534	0.455134	0.702326	0.042909	0.01225	0.166392	0.003456	0.006329	0.315131		11.49	0.12	11.34	0.04	10.66	0.12	10.81	0.13	10.42	0.17	10.51	0.12		100	100	100	100	100	100
1449065_at	acyl-CoA thioesterase 1	NM_012006	26897	gb:NM_012006.1 /DB_XREF=gi:6753549 /GEN=Cte1 /FEA=FLmRNA /CNT=68 /TID=Mm.1978.1 /TIER=FL+Stack /STK=24 /UG=Mm.1978 /LL=26897 /DEF=Mus musculus cytosolic acyl-CoA thioesterase 1 (Cte1), mRNA. /PROD=cytosolic acyl-CoA thioesterase 1 /FL=gb:NM_012006.1	0.57	0.46	-0.99	-0.12	0.07	0.19	-0.01	1.63	1.63		-0.11	-1.56		0.135571	0.282742	0.005861	0.793438	0.819003	0.612017	0.97113	0.00044	0.000874		6.68	0.1	7.25	0.28	6.67	0.13	7.13	0.31	8.31	0.13	7.32	0.08		100	100	100	100	100	100
1417094_at	acyl-CoA thioesterase 7	NM_133348	70025	gb:NM_133348.1 /DB_XREF=gi:19923051 /GEN=Bach-pending /FEA=FLmRNA /CNT=99 /TID=Mm.197523.1 /TIER=FL+Stack /STK=57 /UG=Mm.197523 /LL=70025 /DEF=Mus musculus brain acyl-CoA hydrolase (Bach-pending), mRNA. /PROD=acyl-CoA hydrolase /FL=gb:NM_133348.1 gb:BC013507.1 gb:AB049821.1	-0.27	0.11	1.16	0.34	0.87	0.53	-0.04	-0.57	-0.52		0.38	1.44		0.004266	0.275256	0.001618	0.01863	0.005473	0.007649	0.61788	0.02063	0.023818		10.3	0.05	10.03	0.02	10.26	0.07	10.37	0.06	9.74	0.11	10.9	0.08		100	100	100	100	100	100
1433545_s_at	acyl-Coenzyme A dehydrogenase family, member 11	BQ031255	102632	gb:BQ031255 /DB_XREF=gi:19766534 /DB_XREF=UI-1-CF0-amc-h-10-0-UI.s1 /CLONE=UI-1-CF0-amc-h-10-0-UI /FEA=EST /CNT=160 /TID=Mm.41274.4 /TIER=Stack /STK=99 /UG=Mm.41274 /UG_TITLE=Mus musculus chemokine receptor CCX CKR mRNA, complete cds, alternatively spliced	-0.08	0.02	1.29	-0.05	-0.59	-0.53	-0.16	-1.96	-1.8		0.11	1.37		0.783444	0.594053	0.021956	0.825482	0.080259	0.059693	0.423733	0.004108	0.01956		10.37	0.17	10.29	0.23	10.21	0.03	10.23	0.02	8.41	0.26	9.7	0.14		100	100	100	100	100	100
1454647_at	acyl-Coenzyme A dehydrogenase family, member 11	BQ031255	102632	gb:BQ031255 /DB_XREF=gi:19766534 /DB_XREF=UI-1-CF0-amc-h-10-0-UI.s1 /CLONE=UI-1-CF0-amc-h-10-0-UI /FEA=EST /CNT=160 /TID=Mm.41274.4 /TIER=Stack /STK=99 /UG=Mm.41274 /UG_TITLE=Mus musculus chemokine receptor CCX CKR mRNA, complete cds, alternatively spliced	0.28	0.31	1.42	0.05	-0.42	-0.47	0.02	-1.56	-1.58		0.03	1.14		0.385713	0.023593	0.007023	0.854098	0.216543	0.106961	0.923634	0.002765	0.01244		10.28	0.17	10.56	0.24	10.3	0.05	10.61	0.07	8.72	0.21	10.14	0.18		100	100	100	100	100	100
1416408_at	acyl-Coenzyme A oxidase 1, palmitoyl	AB034914	11430	gb:NM_015729.1 /DB_XREF=gi:7656854 /GEN=Acox1 /FEA=FLmRNA /CNT=263 /TID=Mm.8403.1 /TIER=FL+Stack /STK=91 /UG=Mm.8403 /LL=11430 /DEF=Mus musculus acyl-Coenzyme A oxidase 1, palmitoyl (Acox1), mRNA. /PROD=acyl-Coenzyme A oxidase 1, palmitoyl /FL=gb:NM_015729.1 gb:AB034914.1 gb:AF006688.1	-0.1	0	1	-0.35	-0.57	-0.22	-0.45	-1.67	-1.22		0.1	1.1		0.438654	0.993956	0.057867	0.064688	0.154553	0.503628	0.107607	7e-06	0.011371		11.16	0.07	11.05	0.1	10.71	0.18	10.7	0.11	9.49	0.07	10.48	0.27		100	100	100	100	100	100
1416409_at	acyl-Coenzyme A oxidase 1, palmitoyl	AB034914	11430	gb:AB034914.1 /DB_XREF=gi:6429155 /GEN=muspaox /FEA=FLmRNA /CNT=263 /TID=Mm.8403.1 /TIER=FL+Stack /STK=25 /UG=Mm.8403 /LL=11430 /DEF=Mus musculus muspaox mRNA for peroxisomal acyl-CoA oxidase, complete cds. /PROD=peroxisomal acyl-CoA oxidase /FL=gb:NM_015729.1 gb:AB034914.1 gb:AF006688.1	-0.18	-0.14	0.97	-0.13	-0.21	-0.08	-0.18	-1.37	-1.19		0.05	1.16		0.305501	0.626206	0.053244	0.594236	0.51983	0.816193	0.45919	0.000101	0.010775		10.66	0.1	10.48	0.13	10.48	0.19	10.34	0.19	9.29	0.1	10.26	0.26		100	100	100	100	100	100
1424459_at	acyltransferase like 2	BG068664	210992	gb:BC005662.1 /DB_XREF=gi:13542948 /FEA=FLmRNA /CNT=210 /TID=Mm.50.1 /TIER=FL+Stack /STK=30 /UG=Mm.50 /DEF=Mus musculus, Similar to hypothetical protein FLJ12443, clone MGC:8148 IMAGE:3589626, mRNA, complete cds. /PROD=Similar to hypothetical protein FLJ12443 /FL=gb:BC005662.1	-0.37	0.07	0.66	-0.47	-0.31	0.16	-0.92	-1.35	-0.43		0.45	1.04		0.237063	0.628296	0.001477	0.1557	0.305296	0.110672	0.005545	6e-06	0.063917		8.73	0.08	8.36	0.25	7.81	0.13	7.89	0.04	7.38	0.05	8.05	0.06		100	100	100	100	100	100
1424460_s_at	acyltransferase like 2	BG068664	210992	gb:BC005662.1 /DB_XREF=gi:13542948 /FEA=FLmRNA /CNT=210 /TID=Mm.50.1 /TIER=FL+Stack /STK=30 /UG=Mm.50 /DEF=Mus musculus, Similar to hypothetical protein FLJ12443, clone MGC:8148 IMAGE:3589626, mRNA, complete cds. /PROD=Similar to hypothetical protein FLJ12443 /FL=gb:BC005662.1	-0.21	0.07	0.47	-0.47	-0.46	0	-0.76	-1.14	-0.39		0.29	0.68		0.358227	0.41542	0.013428	0.087328	0.093169	0.949015	0.00016	3.3e-05	0.01048		9.47	0.07	9.25	0.19	8.71	0.05	8.78	0.06	8.32	0.06	8.79	0.02		100	100	100	100	100	100
1451359_at	acyltransferase like 2	BG068664	210992	gb:BG068664 /DB_XREF=gi:12551233 /DB_XREF=H3068A06-3 /CLONE=H3068A06 /FEA=FLmRNA /CNT=210 /TID=Mm.50.1 /TIER=Stack /STK=91 /UG=Mm.50 /UG_TITLE=Mus musculus, Similar to hypothetical protein FLJ12443, clone MGC:8148 IMAGE:3589626, mRNA, complete cds /FL=gb:BC005662.1	-0.18	0.11	0.5	-0.83	-0.69	0.14	-1.12	-1.37	-0.25		0.29	0.68		0.63183	0.592175	0.044453	0.070124	0.111521	0.461596	0.002926	0.000192	0.242808		8.03	0.14	7.85	0.31	6.91	0.15	7.02	0.11	6.66	0.07	7.16	0.13		100	100	100	100	100	100
1419476_at	ADAM-like, decysin 1	NM_021475	58860	gb:NM_021475.1 /DB_XREF=gi:10946873 /GEN=Dcsn /FEA=FLmRNA /CNT=35 /TID=Mm.36742.1 /TIER=FL+Stack /STK=9 /UG=Mm.36742 /LL=58860 /DEF=Mus musculus decysin (Dcsn), mRNA. /PROD=disintegrin metalloprotease (decysin) /FL=gb:NM_021475.1	-1.82	-0.05	1.75	0.79	-0.69	-1.48	-0.99	-4.26	-3.27		1.78	3.57		0.022822	0.885547	0.085394	0.193125	0.386706	0.108381	0.041239	0.008941	0.013845		12.05	0.21	10.22	0.47	11.06	0.27	11.01	0.07	7.79	0.55	9.54	0.54		100	100	100	100	100	100
1457122_at	Adaptor protein complex AP-2, mu1	BB209527	11773	gb:BB209527 /DB_XREF=gi:16352463 /DB_XREF=BB209527 /CLONE=A430092O21 /FEA=EST /CNT=6 /TID=Mm.208214.1 /TIER=ConsEnd /STK=5 /UG=Mm.208214 /UG_TITLE=ESTs	1.08	0.99	1.16	-0.69	-0.45	0.24	-0.59	-0.53	0.06		-0.1	0.08		0.000892	0.040901	0.003329	0.058232	0.070477	0.401719	0.004431	0.027001	0.672567		5.12	0.11	6.19	0.14	4.52	0.03	5.51	0.21	4.58	0.13	5.75	0.13		80	100	33	100	66	100
1452657_at	adaptor-related protein complex 1, sigma 2 subunit	AK005223	108012	gb:AK005223.1 /DB_XREF=gi:12837632 /FEA=mRNA /CNT=181 /TID=Mm.12390.1 /TIER=Stack /STK=137 /UG=Mm.12390 /LL=68960 /UG_GENE=1500012A13Rik /UG_TITLE=RIKEN cDNA 1500012A13 gene /DEF=Mus musculus adult male cerebellum cDNA, RIKEN full-length enriched library, clone:1500012A13:homolog to CLATHRIN COAT ASSEMBLY PROTEIN AP19 (CLATHRIN COAT ASSOCIATED PROTEIN AP19) (GOLGI ADAPTOR AP-1 19 KDA ADAPTIN) (HA…	0.23	0.3	0.21	-0.62	-1.4	-0.78	-0.7	-1.38	-0.69		0.08	-0.02		0.415154	0.255925	0.219732	0.023712	0.000741	0.011828	0.051742	0.002468	0.057083		7.82	0.22	8.05	0.14	7.13	0.18	7.43	0.13	6.44	0.05	6.65	0.12		100	100	100	100	100	100
1447903_x_at	adaptor-related protein complex 1, sigma 2 subunit	BB185861	108012	gb:BB185861 /DB_XREF=gi:8846432 /DB_XREF=BB185861 /CLONE=A330029J07 /FEA=EST /CNT=2 /TID=Mm.117864.1 /TIER=ConsEnd /STK=2 /UG=Mm.117864 /UG_TITLE=ESTs	0.13	0.33	0.16	-0.4	-1.36	-0.96	-0.6	-1.39	-0.79		0.2	0.03		0.601831	0.305173	0.368664	0.140167	4.9e-05	0.02197	0.105067	0.001799	0.045642		7.62	0.22	7.75	0.08	7.02	0.22	7.35	0.18	6.23	0.13	6.38	0.07		100	100	100	100	100	100
1448309_at	adaptor-related protein complex 3, mu 1 subunit	AF242857	55946	gb:AF242857.1 /DB_XREF=gi:7542591 /FEA=FLmRNA /CNT=223 /TID=Mm.3256.1 /TIER=FL /STK=1 /UG=Mm.3256 /LL=55946 /UG_GENE=Ap3m1 /DEF=Mus musculus clathrin adaptor protein mu3A mRNA, complete cds. /PROD=clathrin adaptor protein mu3A /FL=gb:BC024595.1 gb:NM_018829.2 gb:AF242857.1	-0.17	0.03	-0.17	1.56	0.63	-0.94	1.36	0.62	-0.74		0.2	0.01		0.747012	0.869483	0.735859	0.042683	0.327442	0.110659	0.002514	0.169778	0.122597		8.83	0.19	8.66	0.46	10.19	0.18	10.23	0.04	9.45	0.31	9.29	0.34		100	100	100	100	100	100
1439125_at	Adducin 1 (alpha)	AV330236	11518	gb:AV330236 /DB_XREF=gi:16396120 /DB_XREF=AV330236 /CLONE=6330512I01 /FEA=EST /CNT=11 /TID=Mm.92621.1 /TIER=Stack /STK=8 /UG=Mm.92621 /UG_TITLE=ESTs	0.05	0.26	0.06	-1.13	-0.64	0.49	-1.34	-0.66	0.68		0.21	0.02		0.809543	0.221339	0.634658	0.003551	0.018473	0.061243	2.7e-05	0.001065	0.002404		8.34	0.09	8.38	0.15	7	0.07	7.25	0.15	7.68	0.07	7.74	0.1		100	100	100	100	100	100
1423298_at	adducin 3 (gamma)	BM239842	27360	gb:AK019491.1 /DB_XREF=gi:12859732 /GEN=Add3 /FEA=FLmRNA /CNT=257 /TID=Mm.44106.1 /TIER=Stack /STK=8 /UG=Mm.44106 /LL=27360 /UG_TITLE=adducin 3 (gamma) /DEF=Mus musculus 0 day neonate skin cDNA, RIKEN full-length enriched library, clone:4632411L20:adducin 3 (gamma), full insert sequence. /FL=gb:AF100425.1 gb:NM_013758.1	-0.12	0.09	0.11	-1.09	-0.59	0.5	-1.3	-0.82	0.48		0.21	0.23		0.643595	0.723985	0.712922	0.014582	0.147157	0.170879	0.019397	0.004914	0.146087		11.42	0.07	11.3	0.23	10.12	0.22	10.22	0.07	10.61	0.11	10.72	0.25		100	100	100	100	100	100
1450214_at	adenosine A2b receptor	NM_007413	11541	gb:NM_007413.1 /DB_XREF=gi:6680655 /GEN=Adora2b /FEA=FLmRNA /CNT=9 /TID=Mm.3938.1 /TIER=FL /STK=2 /UG=Mm.3938 /LL=11541 /DEF=Mus musculus adenosine A2b receptor (Adora2b), mRNA. /PROD=adenosine A2b receptor /FL=gb:U05673.1 gb:NM_007413.1	-0.24	-1.04	-0.58	0.19	0.3	0.12	0.98	0.64	-0.34		-0.79	-0.34		5.8e-05	0.001688	0.007494	0.123323	0.059534	0.343748	1.9e-05	0.001207	0.005536		6.24	0.02	6	0.02	7.22	0.03	6.18	0.07	6.88	0.05	6.3	0.08		100	75	100	100	100	100
1434430_s_at	adenosine A2b receptor	BB709140	11541	gb:BB709140 /DB_XREF=gi:16062309 /DB_XREF=BB709140 /CLONE=A930102P14 /FEA=EST /CNT=33 /TID=Mm.218593.1 /TIER=Stack /STK=33 /UG=Mm.218593 /LL=103754 /UG_GENE=AI480866 /UG_TITLE=expressed sequence AI480866	-1.72	-2.89	-1.89	0.27	1.21	0.94	1.44	1.38	-0.07		-1.17	-0.17		0.008205	0.030699	0.002399	0.702007	0.032509	0.218707	0.000711	0.000889	0.68609		5.47	0.19	3.76	0.35	6.92	0.09	4.02	0.54	6.85	0.12	4.96	0.19		80	25	100	100	100	66
1434431_x_at	adenosine A2b receptor	BB709140	11541	gb:BB709140 /DB_XREF=gi:16062309 /DB_XREF=BB709140 /CLONE=A930102P14 /FEA=EST /CNT=33 /TID=Mm.218593.1 /TIER=Stack /STK=33 /UG=Mm.218593 /LL=103754 /UG_GENE=AI480866 /UG_TITLE=expressed sequence AI480866	-0.38	-1.28	-1.18	0.16	0.08	-0.08	1.06	0.88	-0.17		-0.9	-0.8		0.036345	0.029037	0.013298	0.603923	0.763879	0.824363	2.1e-05	0.022479	0.400717		4.28	0.06	3.9	0.12	5.34	0.05	4.06	0.24	5.16	0.16	3.98	0.21		40	0	100	100	100	0
1417976_at	adenosine deaminase	NM_007398	11486	gb:NM_007398.1 /DB_XREF=gi:6680635 /GEN=Ada /FEA=FLmRNA /CNT=80 /TID=Mm.388.1 /TIER=FL+Stack /STK=32 /UG=Mm.388 /LL=11486 /DEF=Mus musculus adenosine deaminase (Ada), mRNA. /PROD=adenosine deaminase /FL=gb:NM_007398.1 gb:AF483481.1 gb:AF483480.1 gb:BC002075.1 gb:M10319.1	-0.08	0.05	0.02	1.3	1.42	0.13	1.17	1.33	0.15		0.13	0.09		0.696403	0.669551	0.919787	0.000292	0.001114	0.464683	0.000736	0.000556	0.353248		6.97	0.16	6.89	0.11	8.14	0.08	8.18	0.06	8.29	0.12	8.31	0.14		100	100	100	100	100	100
1446233_at	Adenosine deaminase, RNA-specific, B2	BB430136	94191	gb:BB430136 /DB_XREF=gi:16424052 /DB_XREF=BB430136 /CLONE=C630031M12 /FEA=EST /CNT=2 /TID=Mm.209130.1 /TIER=ConsEnd /STK=2 /UG=Mm.209130 /UG_TITLE=ESTs	-0.06	-0.28	0.23	0.78	0.61	-0.17	1	0.32	-0.69		-0.22	0.29		0.592771	0.3163	0.371245	0.000473	0.081952	0.479625	0.027123	0.022017	0.081118		5.62	0.09	5.56	0.06	6.62	0.21	6.34	0.02	5.94	0.04	6.17	0.2		0	25	0	0	33	0
1445402_at	Adenosine kinase	AV337434	11534	gb:AV337434 /DB_XREF=gi:16396467 /DB_XREF=AV337434 /CLONE=6430400O22 /FEA=EST /CNT=3 /TID=Mm.190214.1 /TIER=ConsEnd /STK=2 /UG=Mm.190214 /UG_TITLE=ESTs	-0.06	0.24	0	-0.79	-0.99	-0.2	-1.08	-1.05	0.03		0.29	0.06		0.79355	0.47673	0.993089	0.041559	0.010344	0.50509	0.014424	0.001218	0.902245		6.31	0.15	6.25	0.15	5.23	0.21	5.47	0.21	5.26	0.1	5.26	0.18		100	100	33	66	66	66
1456960_at	Adenosine kinase	BB555069	11534	gb:BB555069 /DB_XREF=gi:16448509 /DB_XREF=BB555069 /CLONE=E330016N04 /FEA=EST /CNT=7 /TID=Mm.131056.1 /TIER=ConsEnd /STK=6 /UG=Mm.131056 /UG_TITLE=ESTs	0.37	0.2	-0.24	-1.54	-1.11	0.43	-1.37	-0.5	0.87		-0.17	-0.61		0.198146	0.45333	0.456875	0.003505	0.015949	0.213143	0.001308	0.119545	0.030576		7.23	0.09	7.6	0.22	5.86	0.14	6.06	0.2	6.73	0.21	6.49	0.21		100	100	100	100	100	100
1455296_at	adenylate cyclase 5	BE952286	224129	gb:BE952286 /DB_XREF=gi:10592587 /DB_XREF=UI-M-CD0-ayk-h-06-0-UI.s1 /CLONE=UI-M-CD0-ayk-h-06-0-UI /FEA=EST /CNT=34 /TID=Mm.41626.1 /TIER=Stack /STK=17 /UG=Mm.41626 /LL=106396 /UG_GENE=AW121902 /UG_TITLE=expressed sequence AW121902	0.25	0.48	0.45	-1.3	-2.32	-1.02	-1.53	-2.52	-0.98		0.23	0.2		0.689033	0.323977	0.532173	0.066625	0.034206	0.217236	0.027828	0.000833	0.09841		8.52	0.34	8.77	0.48	6.99	0.37	7.48	0.18	6.01	0.17	6.45	0.59		100	100	100	100	100	100
1418128_at	adenylate cyclase 6	NM_007405	11512	gb:NM_007405.1 /DB_XREF=gi:6671512 /GEN=Adcy6 /FEA=FLmRNA /CNT=77 /TID=Mm.157091.1 /TIER=FL+Stack /STK=29 /UG=Mm.157091 /LL=11512 /DEF=Mus musculus adenylate cyclase 6 (Adcy6), mRNA. /PROD=adenylate cyclase 6 /FL=gb:M93422.1 gb:NM_007405.1	-0.17	0.11	0.19	-1.02	-0.71	0.31	-1.3	-1.08	0.22		0.28	0.37		0.394914	0.530368	0.349903	0.001991	0.016159	0.139753	0.000644	0.001228	0.27444		10.67	0.13	10.49	0.14	9.37	0.13	9.47	0.08	9.59	0.12	9.79	0.14		100	100	100	100	100	100
1450065_at	adenylate cyclase 7	NM_007406	11513	gb:BQ176297 /DB_XREF=gi:20351789 /DB_XREF=UI-M-DJ2-bwg-n-03-0-UI.s1 /CLONE=UI-M-DJ2-bwg-n-03-0-UI /FEA=FLmRNA /CNT=67 /TID=Mm.18658.1 /TIER=Stack /STK=27 /UG=Mm.18658 /LL=11513 /UG_GENE=Adcy7 /UG_TITLE=adenylate cyclase 7 /FL=gb:U12919.1 gb:NM_007406.1	0.06	0.36	0.09	-0.1	-1.07	-0.97	-0.41	-1.11	-0.7		0.31	0.04		0.826546	0.217607	0.384594	0.532981	0.001927	0.00037	0.230726	0.005224	0.064124		6.78	0.22	6.84	0.14	6.37	0.21	6.74	0.06	5.67	0.08	5.77	0.06		100	100	100	100	100	100
1456307_s_at	adenylate cyclase 7	BB746807	11513	gb:BB746807 /DB_XREF=gi:16149744 /DB_XREF=BB746807 /CLONE=F530106F03 /FEA=EST /CNT=12 /TID=Mm.18658.2 /TIER=Stack /STK=12 /UG=Mm.18658 /LL=11513 /UG_GENE=Adcy7 /UG_TITLE=adenylate cyclase 7	-0.16	0.54	0.34	-0.2	-1.31	-1.11	-0.91	-1.82	-0.91		0.71	0.51		0.650474	0.12792	0.183749	0.453637	0.007475	0.014914	0.046424	0.001547	0.036512		8.35	0.28	8.19	0.2	7.44	0.23	7.98	0.14	6.53	0.17	6.87	0.02		100	100	100	100	100	100
1418754_at	adenylate cyclase 8	NM_009623	11514	gb:NM_009623.1 /DB_XREF=gi:6752977 /GEN=Adcy8 /FEA=FLmRNA /CNT=24 /TID=Mm.1425.1 /TIER=FL+Stack /STK=19 /UG=Mm.1425 /LL=11514 /DEF=Mus musculus adenylate cyclase 8 (Adcy8), mRNA. /PROD=adenylate cyclase 8 /FL=gb:U85021.1 gb:NM_009623.1	-0.06	0.12	-1.24	0.29	0.36	0.07	0.11	1.54	1.44		0.18	-1.18		0.760268	0.317118	0.017942	0.197938	0.130565	0.073514	0.406308	0.006105	0.00513		5.55	0.07	5.49	0.18	5.66	0.09	5.78	0.02	7.09	0.17	5.85	0.02		80	50	33	33	100	100
1421829_at	adenylate kinase 3 alpha-like 1	NM_009647	11639	gb:AB020239.1 /DB_XREF=gi:4760605 /GEN=mAK3b /FEA=FLmRNA /CNT=131 /TID=Mm.42040.1 /TIER=FL /STK=1 /UG=Mm.42040 /LL=11639 /DEF=Mus musculus mRNA for adenylate kinase 3, complete cds. /PROD=adenylate kinase 3 /FL=gb:D85036.1 gb:NM_009647.1 gb:AB020239.1	0.11	0.02	0.77	1.02	1	-0.02	1.11	0.34	-0.77		-0.09	0.66		0.359859	0.966147	0.082649	0.06313	0.03813	0.957026	0.038394	0.275113	0.079968		6.8	0.05	6.91	0.1	7.91	0.24	7.93	0.3	7.14	0.23	7.91	0.24		20	25	100	100	66	100
1421830_at	adenylate kinase 3 alpha-like 1	NM_009647	11639	gb:NM_009647.1 /DB_XREF=gi:6753021 /GEN=Ak4 /FEA=FLmRNA /CNT=131 /TID=Mm.42040.1 /TIER=FL+Stack /STK=70 /UG=Mm.42040 /LL=11639 /DEF=Mus musculus adenylate kinase 4 (Ak4), mRNA. /PROD=adenylate kinase 4 /FL=gb:D85036.1 gb:NM_009647.1 gb:AB020239.1	0.4	0.12	1.05	1.16	1.64	0.47	1.44	0.99	-0.45		-0.28	0.65		0.250128	0.791874	0.016424	0.059829	0.005406	0.325094	0.020138	0.008238	0.185796		7.13	0.06	7.53	0.28	8.57	0.23	8.69	0.36	8.11	0.13	9.16	0.2		100	100	100	100	100	100
1450387_s_at	adenylate kinase 3 alpha-like 1	NM_009647	11639	gb:NM_009647.1 /DB_XREF=gi:6753021 /GEN=Ak4 /FEA=FLmRNA /CNT=131 /TID=Mm.42040.1 /TIER=FL+Stack /STK=70 /UG=Mm.42040 /LL=11639 /DEF=Mus musculus adenylate kinase 4 (Ak4), mRNA. /PROD=adenylate kinase 4 /FL=gb:D85036.1 gb:NM_009647.1 gb:AB020239.1	0.51	0.13	1.31	1.6	2.14	0.54	1.98	1.35	-0.64		-0.38	0.79		0.28252	0.77108	0.014193	0.030996	0.007063	0.276758	0.00301	0.016949	0.116872		7.72	0.11	8.23	0.39	9.7	0.21	9.84	0.37	9.07	0.24	10.38	0.17		100	100	100	100	100	100
1426339_at	adenylate kinase 5	AB060081	229949	gb:AB060081.1 /DB_XREF=gi:16151748 /GEN=AK5 /FEA=FLmRNA /CNT=2 /TID=Mm.207057.1 /TIER=FL /STK=0 /UG=Mm.207057 /DEF=Mus musculus AK5 mRNA for adenylate kinase isozyme 5, complete cds. /PROD=adenylate kinase isozyme 5 /FL=gb:AB060081.1	-0.07	-0.5	-0.7	0.25	0.58	0.33	0.68	1.21	0.54		-0.43	-0.63		0.811662	0.00509	0.092546	0.39005	0.091537	0.033369	0.00186	0.023389	0.156025		6.62	0.11	6.56	0.24	7.3	0.05	6.8	0.07	7.84	0.25	7.14	0.08		100	100	33	33	33	66
1430781_at	adenylate kinase 7	AV256298	78801	gb:AV256298 /DB_XREF=gi:16388300 /DB_XREF=AV256298 /CLONE=4921526N12 /FEA=mRNA /CNT=7 /TID=Mm.59172.1 /TIER=ConsEnd /STK=1 /UG=Mm.59172 /LL=78801 /UG_GENE=4930502N02Rik /UG_TITLE=RIKEN cDNA 4930502N02 gene	-0.27	-0.16	-0.58	1.19	0.18	-1.01	1.07	0.49	-0.59		0.12	-0.31		0.281018	0.565963	0.118435	0.013517	0.400149	0.026316	0.002466	0.172968	0.114375		7.3	0.18	7.03	0.15	8.37	0.12	8.21	0.22	7.78	0.24	7.21	0.13		100	100	100	100	100	100
1422651_at	adiponectin, C1Q and collagen domain containing	NM_009605	11450	gb:NM_009605.1 /DB_XREF=gi:18373300 /GEN=Acrp30 /FEA=FLmRNA /CNT=91 /TID=Mm.3969.1 /TIER=FL+Stack /STK=21 /UG=Mm.3969 /LL=11450 /DEF=Mus musculus adipocyte complement related protein of 30 kDa (Acrp30), mRNA. /PROD=adipocyte complement related protein of 30 kDa /FL=gb:NM_009605.1 gb:U49915.1 gb:U37222.1	-0.14	1.32	0.12	1.99	-1.31	-3.3	0.53	-1.57	-2.1		1.46	0.26		0.931174	0.510665	0.914525	0.164825	0.398818	0.059595	0.803355	0.251073	0.331366		6.89	1.12	6.75	1.09	7.42	1.65	8.74	0.24	5.32	0.45	5.44	0.91		80	100	66	100	100	66
1448318_at	adipose differentiation related protein	NM_007408	11520	gb:NM_007408.1 /DB_XREF=gi:6680649 /GEN=Adfp /FEA=FLmRNA /CNT=309 /TID=Mm.381.1 /TIER=FL+Stack /STK=92 /UG=Mm.381 /LL=11520 /DEF=Mus musculus adipose differentiation related protein (Adfp), mRNA. /PROD=adipose differentiation related protein /FL=gb:M93275.1 gb:NM_007408.1	-0.05	0.11	0.78	-0.74	-0.53	0.2	-0.9	-1.37	-0.47		0.16	0.84		0.66225	0.690953	0.019731	0.000588	0.021604	0.204815	0.038398	0.002644	0.168248		12.03	0.1	11.98	0.06	11.14	0.22	11.24	0.07	10.66	0.16	11.45	0.11		100	100	100	100	100	100
1437848_x_at	ADP-dependent glucokinase	BB490673	72141	gb:BB490673 /DB_XREF=gi:9449300 /DB_XREF=BB490673 /CLONE=D530017A09 /FEA=EST /CNT=14 /TID=Mm.22456.2 /TIER=Stack /STK=14 /UG=Mm.22456 /LL=72141 /UG_GENE=2610017G09Rik /UG_TITLE=RIKEN cDNA 2610017G09 gene	0.37	0.11	-0.48	-0.11	0.17	0.28	0.15	1.02	0.86		-0.26	-0.85		0.130457	0.720312	0.150065	0.669067	0.469972	0.33532	0.575645	0.015816	0.038907		6.82	0.16	7.19	0.14	6.97	0.19	7.08	0.2	7.83	0.21	7.36	0.16		100	75	100	100	100	100
1416459_at	ADP-ribosylation factor 2	NM_007477	11841	gb:NM_007477.1 /DB_XREF=gi:6671570 /GEN=Arf2 /FEA=FLmRNA /CNT=134 /TID=Mm.5061.1 /TIER=FL /STK=2 /UG=Mm.5061 /LL=11841 /DEF=Mus musculus ADP-ribosylation factor 2 (Arf2), mRNA. /PROD=ADP-ribosylation factor 2 /FL=gb:BC010487.1 gb:D87899.1 gb:NM_007477.1	0.03	-0.25	-0.01	1.43	1.11	-0.31	1.7	1.15	-0.54		-0.27	-0.04		0.826352	0.235354	0.951709	0.000588	0.002992	0.159128	0.000805	0.01017	0.067955		7.03	0.08	7.06	0.09	8.73	0.13	8.49	0.12	8.19	0.17	8.17	0.13		100	100	100	100	100	100
1438661_a_at	ADP-ribosylation factor 2	AV023312	11841	gb:AV023312 /DB_XREF=gi:4800304 /DB_XREF=AV023312 /CLONE=1190032A18 /FEA=EST /CNT=10 /TID=Mm.5061.2 /TIER=Stack /STK=10 /UG=Mm.5061 /LL=11841 /UG_GENE=Arf2 /UG_TITLE=ADP-ribosylation factor 2	0.1	-0.18	-0.06	2	1.32	-0.69	2.28	1.48	-0.81		-0.28	-0.16		0.734532	0.475059	0.870721	0.001767	0.01345	0.077726	0.001349	0.014734	0.049974		5.92	0.08	6.03	0.27	8.21	0.17	8.03	0.15	7.4	0.23	7.34	0.23		100	100	100	100	100	100
1456473_x_at	ADP-ribosylation factor 2	AV023312	11841	gb:AV023312 /DB_XREF=gi:4800304 /DB_XREF=AV023312 /CLONE=1190032A18 /FEA=EST /CNT=10 /TID=Mm.5061.2 /TIER=Stack /STK=10 /UG=Mm.5061 /LL=11841 /UG_GENE=Arf2 /UG_TITLE=ADP-ribosylation factor 2	0.15	-0.19	-0.08	1.91	1.2	-0.71	2.25	1.44	-0.81		-0.34	-0.24		0.672985	0.424428	0.845282	0.005432	0.029185	0.079004	0.000727	0.034119	0.106372		5.81	0.11	5.96	0.32	8.06	0.17	7.87	0.13	7.25	0.32	7.17	0.24		100	100	100	100	100	100
1443842_at	ADP-ribosylation factor guanine nucleotide-exchange factor 2 (brefeldin A-inhibited) /// similar to ADP-ribosylation factor guanine nucleotide-exchange factor 2 (brefeldin A-inhibited)	BB242531	670796 /// 99371	gb:BB242531 /DB_XREF=gi:8935277 /DB_XREF=BB242531 /CLONE=A630092F06 /FEA=EST /CNT=3 /TID=Mm.131357.1 /TIER=ConsEnd /STK=3 /UG=Mm.131357 /UG_TITLE=ESTs, Weakly similar to PCD1_HUMAN CYTOHESIN 1 (H.sapiens)	-0.01	-0.05	0.5	1.28	0.92	-0.36	1.32	0.41	-0.91		-0.04	0.51		0.987413	0.868774	0.382701	0.046994	0.129645	0.411695	0.003666	0.415429	0.138665		3.68	0.13	3.67	0.41	5	0.18	4.94	0.25	4.09	0.4	4.59	0.3		40	25	100	66	0	33
1430234_at	ADP-ribosylation factor-like 14	AK018621	71619	gb:AK018621.1 /DB_XREF=gi:12858420 /FEA=mRNA /CNT=6 /TID=Mm.98122.1 /TIER=ConsEnd /STK=3 /UG=Mm.98122 /LL=71619 /UG_GENE=9130014L17Rik /UG_TITLE=RIKEN cDNA 9130014L17 gene /DEF=Mus musculus adult male cecum cDNA, RIKEN full-length enriched library, clone:9130014L17:similar to ADP-RIBOSYLATION FACTOR 6, full insert sequence.	0.41	0.27	-0.64	-0.92	-0.05	0.87	-0.78	0.99	1.78		-0.14	-1.04		0.038838	0.48162	0.100687	0.003241	0.768694	0.011451	0.12925	0.047248	0.013337		7.66	0.06	8.07	0.13	6.87	0.32	7.15	0.04	8.65	0.24	8.01	0.12		100	100	100	100	100	100
1441769_at	ADP-ribosylation factor-like 15	BB731108	218639	gb:BB731108 /DB_XREF=gi:16114383 /DB_XREF=BB731108 /CLONE=E970004A18 /FEA=EST /CNT=4 /TID=Mm.209264.1 /TIER=ConsEnd /STK=4 /UG=Mm.209264 /UG_TITLE=ESTs	-0.06	0.09	-0.18	-0.94	-0.6	0.34	-1.1	-0.49	0.61		0.16	-0.11		0.86149	0.487883	0.577208	0.036878	0.115657	0.051615	0.003904	0.206219	0.136687		7.03	0.2	6.96	0.28	5.93	0.08	6.02	0.09	6.53	0.26	6.36	0.08		100	100	100	100	100	100
1450706_a_at	ADP-ribosylation factor-like 3	NM_019718	56350	gb:NM_019718.1 /DB_XREF=gi:9789880 /GEN=Arl3 /FEA=FLmRNA /CNT=56 /TID=Mm.22085.1 /TIER=FL+Stack /STK=21 /UG=Mm.22085 /LL=56350 /DEF=Mus musculus ADP-ribosylation-like 3 (Arl3), mRNA. /PROD=ADP-ribosylation-like 3 /FL=gb:AF143241.1 gb:NM_019718.1	0.36	0.35	-0.26	-0.69	-1.17	-0.48	-0.67	-0.55	0.13		-0.02	-0.62		0.250261	0.096127	0.049722	0.038406	0.007593	0.023543	0.027873	0.050326	0.400754		8.97	0.2	9.34	0.21	8.3	0.12	8.65	0.1	8.43	0.05	8.16	0.07		100	100	100	100	100	100
1453590_at	ADP-ribosylation factor-like 5B	BQ032239	75869	gb:BQ032239 /DB_XREF=gi:19767518 /DB_XREF=UI-1-CF0-aor-g-04-0-UI.s1 /CLONE=UI-1-CF0-aor-g-04-0-UI /FEA=mRNA /CNT=11 /TID=Mm.174068.1 /TIER=ConsEnd /STK=1 /UG=Mm.174068 /LL=75869 /UG_GENE=4930587A11Rik /UG_TITLE=RIKEN cDNA 4930587A11 gene	0.41	0.02	0.52	1.26	0.96	-0.3	1.65	0.85	-0.8		-0.39	0.11		0.127072	0.949257	0.104032	0.003389	0.019731	0.282449	0.023154	0.000461	0.10803		5.24	0.09	5.65	0.2	6.89	0.3	6.91	0.13	6.08	0.08	6.61	0.2		100	100	100	100	100	100
1416794_at	ADP-ribosylation factor-like 6 interacting protein 2	NM_019717	56298	gb:NM_019717.1 /DB_XREF=gi:9789868 /GEN=Arl6ip2 /FEA=FLmRNA /CNT=127 /TID=Mm.24719.1 /TIER=FL /STK=2 /UG=Mm.24719 /LL=56298 /DEF=Mus musculus ADP-ribosylation-like factor 6 interacting protein 2 (Arl6ip2), mRNA. /PROD=ADP-ribosylation-like factor 6 interactingprotein 2 /FL=gb:BC006934.1 gb:AF133670.1 gb:NM_019717.1	-0.14	-0.13	-0.68	0.95	0.5	-0.45	0.95	1.04	0.1		0	-0.54		0.754535	0.369319	0.206999	0.077854	0.313067	0.221161	0.007219	0.079096	0.820101		9.14	0.2	9	0.36	10.08	0.12	9.95	0.03	10.18	0.36	9.5	0.26		100	100	100	100	100	100
1431197_at	ADP-ribosylation factor-like 6 interacting protein 2	BB641782	56298	gb:BB641782 /DB_XREF=gi:16476870 /DB_XREF=BB641782 /CLONE=A830049L23 /FEA=mRNA /CNT=7 /TID=Mm.175403.1 /TIER=ConsEnd /STK=0 /UG=Mm.175403 /LL=70260 /UG_GENE=2010110I21Rik /UG_TITLE=RIKEN cDNA 2010110I21 gene	-0.08	-0.09	-0.7	1.52	0.62	-0.89	1.52	1.24	-0.28		0	-0.62		0.888651	0.68872	0.363888	0.05627	0.379995	0.160205	0.002233	0.13378	0.659509		7.89	0.22	7.81	0.5	9.42	0.19	9.33	0.02	9.13	0.54	8.43	0.41		100	100	100	100	100	100
1452474_a_at	ADP-ribosyltransferase 3	AJ311773	109979	gb:AJ311773.1 /DB_XREF=gi:20067375 /GEN=art3 /FEA=mRNA /CNT=7 /TID=Mm.28637.2 /TIER=ConsEnd /STK=0 /UG=Mm.28637 /LL=75898 /DEF=Mus musculus mRNA for ART3 mon(ADP-ribosyl)transferase (art3 gene), splice variant 5. /PROD=ART3 mon(ADP-ribosyl)transferase	0.44	0.65	0.33	-0.38	-1.72	-1.35	-0.59	-1.62	-1.03		0.21	-0.1		0.513027	0.434711	0.597174	0.525992	0.068617	0.113418	0.490386	0.010934	0.258728		7.92	0.37	8.36	0.51	7.33	0.66	7.98	0.19	6.3	0.07	6.63	0.53		100	100	100	100	100	66
1433600_at	adrenergic receptor, alpha 2a	BB262415	11551	gb:BB333433 /DB_XREF=gi:16403998 /DB_XREF=BB333433 /CLONE=B830011M21 /FEA=EST /CNT=104 /TID=Mm.25215.1 /TIER=Stack /STK=84 /UG=Mm.25215 /LL=107354 /UG_GENE=AW122659 /UG_TITLE=expressed sequence AW122659	0.2	0.39	0.24	-1.26	-1.84	-0.59	-1.44	-1.88	-0.44		0.18	0.04		0.718198	0.15318	0.236703	0.065317	0.020672	0.042372	0.006301	0.003113	0.13413		7.3	0.3	7.51	0.45	5.86	0.18	6.25	0.06	5.42	0.03	5.67	0.15		100	100	100	100	100	100
1416077_at	adrenomedullin	NM_009627	11535	gb:NM_009627.1 /DB_XREF=gi:6752987 /GEN=Adm /FEA=FLmRNA /CNT=145 /TID=Mm.1408.1 /TIER=FL+Stack /STK=132 /UG=Mm.1408 /LL=11535 /DEF=Mus musculus adrenomedullin (Adm), mRNA. /PROD=adrenomedullin /FL=gb:NM_009627.1 gb:U77630.1	0.6	0.36	0.37	0.87	0.73	-0.14	1.1	0.96	-0.15		-0.23	-0.23		0.019297	0.465814	0.251735	0.152121	0.042083	0.772477	0.000373	0.015507	0.53596		7.26	0.12	7.85	0.15	8.36	0.09	8.72	0.4	8.21	0.19	8.58	0.2		100	100	100	100	100	100
1440153_at	Adult male brain cDNA, RIKEN full-length enriched library, clone:3526403L10 product:unclassifiable, full insert sequence	AI854555		gb:AI854555 /DB_XREF=gi:5498461 /DB_XREF=UI-M-BH0-ajj-g-02-0-UI.s1 /CLONE=UI-M-BH0-ajj-g-02-0-UI /FEA=EST /CNT=6 /TID=Mm.39949.1 /TIER=ConsEnd /STK=6 /UG=Mm.39949 /UG_TITLE=ESTs	-0.52	-0.26	0.55	-0.53	-0.1	0.43	-0.78	-1.17	-0.39		0.25	1.07		0.002903	0.136649	0.124137	0.002577	0.700924	0.192523	0.004196	0.008079	0.141355		9.09	0.09	8.57	0.07	8.3	0.11	8.04	0.04	7.92	0.17	8.47	0.22		100	100	100	100	100	66
1439526_at	Adult male cecum cDNA, RIKEN full-length enriched library, clone:9130022D06 product:unclassifiable, full insert sequence	AV375160		gb:AV375160 /DB_XREF=gi:16397979 /DB_XREF=AV375160 /CLONE=9130022D06 /FEA=EST /CNT=15 /TID=Mm.133686.1 /TIER=ConsEnd /STK=7 /UG=Mm.133686 /UG_TITLE=ESTs	0.02	0.25	0.67	-0.83	-1.01	-0.17	-1.06	-1.66	-0.6		0.23	0.65		0.917784	0.036402	0.133729	0.002241	0.058991	0.613038	0.000197	3.9e-05	0.009939		9.95	0.11	9.96	0.11	8.88	0.06	9.13	0.04	8.28	0.1	8.96	0.29		100	100	100	100	100	100
1435265_at	Adult male cecum cDNA, RIKEN full-length enriched library, clone:9130204C03 product:unclassifiable, full insert sequence	BF466929		gb:BF466929 /DB_XREF=gi:11536112 /DB_XREF=UI-M-CG0p-brb-f-07-0-UI.s1 /CLONE=UI-M-CG0p-brb-f-07-0-UI /FEA=EST /CNT=27 /TID=Mm.25683.1 /TIER=Stack /STK=18 /UG=Mm.25683 /UG_TITLE=ESTs	0.28	0.25	0.4	-1.85	-2.61	-0.76	-1.82	-2.72	-0.9		-0.03	0.11		0.027326	0.689167	0.592797	0.00025	0.049253	0.335732	0.074847	0.004764	0.233665		11.13	0.09	11.42	0.03	9.31	0.54	9.56	0.07	8.41	0.26	8.81	0.6		100	100	100	100	100	100
1439994_at	Adult male corpora quadrigemina cDNA, RIKEN full-length enriched library, clone:B230306E21 product:unclassifiable, full insert sequence	BB308630		gb:BB308630 /DB_XREF=gi:16402415 /DB_XREF=BB308630 /CLONE=B230306E21 /FEA=EST /CNT=7 /TID=Mm.52682.1 /TIER=ConsEnd /STK=6 /UG=Mm.52682 /UG_TITLE=ESTs	0.14	0.48	0.84	-0.98	-0.89	0.09	-1.31	-1.58	-0.27		0.33	0.69		0.347516	0.079202	0.048511	0.002564	0.041736	0.762405	0.00648	0.003273	0.28894		7.65	0.07	7.79	0.12	6.34	0.16	6.82	0.12	6.07	0.15	6.9	0.23		100	100	100	100	66	100
1435221_at	Adult male corpora quadrigemina cDNA, RIKEN full-length enriched library, clone:B230341P20 product:inferred: forkhead box P1, full insert sequence	BM220880		gb:BB474071 /DB_XREF=gi:16439812 /DB_XREF=BB474071 /CLONE=D330004K05 /FEA=EST /CNT=206 /TID=Mm.196551.1 /TIER=Stack /STK=18 /UG=Mm.196551 /LL=73231 /UG_GENE=3110052D19Rik /UG_TITLE=RIKEN cDNA 3110052D19 gene	-0.14	0.1	0.13	-1.02	-0.61	0.42	-1.26	-0.88	0.38		0.24	0.27		0.496546	0.289385	0.548671	0.007329	0.043114	0.068169	1e-06	0.023991	0.120705		10.04	0.03	9.89	0.18	8.78	0.03	8.87	0.07	9.16	0.15	9.29	0.13		100	100	100	100	100	100
1457494_at	Adult male corpus striatum cDNA, RIKEN full-length enriched library, clone:C030004I10 product:unclassifiable, full insert sequence	BB355134		gb:BB355134 /DB_XREF=gi:16405683 /DB_XREF=BB355134 /CLONE=C030004I10 /FEA=EST /CNT=4 /TID=Mm.186602.1 /TIER=ConsEnd /STK=4 /UG=Mm.186602 /UG_TITLE=ESTs	-0.26	-0.39	1.24	-0.14	0.78	0.92	-0.02	-0.72	-0.71		-0.12	1.5		0.384769	0.15227	0.018314	0.549937	0.02576	0.002893	0.956017	0.060757	0.072709		3.24	0.19	2.98	0.21	3.22	0.18	2.83	0.06	2.51	0.22	3.75	0.1		0	0	33	0	0	0
1441305_at	Adult male corpus striatum cDNA, RIKEN full-length enriched library, clone:C030044L04 product:unclassifiable, full insert sequence	BB360028		gb:BB360028 /DB_XREF=gi:9071856 /DB_XREF=BB360028 /CLONE=C030044L04 /FEA=EST /CNT=5 /TID=Mm.86479.1 /TIER=ConsEnd /STK=4 /UG=Mm.86479 /UG_TITLE=ESTs	0.15	0.28	0.27	-1.27	-1.63	-0.36	-1.4	-1.75	-0.35		0.13	0.12		0.51521	0.337281	0.605583	0.005774	0.047331	0.511366	0.008707	0.000725	0.179467		7.31	0.06	7.46	0.2	5.9	0.17	6.18	0.19	5.55	0.12	5.82	0.44		100	100	33	100	66	66
1440534_at	Adult male hypothalamus cDNA, RIKEN full-length enriched library, clone:A230069K02 product:hypothetical protein, full insert sequence	BB177862		gb:BB177862 /DB_XREF=gi:16269851 /DB_XREF=BB177862 /CLONE=A230069K02 /FEA=EST /CNT=6 /TID=Mm.44791.1 /TIER=ConsEnd /STK=5 /UG=Mm.44791 /UG_TITLE=ESTs	0.19	0.39	0.46	-0.88	-1.64	-0.76	-1.07	-1.91	-0.83		0.19	0.27		0.65546	0.147167	0.326311	0.070428	0.02284	0.166812	0.013655	0.000801	0.021909		8.32	0.26	8.51	0.32	7.24	0.18	7.63	0.07	6.41	0.12	6.87	0.36		100	100	100	100	100	66
1441885_s_at	Adult male urinary bladder cDNA, RIKEN full-length enriched library, clone:9530098H01 product:unclassifiable, full insert sequence	BB278809		gb:BB278809 /DB_XREF=gi:8975831 /DB_XREF=BB278809 /CLONE=A930013K20 /FEA=EST /CNT=4 /TID=Mm.128300.1 /TIER=ConsEnd /STK=4 /UG=Mm.128300 /UG_TITLE=ESTs	0.23	-0.47	-1.03	-0.51	-0.5	0.01	0.18	0.75	0.57		-0.69	-1.25		0.556442	0.575042	0.306005	0.512247	0.577817	0.993272	0.735806	0.068565	0.286435		2.18	0.31	2.41	0.2	2.36	0.4	1.9	0.64	2.93	0.07	1.91	0.76		0	0	0	0	33	33
1442917_at	Adult male vesicular gland cDNA, RIKEN full-length enriched library, clone:G630023F10 product:unclassifiable, full insert sequence	BM195384		gb:BM195384 /DB_XREF=gi:17746820 /DB_XREF=C0309D09-3 /CLONE=C0309D09 /FEA=EST /CNT=4 /TID=Mm.213420.1 /TIER=ConsEnd /STK=3 /UG=Mm.213420 /UG_TITLE=ESTs	0.3	0.19	0.23	-0.95	-1.44	-0.48	-0.85	-1.37	-0.52		-0.1	-0.07		0.520559	0.465427	0.629602	0.079433	0.049571	0.350179	0.036386	0.001803	0.123672		6.83	0.22	7.13	0.37	5.98	0.22	6.17	0.06	5.46	0.12	5.69	0.4		100	100	100	100	33	66
1418135_at	AF4/FMR2 family, member 1	NM_133919	17355	gb:NM_133919.1 /DB_XREF=gi:19527131 /GEN=AW319193 /FEA=FLmRNA /CNT=71 /TID=Mm.34501.1 /TIER=FL+Stack /STK=29 /UG=Mm.34501 /LL=100953 /DEF=Mus musculus expressed sequence AW319193 (AW319193), mRNA. /PROD=expressed sequence AW319193 /FL=gb:NM_133919.1 gb:BC018434.1	0.15	0.02	0.15	-1.14	-1	0.14	-1.01	-1	0.01		-0.13	0		0.452589	0.911607	0.625267	0.003044	0.036041	0.660312	0.004809	0.000149	0.946301		10.18	0.06	10.34	0.17	9.17	0.12	9.19	0.12	9.18	0.07	9.33	0.26		100	100	100	100	100	100
1444937_at	AF4/FMR2 family, member 1	BG073921	17355	gb:BG073921 /DB_XREF=gi:12556490 /DB_XREF=H3128G05-3 /CLONE=H3128G05 /FEA=EST /CNT=3 /TID=Mm.170660.1 /TIER=ConsEnd /STK=2 /UG=Mm.170660 /UG_TITLE=ESTs	0.28	0.06	0.49	0.79	0.6	-0.19	1.01	0.39	-0.62		-0.22	0.21		0.203315	0.72981	0.109399	0.016401	0.027935	0.344362	0.000131	0.162653	0.071876		5.99	0.1	6.27	0.16	7	0.06	7.06	0.15	6.38	0.19	6.87	0.09		60	100	33	100	33	33
1427440_a_at	afamin	AJ011080	280662	gb:AJ011080.1 /DB_XREF=gi:3646360 /GEN=alpha-albumin /FEA=mRNA /CNT=34 /TID=Mm.29117.1 /TIER=ConsEnd /STK=0 /UG=Mm.29117 /DEF=Mus musculus mRNA for alpha-albumin protein. /PROD=alpha-albumin protein	0.08	0.44	0.11	-1.02	-0.86	0.17	-1.39	-0.89	0.5		0.37	0.03		0.757208	0.00927	0.715727	0.01212	0.021857	0.157918	2.1e-05	0.054984	0.17635		8.52	0.1	8.6	0.21	7.13	0.06	7.58	0.07	7.63	0.25	7.74	0.06		100	100	100	100	100	100
1421344_a_at	ajuba	NM_010590	16475	gb:NM_010590.1 /DB_XREF=gi:6754399 /GEN=Jub /FEA=FLmRNA /CNT=11 /TID=Mm.100253.1 /TIER=FL /STK=2 /UG=Mm.100253 /LL=16475 /DEF=Mus musculus ajuba (Jub), mRNA. /PROD=ajuba /FL=gb:NM_010590.1 gb:U79776.1	0.08	0.16	-0.93	-0.05	0.04	0.09	-0.13	1.05	1.19		0.08	-1.01		0.790466	0.683155	0.020499	0.916471	0.872343	0.82333	0.496731	0.008491	0.010893		6.58	0.16	6.66	0.23	6.45	0.09	6.61	0.34	7.63	0.18	6.7	0.1		100	100	100	100	100	100
1416225_at	alcohol dehydrogenase 1 (class I)	BC013477	11522	gb:BC013477.1 /DB_XREF=gi:15488661 /FEA=FLmRNA /CNT=321 /TID=Mm.2409.1 /TIER=FL+Stack /STK=110 /UG=Mm.2409 /LL=11522 /UG_GENE=Adh1 /DEF=Mus musculus, alcohol dehydrogenase 1, complex, clone MGC:18885 IMAGE:4238555, mRNA, complete cds. /PROD=alcohol dehydrogenase 1, complex /FL=gb:NM_007409.1 gb:BC013477.1	-0.03	0.11	0.79	-0.26	-0.23	0.03	-0.39	-1.05	-0.65		0.13	0.82		0.652994	0.127803	0.062922	0.005343	0.079556	0.738177	0.001456	0.041475	0.100118		13.83	0.04	13.81	0.04	13.44	0.05	13.55	0.02	12.79	0.23	13.58	0.08		100	100	100	100	100	100
1451260_at	aldehyde dehydrogenase 1 family, member B1	BC020001	72535	gb:BC020001.1 /DB_XREF=gi:18043460 /FEA=FLmRNA /CNT=105 /TID=Mm.24457.1 /TIER=FL+Stack /STK=49 /UG=Mm.24457 /LL=72535 /UG_GENE=Aldh1b1 /DEF=Mus musculus, aldehyde dehydrogenase 1 family, member B1, clone MGC:28561 IMAGE:4207479, mRNA, complete cds. /PROD=aldehyde dehydrogenase 1 family, member B1 /FL=gb:BC020001.1	-0.65	0.03	0.32	-0.49	-0.64	-0.15	-1.16	-1.61	-0.44		0.67	0.97		0.005899	0.877507	0.249884	0.041379	0.00735	0.414057	0.000742	0.011836	0.148369		10.61	0.05	9.96	0.11	9.45	0.09	9.47	0.13	9	0.2	9.33	0.09		100	100	100	100	100	100
1448143_at	aldehyde dehydrogenase 2, mitochondrial	NM_009656	11669	gb:NM_009656.1 /DB_XREF=gi:6753035 /GEN=Aldh2 /FEA=FLmRNA /CNT=478 /TID=Mm.2621.1 /TIER=FL+Stack /STK=170 /UG=Mm.2621 /LL=11669 /DEF=Mus musculus aldehyde dehydrogenase 2, mitochondrial (Aldh2), mRNA. /PROD=aldehyde dehydrogenase 2, mitochondrial /FL=gb:BC005476.1 gb:NM_009656.1 gb:U07235.1	0.08	0.37	0.79	-0.76	-0.95	-0.19	-1.05	-1.66	-0.61		0.29	0.71		0.405351	0.15143	0.136633	0.000506	0.097283	0.63407	0.020475	8.6e-05	0.054974		12.39	0.04	12.47	0.08	11.34	0.17	11.71	0.06	10.74	0.07	11.53	0.33		100	100	100	100	100	100
1416468_at	aldehyde dehydrogenase family 1, subfamily A1	NM_013467	11668	gb:NM_013467.1 /DB_XREF=gi:7304880 /GEN=Aldh1a1 /FEA=FLmRNA /CNT=197 /TID=Mm.4514.1 /TIER=FL+Stack /STK=87 /UG=Mm.4514 /LL=11668 /DEF=Mus musculus aldehyde dehydrogenase family 1, subfamily A1 (Aldh1a1), mRNA. /PROD=alcohol dehydrogenase family 1, subfamily A1 /FL=gb:NM_013467.1 gb:M74570.1	-0.3	0.08	1.11	-0.7	-1.5	-0.8	-1.08	-2.9	-1.82		0.38	1.4		0.07629	0.658687	0.052515	0.002642	0.033783	0.126934	0.005447	0.001475	0.00414		10.67	0.11	10.37	0.09	9.59	0.16	9.67	0.03	7.77	0.23	8.88	0.32		100	100	100	100	100	100
1417642_at	aldehyde dehydrogenase family 1, subfamily A3	AF253409	56847	gb:NM_053080.1 /DB_XREF=gi:16716360 /GEN=Aldh1a3 /FEA=FLmRNA /CNT=70 /TID=Mm.140988.1 /TIER=FL /STK=2 /UG=Mm.140988 /LL=56847 /DEF=Mus musculus aldehyde dehydrogenase family 1, subfamily A3 (Aldh1a3), mRNA. /PROD=alcohol dehydrogenase family 1, subfamily A3 /FL=gb:NM_053080.1 gb:AF253409.1 gb:AF152359.1 gb:AF280404.1 gb:AF246711.1	-0.23	-0.45	-1.87	0.66	0.5	-0.16	0.88	2.15	1.26		-0.22	-1.65		0.463139	0.454556	0.004789	0.278046	0.226051	0.772199	0.093522	0.00403	0.032922		6.24	0.08	6.01	0.27	7.13	0.31	6.68	0.44	8.39	0.21	6.52	0.25		80	75	100	100	100	100
1427395_a_at	aldehyde dehydrogenase family 1, subfamily A3	BC026667	56847	gb:BC026667.1 /DB_XREF=gi:20071874 /FEA=mRNA /CNT=6 /TID=Mm.140988.2 /TIER=ConsEnd /STK=2 /UG=Mm.140988 /LL=56847 /UG_GENE=Aldh1a3 /DEF=Mus musculus, clone IMAGE:5005066, mRNA, partial cds. /PROD=Unknown (protein for IMAGE:5005066)	-0.11	-0.34	-1.12	0.59	0.57	-0.02	0.81	1.57	0.76		-0.22	-1		0.477107	0.44953	0.045367	0.236651	0.016511	0.966641	0.018495	0.025048	0.09214		6.86	0.06	6.75	0.13	7.68	0.15	7.33	0.36	8.43	0.28	7.32	0.09		0	25	100	33	100	66
1448789_at	aldehyde dehydrogenase family 1, subfamily A3	AF253409	56847	gb:AF253409.1 /DB_XREF=gi:7689276 /FEA=FLmRNA /CNT=70 /TID=Mm.140988.1 /TIER=FL+Stack /STK=40 /UG=Mm.140988 /LL=56847 /UG_GENE=Aldh1a3 /DEF=Mus musculus retinaldehyde dehydrogenase 3 mRNA, complete cds. /PROD=retinaldehyde dehydrogenase 3 /FL=gb:NM_053080.1 gb:AF253409.1 gb:AF152359.1 gb:AF280404.1 gb:AF246711.1	-0.31	-0.79	-1.92	0.2	0.82	0.62	0.68	2.43	1.75		-0.48	-1.61		0.58403	0.403802	0.026611	0.826118	0.239959	0.494285	0.243359	1.1e-05	0.047401		8.26	0.15	7.95	0.5	8.94	0.42	8.15	0.71	10.69	0.1	8.77	0.36		100	100	100	100	100	100
1418601_at	aldehyde dehydrogenase family 1, subfamily A7	NM_011921	26358	gb:NM_011921.1 /DB_XREF=gi:7106241 /GEN=Aldh1a7 /FEA=FLmRNA /CNT=38 /TID=Mm.14609.1 /TIER=FL+Stack /STK=21 /UG=Mm.14609 /LL=26358 /DEF=Mus musculus aldehyde dehydrogenase family 1, subfamily A7 (Aldh1a7), mRNA. /PROD=aldehyde dehydrogenase family 1, subfamily A7 /FL=gb:NM_011921.1 gb:U96401.1	0.05	0.57	1.49	-0.2	-0.83	-0.62	-0.72	-2.27	-1.55		0.52	1.44		0.72069	0.001574	0.038066	0.214197	0.152312	0.241636	8.2e-05	0.009516	0.02033		8.47	0.04	8.52	0.13	7.75	0.04	8.32	0.06	6.2	0.24	7.69	0.38		100	100	100	100	100	100
1448104_at	aldehyde dehydrogenase family 6, subfamily A1	NM_134042	104776	gb:NM_134042.1 /DB_XREF=gi:19527257 /GEN=1110038I05Rik /FEA=FLmRNA /CNT=367 /TID=Mm.182707.1 /TIER=FL+Stack /STK=229 /UG=Mm.182707 /LL=104776 /DEF=Mus musculus RIKEN cDNA 1110038I05 gene (1110038I05Rik), mRNA. /PROD=RIKEN cDNA 1110038I05 /FL=gb:NM_134042.1 gb:AF297860.1	-0.21	0.23	-0.15	-0.9	-1.25	-0.35	-1.34	-1.3	0.04		0.44	0.05		0.087277	0.322204	0.461332	0.000887	0.001837	0.096333	0.011321	0.005529	0.866537		9.83	0.05	9.63	0.08	8.49	0.18	8.73	0.09	8.53	0.14	8.38	0.13		100	100	100	100	100	100
1450455_s_at	aldo-keto reductase family 1, member C12	AF177041	622402	gb:AF177041.1 /DB_XREF=gi:7229396 /GEN=Akra /FEA=FLmRNA /CNT=20 /TID=Mm.89993.1 /TIER=FL /STK=1 /UG=Mm.89993 /LL=27383 /DEF=Mus musculus aldo-keto reductase a (Akra) mRNA, complete cds. /PROD=aldo-keto reductase a /FL=gb:NM_013777.1 gb:AB027237.1 gb:AF177041.1 gb:BC012643.1	-0.01	-0.31	0.84	-0.18	-0.25	-0.08	0.12	-1.1	-1.22		-0.3	0.85		0.926838	0.038842	0.039657	0.064393	0.256628	0.693439	0.465478	0.01593	0.019722		12.06	0.13	12.04	0.05	12.18	0.08	11.87	0.05	10.95	0.22	11.79	0.16		100	100	100	100	100	100
1418672_at	aldo-keto reductase family 1, member C13	NM_013778	27384	gb:NM_013778.1 /DB_XREF=gi:7304878 /GEN=Akr1c13 /FEA=FLmRNA /CNT=48 /TID=Mm.27447.1 /TIER=FL+Stack /STK=20 /UG=Mm.27447 /LL=27384 /DEF=Mus musculus aldo-keto reductase family 1, member C13 (Akr1c13), mRNA. /PROD=aldo-keto reductase family 1, member C13 /FL=gb:AB027125.1 gb:NM_013778.1 gb:BC021937.1	-0.02	-0.38	0.85	-0.35	-0.44	-0.09	0	-1.31	-1.31		-0.35	0.87		0.85917	0.017188	0.02473	0.006691	0.09919	0.637374	0.994018	0.004722	0.009435		11.6	0.11	11.57	0.05	11.6	0.07	11.22	0.06	10.28	0.18	11.13	0.16		100	100	100	100	100	100
1418979_at	aldo-keto reductase family 1, member C14	NM_134072	105387	gb:NM_134072.1 /DB_XREF=gi:19527293 /GEN=AW557061 /FEA=FLmRNA /CNT=83 /TID=Mm.26838.1 /TIER=FL+Stack /STK=15 /UG=Mm.26838 /LL=105387 /DEF=Mus musculus expressed sequence AW557061 (AW557061), mRNA. /PROD=expressed sequence AW557061 /FL=gb:BC026628.1 gb:BC013482.1 gb:NM_134072.1	0.06	0.33	3.06	0.12	-0.47	-0.59	-0.16	-3.47	-3.32		0.28	3		0.806532	0.350183	0.044554	0.618631	0.333062	0.242261	0.641834	0.046874	0.041448		10.81	0.1	10.87	0.21	10.65	0.28	10.99	0.05	7.34	0.8	10.4	0.36		100	100	100	100	100	100
1419136_at	aldo-keto reductase family 1, member C18	NM_134066	105349	gb:NM_134066.1 /DB_XREF=gi:19527283 /GEN=AW146047 /FEA=FLmRNA /CNT=28 /TID=Mm.41337.1 /TIER=FL+Stack /STK=13 /UG=Mm.41337 /LL=105349 /DEF=Mus musculus expressed sequence AW146047 (AW146047), mRNA. /PROD=expressed sequence AW146047 /FL=gb:AB059565.1 gb:NM_134066.1	0.08	-0.77	0.57	0.63	0.16	-0.47	1.47	-0.34	-1.81		-0.84	0.5		0.695244	0.108375	0.037218	0.122877	0.432882	0.211957	0.026068	0.126536	0.008592		7.04	0.06	7.12	0.17	8.51	0.26	7.74	0.26	6.7	0.14	7.28	0.07		20	50	100	100	66	100
1455454_at	aldo-keto reductase family 1, member C19	BG073853	432720	gb:BG073853 /DB_XREF=gi:12556422 /DB_XREF=H3127H06-3 /CLONE=H3127H06 /FEA=EST /CNT=16 /TID=Mm.22832.1 /TIER=Stack /STK=13 /UG=Mm.22832 /UG_TITLE=ESTs, Weakly similar to DHBX MOUSE ESTRADIOL 17 BETA-DEHYDROGENASE, A-SPECIFIC (M.musculus)	0.67	0.86	1.36	-0.53	-1.89	-1.36	-0.72	-2.58	-1.85		0.19	0.69		0.091771	0.042557	0.003355	0.139439	0.000845	0.008792	0.075663	0.0002	0.002394		9.83	0.27	10.5	0.21	9.1	0.2	9.97	0.21	7.25	0.16	8.61	0.15		100	100	100	100	100	100
1451194_at	aldolase 2, B isoform	BC024112	230163	gb:BC024112.1 /DB_XREF=gi:18848232 /FEA=FLmRNA /CNT=473 /TID=Mm.218862.1 /TIER=FL+Stack /STK=69 /UG=Mm.218862 /DEF=Mus musculus, clone MGC:36398 IMAGE:5102118, mRNA, complete cds. /PROD=Unknown (protein for MGC:36398) /FL=gb:BC026577.1 gb:BC024112.1 gb:BC022113.1 gb:BC016435.1	0.02	0.69	1.11	-0.8	-1.71	-0.91	-1.46	-2.8	-1.33		0.66	1.09		0.908066	0.101355	0.046094	0.027941	0.015252	0.068647	0.013113	0.001797	0.019904		10.77	0.13	10.8	0.13	9.31	0.25	10	0.19	7.98	0.25	9.08	0.29		100	100	100	100	100	100
1443797_at	Alkylglycerone phosphate synthase	BB155250	228061	gb:BB155250 /DB_XREF=gi:8811180 /DB_XREF=BB155250 /CLONE=A130024E17 /FEA=EST /CNT=3 /TID=Mm.130915.1 /TIER=ConsEnd /STK=3 /UG=Mm.130915 /UG_TITLE=ESTs	0.63	0.37	1.64	-0.4	0.21	0.61	-0.13	-0.79	-0.66		-0.27	1		0.180855	0.20959	0.000897	0.361635	0.613909	0.026432	0.586871	0.006261	0.065608		5.87	0.06	6.51	0.37	5.74	0.21	6.11	0.1	5.08	0.11	6.72	0.14		0	0	0	0	0	0
1418204_s_at	allograft inflammatory factor 1	NM_019467	11629	gb:NM_019467.1 /DB_XREF=gi:9506378 /GEN=Aif1 /FEA=FLmRNA /CNT=38 /TID=Mm.10747.1 /TIER=FL+Stack /STK=28 /UG=Mm.10747 /LL=11629 /DEF=Mus musculus allograft inflammatory factor 1 (Aif1), mRNA. /PROD=allograft inflammatory factor 1 /FL=gb:AB013745.1 gb:BC021539.1 gb:AF074959.1 gb:NM_019467.1 gb:D86382.1	-0.26	0.2	0.6	0.95	-0.11	-1.06	0.48	-0.97	-1.46		0.47	0.86		0.328874	0.599406	0.132723	0.016285	0.753114	0.051849	0.277194	0.003409	0.033157		7.42	0.13	7.16	0.2	7.9	0.33	8.11	0.04	6.44	0.14	7.05	0.26		100	100	100	100	100	100
1416645_a_at	alpha fetoprotein	NM_007423	11576	gb:NM_007423.1 /DB_XREF=gi:6680667 /GEN=Afp /FEA=FLmRNA /CNT=178 /TID=Mm.80.1 /TIER=FL+Stack /STK=76 /UG=Mm.80 /LL=11576 /DEF=Mus musculus alpha fetoprotein (Afp), mRNA. /PROD=alpha fetoprotein /FL=gb:NM_007423.1	-0.5	-0.45	-0.98	1.45	2.19	0.73	1.4	2.66	1.26		0.05	-0.47		0.477971	0.342316	0.250388	0.093854	0.054224	0.354672	0.039906	0.00217	0.057067		2.12	0.19	1.62	0.6	3.52	0.36	3.07	0.08	4.78	0.29	3.8	0.61		0	0	66	66	100	66
1436879_x_at	alpha fetoprotein	AV124668	11576	gb:AV124668 /DB_XREF=gi:5310902 /DB_XREF=AV124668 /CLONE=2700022B21 /FEA=EST /CNT=40 /TID=Mm.80.5 /TIER=Stack /STK=40 /UG=Mm.80 /LL=11576 /UG_GENE=Afp /UG_TITLE=alpha fetoprotein	0.17	-0.1	-0.51	0.26	0.39	0.13	0.53	1.06	0.54		-0.27	-0.67		0.406107	0.472914	0.419736	0.218019	0.513527	0.818123	0.00789	0.037762	0.156435		3.6	0.09	3.77	0.16	4.13	0.09	4.02	0.09	4.66	0.25	4.15	0.48		0	0	66	0	66	33
1424600_at	amiloride binding protein 1 (amine oxidase, copper-containing)	BC021880	76507	gb:BC021880.1 /DB_XREF=gi:18257349 /FEA=FLmRNA /CNT=51 /TID=Mm.7190.1 /TIER=FL+Stack /STK=23 /UG=Mm.7190 /LL=76507 /UG_GENE=Abp1 /DEF=Mus musculus, Similar to amiloride binding protein, clone MGC:28601 IMAGE:4216952, mRNA, complete cds. /PROD=Similar to amiloride binding protein /FL=gb:BC021880.1	0.03	0.18	0.33	-1.87	-1.73	0.14	-2.01	-2.03	-0.02		0.14	0.3		0.812212	0.297938	0.471459	2e-06	0.030102	0.713933	8e-05	0.007476	0.947834		12.25	0.12	12.29	0.06	10.24	0.13	10.42	0.03	10.22	0.26	10.56	0.32		100	100	100	100	100	100
1449396_at	amine oxidase, copper containing 3	NM_009675	11754	gb:NM_009675.1 /DB_XREF=gi:6753065 /GEN=Aoc3 /FEA=FLmRNA /CNT=30 /TID=Mm.10734.1 /TIER=FL+Stack /STK=12 /UG=Mm.10734 /LL=11754 /DEF=Mus musculus amine oxidase, copper containing 3 (Aoc3), mRNA. /PROD=amine oxidase, copper containing 3 /FL=gb:AF115411.1 gb:AF054831.1 gb:NM_009675.1	0.18	0.67	0.46	-1.02	-2.32	-1.29	-1.52	-2.59	-1.08		0.5	0.27		0.758089	0.290881	0.567046	0.094005	0.047604	0.182739	0.059504	0.000863	0.136678		8.42	0.35	8.6	0.43	6.91	0.47	7.58	0.17	5.83	0.23	6.29	0.66		100	100	100	100	33	66
1430515_s_at	aminoadipate-semialdehyde dehydrogenase-phosphopantetheinyl transferase	AK008554	67618	gb:AK008554.1 /DB_XREF=gi:12842807 /FEA=mRNA /CNT=3 /TID=Mm.195973.1 /TIER=ConsEnd /STK=2 /UG=Mm.195973 /LL=72130 /UG_GENE=2010309J24Rik /UG_TITLE=RIKEN cDNA 2010309J24 gene /DEF=Mus musculus adult male small intestine cDNA, RIKEN full-length enriched library, clone:2010309J24:homolog to HSPC223 (ALPHA-AMINOADIPIC SEMIALDEHYDE DEHYDROGENASE- PHOSPHOPANTETHEINYL TRANSFERASE), full insert sequence.	0.19	0.1	-0.51	0.86	0.5	-0.36	0.95	1.2	0.25		-0.09	-0.7		0.561837	0.610697	0.182464	0.049644	0.253892	0.310113	0.006623	0.00238	0.161349		8.18	0.04	8.37	0.28	9.13	0.11	9.23	0.14	9.38	0.1	8.87	0.26		100	100	100	100	100	100
1417920_at	amnionless	NM_033603	93835	gb:NM_033603.1 /DB_XREF=gi:17298673 /GEN=Amn /FEA=FLmRNA /CNT=73 /TID=Mm.197639.1 /TIER=FL+Stack /STK=33 /UG=Mm.197639 /LL=93835 /DEF=Mus musculus amnionless (Amn), mRNA. /PROD=amnionless /FL=gb:AF320619.1 gb:NM_033603.1	3.58	3.06	1.9	-0.7	-1.64	-0.94	-0.18	0.04	0.22		-0.52	-1.68		5e-06	2.5e-05	0.202941	0.014983	0.248515	0.455139	0.262266	0.831596	0.28723		5.89	0.1	9.47	0.16	5.71	0.1	8.77	0.09	5.93	0.14	7.83	1.02		40	100	33	100	66	100
1421134_at	amphiregulin	NM_009704	11839	gb:NM_009704.1 /DB_XREF=gi:6753107 /GEN=Areg /FEA=FLmRNA /CNT=16 /TID=Mm.8039.1 /TIER=FL /STK=2 /UG=Mm.8039 /LL=11839 /DEF=Mus musculus amphiregulin (Areg), mRNA. /PROD=amphiregulin /FL=gb:NM_009704.1 gb:D12648.1 gb:BC009138.1	0.8	-0.1	-0.43	0.64	0.63	-0.01	1.54	1.86	0.32		-0.9	-1.23		0.020585	0.831754	0.381586	0.060555	0.113951	0.96763	0.042636	0.024049	0.567475		7.79	0.13	8.6	0.21	9.33	0.38	9.24	0.17	9.65	0.36	9.22	0.24		100	100	100	100	100	100
1417765_a_at	amylase 1, salivary	NM_007446	11722	gb:NM_007446.1 /DB_XREF=gi:6996908 /GEN=Amy1 /FEA=FLmRNA /CNT=179 /TID=Mm.33941.1 /TIER=FL+Stack /STK=36 /UG=Mm.33941 /LL=11722 /DEF=Mus musculus amylase 1, salivary (Amy1), mRNA. /PROD=amylase 1, salivary /FL=gb:NM_007446.1 gb:BC009121.1	0.3	0.17	-0.19	0	-1.41	-1.4	0.13	-0.91	-1.05		-0.13	-0.5		0.712992	0.778077	0.605552	0.999126	0.140491	0.005191	0.830877	0.064589	0.163452		4.99	0.29	5.29	0.71	5.12	0.51	5.29	0.16	4.07	0.27	3.89	0.19		80	75	100	100	66	0
1457367_at	Amylase 2, pancreatic	BB667309	11723	gb:BB667309 /DB_XREF=gi:16398758 /DB_XREF=BB667309 /CLONE=7120495H06 /FEA=EST /CNT=6 /TID=Mm.128883.1 /TIER=ConsEnd /STK=4 /UG=Mm.128883 /UG_TITLE=ESTs, Weakly similar to A23772 LINE-1 hypothetical protein - mouse (M.musculus)	0.22	0.47	-0.18	-0.85	-0.95	-0.1	-1.1	-0.55	0.54		0.25	-0.4		0.116546	0.160281	0.429376	0.047597	0.013825	0.725866	8.2e-05	0.018292	0.024683		7.32	0.09	7.54	0.08	6.22	0.07	6.69	0.22	6.77	0.12	6.59	0.17		100	100	100	100	100	100
1416055_at	amylase 2, pancreatic /// RIKEN cDNA 1810008N23 gene	NM_009669	11723 /// 69096	gb:NM_009669.1 /DB_XREF=gi:6753051 /GEN=Amy2 /FEA=FLmRNA /CNT=486 /TID=Mm.324.1 /TIER=FL+Stack /STK=137 /UG=Mm.324 /LL=11723 /DEF=Mus musculus amylase 2, pancreatic (Amy2), mRNA. /PROD=amylase 2, pancreatic /FL=gb:NM_009669.1	2.26	0	0.01	-1.99	-1.83	0.15	0.27	0.42	0.15		-2.26	-2.25		0.455574	0.992968	0.98384	0.507372	0.53767	0.692139	0.529806	0.286587	0.623738		3.66	0.33	5.93	2.64	3.94	0.24	3.94	0.28	4.09	0.13	4.09	0.22		20	50	33	0	0	33
1458525_at	Amyloid beta (A4) precursor protein	BB023775	11820	gb:BB023775 /DB_XREF=gi:16257844 /DB_XREF=BB023775 /CLONE=5330416N16 /FEA=EST /CNT=5 /TID=Mm.167985.1 /TIER=ConsEnd /STK=2 /UG=Mm.167985 /UG_TITLE=ESTs	0.34	0.29	-0.51	-0.88	-0.56	0.32	-0.83	0.3	1.12		-0.05	-0.86		0.196984	0.128778	0.222825	0.014045	0.059096	0.113495	0.001367	0.433267	0.05852		7.78	0.13	8.13	0.2	6.96	0.06	7.25	0.12	8.08	0.3	7.57	0.1		100	75	66	100	100	100
1426719_at	amyloid beta (A4) precursor protein-binding, family B, member 2	BG067463	11787	gb:AK004792.1 /DB_XREF=gi:12836239 /GEN=Apbb2 /FEA=mRNA /CNT=127 /TID=Mm.5159.1 /TIER=Stack /STK=93 /UG=Mm.5159 /LL=11787 /UG_TITLE=amyloid beta (A4) precursor protein-binding, family B, member 2 /DEF=Mus musculus adult male lung cDNA, RIKEN full-length enriched library, clone:1200015I07:amyloid beta (A4) precursor protein-binding, family B, member 2, full insert sequence.	-0.03	0.08	0.05	-1.01	-0.68	0.33	-1.12	-0.76	0.36		0.11	0.08		0.925896	0.722017	0.844261	0.035371	0.11073	0.216847	0.005689	0.004768	0.162162		8.95	0.12	8.92	0.29	7.83	0.17	7.9	0.1	8.19	0.12	8.23	0.19		100	100	100	100	100	100
1432344_a_at	amyloid beta (A4) precursor-like protein 2	AK013376	11804	gb:AK013376.1 /DB_XREF=gi:12850695 /GEN=Aplp2 /FEA=mRNA /CNT=1 /TID=Mm.19133.3 /TIER=ConsEnd /STK=0 /UG=Mm.19133 /LL=11804 /UG_TITLE=amyloid beta (A4) precursor-like protein 2 /DEF=Mus musculus 10, 11 days embryo whole body cDNA, RIKEN full-length enriched library, clone:2810462O13:amyloid beta (A4) precursor-like protein 2, full insert sequence.	-0.09	0.11	-0.18	1.03	-0.23	-1.26	0.83	-0.14	-0.97		0.2	-0.09		0.857038	0.458808	0.796274	0.070263	0.692082	0.076436	0.054088	0.826006	0.191952		7.94	0.31	7.85	0.38	8.77	0.11	8.88	0.07	7.8	0.51	7.62	0.38		100	100	100	100	100	100
1445377_at	Amyotrophic lateral sclerosis 2 (juvenile) chromosome region, candidate 19 (human)	BB443911	72823	gb:BB443911 /DB_XREF=gi:16424919 /DB_XREF=BB443911 /CLONE=D030043H03 /FEA=EST /CNT=3 /TID=Mm.209190.1 /TIER=ConsEnd /STK=2 /UG=Mm.209190 /UG_TITLE=ESTs	0.36	0.42	0.06	-1.03	-0.46	0.57	-1.09	-0.17	0.93		0.06	-0.29		0.221809	0.008516	0.693026	0.017245	0.136461	0.003125	4.2e-05	0.347617	0.010538		8.99	0.09	9.35	0.23	7.9	0.05	8.32	0.07	8.82	0.13	8.89	0.05		100	100	100	100	100	100
1437064_at	androgen receptor	AV232123	11835	gb:AV232123 /DB_XREF=gi:15405009 /DB_XREF=AV232123 /CLONE=4632412C07 /FEA=EST /CNT=37 /TID=Mm.133787.1 /TIER=Stack /STK=27 /UG=Mm.133787 /UG_TITLE=ESTs	0.12	1.03	-0.35	0.22	-1.06	-1.28	-0.69	-0.6	0.09		0.91	-0.46		0.768996	0.026169	0.459794	0.529533	0.080369	0.05254	0.089831	0.137766	0.718936		6	0.3	6.11	0.23	5.31	0.16	6.33	0.23	5.4	0.18	5.05	0.37		80	75	66	100	66	33
1438936_s_at	angiogenin, ribonuclease A family, member 1	AI385586	11727	gb:AI385586 /DB_XREF=gi:4199049 /DB_XREF=mb21e12.x1 /CLONE=IMAGE:330094 /FEA=EST /CNT=9 /TID=Mm.202665.1 /TIER=Stack /STK=9 /UG=Mm.202665 /LL=105487 /UG_GENE=AI385586 /UG_TITLE=expressed sequence AI385586	1.87	2.6	0.42	0.66	-0.93	-1.59	-0.07	0.53	0.6		0.73	-1.46		0.255133	0.00743	0.765829	0.659103	0.62771	0.315486	0.651178	0.251723	0.210085		5.48	0.08	7.35	1.34	5.41	0.11	8.01	0.31	6.01	0.33	6.42	1.2		40	50	0	100	66	33
1438937_x_at	angiogenin, ribonuclease A family, member 1	AI385586	11727	gb:AI385586 /DB_XREF=gi:4199049 /DB_XREF=mb21e12.x1 /CLONE=IMAGE:330094 /FEA=EST /CNT=9 /TID=Mm.202665.1 /TIER=Stack /STK=9 /UG=Mm.202665 /LL=105487 /UG_GENE=AI385586 /UG_TITLE=expressed sequence AI385586	0.74	1.12	0.13	0.14	-0.64	-0.78	-0.24	-0.03	0.21		0.38	-0.61		0.419286	0.003221	0.863778	0.868969	0.543466	0.313157	0.176567	0.943416	0.602614		6.82	0.09	7.55	0.79	6.58	0.12	7.7	0.06	6.79	0.34	6.92	0.58		100	100	66	100	100	100
1438364_x_at	angiogenin, ribonuclease A family, member 4	AV060923	219033	gb:AV060923 /DB_XREF=gi:5160670 /DB_XREF=AV060923 /CLONE=1810066B06 /FEA=EST /CNT=11 /TID=Mm.46298.1 /TIER=Stack /STK=11 /UG=Mm.46298 /UG_TITLE=ESTs, Moderately similar to ANG3 MOUSE ANGIOGENIN-3 PRECURSOR (M.musculus)	1.39	3.56	-2.09	2.32	0.74	-1.58	0.15	4.22	4.07		2.17	-3.48		0.561146	0.093198	0.099556	0.390963	0.754416	0.35102	0.893325	0.010775	0.027788		6.06	0.45	7.45	2.1	6.21	0.92	9.77	1.28	10.28	0.73	8.19	0.64		80	75	100	100	100	100
1440832_at	angiogenin, ribonuclease A family, member 4	BE199688	219033	gb:BE199688 /DB_XREF=gi:8711857 /DB_XREF=ug52a09.x1 /CLONE=IMAGE:1545976 /FEA=EST /CNT=19 /TID=Mm.117398.1 /TIER=ConsEnd /STK=4 /UG=Mm.117398 /UG_TITLE=ESTs, Moderately similar to ANG3 MOUSE ANGIOGENIN-3 PRECURSOR (M.musculus)	0.38	2.63	-2.56	2.47	0.94	-1.53	0.22	3.88	3.66		2.25	-2.94		0.862605	0.283174	0.112838	0.383668	0.688019	0.488562	0.879281	0.015716	0.07469		7.34	0.49	7.72	1.95	7.56	1.21	10.19	1.7	11.22	0.76	8.66	0.98		100	50	100	100	100	100
1454890_at	angiomotin	BG067039	27494	gb:BG067039 /DB_XREF=gi:12549608 /DB_XREF=H3049H05-3 /CLONE=H3049H05 /FEA=EST /CNT=71 /TID=Mm.200850.1 /TIER=Stack /STK=37 /UG=Mm.200850 /LL=97610 /UG_GENE=C81439 /UG_TITLE=expressed sequence C81439	-0.06	0.14	-0.94	-0.28	-0.07	0.21	-0.48	0.81	1.29		0.2	-0.88		0.698116	0.556777	0.031719	0.303069	0.794022	0.500247	0.004175	0.000532	0.000262		9.2	0.08	9.14	0.13	8.72	0.07	8.86	0.19	10.01	0.08	9.07	0.21		100	100	100	100	100	100
1428785_at	angiomotin-like 1	BG917015	75723	gb:BG917015 /DB_XREF=gi:14297491 /DB_XREF=602816317F1 /CLONE=IMAGE:4945420 /FEA=mRNA /CNT=74 /TID=Mm.28180.1 /TIER=Stack /STK=21 /UG=Mm.28180 /LL=70401 /UG_GENE=2310067L22Rik /UG_TITLE=RIKEN cDNA 2310067L22 gene	0.07	0.4	-0.28	-0.49	-1.31	-0.82	-0.83	-0.97	-0.14		0.34	-0.34		0.825162	0.21904	0.455819	0.181605	0.011443	0.069054	0.012347	0.027944	0.609942		8.29	0.2	8.36	0.21	7.46	0.08	7.86	0.23	7.32	0.24	7.04	0.24		100	100	100	100	100	100
1455247_at	angiomotin-like 1	BB767281	75723	gb:BB767281 /DB_XREF=gi:16194544 /DB_XREF=BB767281 /CLONE=G370071C21 /FEA=EST /CNT=48 /TID=Mm.28180.2 /TIER=Stack /STK=18 /UG=Mm.28180 /LL=70401 /UG_GENE=2310067L22Rik /UG_TITLE=RIKEN cDNA 2310067L22 gene	-0.08	0.5	-0.5	-0.53	-1.56	-1.03	-1.11	-1.14	-0.03		0.58	-0.42		0.836902	0.099659	0.291492	0.206685	0.015714	0.052015	0.005472	0.031081	0.929014		8.13	0.22	8.05	0.31	7.02	0.14	7.51	0.18	6.99	0.29	6.49	0.29		100	100	100	100	100	100
1439066_at	angiopoietin 1	BB453314	11600	gb:BB453314 /DB_XREF=gi:9348754 /DB_XREF=BB453314 /CLONE=D130022L22 /FEA=EST /CNT=20 /TID=Mm.52778.1 /TIER=Stack /STK=8 /UG=Mm.52778 /UG_TITLE=ESTs	-0.17	0.5	0.01	0.13	-1.27	-1.4	-0.54	-1.45	-0.91		0.67	0.18		0.517382	0.210862	0.986376	0.648715	0.057553	0.039081	0.161194	0.001663	0.0444		6.46	0.22	6.29	0.13	5.92	0.25	6.42	0.23	5.01	0.16	5.02	0.36		100	100	100	100	33	66
1455224_at	angiopoietin-like 1	AI593746	72713	gb:AI593746 /DB_XREF=gi:4602794 /DB_XREF=vt64g12.x1 /CLONE=IMAGE:1167910 /FEA=EST /CNT=23 /TID=Mm.141159.1 /TIER=Stack /STK=20 /UG=Mm.141159 /UG_TITLE=ESTs, Moderately similar to ANL2_MOUSE Angiopoietin-related protein 2 precursor (Angiopoietin-like 2) (M.musculus)	0.2	0.83	0.5	0.16	-0.84	-1	-0.46	-1.14	-0.68		0.62	0.3		0.57229	0.038088	0.232382	0.591493	0.087078	0.056502	0.206313	0.00878	0.068548		5.35	0.25	5.55	0.24	4.89	0.21	5.72	0.15	4.21	0.17	4.71	0.29		80	100	66	100	0	33
1425102_a_at	angiotensin I converting enzyme (peptidyl-dipeptidase A) 2	AB053181	70008	gb:AB053181.1 /DB_XREF=gi:13517092 /GEN=ACE2 /FEA=FLmRNA /CNT=53 /TID=Mm.13451.1 /TIER=FL /STK=6 /UG=Mm.13451 /LL=70008 /DEF=Mus musculus ACE2 mRNA for anigotensin-converting enzyme-related carboxypeptidase, complete cds. /PROD=anigotensin-converting enzyme-relatedcarboxypeptidase /FL=gb:AB053181.1 gb:BC026801.1	0.24	0.22	-0.11	-1.25	-2.43	-1.18	-1.23	-2.09	-0.85		-0.02	-0.34		0.421402	0.433955	0.82067	0.011447	0.011847	0.084017	0.000453	0.000185	0.015885		7.79	0.15	8.03	0.23	6.56	0.09	6.78	0.22	5.71	0.16	5.6	0.41		100	100	100	100	66	66
1452138_a_at	angiotensin I converting enzyme (peptidyl-dipeptidase A) 2	BB497528	70008	gb:BB497528 /DB_XREF=gi:9471563 /DB_XREF=BB497528 /CLONE=D630009E12 /FEA=FLmRNA /CNT=10 /TID=Mm.13451.2 /TIER=Stack /STK=8 /UG=Mm.13451 /LL=70008 /UG_GENE=2010305L05Rik /UG_TITLE=RIKEN cDNA 2010305L05 gene /FL=gb:AB053182.1	-0.1	0.1	0.14	-0.36	-1.02	-0.66	-0.55	-1.26	-0.71		0.19	0.24		0.766272	0.549131	0.727705	0.274439	0.044609	0.122646	0.042016	0.015809	0.091211		8.02	0.18	7.92	0.26	7.46	0.12	7.56	0.08	6.76	0.25	6.9	0.27		100	100	100	100	33	66
1436739_at	angiotensin II receptor, type 1a	AI551199	11607	gb:AI551199 /DB_XREF=gi:4483562 /DB_XREF=vo61f08.x1 /CLONE=IMAGE:1054407 /FEA=EST /CNT=81 /TID=Mm.35062.1 /TIER=Stack /STK=77 /UG=Mm.35062 /LL=105197 /UG_GENE=AI551199 /UG_TITLE=expressed sequence AI551199	-0.29	0.22	0.18	-0.03	-0.75	-0.72	-0.55	-1.22	-0.67		0.52	0.47		0.039191	0.137482	0.376915	0.740503	0.019889	0.039759	0.010233	2.4e-05	0.006797		7.18	0.06	6.89	0.09	6.63	0.1	6.85	0.03	5.96	0.06	6.14	0.15		100	100	100	100	33	33
1415832_at	angiotensin II receptor, type 2	NM_007429	11609	gb:NM_007429.1 /DB_XREF=gi:6680671 /GEN=Agtr2 /FEA=FLmRNA /CNT=261 /TID=Mm.2679.1 /TIER=FL+Stack /STK=223 /UG=Mm.2679 /LL=11609 /DEF=Mus musculus angiotensin II receptor, type 2 (Agtr2), mRNA. /PROD=angiotensin II receptor, type 2 /FL=gb:BC003811.1 gb:NM_007429.1 gb:U04828.1	0.01	1.02	0.51	0.99	-0.1	-1.09	-0.01	-0.6	-0.59		1	0.5		0.980484	0.065682	0.056222	0.064393	0.695613	0.067682	0.966825	0.085079	0.054336		4.15	0.25	4.16	0.22	4.14	0.16	5.15	0.32	3.55	0.15	4.06	0.08		80	0	33	66	0	0
1438651_a_at	angiotensin receptor-like 1	BB483357	23796	gb:BB483357 /DB_XREF=gi:9400966 /DB_XREF=BB483357 /CLONE=D430019N22 /FEA=EST /CNT=10 /TID=Mm.29368.2 /TIER=Stack /STK=10 /UG=Mm.29368 /LL=23796 /UG_GENE=Agtrl1 /UG_TITLE=angiotensin receptor-like 1	-0.96	0	0.4	-0.45	-1.11	-0.66	-1.41	-2.47	-1.06		0.96	1.36		0.031651	0.997488	0.572479	0.419437	0.159188	0.388559	0.003379	0.00455	0.086685		8.07	0.25	7.12	0.25	6.67	0.09	6.67	0.42	5.61	0.35	6	0.53		100	100	100	100	100	100
1423396_at	angiotensinogen (serpin peptidase inhibitor, clade A, member 8)	AK018763	11606	gb:AK018763.1 /DB_XREF=gi:12858643 /GEN=Agt /FEA=FLmRNA /CNT=135 /TID=Mm.8854.1 /TIER=Stack /STK=8 /UG=Mm.8854 /LL=11606 /UG_TITLE=angiotensinogen /DEF=Mus musculus adult male cerebellum cDNA, RIKEN full-length enriched library, clone:1500005L23:angiotensinogen, full insert sequence. /FL=gb:NM_007428.2 gb:BC019496.1	-1.07	-0.16	0	0.14	-0.25	-0.39	-0.77	-1.32	-0.55		0.91	1.07		0.000162	0.460015	0.993341	0.195176	0.18914	0.089003	0.021661	0.000637	0.06778		7.98	0.12	6.91	0.09	7.2	0.17	7.05	0.02	6.66	0.13	6.66	0.13		100	25	66	0	0	33
1433543_at	anillin, actin binding protein (scraps homolog, Drosophila)	BI690018	68743	gb:BI690018 /DB_XREF=gi:15652647 /DB_XREF=603311171F1 /CLONE=IMAGE:5347024 /FEA=EST /CNT=134 /TID=Mm.29082.1 /TIER=Stack /STK=101 /UG=Mm.29082 /LL=68743 /UG_GENE=1110037A17Rik /UG_TITLE=RIKEN cDNA 1110037A17 gene	-0.25	-0.07	-0.61	1.48	1.13	-0.35	1.31	1.5	0.2		0.17	-0.37		0.385478	0.738157	0.193813	0.001614	0.050612	0.406032	0.001253	0.001087	0.413204		8.12	0.18	7.87	0.19	9.42	0.14	9.35	0.14	9.62	0.16	9	0.33		100	100	100	100	100	100
1434264_at	ankyrin 2, brain	BQ174638	109676	gb:BQ174638 /DB_XREF=gi:20350129 /DB_XREF=UI-M-DJ2-bwb-c-17-0-UI.s1 /CLONE=UI-M-DJ2-bwb-c-17-0-UI /FEA=EST /CNT=59 /TID=Mm.41182.1 /TIER=Stack /STK=37 /UG=Mm.41182 /LL=99718 /UG_GENE=AI835472 /UG_TITLE=expressed sequence AI835472	0.08	0.37	0.39	-0.9	-1.6	-0.7	-1.19	-1.91	-0.72		0.29	0.31		0.845327	0.233433	0.462248	0.056847	0.038504	0.235106	0.010745	0.00065	0.052383		6.35	0.25	6.43	0.31	5.16	0.21	5.53	0.16	4.44	0.14	4.83	0.42		100	100	100	100	33	33
1452124_at	ankyrin 3, epithelial /// RIKEN cDNA 2900054D09 gene	BB628935	11735 /// 73013	gb:BB628935 /DB_XREF=gi:16466236 /DB_XREF=BB628935 /CLONE=9630043K16 /FEA=FLmRNA /CNT=63 /TID=Mm.3526.5 /TIER=ConsEnd /STK=0 /UG=Mm.3526 /LL=11735 /UG_GENE=Ank3 /UG_TITLE=ankyrin 3, epithelial /FL=gb:L40632.1	0.03	0.67	-0.02	-0.87	-0.78	0.09	-1.51	-0.72	0.79		0.64	-0.06		0.828683	0.050716	0.942567	0.02132	0.097264	0.807102	0.00172	0.002173	0.0117		10.28	0.07	10.32	0.13	8.77	0.14	9.44	0.19	9.56	0.09	9.54	0.29		100	100	100	100	100	100
1433453_a_at	ankyrin repeat and BTB (POZ) domain containing 2	BB621938	99382	gb:BB621938 /DB_XREF=gi:16461148 /DB_XREF=BB621938 /CLONE=6330437C08 /FEA=EST /CNT=215 /TID=Mm.35850.1 /TIER=Stack /STK=185 /UG=Mm.35850 /LL=99382 /UG_GENE=AW539457 /UG_TITLE=expressed sequence AW539457	0.6	-0.14	-1.51	-1.6	-1.63	-0.04	-0.86	0.48	1.33		-0.74	-2.11		0.032454	0.818461	0.019577	0.079917	0.014141	0.953802	0.02608	0.073361	0.008022		8.02	0.17	8.62	0.15	7.17	0.2	7.03	0.52	8.5	0.14	6.99	0.29		100	100	100	100	100	100
1441351_at	Ankyrin repeat and IBR domain containing 1	BG075925	70797	gb:BG075925 /DB_XREF=gi:12558494 /DB_XREF=H3153D11-3 /CLONE=H3153D11 /FEA=EST /CNT=5 /TID=Mm.130148.1 /TIER=ConsEnd /STK=4 /UG=Mm.130148 /UG_TITLE=ESTs	0.57	0.52	-0.14	-0.83	-0.27	0.55	-0.78	0.44	1.22		-0.05	-0.71		0.088082	0.153429	0.48457	0.061247	0.344933	0.137886	0.00146	0.083015	0.005643		7.27	0.1	7.84	0.24	6.49	0.09	7.02	0.24	7.71	0.16	7.57	0.09		100	100	100	100	100	100
1453023_at	ankyrin repeat and KH domain containing 1	AK003441	108857	gb:AK003441.1 /DB_XREF=gi:12834114 /FEA=mRNA /CNT=33 /TID=Mm.28671.1 /TIER=Stack /STK=12 /UG=Mm.28671 /LL=71783 /UG_GENE=1110004O12Rik /UG_TITLE=RIKEN cDNA 1110004O12 gene /DEF=Mus musculus 18 days embryo whole body cDNA, RIKEN full-length enriched library, clone:1110004O12:homolog to KIAA1085 PROTEIN (FRAGMENT), full insert sequence.	-0.01	-0.32	0.88	-0.62	-0.82	-0.19	-0.31	-1.7	-1.39		-0.31	0.88		0.97222	0.005288	0.076743	0.013887	0.082071	0.562759	0.032467	3.2e-05	0.002289		11.89	0.1	11.89	0.13	11.58	0.03	11.27	0.04	10.19	0.09	11.07	0.28		100	100	100	100	100	100
1443650_at	Ankyrin repeat and SAM domain containing 1	BB171408	224650	gb:BB171408 /DB_XREF=gi:16269352 /DB_XREF=BB171408 /CLONE=A230027O05 /FEA=EST /CNT=3 /TID=Mm.130991.1 /TIER=ConsEnd /STK=3 /UG=Mm.130991 /UG_TITLE=ESTs	1.08	0.84	0.13	-0.21	-0.37	-0.17	0.03	0.58	0.55		-0.24	-0.95		0.001374	0.008046	0.404048	0.249533	0.021287	0.337548	0.86739	0.022101	0.028041		4.13	0.14	5.21	0.03	4.16	0.11	5	0.13	4.71	0.12	4.84	0.07		20	75	0	100	33	33
1428444_at	ankyrin repeat and SOCS box-containing protein 2	AK003566	65256	gb:AK003566.1 /DB_XREF=gi:12834309 /GEN=Asb2 /FEA=mRNA /CNT=56 /TID=Mm.27159.1 /TIER=Stack /STK=42 /UG=Mm.27159 /LL=65256 /UG_TITLE=ankyrin repeat and SOCS box-containing protein 2 /DEF=Mus musculus 18 days embryo whole body cDNA, RIKEN full-length enriched library, clone:1110008E15:ankyrin repeat and SOCS box-containing protein 2, full insert sequence.	0.16	0.59	0.49	-0.61	-1.65	-1.04	-1.04	-1.98	-0.95		0.43	0.33		0.695043	0.096492	0.306942	0.125028	0.021954	0.0948	0.020969	0.000651	0.03246		8.38	0.25	8.54	0.29	7.35	0.22	7.93	0.1	6.4	0.1	6.89	0.36		100	100	100	100	66	66
1449356_at	ankyrin repeat and SOCs box-containing protein 5	NM_029569	76294	gb:NM_029569.1 /DB_XREF=gi:18252775 /GEN=Asb5 /FEA=FLmRNA /CNT=31 /TID=Mm.33171.1 /TIER=FL+Stack /STK=13 /UG=Mm.33171 /LL=76294 /DEF=Mus musculus ankyrin repeat and SOCs box-containing protein 5 (Asb5), mRNA. /PROD=ankyrin repeat and SOCs box-containing protein5 /FL=gb:NM_029569.1 gb:AF398966.1	1.11	1.04	-0.38	-0.38	-1.04	-0.67	-0.31	0.44	0.75		-0.07	-1.48		0.370831	0.307002	0.598544	0.782362	0.418759	0.521549	0.472818	0.410439	0.173562		4.89	0.33	6	1.04	4.58	0.23	5.62	0.77	5.33	0.37	4.96	0.54		100	100	66	100	66	100
1435010_at	ankyrin repeat and SOCS box-containing protein 7	BF730177	117589	gb:BF730177 /DB_XREF=gi:12048041 /DB_XREF=mab60c03.x1 /CLONE=IMAGE:3974764 /FEA=EST /CNT=33 /TID=Mm.34785.1 /TIER=Stack /STK=21 /UG=Mm.34785 /UG_TITLE=ESTs	0.33	0.25	-0.14	-1.05	-0.78	0.27	-0.97	-0.31	0.67		-0.08	-0.47		0.121654	0.126977	0.545713	0.002787	0.027343	0.290291	0.004275	0.104198	0.010886		9.48	0.03	9.81	0.16	8.5	0.09	8.76	0.1	9.17	0.11	9.02	0.18		100	100	100	100	100	100
1453042_at	ankyrin repeat and sterile alpha motif domain containing 4B	AK008229	72074	gb:AK008229.1 /DB_XREF=gi:12842287 /FEA=mRNA /CNT=21 /TID=Mm.23165.1 /TIER=Stack /STK=11 /UG=Mm.23165 /LL=72074 /UG_GENE=2010013E14Rik /UG_TITLE=RIKEN cDNA 2010013E14 gene /DEF=Mus musculus adult male small intestine cDNA, RIKEN full-length enriched library, clone:2010013E14:Ank repeat containing protein, full insert sequence.	-0.03	0.13	1.5	-0.25	-0.02	0.23	-0.41	-1.55	-1.14		0.16	1.53		0.78903	0.419115	0.003743	0.022206	0.909708	0.336276	0.061737	0.003958	0.005692		10.32	0.07	10.29	0.06	9.91	0.13	10.04	0.04	8.77	0.16	10.27	0.18		100	100	100	100	100	100
1440193_at	ankyrin repeat domain 12	AV346451	106585	gb:AV346451 /DB_XREF=gi:16397069 /DB_XREF=AV346451 /CLONE=6430579L11 /FEA=EST /CNT=14 /TID=Mm.86058.1 /TIER=ConsEnd /STK=5 /UG=Mm.86058 /LL=106756 /UG_GENE=AV347965 /UG_TITLE=expressed sequence AV347965	-0.3	0.02	0.16	-0.86	-0.59	0.27	-1.19	-1.05	0.13		0.33	0.46		0.181012	0.911089	0.555339	0.009321	0.104039	0.375779	0.003741	0.000134	0.49237		8.84	0.1	8.54	0.16	7.65	0.15	7.68	0.13	7.79	0.07	7.95	0.23		100	100	100	100	100	100
1443867_at	ankyrin repeat domain 12	BB320633	106585	gb:BB320633 /DB_XREF=gi:16403321 /DB_XREF=BB320633 /CLONE=B230387C07 /FEA=EST /CNT=13 /TID=Mm.157775.1 /TIER=ConsEnd /STK=2 /UG=Mm.157775 /UG_TITLE=ESTs, Weakly similar to S47354 ribosomal protein L18a homolog (H.sapiens)	0.19	0.21	0.08	-0.99	-0.78	0.21	-1.01	-0.67	0.34		0.02	-0.11		0.268876	0.256145	0.791035	0.003746	0.066672	0.506073	0.000138	0.015772	0.113432		6.87	0.1	7.06	0.12	5.86	0.06	6.07	0.14	6.2	0.14	6.28	0.25		100	100	100	100	100	100
1447738_s_at	ankyrin repeat domain 13 family, member D	AI430801	68423	gb:AI430801 /DB_XREF=gi:4276637 /DB_XREF=mh85g04.x1 /CLONE=IMAGE:457782 /FEA=EST /CNT=2 /TID=Mm.203871.1 /TIER=ConsEnd /STK=2 /UG=Mm.203871 /LL=107177 /UG_GENE=AI430801 /UG_TITLE=expressed sequence AI430801	-0.35	0.07	0.22	-0.51	-1.06	-0.55	-0.93	-1.62	-0.69		0.42	0.56		0.054722	0.706948	0.240696	0.032307	0.006226	0.037175	0.003769	6.2e-05	0.022416		8.7	0.13	8.35	0.06	7.77	0.13	7.85	0.12	7.08	0.06	7.3	0.13		60	100	66	0	33	33
1453239_a_at	ankyrin repeat domain 22	AK012869	52024	gb:AK012869.1 /DB_XREF=gi:12849895 /FEA=mRNA /CNT=41 /TID=Mm.183030.2 /TIER=Stack /STK=10 /UG=Mm.183030 /LL=67559 /UG_GENE=5430429D21Rik /UG_TITLE=RIKEN cDNA 5430429D21 gene /DEF=Mus musculus 10, 11 days embryo whole body cDNA, RIKEN full-length enriched library, clone:2810036P10:Ank repeat containing protein, full insert sequence.	-1.54	-0.64	0.31	1.61	1.67	0.06	0.71	-0.18	-0.89		0.9	1.85		0.004477	0.026585	0.423105	0.006054	0.004614	0.805037	0.020172	0.618326	0.065832		8.46	0.17	6.92	0.27	9.17	0.14	8.53	0.11	8.28	0.28	8.59	0.21		100	100	100	100	100	100
1430776_s_at	ankyrin repeat domain 24	AK017778	70615	gb:AK017778.1 /DB_XREF=gi:12857195 /FEA=mRNA /CNT=4 /TID=Mm.64214.1 /TIER=ConsEnd /STK=1 /UG=Mm.64214 /LL=70615 /UG_GENE=5730519E19Rik /UG_TITLE=RIKEN cDNA 5730519E19 gene /DEF=Mus musculus 8 days embryo whole body cDNA, RIKEN full-length enriched library, clone:5730519E19:homolog to F20887_1, PARTIAL CDS (FRAGMENT), full insert sequence.	0.15	0.36	-0.26	-0.91	-1.09	-0.18	-1.12	-0.68	0.44		0.21	-0.41		0.144379	0.032531	0.147323	0.005966	0.009103	0.299428	4e-05	0.00058	0.007116		8.51	0.08	8.66	0.02	7.39	0.06	7.75	0.09	7.83	0.06	7.57	0.12		100	100	100	100	100	100
1425991_a_at	ankyrin repeat domain 25	BC010245	235041	gb:BC010245.1 /DB_XREF=gi:16307400 /FEA=FLmRNA /CNT=1 /TID=Mm.116602.1 /TIER=FL /STK=1 /UG=Mm.116602 /DEF=Mus musculus, clone MGC:12143 IMAGE:3710765, mRNA, complete cds. /PROD=Unknown (protein for MGC:12143) /FL=gb:BC010245.1	-0.26	-0.07	0.25	-0.32	-0.5	-0.18	-0.51	-1.01	-0.5		0.19	0.51		0.244438	0.594074	0.255989	0.129183	0.076511	0.374687	0.021451	0.000652	0.023901		7.61	0.13	7.36	0.16	7.1	0.11	7.04	0.03	6.6	0.09	6.86	0.16		100	100	100	66	33	100
1460559_at	ankyrin repeat domain 25	BB038765	235041	gb:BB038765 /DB_XREF=gi:15403765 /DB_XREF=BB038765 /CLONE=6030407H20 /FEA=EST /CNT=48 /TID=Mm.21917.1 /TIER=Stack /STK=41 /UG=Mm.21917 /LL=102548 /UG_GENE=AI504612 /UG_TITLE=expressed sequence AI504612	0.19	0.31	-0.04	-0.85	-1.56	-0.71	-0.98	-1.33	-0.36		0.13	-0.23		0.633233	0.187535	0.923944	0.058439	0.024867	0.184981	0.015242	0.003856	0.142707		9.71	0.24	9.89	0.29	8.73	0.16	9.04	0.03	8.37	0.08	8.33	0.36		100	100	100	100	100	100
1434630_at	ankyrin repeat domain 28	AV261293	105522	gb:AV261293 /DB_XREF=gi:16388924 /DB_XREF=AV261293 /CLONE=4930420F18 /FEA=EST /CNT=39 /TID=Mm.219576.1 /TIER=Stack /STK=28 /UG=Mm.219576 /LL=27786 /UG_GENE=D18Abb1e /UG_TITLE=DNA segment, Chr 18, Abbott 1 expressed	0.04	0.05	-0.39	0.64	0.6	-0.03	0.62	1.03	0.41		0.02	-0.43		0.827771	0.76007	0.045864	0.029141	0.02408	0.861232	0.000389	0.000433	0.021491		7.43	0.07	7.47	0.15	8.05	0.05	8.1	0.14	8.46	0.09	8.07	0.1		100	100	100	100	100	100
1436294_at	ankyrin repeat domain 29	AV337707	225187	gb:AV337707 /DB_XREF=gi:16396551 /DB_XREF=AV337707 /CLONE=6430402O11 /FEA=EST /CNT=10 /TID=Mm.100385.1 /TIER=Stack /STK=10 /UG=Mm.100385 /UG_TITLE=ESTs, Weakly similar to T31613 hypothetical protein Y50E8A.i - Caenorhabditis elegans (C.elegans)	-0.02	0.11	0	-1.61	-1.37	0.24	-1.74	-1.39	0.35		0.13	0.02		0.953292	0.743035	0.997692	0.003921	0.006045	0.324073	0.008376	0.002179	0.353229		5.34	0.21	5.32	0.24	3.6	0.3	3.71	0.08	3.95	0.06	3.95	0.18		100	50	0	0	33	0
1438756_at	ankyrin repeat domain 29	AV370837	225187	gb:AV370837 /DB_XREF=gi:16397833 /DB_XREF=AV370837 /CLONE=9030404I02 /FEA=EST /CNT=12 /TID=Mm.53865.1 /TIER=Stack /STK=9 /UG=Mm.53865 /UG_TITLE=ESTs	-0.18	0.44	-0.18	-1.17	-1.8	-0.63	-1.78	-1.8	-0.02		0.61	0		0.629234	0.057052	0.574458	0.016349	0.004564	0.108693	0.000579	0.000547	0.916434		6.92	0.23	6.74	0.27	5.13	0.12	5.57	0.11	5.11	0.14	4.93	0.25		100	100	66	100	33	66
1436538_at	ankyrin repeat domain 37	AV084342	654824	gb:AV084342 /DB_XREF=gi:16381265 /DB_XREF=AV084342 /CLONE=2310006J04 /FEA=EST /CNT=20 /TID=Mm.196281.4 /TIER=Stack /STK=8 /UG=Mm.196281 /LL=67620 /UG_GENE=2310006J04Rik /UG_TITLE=RIKEN cDNA 2310006J04 gene	0.45	0.77	0.86	-0.85	0.67	1.53	-1.17	0.26	1.43		0.32	0.41		0.099572	0.126729	0.025895	0.080211	0.039879	0.019316	0.029058	0.321487	0.015252		8.03	0.14	8.48	0.19	6.86	0.27	7.63	0.3	8.29	0.19	9.16	0.16		100	100	100	100	100	100
1418468_at	annexin A11	NM_013469	11744	gb:NM_013469.1 /DB_XREF=gi:7304884 /GEN=Anxa11 /FEA=FLmRNA /CNT=81 /TID=Mm.1427.1 /TIER=FL+Stack /STK=23 /UG=Mm.1427 /LL=11744 /DEF=Mus musculus annexin A11 (Anxa11), mRNA. /PROD=annexin A11 /FL=gb:U65986.1 gb:BC012875.1 gb:NM_013469.1	-0.04	0.02	0.64	-0.64	-0.58	0.06	-0.7	-1.26	-0.56		0.06	0.68		0.889958	0.908632	0.098154	0.056867	0.125093	0.827315	0.008291	0.005478	0.082431		9.1	0.15	9.06	0.22	8.4	0.11	8.42	0.13	7.84	0.19	8.48	0.22		100	100	100	100	100	100
1424959_at	annexin A13	BC013521	69787	gb:BC013521.1 /DB_XREF=gi:15488770 /FEA=FLmRNA /CNT=28 /TID=Mm.46285.1 /TIER=FL+Stack /STK=10 /UG=Mm.46285 /LL=69787 /UG_GENE=Anxa13 /DEF=Mus musculus, clone MGC:19196 IMAGE:4236501, mRNA, complete cds. /PROD=Unknown (protein for MGC:19196) /FL=gb:BC013521.1	0.25	1.18	1.22	0.04	-0.18	-0.22	-0.9	-1.15	-0.25		0.94	0.97		0.712112	0.052437	0.079957	0.959826	0.812384	0.701208	0.004642	0.014492	0.399646		7.98	0.15	8.22	0.6	7.08	0.13	8.26	0.33	6.82	0.22	8.04	0.42		100	100	100	100	100	100
1415818_at	annexin A6	NM_013472	11749	gb:NM_013472.1 /DB_XREF=gi:7304890 /GEN=Anxa6 /FEA=FLmRNA /CNT=413 /TID=Mm.22619.1 /TIER=FL+Stack /STK=233 /UG=Mm.22619 /LL=11749 /DEF=Mus musculus annexin A6 (Anxa6), mRNA. /PROD=annexin A6 /FL=gb:NM_013472.1 gb:BC005595.1	-0.26	0.54	-0.55	-0.09	-1.07	-0.98	-0.88	-0.78	0.1		0.79	-0.29		0.556143	0.059547	0.065012	0.793573	0.028784	0.016964	0.042639	0.058129	0.636283		8.89	0.3	8.63	0.29	8.01	0.16	8.54	0.07	8.11	0.11	7.56	0.17		100	100	100	100	100	100
1429246_a_at	annexin A6	AK013026	11749	gb:AK013026.1 /DB_XREF=gi:12850134 /GEN=Anxa6 /FEA=mRNA /CNT=36 /TID=Mm.22619.2 /TIER=Stack /STK=8 /UG=Mm.22619 /LL=11749 /UG_TITLE=annexin A6 /DEF=Mus musculus 10, 11 days embryo whole body cDNA, RIKEN full-length enriched library, clone:2810407D22:annexin A6, full insert sequence.	-0.14	0.51	-0.5	0.13	-0.95	-1.08	-0.51	-0.58	-0.07		0.64	-0.37		0.609472	0.050883	0.031241	0.504605	0.004832	0.002412	0.08263	0.041195	0.700233		7.63	0.2	7.5	0.16	7.12	0.14	7.63	0.1	7.05	0.09	6.55	0.12		100	100	100	100	100	100
1438764_at	annexin A7	AV333182	11750	gb:AV333182 /DB_XREF=gi:16396244 /DB_XREF=AV333182 /CLONE=6330545A10 /FEA=EST /CNT=22 /TID=Mm.20794.2 /TIER=Stack /STK=9 /UG=Mm.20794 /LL=11750 /UG_GENE=Anxa7 /UG_TITLE=annexin A7	0.09	0.36	-0.15	-0.89	-0.19	0.7	-1.16	0.05	1.21		0.27	-0.24		0.728419	0.1445	0.372411	0.023896	0.487205	0.030591	0.000247	0.684771	0.00057		8.39	0.07	8.48	0.22	7.23	0.09	7.59	0.16	8.44	0.08	8.29	0.12		100	100	100	66	100	100
1417732_at	annexin A8	NM_013473	11752	gb:NM_013473.1 /DB_XREF=gi:7304892 /GEN=Anxa8 /FEA=FLmRNA /CNT=71 /TID=Mm.3267.1 /TIER=FL+Stack /STK=37 /UG=Mm.3267 /LL=11752 /DEF=Mus musculus annexin A8 (Anxa8), mRNA. /PROD=annexin A8 /FL=gb:NM_013473.1	-0.25	-0.41	-0.68	0.68	1.32	0.64	0.85	1.76	0.91		-0.17	-0.44		0.716416	0.124961	0.067114	0.334752	0.104744	0.074618	0.021975	0.001042	0.016513		10.66	0.24	10.41	0.58	11.5	0.12	11.09	0.17	12.41	0.17	11.73	0.21		100	100	100	100	100	100
1425789_s_at	annexin A8	BC013271	11752	gb:BC013271.1 /DB_XREF=gi:15342007 /FEA=FLmRNA /CNT=5 /TID=Mm.207074.1 /TIER=FL /STK=1 /UG=Mm.207074 /DEF=Mus musculus, Similar to annexin A8, clone MGC:13875 IMAGE:4013266, mRNA, complete cds. /PROD=Similar to annexin A8 /FL=gb:BC013271.1	-0.36	-0.43	-0.82	1.06	1.43	0.37	1.13	1.89	0.75		-0.07	-0.46		0.604025	0.122496	0.062229	0.17368	0.09517	0.165398	0.003965	0.002265	0.071923		10.37	0.21	10.01	0.6	11.51	0.11	11.07	0.18	12.26	0.24	11.44	0.1		100	100	100	100	100	100
1419268_at	anterior gradient 2 (Xenopus laevis)	NM_011783	23795	gb:NM_011783.1 /DB_XREF=gi:6753009 /GEN=Agr2 /FEA=FLmRNA /CNT=59 /TID=Mm.7244.1 /TIER=FL+Stack /STK=11 /UG=Mm.7244 /LL=23795 /DEF=Mus musculus anterior gradient 2 (Xenopus laevis) (Agr2), mRNA. /PROD=anterior gradient 2 (Xenepus laevis) /FL=gb:AF044262.1 gb:NM_011783.1 gb:AB016592.1 gb:BC013334.1	-0.71	-0.16	0.45	0.8	0.21	-0.59	0.25	-0.94	-1.2		0.55	1.15		0.085372	0.258121	0.251297	0.061127	0.53145	0.025114	0.048126	0.074559	0.043482		13.5	0.05	12.79	0.28	13.76	0.07	13.59	0.1	12.56	0.28	13.01	0.13		100	100	100	100	100	100
1455802_x_at	anterior gradient 2 (Xenopus laevis)	AV066597	23795	gb:AV066597 /DB_XREF=gi:5186425 /DB_XREF=AV066597 /CLONE=2010110E15 /FEA=EST /CNT=72 /TID=Mm.7244.2 /TIER=Stack /STK=69 /UG=Mm.7244 /LL=23795 /UG_GENE=Agr2 /UG_TITLE=anterior gradient 2 (Xenopus laevis)	-0.38	-0.02	0.68	0.51	0.1	-0.42	0.16	-0.96	-1.12		0.35	1.06		0.178213	0.882399	0.076841	0.0943	0.739652	0.126029	0.24425	0.044757	0.022675		12.42	0.04	12.04	0.22	12.58	0.1	12.56	0.1	11.46	0.22	12.14	0.18		100	100	100	100	100	100
1451446_at	anthrax toxin receptor 1	AF378762	69538	gb:AF378762.1 /DB_XREF=gi:15987504 /GEN=Tem8 /FEA=FLmRNA /CNT=73 /TID=Mm.29636.1 /TIER=FL+Stack /STK=19 /UG=Mm.29636 /LL=69538 /DEF=Mus musculus tumor endothelial marker 8 precursor (Tem8) mRNA, complete cds. /PROD=tumor endothelial marker 8 precursor /FL=gb:AF378762.1	-0.49	0.55	0.17	-0.32	-1.42	-1.1	-1.37	-2.09	-0.72		1.05	0.67		0.208095	0.073692	0.705755	0.237268	0.008361	0.027997	0.007081	0.007057	0.165321		9.04	0.29	8.55	0.21	7.67	0.18	8.22	0.11	6.95	0.35	7.13	0.24		100	100	100	100	100	100
1426708_at	anthrax toxin receptor 2	BC003908	71914	gb:BC003908.1 /DB_XREF=gi:13278123 /FEA=mRNA /CNT=127 /TID=Mm.24842.1 /TIER=Stack /STK=101 /UG=Mm.24842 /LL=71914 /UG_GENE=2310046B19Rik /DEF=Mus musculus, clone IMAGE:3484366, mRNA, partial cds. /PROD=Unknown (protein for IMAGE:3484366)	-0.07	0.34	0.19	-0.69	-1.2	-0.51	-1.1	-1.45	-0.36		0.41	0.25		0.669214	0.017095	0.509363	0.002039	0.012485	0.111282	0.000381	0.002712	0.170972		9.43	0.11	9.37	0.1	8.34	0.03	8.68	0.06	7.98	0.17	8.17	0.2		100	100	100	100	100	100
1426817_at	antigen identified by monoclonal antibody Ki 67 /// similar to Antigen KI-67	X82786	17345 /// 638774	gb:X82786.1 /DB_XREF=gi:1177527 /GEN=Ki-67 /FEA=mRNA /CNT=123 /TID=Mm.4078.1 /TIER=Stack /STK=59 /UG=Mm.4078 /LL=17345 /UG_TITLE=antigen identified by monoclonal antibody Ki 67 /DEF=M.musculus mRNA for Ki-67.	-0.13	-0.04	-0.23	0.98	1.15	0.16	0.9	1.25	0.35		0.08	-0.1		0.775368	0.833635	0.463524	0.066557	0.043064	0.513425	0.010121	0.008591	0.251425		10.13	0.21	10.01	0.36	11.03	0.11	10.99	0.15	11.38	0.22	11.15	0.17		100	100	100	100	100	100
1451963_at	Anti-HLA class II antibody gamma F3.3 heavy chain variable region	AY058911		gb:AY058911.1 /DB_XREF=gi:16902047 /FEA=FLmRNA /CNT=1 /TID=Mm.220158.1 /TIER=FL /STK=1 /UG=Mm.220158 /DEF=Mus musculus anti-HLA class II antibody gamma F3.3 heavy chain variable region mRNA, complete cds. /PROD=anti-HLA class II antibody F3.3 gamma heavychain variable region /FL=gb:AY058911.1	-0.08	0.85	0.35	1.44	0.3	-1.14	0.51	-0.13	-0.65		0.93	0.43		0.721741	0.110701	0.040346	0.028358	0.239005	0.070611	0.101623	0.271403	0.054211		7.24	0.05	7.16	0.2	7.75	0.18	8.6	0.34	7.1	0.09	7.45	0.07		20	25	100	100	0	66
1426197_at	Anti-human CD20 antibody 1F5 gamma heavy chain variable region	AY058907		gb:AY058907.1 /DB_XREF=gi:16902039 /FEA=FLmRNA /CNT=1 /TID=Mm.220162.1 /TIER=FL /STK=1 /UG=Mm.220162 /DEF=Mus musculus anti-human CD20 antibody 1F5 gamma heavy chain variable region mRNA, complete cds. /PROD=anti-human CD20 antibody 1F5 gamma heavy chainvariable region /FL=gb:AY058907.1	0.24	1.03	0.32	1.25	0.16	-1.09	0.46	0.08	-0.38		0.79	0.08		0.476157	0.014666	0.48693	0.017626	0.740303	0.06967	0.070463	0.752815	0.240025		4.46	0.08	4.7	0.3	4.92	0.15	5.95	0.19	4.54	0.22	4.86	0.35		0	0	0	0	0	0
1426199_x_at	Anti-human CD37 antibody WR17 gamma heavy chain variable region	AY058909		gb:AY058909.1 /DB_XREF=gi:16902043 /FEA=FLmRNA /CNT=1 /TID=Mm.220160.1 /TIER=FL /STK=1 /UG=Mm.220160 /DEF=Mus musculus anti-human CD37 antibody WR17 gamma heavy chain variable region mRNA, complete cds. /PROD=anti-human CD37 antibody WR17 gamma heavy chainvariable region /FL=gb:AY058909.1	-0.43	0.77	0.66	2.53	0.15	-2.38	1.34	-0.93	-2.27		1.19	1.08		0.571038	0.193479	0.202458	0.027551	0.846187	0.011511	0.06287	0.01866	0.016931		5.03	0.18	4.61	0.66	6.37	0.41	7.14	0.15	4.11	0.2	4.76	0.36		0	25	33	0	0	0
1451965_at	Anti-human CD37 antibody WR17 kappa light chain variable region	AY058908		gb:AY058908.1 /DB_XREF=gi:16902041 /FEA=FLmRNA /CNT=1 /TID=Mm.220161.1 /TIER=FL /STK=1 /UG=Mm.220161 /DEF=Mus musculus anti-human CD37 antibody WR17 kappa light chain variable region mRNA, complete cds. /PROD=anti-human CD37 antibody WR17 kappa light chainvariable region /FL=gb:AY058908.1	-0.36	1.44	0.52	2.08	-0.23	-2.3	0.28	-1.1	-1.38		1.8	0.87		0.636951	0.021833	0.187923	0.049277	0.773913	0.005015	0.334504	0.005575	0.009997		8.71	0.06	8.35	0.68	8.98	0.22	10.43	0.3	7.61	0.13	8.12	0.27		100	100	100	100	100	100
1430984_at	antizyme inhibitor 1	BI155585	54375	gb:BI155585 /DB_XREF=gi:14615586 /DB_XREF=602903994F1 /CLONE=IMAGE:5033639 /FEA=mRNA /CNT=35 /TID=Mm.196297.1 /TIER=ConsEnd /STK=0 /UG=Mm.196297 /LL=73525 /UG_GENE=1700085L02Rik /UG_TITLE=RIKEN cDNA 1700085L02 gene	0.54	-0.11	-0.18	0.71	-0.29	-1	1.36	0.43	-0.93		-0.65	-0.72		0.302926	0.576347	0.718289	0.172346	0.593165	0.09412	0.005145	0.370646	0.094612		8.68	0.27	9.22	0.4	10.04	0.17	9.92	0.02	9.11	0.34	8.92	0.33		80	100	100	100	100	100
1455593_at	apolipoprotein B	AI785548	238055	gb:AI785548 /DB_XREF=gi:5333273 /DB_XREF=uj44b11.x1 /CLONE=IMAGE:1922781 /FEA=EST /CNT=25 /TID=Mm.29123.1 /TIER=Stack /STK=10 /UG=Mm.29123 /LL=104779 /UG_GENE=AI315052 /UG_TITLE=expressed sequence AI315052	1.17	0.91	2.08	-0.65	-1.23	-0.57	-0.39	-2.14	-1.75		-0.26	0.91		0.036069	0.199827	0.040795	0.274631	0.136697	0.447633	0.462911	0.028996	0.043112		7.59	0.1	8.75	0.34	7.19	0.43	8.1	0.4	5.45	0.41	7.53	0.54		100	100	100	100	66	100
1451755_a_at	apolipoprotein B editing complex 1	BC003792	11810	gb:BC003792.1 /DB_XREF=gi:13277812 /FEA=FLmRNA /CNT=25 /TID=Mm.3333.2 /TIER=FL /STK=1 /UG=Mm.3333 /LL=11810 /UG_GENE=Apobec1 /DEF=Mus musculus, Similar to Apolipoprotein B editing protein, clone MGC:6028 IMAGE:3494195, mRNA, complete cds. /PROD=Similar to Apolipoprotein B editing protein /FL=gb:BC003792.1 gb:U22263.1	0.96	0.7	2.37	0.14	0.31	0.16	0.4	-1.1	-1.51		-0.26	1.41		0.000101	0.082867	0.004341	0.250201	0.410316	0.639042	0.216552	0.045484	0.015026		9.56	0.09	10.52	0.08	9.96	0.23	10.66	0.08	8.45	0.28	10.82	0.3		100	100	100	100	100	100
1417889_at	apolipoprotein B editing complex 2	NM_009694	11811	gb:NM_009694.1 /DB_XREF=gi:6753097 /GEN=Apobec2 /FEA=FLmRNA /CNT=73 /TID=Mm.27822.1 /TIER=FL+Stack /STK=34 /UG=Mm.27822 /LL=11811 /DEF=Mus musculus apolipoprotein B editing complex 2 (Apobec2), mRNA. /PROD=apolipoprotein B editing complex 2 /FL=gb:NM_009694.1 gb:AF161699.1	0.88	1.22	-1.05	0.1	-0.04	-0.13	-0.25	1.89	2.14		0.35	-1.93		0.244654	0.089806	0.006166	0.900715	0.958097	0.793485	0.331015	2e-05	0.0021		7.16	0.13	8.03	0.61	6.91	0.18	8.13	0.43	9.05	0.09	8	0.14		100	100	100	100	100	100
1417470_at	apolipoprotein B editing complex 3	NM_030255	80287	gb:NM_030255.1 /DB_XREF=gi:13384969 /GEN=BC003314 /FEA=FLmRNA /CNT=122 /TID=Mm.89702.1 /TIER=FL+Stack /STK=44 /UG=Mm.89702 /LL=80287 /DEF=Mus musculus hypothetical protein, MGC:7002 (BC003314), mRNA. /PROD=hypothetical protein, MGC:7002 /FL=gb:BC003314.1 gb:NM_030255.1	0.37	1	0.48	1.16	0.87	-0.28	0.52	0.76	0.23		0.64	0.11		0.03547	0.0031	0.352101	0.000774	0.153989	0.556935	0.002132	0.002359	0.094045		8.04	0.05	8.4	0.11	8.56	0.06	9.56	0.11	8.79	0.08	9.28	0.4		100	100	100	100	100	100
1418069_at	apolipoprotein C-II	NM_009695	11813	gb:NM_009695.1 /DB_XREF=gi:6753099 /GEN=Apoc2 /FEA=FLmRNA /CNT=82 /TID=Mm.28394.1 /TIER=FL+Stack /STK=30 /UG=Mm.28394 /LL=11813 /DEF=Mus musculus apolipoprotein CII (Apoc2), mRNA. /PROD=apolipoprotein CII /FL=gb:NM_009695.1 gb:BC024697.1	0.53	-0.42	3.61	-1.44	1.07	2.52	-0.5	-2.01	-1.51		-0.94	3.08		0.362306	0.467291	0.047155	0.047605	0.326798	0.090578	0.419641	0.002028	0.083675		7.05	0.29	7.58	0.45	6.55	0.47	6.13	0.02	5.04	0.03	8.65	0.81		100	100	100	100	33	100
1432466_a_at	apolipoprotein E	AK019319	11816	gb:AK019319.1 /DB_XREF=gi:12859466 /GEN=Apoe /FEA=mRNA /CNT=1 /TID=Mm.138866.2 /TIER=ConsEnd /STK=0 /UG=Mm.138866 /LL=11816 /UG_TITLE=apolipoprotein E /DEF=Mus musculus adult male hippocampus cDNA, RIKEN full-length enriched library, clone:2900019G12:apolipoprotein E, full insert sequence.	-0.44	0.81	0.49	0.44	-1.52	-1.96	-0.81	-2.45	-1.64		1.25	0.93		0.244805	0.182366	0.314851	0.042931	0.040243	0.028755	0.185836	0.000677	0.047452		10.66	0.31	10.21	0.14	9.85	0.41	10.66	0.08	8.21	0.12	8.7	0.37		100	100	100	100	100	100
1439214_a_at	apoptosis inhibitor 5	AV118744	11800	gb:AV118744 /DB_XREF=gi:5300895 /DB_XREF=AV118744 /CLONE=2610209P19 /FEA=EST /CNT=9 /TID=Mm.692.4 /TIER=Stack /STK=8 /UG=Mm.692 /LL=11800 /UG_GENE=Api5 /UG_TITLE=apoptosis inhibitory protein 5	0.01	0.07	-0.32	1.12	0.57	-0.55	1.07	0.91	-0.16		0.05	-0.34		0.972365	0.780835	0.306507	0.050359	0.245999	0.117284	0.01233	0.007533	0.56933		8.43	0.16	8.44	0.37	9.49	0.2	9.56	0.1	9.33	0.15	9.01	0.22		100	100	100	100	100	100
1450223_at	apoptotic peptidase activating factor 1	NM_009684	11783	gb:NM_009684.1 /DB_XREF=gi:6857754 /GEN=Apaf1 /FEA=FLmRNA /CNT=20 /TID=Mm.20836.1 /TIER=FL /STK=2 /UG=Mm.20836 /LL=11783 /DEF=Mus musculus apoptotic protease activating factor 1 (Apaf1), mRNA. /PROD=apoptotic protease activating factor 1 /FL=gb:AF064071.1 gb:NM_009684.1	0.09	0.09	-0.14	1.15	1.08	-0.07	1.16	1.31	0.16		-0.01	-0.23		0.591457	0.66458	0.35009	0.003368	0.001103	0.734587	0.000378	6.7e-05	0.297066		6.87	0.1	6.96	0.13	8.03	0.1	8.11	0.15	8.18	0.08	8.04	0.1		100	100	100	100	100	100
1416135_at	apurinic/apyrimidinic endonuclease 1	NM_009687	11792	gb:NM_009687.1 /DB_XREF=gi:6753085 /GEN=Apex /FEA=FLmRNA /CNT=179 /TID=Mm.203.1 /TIER=FL+Stack /STK=122 /UG=Mm.203 /LL=11792 /DEF=Mus musculus apurinicapyrimidinic endonuclease (Apex), mRNA. /PROD=apurinicapyrimidinic endonuclease /FL=gb:NM_009687.1 gb:D90374.1	-0.24	0.12	-0.89	1.14	0.71	-0.44	0.79	1.36	0.57		0.35	-0.65		0.247981	0.52502	0.107743	0.00281	0.157574	0.321874	0.030679	0.00327	0.041503		9.58	0.03	9.34	0.17	10.36	0.15	10.49	0.08	10.94	0.1	10.05	0.34		100	100	100	100	100	100
1437715_x_at	apurinic/apyrimidinic endonuclease 1	AV100480	11792	gb:AV100480 /DB_XREF=gi:5248028 /DB_XREF=AV100480 /CLONE=2410061C23 /FEA=EST /CNT=15 /TID=Mm.203.4 /TIER=Stack /STK=15 /UG=Mm.203 /LL=11792 /UG_GENE=Apex /UG_TITLE=apurinicapyrimidinic endonuclease	-0.24	0.06	-0.81	0.83	0.66	-0.17	0.53	1.23	0.7		0.3	-0.57		0.130911	0.67642	0.088914	0.002219	0.119204	0.598073	0.012922	1.1e-05	0.00771		9.6	0.07	9.35	0.11	10.12	0.1	10.18	0.09	10.82	0.06	10.01	0.27		100	100	100	100	100	100
1456079_x_at	apurinic/apyrimidinic endonuclease 1	AV263745	11792	gb:AV263745 /DB_XREF=gi:6251668 /DB_XREF=AV263745 /CLONE=4930440M15 /FEA=EST /CNT=18 /TID=Mm.203.3 /TIER=Stack /STK=17 /UG=Mm.203 /LL=11792 /UG_GENE=Apex /UG_TITLE=apurinicapyrimidinic endonuclease	-0.19	0.06	-0.89	1.1	0.66	-0.44	0.85	1.36	0.51		0.25	-0.7		0.191055	0.780833	0.094165	0.001041	0.157572	0.291034	0.023785	0.000606	0.060195		9.27	0.04	9.09	0.11	10.13	0.15	10.18	0.11	10.64	0.08	9.74	0.31		100	100	100	100	100	100
1416203_at	aquaporin 1	NM_007472	11826	gb:NM_007472.1 /DB_XREF=gi:6680709 /GEN=Aqp1 /FEA=FLmRNA /CNT=262 /TID=Mm.18625.1 /TIER=FL+Stack /STK=113 /UG=Mm.18625 /LL=11826 /DEF=Mus musculus aquaporin 1 (Aqp1), mRNA. /PROD=aquaporin 1 /FL=gb:NM_007472.1 gb:BC007125.1 gb:L02914.1	-0.37	0.59	-0.26	-0.68	-1.69	-1	-1.64	-1.79	-0.16		0.96	0.1		0.380945	0.208802	0.526925	0.123403	0.015346	0.08884	0.015222	0.000526	0.696607		9.68	0.21	9.31	0.32	8.04	0.32	8.63	0.04	7.89	0.16	7.63	0.32		100	100	100	100	100	100
1457141_at	Aquaporin 11	BB229969	66333	gb:BB229969 /DB_XREF=gi:8900614 /DB_XREF=BB229969 /CLONE=A630024G20 /FEA=EST /CNT=6 /TID=Mm.180664.1 /TIER=ConsEnd /STK=5 /UG=Mm.180664 /UG_TITLE=ESTs	0.05	0.04	0.27	-1.46	-0.94	0.52	-1.45	-1.17	0.28		-0.01	0.23		0.788884	0.710558	0.352092	0.001038	0.030219	0.142075	0.000313	0.000375	0.041926		6.86	0.04	6.91	0.15	5.41	0.07	5.44	0.06	5.69	0.07	5.97	0.23		100	100	66	66	100	100
1422008_a_at	aquaporin 3	AF104416	11828	gb:AF104416.1 /DB_XREF=gi:4416296 /FEA=FLmRNA /CNT=21 /TID=Mm.34043.1 /TIER=FL /STK=1 /UG=Mm.34043 /LL=11828 /UG_GENE=Aqp3 /DEF=Mus musculus aquaporin-3 mRNA, complete cds. /PROD=aquaporin-3 /FL=gb:AB019039.1 gb:AF104416.1 gb:NM_016689.1 gb:BC027400.1	0.83	1.22	-0.89	-0.27	-0.26	0.01	-0.67	1.45	2.12		0.4	-1.71		0.505877	0.120244	0.314661	0.815862	0.833298	0.994031	0.331492	0.072298	0.000628		4.55	0.6	5.38	0.99	3.89	0.09	5.11	0.48	6.01	0.04	5.11	0.67		60	50	33	66	100	33
1425382_a_at	aquaporin 4	U48399	11829	gb:U48399.1 /DB_XREF=gi:1808953 /GEN=mMIWC3 /FEA=FLmRNA /CNT=7 /TID=Mm.184351.1 /TIER=FL /STK=2 /UG=Mm.184351 /LL=11829 /DEF=Mus musculus mercurial-insensitive water channel 3 (mMIWC3) mRNA, complete cds. /PROD=mercurial-insensitive water channel 3 /FL=gb:U48398.1 gb:U48399.1	-1.88	-0.38	1.15	2.75	2.48	-0.27	1.26	-0.54	-1.8		1.49	3.02		0.24705	0.395195	0.119162	0.124405	0.151047	0.527769	0.054462	0.398452	0.037067		10.85	0.37	8.98	1.3	12.11	0.36	11.73	0.06	10.31	0.45	11.46	0.36		100	100	100	100	100	100
1434449_at	aquaporin 4	BB193413	11829	gb:BB193413 /DB_XREF=gi:16270835 /DB_XREF=BB193413 /CLONE=A330077C20 /FEA=EST /CNT=49 /TID=Mm.184351.5 /TIER=Stack /STK=32 /UG=Mm.184351 /LL=11829 /UG_GENE=Aqp4 /UG_TITLE=aquaporin 4	-1.33	-0.15	0.72	1.67	1.76	0.09	0.49	-0.29	-0.77		1.18	2.05		0.286618	0.612735	0.077044	0.197439	0.179822	0.672871	0.302002	0.523908	0.084132		11.96	0.35	10.62	1.01	12.44	0.24	12.3	0.07	11.67	0.24	12.39	0.18		100	100	100	100	100	100
1447745_at	aquaporin 4	AW489155	11829	gb:AW489155 /DB_XREF=gi:7059425 /DB_XREF=UI-M-BH3-asi-g-06-0-UI.s1 /CLONE=UI-M-BH3-asi-g-06-0-UI /FEA=EST /CNT=2 /TID=Mm.76749.1 /TIER=ConsEnd /STK=2 /UG=Mm.76749 /UG_TITLE=ESTs	-1.13	-0.29	0.9	2.94	2.38	-0.56	2.09	0.34	-1.75		0.85	2.04		0.397882	0.597838	0.290654	0.077174	0.120002	0.327979	0.020665	0.665064	0.082978		9.07	0.44	7.94	1.11	11.16	0.46	10.88	0.07	9.41	0.59	10.31	0.44		100	100	100	100	100	100
1417828_at	aquaporin 8	NM_007474	11833	gb:NM_007474.1 /DB_XREF=gi:6680713 /GEN=Aqp8 /FEA=FLmRNA /CNT=85 /TID=Mm.9970.1 /TIER=FL+Stack /STK=35 /UG=Mm.9970 /LL=11833 /DEF=Mus musculus aquaporin 8 (Aqp8), mRNA. /PROD=aquaporin 8 /FL=gb:BC010982.1 gb:AF018952.1 gb:NM_007474.1	-0.27	0.03	3.14	-1.24	-1.94	-0.7	-1.54	-5.35	-3.82		0.3	3.41		0.439815	0.930949	0.006718	0.021709	0.028187	0.263636	0.01933	0.002005	0.001788		12.27	0.14	12	0.29	10.73	0.3	10.76	0.05	6.91	0.38	10.06	0.46		100	100	100	100	100	100
1430971_a_at	aquarius	AK020468	11834	gb:AK020468.1 /DB_XREF=gi:12861061 /GEN=Aqr /FEA=mRNA /CNT=3 /TID=Mm.2545.3 /TIER=ConsEnd /STK=1 /UG=Mm.2545 /LL=11834 /UG_TITLE=aquarius /DEF=Mus musculus 12 days embryo embryonic body between diaphragm region and neck cDNA, RIKEN full-length enriched library, clone:9430056J03:aquarius, full insert sequence.	0.08	0.45	-0.14	1.98	0.96	-1.01	1.6	1.18	-0.42		0.38	-0.22		0.897472	0.188605	0.755711	0.02665	0.167346	0.03862	0.003548	0.050715	0.367784		4.91	0.18	4.98	0.52	6.51	0.22	6.96	0.17	6.09	0.34	5.95	0.26		0	0	100	100	100	66
1430972_x_at	aquarius	AK020468	11834	gb:AK020468.1 /DB_XREF=gi:12861061 /GEN=Aqr /FEA=mRNA /CNT=3 /TID=Mm.2545.3 /TIER=ConsEnd /STK=1 /UG=Mm.2545 /LL=11834 /UG_TITLE=aquarius /DEF=Mus musculus 12 days embryo embryonic body between diaphragm region and neck cDNA, RIKEN full-length enriched library, clone:9430056J03:aquarius, full insert sequence.	0.26	0.4	-0.08	1.59	0.67	-0.92	1.45	1.02	-0.43		0.14	-0.35		0.583593	0.179256	0.796011	0.02048	0.207147	0.039955	0.001301	0.010096	0.155953		4.56	0.18	4.82	0.4	6.01	0.16	6.41	0.18	5.58	0.18	5.5	0.24		40	75	66	66	66	66
1433497_at	aquarius	BQ177893	11834	gb:BQ177893 /DB_XREF=gi:20353385 /DB_XREF=UI-M-ER0-bwq-g-21-0-UI.r1 /CLONE=IMAGE: 5700524 /FEA=EST /CNT=163 /TID=Mm.23702.1 /TIER=Stack /STK=124 /UG=Mm.23702 /LL=99376 /UG_GENE=AW495846 /UG_TITLE=expressed sequence AW495846	2.35	2.18	2.18	-0.17	0.12	0.29	0	0.29	0.29		-0.17	-0.17		4e-06	0.000357	0.00051	0.395998	0.5409	0.237572	0.988991	0.170507	0.207795		7.75	0.06	10.09	0.1	7.75	0.13	9.93	0.14	8.04	0.15	10.22	0.15		100	100	100	100	100	100
1422699_at	arachidonate 12-lipoxygenase	BB554189	11684	gb:NM_007440.1 /DB_XREF=gi:6680681 /GEN=Alox12 /FEA=FLmRNA /CNT=51 /TID=Mm.12286.1 /TIER=FL+Stack /STK=18 /UG=Mm.12286 /LL=11684 /DEF=Mus musculus arachidonate 12-lipoxygenase (Alox12), mRNA. /PROD=arachidonate 12-lipoxygenase /FL=gb:U04334.1 gb:NM_007440.1	-0.05	0.19	-2.79	-0.13	0.12	0.25	-0.37	2.86	3.23		0.24	-2.74		0.863002	0.165453	0.007768	0.608553	0.658223	0.169567	0.035284	0.008667	0.007556		5.66	0.1	5.62	0.23	5.3	0.09	5.48	0.07	8.53	0.34	5.74	0.13		40	50	66	66	100	33
1423743_at	archain 1	BC017124	213827	gb:BG144512 /DB_XREF=gi:12647912 /DB_XREF=ut71a05.x1 /CLONE=IMAGE:3333033 /FEA=FLmRNA /CNT=281 /TID=Mm.28981.1 /TIER=Stack /STK=10 /UG=Mm.28981 /UG_TITLE=Mus musculus, archain 1, clone MGC:27546 IMAGE:4480874, mRNA, complete cds /FL=gb:BC017124.1	-0.18	0.06	0.05	1.33	0.7	-0.63	1.09	0.47	-0.62		0.24	0.23		0.662508	0.197145	0.88801	0.030913	0.154069	0.108142	0.002821	0.149231	0.095635		9.56	0.17	9.37	0.35	10.65	0.03	10.71	0.01	10.03	0.21	10.07	0.23		100	100	100	100	100	100
1419549_at	arginase 1, liver	NM_007482	11846	gb:NM_007482.1 /DB_XREF=gi:7106254 /GEN=Arg1 /FEA=FLmRNA /CNT=164 /TID=Mm.154144.1 /TIER=FL+Stack /STK=8 /UG=Mm.154144 /LL=11846 /DEF=Mus musculus arginase 1, liver (Arg1), mRNA. /PROD=arginase 1, liver /FL=gb:NM_007482.1 gb:U51805.1 gb:BC013341.1	0.46	1.98	-2.27	-0.18	0.28	0.46	-1.7	3.01	4.71		1.52	-2.73		0.789208	0.109723	0.091727	0.916879	0.866031	0.663766	0.096931	0.037064	0.025178		6.73	0.79	7.19	1.44	5.03	0.03	7.01	0.72	9.74	0.76	7.47	0.68		60	50	0	66	100	100
1418847_at	arginase type II	NM_009705	11847	gb:NM_009705.1 /DB_XREF=gi:6753109 /GEN=Arg2 /FEA=FLmRNA /CNT=38 /TID=Mm.3506.1 /TIER=FL+Stack /STK=17 /UG=Mm.3506 /LL=11847 /DEF=Mus musculus arginase type II (Arg2), mRNA. /PROD=arginase type II /FL=gb:NM_009705.1 gb:AF032466.1 gb:BC023349.1 gb:U90886.1	2.99	0.94	2.71	-1.83	0.91	2.74	0.22	1.18	0.96		-2.05	-0.27		0.002791	0.071956	0.010751	0.016127	0.191933	0.009008	0.363752	0.018289	0.037719		4.75	0.15	7.74	0.41	4.98	0.17	5.91	0.31	5.94	0.24	8.65	0.43		40	100	100	100	100	100
1438841_s_at	arginase type II	AV002218	11847	gb:AV002218 /DB_XREF=gi:4779068 /DB_XREF=AV002218 /CLONE=0610015O04 /FEA=EST /CNT=10 /TID=Mm.6577.3 /TIER=Stack /STK=9 /UG=Mm.6577 /LL=53612 /UG_GENE=Vti1b-pending /UG_TITLE=vesicle transport through interaction with t-SNAREs 1b homolog	3.09	0.96	2.64	-1.68	0.8	2.48	0.45	1.25	0.81		-2.13	-0.45		0.002083	0.06533	0.013637	0.02161	0.214223	0.008265	0.172683	0.001147	0.043566		4.46	0.17	7.55	0.41	4.91	0.22	5.87	0.3	5.71	0.13	8.36	0.39		20	100	33	100	100	100
1418603_at	arginine vasopressin receptor 1A	D49729	54140	gb:NM_016847.1 /DB_XREF=gi:8392952 /GEN=Avpr1a /FEA=FLmRNA /CNT=30 /TID=Mm.4351.1 /TIER=FL+Stack /STK=21 /UG=Mm.4351 /LL=54140 /DEF=Mus musculus arginine vasopressin receptor 1A (Avpr1a), mRNA. /PROD=arginine vasopressin receptor 1A /FL=gb:NM_016847.1 gb:D49729.1 gb:D49730.1 gb:BC024149.1	-0.38	0.5	0.26	-0.24	-0.98	-0.74	-1.13	-1.63	-0.5		0.89	0.65		0.218681	0.048251	0.203388	0.258762	0.006048	0.015277	0.005826	0.000995	0.051028		6.41	0.23	6.02	0.17	5.27	0.14	5.78	0.08	4.78	0.11	5.04	0.13		100	75	100	100	33	0
1423122_at	arginine vasopressin-induced 1	BI649826	69534	gb:BI649826 /DB_XREF=gi:15564062 /DB_XREF=603296455F1 /CLONE=IMAGE:5337396 /FEA=FLmRNA /CNT=101 /TID=Mm.30060.1 /TIER=Stack /STK=48 /UG=Mm.30060 /LL=69534 /UG_GENE=2310008N12Rik /UG_TITLE=RIKEN cDNA 2310008N12 gene /FL=gb:NM_027106.1	0.06	-0.19	-0.62	0.06	0.45	0.4	0.3	1.13	0.82		-0.24	-0.68		0.886443	0.087926	0.010157	0.878084	0.285986	0.011909	0.083782	0.00092	0.004453		8.05	0.13	8.1	0.35	8.35	0.06	8.16	0.06	9.18	0.01	8.56	0.07		100	100	100	100	100	100
1424040_at	arginine/proline rich coiled-coil 1	BC019977	245877	gb:BC019977.1 /DB_XREF=gi:18043434 /FEA=FLmRNA /CNT=111 /TID=Mm.200796.1 /TIER=FL+Stack /STK=59 /UG=Mm.200796 /DEF=Mus musculus, clone MGC:28498 IMAGE:4187506, mRNA, complete cds. /PROD=Unknown (protein for MGC:28498) /FL=gb:BC016081.1 gb:BC019977.1	0	-0.21	-1.02	-0.39	-0.36	0.04	-0.18	0.67	0.85		-0.21	-1.03		0.999093	0.180287	0.123528	0.319692	0.471061	0.923135	0.554839	0.247609	0.170308		8.69	0.27	8.69	0.32	8.51	0.06	8.3	0.11	9.36	0.41	8.33	0.32		100	100	100	100	100	100
1416239_at	argininosuccinate synthetase 1	NM_007494	11898	gb:NM_007494.1 /DB_XREF=gi:6996910 /GEN=Ass1 /FEA=FLmRNA /CNT=282 /TID=Mm.3217.1 /TIER=FL+Stack /STK=108 /UG=Mm.3217 /LL=11898 /DEF=Mus musculus argininosuccinate synthetase 1 (Ass1), mRNA. /PROD=arginosuccinate synthetase 1 /FL=gb:M31690.1 gb:NM_007494.1 gb:BC002074.1	-0.2	-0.14	-0.92	0.47	0.54	0.07	0.42	1.26	0.84		0.05	-0.72		0.360734	0.250879	0.085552	0.072558	0.181082	0.830134	0.009917	0.045562	0.095289		8.43	0.06	8.23	0.18	8.85	0.08	8.71	0.08	9.69	0.29	8.78	0.28		100	100	100	100	100	100
1425914_a_at	armadillo repeat containing, X-linked 1	BC021410	78248	gb:BC021410.1 /DB_XREF=gi:18204023 /FEA=FLmRNA /CNT=2 /TID=Mm.38167.2 /TIER=FL /STK=1 /UG=Mm.38167 /LL=78248 /UG_GENE=3010033I09Rik /DEF=Mus musculus, RIKEN cDNA 3010033I09 gene, clone MGC:29310 IMAGE:5007058, mRNA, complete cds. /PROD=RIKEN cDNA 3010033I09 gene /FL=gb:BC021410.1	-0.16	0.4	-0.12	-0.2	-1.01	-0.81	-0.75	-1.05	-0.29		0.55	0.04		0.311698	0.052154	0.448633	0.23745	0.002197	0.007577	0.001029	0.000224	0.045016		7.58	0.11	7.43	0.1	6.83	0.05	7.23	0.11	6.54	0.08	6.41	0.12		100	100	100	100	100	100
1415780_a_at	armadillo repeat containing, X-linked 2	NM_026139	67416	gb:NM_026139.1 /DB_XREF=gi:13385647 /GEN=3230401N03Rik /FEA=FLmRNA /CNT=415 /TID=Mm.27714.1 /TIER=FL+Stack /STK=348 /UG=Mm.27714 /LL=67416 /DEF=Mus musculus RIKEN cDNA 3230401N03 gene (3230401N03Rik), mRNA. /PROD=RIKEN cDNA 3230401N03 /FL=gb:NM_026139.1	-0.22	0.39	0.31	-0.26	-1.06	-0.8	-0.86	-1.58	-0.72		0.6	0.52		0.481787	0.046547	0.180855	0.260026	0.004605	0.007811	0.016705	0.001163	0.018429		7.6	0.23	7.39	0.18	6.74	0.1	7.13	0.09	6.02	0.14	6.33	0.12		100	100	100	100	66	66
1437849_x_at	armadillo repeat containing, X-linked 2	BB443695	67416	gb:BB443695 /DB_XREF=gi:9286307 /DB_XREF=BB443695 /CLONE=D030042D23 /FEA=EST /CNT=14 /TID=Mm.27714.5 /TIER=Stack /STK=14 /UG=Mm.27714 /LL=67416 /UG_GENE=3230401N03Rik /UG_TITLE=RIKEN cDNA 3230401N03 gene	-0.17	0.27	0.22	-0.23	-0.67	-0.43	-0.67	-1.05	-0.38		0.44	0.38		0.349475	0.07808	0.14437	0.123607	0.004556	0.026057	0.005651	0.000598	0.023147		8.12	0.14	7.96	0.1	7.46	0.08	7.72	0.08	7.07	0.07	7.29	0.09		100	100	100	100	100	100
1456739_x_at	armadillo repeat containing, X-linked 2	BB392869	67416	gb:BB392869 /DB_XREF=gi:9115836 /DB_XREF=BB392869 /CLONE=C230080O14 /FEA=EST /CNT=8 /TID=Mm.27714.7 /TIER=Stack /STK=8 /UG=Mm.27714 /LL=67416 /UG_GENE=3230401N03Rik /UG_TITLE=RIKEN cDNA 3230401N03 gene	-0.2	0.7	-0.03	-0.33	-1.87	-1.54	-1.22	-2.04	-0.82		0.89	0.17		0.54746	0.101578	0.952957	0.267351	0.006841	0.013108	0.018827	0.004953	0.115012		8.13	0.27	7.93	0.17	6.91	0.26	7.6	0.19	6.08	0.31	6.06	0.28		100	100	100	100	100	100
1460359_at	armadillo repeat containing, X-linked 3	AK004598	71703	gb:AK004598.1 /DB_XREF=gi:12835876 /FEA=FLmRNA /CNT=121 /TID=Mm.67949.1 /TIER=Stack /STK=30 /UG=Mm.67949 /LL=71703 /UG_GENE=1200004E24Rik /UG_TITLE=RIKEN cDNA 1200004E24 gene /DEF=Mus musculus adult male lung cDNA, RIKEN full-length enriched library, clone:1200004E24:homolog to HYPOTHETICAL 42.5 KDA PROTEIN (ALEX3) (ALEX3 PROTEIN), full insert sequence. /FL=gb:BC011101.1	-0.06	0.29	-0.1	-0.25	-1.03	-0.78	-0.6	-0.99	-0.39		0.35	-0.04		0.696667	0.045183	0.606528	0.063073	0.003641	0.014699	0.00478	0.001616	0.060485		8.98	0.11	8.92	0.09	8.38	0.08	8.67	0.06	7.99	0.12	7.89	0.13		100	100	100	100	100	100
1454617_at	arrestin domain containing 3	BG072824	105171	gb:BG072824 /DB_XREF=gi:12555393 /DB_XREF=H3115D06-3 /CLONE=H3115D06 /FEA=EST /CNT=205 /TID=Mm.34385.1 /TIER=Stack /STK=141 /UG=Mm.34385 /LL=105171 /UG_GENE=AI450344 /UG_TITLE=expressed sequence AI450344	-0.11	0.06	-0.05	-0.85	-0.48	0.37	-1.02	-0.54	0.48		0.17	0.06		0.392818	0.829819	0.860964	0.065777	0.156351	0.325958	0.000174	0.016554	0.030344		10.78	0.1	10.67	0.06	9.76	0.07	9.82	0.24	10.24	0.11	10.19	0.22		100	100	100	100	100	100
1425099_a_at	aryl hydrocarbon receptor nuclear translocator-like	BC011080	11865	gb:BC011080.1 /DB_XREF=gi:15029727 /FEA=FLmRNA /CNT=10 /TID=Mm.12177.2 /TIER=FL /STK=7 /UG=Mm.12177 /LL=11865 /UG_GENE=Arntl /DEF=Mus musculus, Similar to aryl hydrocarbon receptor nuclear translocator-like, clone MGC:18345 IMAGE:3661605, mRNA, complete cds. /PROD=Similar to aryl hydrocarbon receptor nucleartranslocator-like /FL=gb:BC011080.1	1.18	0.22	0.65	-1.08	-1.17	-0.09	-0.12	-0.64	-0.52		-0.96	-0.53		0.012136	0.659998	0.026409	0.045538	0.013383	0.798257	0.794916	0.049716	0.276126		7.98	0.22	9.17	0.26	7.87	0.35	8.09	0.3	7.35	0.13	8	0.14		100	100	100	100	100	100
1448813_at	arylacetamide deacetylase (esterase)	NM_023383	67758	gb:NM_023383.1 /DB_XREF=gi:13184049 /GEN=Aadac /FEA=FLmRNA /CNT=90 /TID=Mm.24547.1 /TIER=FL+Stack /STK=38 /UG=Mm.24547 /LL=67758 /DEF=Mus musculus arylacetamide deacetylase (esterase) (Aadac), mRNA. /PROD=arylacetamide deacetylase (esterase) /FL=gb:BC019999.1 gb:NM_023383.1	0.89	0.67	0.75	-0.59	-1.24	-0.65	-0.37	-1.1	-0.73		-0.22	-0.14		0.034855	0.057728	0.064867	0.131425	0.01663	0.102332	0.109924	0.006083	0.027372		7.32	0.09	8.21	0.26	6.95	0.15	7.62	0.2	6.22	0.16	6.97	0.23		100	100	100	100	33	66
1422631_at	aryl-hydrocarbon receptor	BE989096	11622	gb:NM_013464.1 /DB_XREF=gi:7304872 /GEN=Ahr /FEA=FLmRNA /CNT=82 /TID=Mm.4452.1 /TIER=FL+Stack /STK=24 /UG=Mm.4452 /LL=11622 /DEF=Mus musculus aryl-hydrocarbon receptor (Ahr), mRNA. /PROD=aryl-hydrocarbon receptor /FL=gb:D38417.1 gb:AF405570.1 gb:AF405568.1 gb:AF405567.1 gb:AF405566.1 gb:AF405565.1 gb:NM_013464.1 gb:AF405563.1 gb:AF405562.1 gb:AF405561.1 gb:AF405560.1	-0.33	0.23	-0.49	-0.63	-0.5	0.13	-1.18	-0.34	0.85		0.55	-0.16		0.060721	0.295136	0.027371	0.04992	0.028165	0.548924	0.000378	0.059147	0.000581		9.47	0.13	9.14	0.05	8.29	0.04	8.52	0.16	9.14	0.06	8.65	0.11		100	100	100	100	100	100
1452277_at	arylsulfatase G	AV059397	74008	gb:AV059397 /DB_XREF=gi:15404329 /DB_XREF=AV059397 /CLONE=1810058H18 /FEA=mRNA /CNT=55 /TID=Mm.41370.1 /TIER=Stack /STK=27 /UG=Mm.41370 /LL=74008 /UG_GENE=6330406P08Rik /UG_TITLE=RIKEN cDNA 6330406P08 gene	-1.42	-0.32	-0.56	-0.16	-0.02	0.13	-1.26	-0.89	0.37		1.1	0.87		0.010107	0.125551	0.101774	0.610899	0.938861	0.403016	0.001658	0.034782	0.228498		5.3	0.09	3.88	0.28	4.04	0.13	3.72	0.05	4.41	0.21	3.85	0.12		80	25	66	0	66	0
1459882_at	ASF1 anti-silencing function 1 homolog A (S. cerevisiae)	AV312905	66403	gb:AV312905 /DB_XREF=gi:16394352 /DB_XREF=AV312905 /CLONE=5830406L23 /FEA=EST /CNT=8 /TID=Mm.25008.1 /TIER=ConsEnd /STK=1 /UG=Mm.25008 /LL=97642 /UG_GENE=C79052 /UG_TITLE=expressed sequence C79052	-0.04	-0.27	-1.08	-0.55	-1.21	-0.66	-0.31	-0.17	0.14		-0.24	-1.04		0.833996	0.564066	0.080665	0.242387	0.060866	0.248367	0.367605	0.627675	0.738669		4.93	0.1	4.89	0.13	4.61	0.27	4.34	0.34	4.76	0.29	3.68	0.35		100	100	100	100	66	0
1423714_at	ASF1 anti-silencing function 1 homolog B (S. cerevisiae)	BC003428	66929	gb:BC003428.1 /DB_XREF=gi:13097362 /FEA=FLmRNA /CNT=191 /TID=Mm.29680.1 /TIER=FL+Stack /STK=140 /UG=Mm.29680 /LL=66929 /UG_GENE=1700003K02Rik /DEF=Mus musculus, RIKEN cDNA 1700003K02 gene, clone MGC:6473 IMAGE:2645378, mRNA, complete cds. /PROD=RIKEN cDNA 1700003K02 gene /FL=gb:BC003428.1	-0.15	0.06	-0.36	1.6	1.33	-0.27	1.39	1.54	0.15		0.21	-0.21		0.555178	0.796043	0.393786	0.000627	0.034759	0.49488	0.002129	0.001165	0.580208		7.87	0.18	7.72	0.16	9.26	0.18	9.32	0.14	9.4	0.17	9.04	0.32		100	100	100	100	100	100
1422814_at	asp (abnormal spindle)-like, microcephaly associated (Drosophila)	NM_009791	12316	gb:NM_009791.1 /DB_XREF=gi:6753245 /GEN=Calmbp1 /FEA=FLmRNA /CNT=24 /TID=Mm.12940.1 /TIER=FL+Stack /STK=11 /UG=Mm.12940 /LL=12316 /DEF=Mus musculus calmodulin binding protein 1 (Calmbp1), mRNA. /PROD=calmodulin binding protein 1 /FL=gb:AF062378.1 gb:NM_009791.1	-0.22	-0.05	-0.41	0.77	0.89	0.12	0.6	1.08	0.48		0.17	-0.19		0.460183	0.824312	0.20303	0.04266	0.034869	0.687263	0.029959	0.004888	0.084264		7.64	0.17	7.42	0.22	8.24	0.12	8.19	0.18	8.72	0.16	8.31	0.21		100	100	100	100	100	100
1433966_x_at	asparagine synthetase	AV212753	27053	gb:AV212753 /DB_XREF=gi:6154366 /DB_XREF=AV212753 /CLONE=2410118F17 /FEA=EST /CNT=51 /TID=Mm.2942.2 /TIER=Stack /STK=49 /UG=Mm.2942 /LL=27053 /UG_GENE=Asns /UG_TITLE=asparagine synthetase	0.21	-0.26	-0.26	1.62	1.28	-0.33	2.08	1.75	-0.33		-0.46	-0.47		0.41808	0.460879	0.393267	0.001836	0.007026	0.234215	0.007329	0.00127	0.38711		8.47	0.13	8.68	0.2	10.55	0.28	10.3	0.08	10.22	0.18	9.96	0.2		100	100	100	100	100	100
1451095_at	asparagine synthetase	BC005552	27053	gb:BC005552.1 /DB_XREF=gi:13542689 /FEA=FLmRNA /CNT=242 /TID=Mm.2942.1 /TIER=FL+Stack /STK=127 /UG=Mm.2942 /LL=27053 /UG_GENE=Asns /DEF=Mus musculus, Similar to asparagine synthetase, clone MGC:5995 IMAGE:3585775, mRNA, complete cds. /PROD=Similar to asparagine synthetase /FL=gb:U38940.1 gb:BC005552.1	0.06	-0.26	-0.2	1.52	1.25	-0.27	1.84	1.51	-0.33		-0.32	-0.26		0.797565	0.485047	0.449659	0.001678	0.006279	0.299766	0.019554	0.001532	0.412289		8.9	0.09	8.95	0.18	10.74	0.31	10.48	0.08	10.41	0.15	10.21	0.19		100	100	100	100	100	100
1428666_at	asparaginyl-tRNA synthetase	AK013880	70223	gb:BG066136 /DB_XREF=gi:12548699 /DB_XREF=H3039D02-3 /CLONE=H3039D02 /FEA=mRNA /CNT=216 /TID=Mm.29192.1 /TIER=Stack /STK=26 /UG=Mm.29192 /LL=70223 /UG_GENE=Nars /UG_TITLE=asparaginyl-tRNA synthetase	0	-0.08	0.02	1.05	0.81	-0.25	1.13	0.79	-0.34		-0.08	0.02		0.994933	0.541279	0.932159	0.002892	0.016882	0.265718	0.003999	0.000424	0.058484		10.59	0.04	10.59	0.15	11.73	0.1	11.65	0.06	11.38	0.06	11.4	0.16		100	100	100	100	100	100
1418472_at	aspartoacylase (aminoacylase) 2	BC024934	11484	gb:BC024934.1 /DB_XREF=gi:19354303 /FEA=FLmRNA /CNT=50 /TID=Mm.20317.1 /TIER=FL+Stack /STK=23 /UG=Mm.20317 /LL=11484 /UG_GENE=Aspa /DEF=Mus musculus, aspartoacylase (aminoacylase) 2, clone MGC:28302 IMAGE:4012726, mRNA, complete cds. /PROD=aspartoacylase (aminoacylase) 2 /FL=gb:NM_023113.1 gb:BC024934.1 gb:AF212998.1	-0.26	-0.52	0.72	-0.06	-0.24	-0.18	0.2	-1.23	-1.43		-0.26	0.99		0.269289	0.090407	0.124499	0.796834	0.465149	0.567391	0.407812	0.031611	0.01773		7.67	0.12	7.41	0.17	7.87	0.18	7.35	0.15	6.44	0.28	7.17	0.25		100	100	100	100	66	100
1416652_at	asporin	NM_025711	66695	gb:AF316825.1 /DB_XREF=gi:13625798 /GEN=Aspn /FEA=FLmRNA /CNT=119 /TID=Mm.25755.1 /TIER=FL /STK=1 /UG=Mm.25755 /LL=66695 /DEF=Mus musculus asporin precursor (Aspn) mRNA, complete cds. /PROD=asporin precursor /FL=gb:NM_025711.1 gb:AF316825.1	0.01	0.19	0.21	-0.27	-2.1	-1.83	-0.45	-2.3	-1.85		0.18	0.2		0.990331	0.679553	0.798214	0.513082	0.038713	0.075342	0.385651	0.032438	0.052438		8.66	0.22	8.66	0.35	8.21	0.4	8.4	0.1	6.36	0.52	6.57	0.55		100	100	100	100	100	100
1448421_s_at	asporin	NM_025711	66695	gb:NM_025711.1 /DB_XREF=gi:13385169 /GEN=Aspn /FEA=FLmRNA /CNT=119 /TID=Mm.25755.1 /TIER=FL+Stack /STK=76 /UG=Mm.25755 /LL=66695 /DEF=Mus musculus asporin (Aspn), mRNA. /PROD=asporin /FL=gb:NM_025711.1 gb:AF316825.1	-0.3	0.09	0.1	-0.52	-2.04	-1.51	-0.91	-2.43	-1.52		0.39	0.39		0.402866	0.835594	0.903565	0.093738	0.075331	0.144652	0.115813	0.009836	0.05152		10	0.25	9.7	0.22	9.09	0.37	9.18	0.03	7.57	0.41	7.67	0.65		100	100	100	100	100	100
1420650_at	AT motif binding factor 1	NM_007496	11906	gb:BB704254 /DB_XREF=gi:16053089 /DB_XREF=BB704254 /CLONE=7420461K17 /FEA=FLmRNA /CNT=35 /TID=Mm.4270.1 /TIER=ConsEnd /STK=2 /UG=Mm.4270 /LL=11906 /UG_GENE=Atbf1 /UG_TITLE=AT motif binding factor 1 /FL=gb:NM_007496.1 gb:D26046.1	0.06	0.2	-0.17	-1.16	-0.3	0.86	-1.3	-0.07	1.22		0.14	-0.23		0.906142	0.199237	0.688314	0.078209	0.552565	0.008916	0.00135	0.867671	0.064678		7.01	0.2	7.07	0.44	5.71	0.1	5.91	0.07	6.93	0.35	6.77	0.13		100	100	100	100	100	100
1460006_at	AT motif binding factor 1	AI851177	11906	gb:AI851177 /DB_XREF=gi:5495048 /DB_XREF=UI-M-BH0-akg-g-08-0-UI.s1 /CLONE=UI-M-BH0-akg-g-08-0-UI /FEA=EST /CNT=31 /TID=Mm.196564.2 /TIER=Stack /STK=9 /UG=Mm.196564 /LL=68160 /UG_GENE=A230102L03Rik /UG_TITLE=RIKEN cDNA A230102L03 gene	0.13	0.2	-0.54	-1.14	-0.69	0.45	-1.22	-0.02	1.2		0.08	-0.67		0.745039	0.2036	0.197992	0.033649	0.123488	0.078979	0.001822	0.959987	0.043019		8.13	0.2	8.26	0.32	6.91	0.1	7.11	0.1	8.11	0.29	7.57	0.15		100	100	100	100	100	100
1426525_at	AT rich interactive domain 2 (Arid-rfx like)	AK014481	77044	gb:AK014481.1 /DB_XREF=gi:12852365 /FEA=FLmRNA /CNT=86 /TID=Mm.17166.1 /TIER=Stack /STK=39 /UG=Mm.17166 /LL=77044 /UG_GENE=4432409D24Rik /UG_TITLE=RIKEN cDNA 4432409D24 gene /DEF=Mus musculus 14 days embryo liver cDNA, RIKEN full-length enriched library, clone:4432409D24:homolog to KIAA1557 PROTEIN (FRAGMENT), full insert sequence. /FL=gb:BC027180.1	0.07	-0.06	-0.3	-1.02	-0.23	0.78	-0.89	0.14	1.03		-0.13	-0.37		0.831269	0.661049	0.277606	0.029419	0.496539	0.014851	0.00063	0.57032	0.028436		9.58	0.11	9.65	0.28	8.69	0.04	8.63	0.11	9.71	0.19	9.41	0.15		100	100	100	100	100	100
1434283_at	AT rich interactive domain 5B (Mrf1 like)	BB079486	71371	gb:BB079486 /DB_XREF=gi:15406996 /DB_XREF=BB079486 /CLONE=9330158F06 /FEA=EST /CNT=65 /TID=Mm.29568.1 /TIER=Stack /STK=36 /UG=Mm.29568 /LL=103238 /UG_GENE=AI467247 /UG_TITLE=expressed sequence AI467247	-0.35	0.03	-0.94	-0.34	-0.15	0.19	-0.72	0.44	1.16		0.38	-0.59		0.17147	0.867112	0.018347	0.221003	0.574035	0.467269	0.003664	0.024653	0.000806		9.26	0.12	8.91	0.18	8.54	0.09	8.58	0.16	9.7	0.08	8.76	0.17		100	100	100	100	100	100
1427197_at	ataxia telangiectasia and Rad3 related	AF236887	245000	gb:AF236887.1 /DB_XREF=gi:7385180 /GEN=Atr /FEA=mRNA /CNT=14 /TID=Mm.72199.1 /TIER=Stack /STK=10 /UG=Mm.72199 /LL=11986 /DEF=Mus musculus protein kinase ATR (Atr) mRNA, partial cds. /PROD=protein kinase ATR	0.18	0.14	-0.55	0.43	0.31	-0.12	0.46	1.03	0.57		-0.03	-0.72		0.260538	0.610868	0.061563	0.193259	0.204633	0.687273	0.015938	0.000199	0.010921		8.49	0.09	8.67	0.11	8.95	0.09	9.1	0.23	9.52	0.08	8.97	0.17		100	100	100	100	100	100
1438921_at	Ataxia telangiectasia and Rad3 related	BM197239	245000	gb:BM197239 /DB_XREF=gi:17749356 /DB_XREF=C0346A08-3 /CLONE=C0346A08 /FEA=EST /CNT=9 /TID=Mm.37760.1 /TIER=Stack /STK=9 /UG=Mm.37760 /UG_TITLE=ESTs	0.6	0.67	-0.64	-0.71	-0.33	0.38	-0.78	0.91	1.69		0.07	-1.24		0.081494	0.230043	0.21346	0.207885	0.254804	0.458681	0.056587	0.107794	0.023564		5.67	0.25	6.27	0.15	4.89	0.22	5.56	0.4	6.58	0.36	5.94	0.2		100	100	100	100	100	100
1438294_at	ataxin 1	BG067317	20238	gb:BG067317 /DB_XREF=gi:12549886 /DB_XREF=H3053A07-3 /CLONE=H3053A07 /FEA=EST /CNT=17 /TID=Mm.31289.1 /TIER=Stack /STK=11 /UG=Mm.31289 /LL=97894 /UG_GENE=C85907 /UG_TITLE=expressed sequence C85907	-0.13	-0.09	-1.05	-0.83	-1.2	-0.37	-0.87	-0.28	0.6		0.04	-0.92		0.645363	0.802606	0.355087	0.098568	0.305209	0.726381	0.001384	0.076551	0.011439		8.95	0.11	8.82	0.24	8.08	0.1	7.99	0.31	8.67	0.06	7.62	0.88		100	100	100	100	100	66
1422576_at	ataxin 10	NM_016843	54138	gb:NM_016843.1 /DB_XREF=gi:8393279 /GEN=Sca10 /FEA=FLmRNA /CNT=440 /TID=Mm.4098.1 /TIER=FL+Stack /STK=32 /UG=Mm.4098 /LL=54138 /DEF=Mus musculus spinocerebellar ataxia 10 homolog (human) (Sca10), mRNA. /PROD=spinocerebellar ataxia 10 homolog (human) /FL=gb:NM_016843.1 gb:BC016410.1	-0.44	-0.04	-1.47	0.03	-0.63	-0.66	-0.37	0.4	0.77		0.4	-1.03		0.006631	0.774267	0.0001	0.766978	0.000445	0.006383	0.0251	0.014351	0.002024		9.03	0.1	8.59	0.05	8.66	0.08	8.62	0.09	9.43	0.07	7.96	0.05		100	100	100	100	100	100
1438653_x_at	ataxin 10	AV309164	54138	gb:AV309164 /DB_XREF=gi:6362171 /DB_XREF=AV309164 /CLONE=5730577G23 /FEA=EST /CNT=10 /TID=Mm.4098.3 /TIER=Stack /STK=10 /UG=Mm.4098 /LL=54138 /UG_GENE=Sca10 /UG_TITLE=spinocerebellar ataxia 10 homolog (human)	-0.4	0.02	-1.08	-0.22	-0.56	-0.34	-0.65	0.12	0.76		0.43	-0.68		0.057338	0.873938	0.002493	0.175207	0.017478	0.061441	0.013973	0.515387	0.012081		10.66	0.12	10.26	0.13	10.02	0.13	10.04	0.04	10.78	0.12	9.7	0.1		100	100	100	100	100	100
1456466_x_at	ataxin 10	AV219447	54138	gb:AV219447 /DB_XREF=gi:6168624 /DB_XREF=AV219447 /CLONE=3010090G18 /FEA=EST /CNT=10 /TID=Mm.4098.2 /TIER=Stack /STK=10 /UG=Mm.4098 /LL=54138 /UG_GENE=Sca10 /UG_TITLE=spinocerebellar ataxia 10 homolog (human)	-0.27	0.1	-1.06	-0.28	-0.64	-0.36	-0.66	0.15	0.81		0.38	-0.79		0.170593	0.398455	0.00075	0.162521	0.015034	0.035393	0.000889	0.275899	0.002111		8.94	0.09	8.67	0.15	8.28	0.06	8.39	0.09	9.09	0.08	8.03	0.07		100	100	100	100	100	100
1449822_at	atonal homolog 1 (Drosophila)	BC010820	11921	gb:BC010820.1 /DB_XREF=gi:14789903 /FEA=FLmRNA /CNT=14 /TID=Mm.57229.1 /TIER=FL /STK=6 /UG=Mm.57229 /LL=11921 /UG_GENE=Atoh1 /DEF=Mus musculus, Similar to atonal homolog 1 (Drosophila), clone MGC:19141 IMAGE:4218223, mRNA, complete cds. /PROD=Similar to atonal homolog 1 (Drosophila) /FL=gb:NM_007500.1 gb:BC010820.1	-0.6	0.19	1.03	-0.03	-0.28	-0.25	-0.81	-1.9	-1.09		0.78	1.62		0.112643	0.557804	0.088586	0.939219	0.521608	0.542612	0.035033	0.026567	0.065383		10.89	0.07	10.29	0.27	10.07	0.19	10.26	0.23	8.98	0.34	10.01	0.3		100	100	100	100	100	100
1460099_at	ATPas, class II, type 9B	BG094166	50771	gb:BG094166 /DB_XREF=gi:12576729 /DB_XREF=uu72d06.x1 /CLONE=IMAGE:3381947 /FEA=EST /CNT=4 /TID=Mm.172300.1 /TIER=ConsEnd /STK=3 /UG=Mm.172300 /UG_TITLE=ESTs	1.24	0.47	0.75	-1.39	-0.78	0.6	-0.61	-0.29	0.32		-0.78	-0.49		0.018089	0.228558	0.062941	0.018151	0.08523	0.166542	0.002109	0.248839	0.217136		6.3	0.09	7.54	0.29	5.69	0.02	6.16	0.27	6.01	0.18	6.76	0.22		100	100	100	100	100	100
1456382_at	ATPase family, AAA domain containing 1	AV017609	67979	gb:AV017609 /DB_XREF=gi:16356331 /DB_XREF=AV017609 /CLONE=1190001H13 /FEA=EST /CNT=11 /TID=Mm.46236.1 /TIER=Stack /STK=11 /UG=Mm.46236 /UG_TITLE=ESTs	0.61	0.41	-0.03	-0.92	-0.19	0.73	-0.72	0.45	1.17		-0.2	-0.64		0.062445	0.184493	0.933566	0.031751	0.547335	0.064363	0.003881	0.161902	0.019594		6.5	0.13	7.11	0.22	5.78	0.09	6.19	0.22	6.95	0.22	6.92	0.19		100	100	66	66	100	66
1436174_at	ATPase family, AAA domain containing 2	BM206009	70472	gb:BM206009 /DB_XREF=gi:17761319 /DB_XREF=C0291H06-3 /CLONE=C0291H06 /FEA=EST /CNT=26 /TID=Mm.215758.1 /TIER=Stack /STK=10 /UG=Mm.215758 /UG_TITLE=ESTs, Weakly similar to JAK3 MOUSE TYROSINE-PROTEIN KINASE JAK3 (M.musculus)	0.07	-0.01	-0.51	0.45	0.68	0.22	0.54	1.26	0.72		-0.09	-0.58		0.827419	0.958746	0.247858	0.150598	0.146605	0.556432	0.135587	0.007738	0.070988		8.44	0.23	8.51	0.22	8.98	0.21	8.96	0.15	9.7	0.21	9.19	0.3		100	100	100	100	100	100
1443229_at	ATPase family, AAA domain containing 2	AV319821	70472	gb:AV319821 /DB_XREF=gi:15406151 /DB_XREF=AV319821 /CLONE=6030413I17 /FEA=EST /CNT=3 /TID=Mm.79403.1 /TIER=ConsEnd /STK=3 /UG=Mm.79403 /UG_TITLE=ESTs	-0.28	0.1	-0.43	1.51	0.76	-0.75	1.12	0.91	-0.21		0.39	-0.15		0.370466	0.731907	0.318148	0.005461	0.131559	0.126865	0.035192	0.024862	0.519388		5.81	0.06	5.53	0.26	6.93	0.24	7.04	0.14	6.72	0.18	6.29	0.31		60	0	66	66	100	100
1456541_x_at	ATPase family, AAA domain containing 3A	BB357220	108888	gb:BB357220 /DB_XREF=gi:9069048 /DB_XREF=BB357220 /CLONE=C030019H23 /FEA=EST /CNT=10 /TID=Mm.21881.4 /TIER=Stack /STK=9 /UG=Mm.21881 /LL=170769 /UG_GENE=TOB3 /UG_TITLE=TOB3	0.27	0.04	-0.37	0	0.4	0.4	0.24	1.04	0.8		-0.24	-0.64		0.325764	0.912153	0.336288	0.999062	0.302063	0.275623	0.446433	0.026669	0.071984		9.12	0.09	9.39	0.23	9.35	0.25	9.39	0.17	10.15	0.21	9.79	0.26		100	100	100	100	100	100
1433870_at	ATPase family, AAA domain containing 4	AV288135	217138	gb:AV288135 /DB_XREF=gi:16392137 /DB_XREF=AV288135 /CLONE=5033403O03 /FEA=EST /CNT=92 /TID=Mm.38886.1 /TIER=Stack /STK=55 /UG=Mm.38886 /UG_TITLE=ESTs	-0.07	-0.11	0.69	-0.91	-0.65	0.26	-0.87	-1.41	-0.54		-0.04	0.76		0.723713	0.62433	0.21272	0.005937	0.22159	0.573409	0.024092	9.7e-05	0.099129		11.8	0.09	11.74	0.15	10.94	0.18	10.83	0.06	10.4	0.01	11.08	0.38		100	100	100	100	100	100
1428936_at	ATPase, Ca++ transporting, plasma membrane 1	BI080417	67972	gb:BF148888 /DB_XREF=gi:11030283 /DB_XREF=uy48e08.x1 /CLONE=IMAGE:3662822 /FEA=mRNA /CNT=245 /TID=Mm.103450.1 /TIER=Stack /STK=16 /UG=Mm.103450 /LL=67972 /UG_GENE=2810442I22Rik /UG_TITLE=RIKEN cDNA 2810442I22 gene	-0.06	-0.4	0.5	-0.89	-0.63	0.26	-0.55	-1.18	-0.63		-0.34	0.55		0.806479	0.020497	0.14496	0.001231	0.085771	0.363645	0.043056	0.002155	0.03197		9.92	0.19	9.87	0.11	9.37	0.04	8.97	0.08	8.74	0.13	9.23	0.22		100	100	100	100	100	100
1428937_at	ATPase, Ca++ transporting, plasma membrane 1	BI080417	67972	gb:AW910607 /DB_XREF=gi:8075850 /DB_XREF=ur85g04.x1 /CLONE=IMAGE:3157110 /FEA=mRNA /CNT=245 /TID=Mm.103450.1 /TIER=Stack /STK=8 /UG=Mm.103450 /LL=67972 /UG_GENE=2810442I22Rik /UG_TITLE=RIKEN cDNA 2810442I22 gene	0.21	-0.26	0.47	-1.19	-0.76	0.43	-0.72	-1.02	-0.3		-0.47	0.26		0.406468	0.096771	0.193247	0.005862	0.073416	0.222427	0.00087	0.000105	0.043129		10.97	0.09	11.17	0.2	10.24	0.02	9.99	0.09	9.94	0.07	10.41	0.25		100	100	100	100	100	100
1452969_at	ATPase, Ca++ transporting, plasma membrane 1	BI080417	67972	gb:BI080417 /DB_XREF=gi:14498747 /DB_XREF=602876877F1 /CLONE=IMAGE:5008603 /FEA=mRNA /CNT=245 /TID=Mm.103450.1 /TIER=Stack /STK=9 /UG=Mm.103450 /LL=67972 /UG_GENE=2810442I22Rik /UG_TITLE=RIKEN cDNA 2810442I22 gene	0.08	-0.22	0.34	-1.07	-0.49	0.58	-0.76	-0.74	0.02		-0.31	0.25		0.708685	0.183605	0.180019	0.005214	0.114537	0.056841	0.000524	0.000648	0.806856		9.55	0.1	9.63	0.19	8.78	0.05	8.56	0.12	8.81	0.06	9.15	0.17		100	100	100	100	100	100
1421129_a_at	ATPase, Ca++ transporting, ubiquitous	NM_016745	53313	gb:BC017639.1 /DB_XREF=gi:17160957 /FEA=FLmRNA /CNT=20 /TID=Mm.6306.1 /TIER=FL /STK=2 /UG=Mm.6306 /LL=53313 /UG_GENE=Atp2a3 /DEF=Mus musculus, ATPase, Ca++ transporting, ubiquitous, clone MGC:28920 IMAGE:4924519, mRNA, complete cds. /PROD=ATPase, Ca++ transporting, ubiquitous /FL=gb:BC017639.1 gb:U49393.1 gb:NM_016745.1	-0.34	-0.03	0.8	-0.46	-0.15	0.32	-0.77	-1.28	-0.51		0.31	1.13		0.020793	0.837837	0.05986	0.049787	0.566064	0.277231	2.9e-05	7e-06	0.001319		11.81	0.06	11.47	0.09	11.04	0.04	11.01	0.13	10.53	0.02	11.33	0.21		100	100	100	100	100	100
1450124_a_at	ATPase, Ca++ transporting, ubiquitous	NM_016745	53313	gb:NM_016745.1 /DB_XREF=gi:7949130 /GEN=Atp2a3 /FEA=FLmRNA /CNT=20 /TID=Mm.6306.1 /TIER=FL /STK=2 /UG=Mm.6306 /LL=53313 /DEF=Mus musculus ATPase, Ca++ transporting, ubiquitous (Atp2a3), mRNA. /PROD=ATPase, Ca++ transporting, ubiquitous /FL=gb:BC017639.1 gb:U49393.1 gb:NM_016745.1	-0.65	-0.06	0.69	0.86	0.53	-0.33	0.27	-0.81	-1.08		0.59	1.34		0.127348	0.734271	0.079613	0.05768	0.201344	0.244645	0.2519	0.042494	0.037592		9.56	0.2	8.91	0.3	9.83	0.03	9.78	0.14	8.75	0.22	9.44	0.19		100	100	100	100	100	100
1431196_at	ATPase, Ca++-sequestering	BG296252	235574	gb:BG296252 /DB_XREF=gi:13058701 /DB_XREF=602394083F1 /CLONE=IMAGE:4505852 /FEA=mRNA /CNT=7 /TID=Mm.153302.1 /TIER=ConsEnd /STK=0 /UG=Mm.153302 /LL=76638 /UG_GENE=1700121J11Rik /UG_TITLE=RIKEN cDNA 1700121J11 gene	0.02	-0.06	-0.26	1.06	0.2	-0.86	1.13	0.48	-0.65		-0.07	-0.28		0.964377	0.689673	0.570533	0.037755	0.636564	0.08469	0.000901	0.278113	0.177725		6.6	0.13	6.62	0.3	7.73	0.12	7.68	0.03	7.08	0.33	6.82	0.27		100	100	100	100	100	100
1456388_at	ATPase, class VI, type 11A	AV378604	50770	gb:AV378604 /DB_XREF=gi:16398189 /DB_XREF=AV378604 /CLONE=9130422H11 /FEA=EST /CNT=103 /TID=Mm.203947.1 /TIER=Stack /STK=10 /UG=Mm.203947 /LL=105982 /UG_GENE=AU040868 /UG_TITLE=expressed sequence AU040868	-0.24	0.13	-0.76	-0.5	-0.09	0.41	-0.87	0.43	1.29		0.37	-0.52		0.371653	0.696038	0.017202	0.105175	0.717207	0.114127	0.049094	0.102118	0.018311		10.07	0.16	9.83	0.19	9.2	0.25	9.33	0.16	10.49	0.15	9.74	0.11		100	100	100	100	100	100
1442367_at	Atpase, class VI, type 11C	BB184010	320940	gb:BB184010 /DB_XREF=gi:16270303 /DB_XREF=BB184010 /CLONE=A330005H02 /FEA=EST /CNT=6 /TID=Mm.184874.1 /TIER=ConsEnd /STK=3 /UG=Mm.184874 /UG_TITLE=ESTs, Weakly similar to ATPase, class 1, member h; ATPase 11A, p type; ATPase 11A, class VI (Mus musculus) (M.musculus)	0.11	0.04	-0.06	1.1	0.45	-0.65	1.17	0.62	-0.55		-0.07	-0.17		0.789659	0.871723	0.906224	0.052832	0.457488	0.256078	0.017386	0.120927	0.193973		5.2	0.14	5.31	0.36	6.37	0.23	6.41	0.08	5.82	0.26	5.76	0.42		80	75	100	100	100	33
1445379_at	Atpase, class VI, type 11C	BM238286	320940	gb:BM238286 /DB_XREF=gi:17873556 /DB_XREF=K0515B07-3 /CLONE=K0515B07 /FEA=EST /CNT=3 /TID=Mm.35406.1 /TIER=ConsEnd /STK=2 /UG=Mm.35406 /UG_TITLE=ESTs	0.66	0.51	0.26	-1.03	-0.4	0.63	-0.88	0	0.88		-0.15	-0.4		0.027918	0.086689	0.41489	0.009815	0.114837	0.047955	0.002533	0.991822	0.062985		6.56	0.15	7.22	0.18	5.68	0.07	6.19	0.18	6.56	0.25	6.82	0.1		100	100	100	100	100	100
1418774_a_at	ATPase, Cu++ transporting, alpha polypeptide	U03434	11977	gb:U03434.1 /DB_XREF=gi:451486 /FEA=FLmRNA /CNT=41 /TID=Mm.14926.1 /TIER=FL+Stack /STK=18 /UG=Mm.14926 /LL=11977 /UG_GENE=Atp7a /DEF=Mus musculus putative Cu++-transporting P-type ATPase mRNA, complete cds. /PROD=Cu++-transporting P-type ATPase /FL=gb:U71091.1 gb:AB007134.1 gb:U03434.1 gb:NM_009726.1	1.05	0.7	1.05	-0.35	0.09	0.44	0	0.09	0.09		-0.35	0		0.004527	0.021618	0.024023	0.165186	0.766793	0.176821	0.999836	0.719715	0.739806		9.05	0.11	10.1	0.19	9.05	0.15	9.74	0.1	9.13	0.19	10.19	0.22		100	100	100	100	100	100
1425227_a_at	ATPase, H+ transporting, lysosomal V0 subunit A1	BC001995	11975	gb:BC001995.1 /DB_XREF=gi:12805076 /FEA=FLmRNA /CNT=7 /TID=Mm.20869.2 /TIER=FL /STK=4 /UG=Mm.20869 /LL=11975 /UG_GENE=Atpv0a1 /DEF=Mus musculus, Similar to ATPase, H+ transporting, lysosomal (vacuolar proton pump) noncatalytic accessory protein 1 (110160 kDa), clone MGC:5735 IMAGE:3487314, mRNA, complete cds. /PROD=Similar to ATPase, H+ transporting, lysosomal(vacuolar proton pump) noncatalytic a…	0.15	-0.05	0.19	0.99	0.71	-0.28	1.2	0.68	-0.52		-0.21	0.03		0.527019	0.717973	0.500419	0.008693	0.062046	0.333249	0.000133	0.011408	0.037297		6.46	0.12	6.61	0.2	7.66	0.06	7.6	0.12	7.13	0.13	7.32	0.21		100	100	100	100	100	100
1434791_at	ATPase, H+ transporting, lysosomal V0 subunit A2	BM229554	21871	gb:BM229554 /DB_XREF=gi:17792505 /DB_XREF=K0280F02-3 /CLONE=K0280F02 /FEA=EST /CNT=40 /TID=Mm.23885.1 /TIER=Stack /STK=25 /UG=Mm.23885 /LL=97206 /UG_GENE=C76904 /UG_TITLE=expressed sequence C76904	0.33	0.25	0.73	-0.68	-0.62	0.06	-0.59	-1.02	-0.43		-0.09	0.4		0.15039	0.161785	0.07729	0.011461	0.098717	0.840152	0.020303	0.011776	0.144779		10.06	0.15	10.39	0.14	9.47	0.12	9.71	0.07	9.04	0.19	9.77	0.24		100	100	100	100	100	100
1449870_a_at	ATPase, H+ transporting, lysosomal V0 subunit A2	NM_011596	21871	gb:NM_011596.1 /DB_XREF=gi:6755798 /GEN=Atp6v0a2 /FEA=FLmRNA /CNT=10 /TID=Mm.1158.1 /TIER=FL /STK=5 /UG=Mm.1158 /LL=21871 /DEF=Mus musculus ATPase, H+ transporting, lysosomal V0 subunit a isoform 2 (Atp6v0a2), mRNA. /PROD=ATPase, H+ transporting, lysosomal V0 subunit aisoform 2 /FL=gb:NM_011596.1 gb:M31226.1	-0.08	-0.04	0.81	0.28	0.06	-0.22	0.24	-0.83	-1.07		0.04	0.89		0.595963	0.745804	0.041633	0.042355	0.780769	0.355782	0.187957	0.001053	0.005908		9.26	0.11	9.18	0.08	9.5	0.11	9.46	0.02	8.43	0.04	9.24	0.18		100	100	100	100	100	100
1415671_at	ATPase, H+ transporting, lysosomal V0 subunit D1	NM_013477	11972	gb:NM_013477.1 /DB_XREF=gi:7304908 /GEN=Atp6v0d1 /FEA=FLmRNA /CNT=197 /TID=Mm.1081.1 /TIER=FL+Stack /STK=114 /UG=Mm.1081 /LL=11972 /DEF=Mus musculus ATPase, H+ transporting, lysosomal 38kDa, V0 subunit D isoform 1 (Atp6v0d1), mRNA. /PROD=ATPase, H+ transporting, lysosomal 38kDa, V0subunit D isoform 1 /FL=gb:U21549.1 gb:U13840.1 gb:BC011075.1 gb:NM_013477.1	-0.17	-0.06	0.64	-0.26	-0.19	0.06	-0.37	-1	-0.63		0.11	0.81		0.050089	0.674032	0.066022	0.030612	0.427695	0.784345	0.063938	0.003422	0.009783		11.02	0.02	10.85	0.06	10.65	0.1	10.59	0.06	10.02	0.08	10.66	0.19		100	100	100	100	100	100
1448211_at	ATPase, H+ transporting, lysosomal V0 subunit E2	NM_133764	76252	gb:NM_133764.1 /DB_XREF=gi:19526977 /GEN=0610006O14Rik /FEA=FLmRNA /CNT=206 /TID=Mm.30214.1 /TIER=FL+Stack /STK=130 /UG=Mm.30214 /LL=76252 /DEF=Mus musculus RIKEN cDNA 0610006O14 gene (0610006O14Rik), mRNA. /PROD=RIKEN cDNA 0610006O14 /FL=gb:NM_133764.1 gb:BC010790.1	0.06	0.25	0.63	-0.45	-0.5	-0.05	-0.64	-1.07	-0.44		0.19	0.57		0.544352	0.036489	0.090376	0.003914	0.151126	0.852875	0.000509	0.00684	0.073607		9.25	0.07	9.31	0.07	8.61	0.06	8.86	0.03	8.18	0.14	8.81	0.23		100	100	100	100	100	100
1447659_x_at	ATPase, H+ transporting, lysosomal V1 subunit H	BB335802	108664	gb:BB335802 /DB_XREF=gi:9044565 /DB_XREF=BB335802 /CLONE=B830042M02 /FEA=EST /CNT=2 /TID=Mm.171012.1 /TIER=ConsEnd /STK=2 /UG=Mm.171012 /UG_TITLE=ESTs	0.18	-1.03	0.4	-0.85	0.29	1.14	0.36	0.08	-0.28		-1.21	0.21		0.497217	0.102324	0.005317	0.148665	0.07443	0.094531	0.226381	0.756417	0.174769		2.95	0.23	3.13	0.11	3.31	0.14	2.29	0.38	3.03	0.05	3.42	0.05		60	25	33	33	0	33
1457639_at	ATPase, H+ transporting, lysosomal V1 subunit H	AI849595	108664	gb:AI849595 /DB_XREF=gi:5493501 /DB_XREF=UI-M-AH1-agr-e-11-0-UI.s1 /CLONE=UI-M-AH1-agr-e-11-0-UI /FEA=EST /CNT=4 /TID=Mm.40876.1 /TIER=ConsEnd /STK=4 /UG=Mm.40876 /UG_TITLE=ESTs	0.76	0.44	0.44	-1.01	-0.86	0.15	-0.69	-0.54	0.15		-0.32	-0.32		0.022529	0.104775	0.33094	0.011195	0.028559	0.590804	0.009494	0.236648	0.709762		6.11	0.12	6.87	0.2	5.42	0.12	5.85	0.16	5.57	0.33	6	0.2		100	100	100	100	100	100
1449475_at	ATPase, H+/K+ transporting, nongastric, alpha polypeptide	NM_138652	192113	gb:NM_138652.1 /DB_XREF=gi:20149727 /GEN=Atp12a /FEA=FLmRNA /CNT=12 /TID=Mm.87122.1 /TIER=FL+Stack /STK=10 /UG=Mm.87122 /LL=192113 /DEF=Mus musculus ATPase, H+K+ transporting, nongastric, alpha polypeptide (Atp12a), mRNA. /PROD=ATPase, H+K+ transporting, nongastric, alphapolypeptide /FL=gb:NM_138652.1	-0.15	-0.38	1.68	0.41	0.58	0.17	0.64	-1.25	-1.89		-0.23	1.83		0.321504	0.058757	0.069329	0.035282	0.0319	0.380208	0.00897	0.128057	0.058161		12.4	0.08	12.25	0.11	13.04	0.11	12.66	0.09	11.15	0.5	12.83	0.15		100	100	100	100	100	100
1434893_at	ATPase, Na+/K+ transporting, alpha 2 polypeptide	AI845177	98660	gb:AI845177 /DB_XREF=gi:5489083 /DB_XREF=UI-M-BG0-aht-a-04-0-UI.s1 /CLONE=UI-M-BG0-aht-a-04-0-UI /FEA=EST /CNT=82 /TID=Mm.193539.4 /TIER=Stack /STK=23 /UG=Mm.193539 /LL=50708 /UG_GENE=H1f2 /UG_TITLE=H1 histone family, member 2	0.31	0.56	0.05	-0.39	-1.26	-0.87	-0.63	-1	-0.36		0.24	-0.26		0.538854	0.170232	0.757303	0.464766	0.056592	0.034564	0.112341	0.003617	0.28647		5.96	0.18	6.27	0.43	5.33	0.25	5.89	0.21	4.96	0.07	5.01	0.13		80	100	66	100	0	66
1443823_s_at	ATPase, Na+/K+ transporting, alpha 2 polypeptide	AV325919	98660	gb:AV325919 /DB_XREF=gi:6365971 /DB_XREF=AV325919 /CLONE=6330406O07 /FEA=EST /CNT=3 /TID=Mm.181435.1 /TIER=ConsEnd /STK=3 /UG=Mm.181435 /UG_TITLE=ESTs	0.42	0.84	0.74	-0.48	-1.84	-1.36	-0.9	-2.16	-1.26		0.42	0.32		0.489833	0.251646	0.319049	0.412039	0.0528	0.106493	0.229807	0.008095	0.131591		6.98	0.31	7.41	0.48	6.08	0.53	6.92	0.22	4.82	0.37	5.56	0.52		100	100	100	100	66	100
1422009_at	ATPase, Na+/K+ transporting, beta 2 polypeptide	NM_013415	11932	gb:NM_013415.1 /DB_XREF=gi:7242137 /GEN=Atp1b2 /FEA=FLmRNA /CNT=21 /TID=Mm.8041.1 /TIER=FL /STK=1 /UG=Mm.8041 /LL=11932 /DEF=Mus musculus ATPase, Na+K+ transporting, beta 2 polypeptide (Atp1b2), mRNA. /PROD=ATPase, Na+K+ transporting, beta 2 polypeptide /FL=gb:NM_013415.1	0.02	-2.22	-2.56	-0.06	1.63	1.69	2.18	4.21	2.04		-2.24	-2.58		0.888089	0.038	0.127755	0.604195	0.26495	0.253506	0.037098	0.026899	0.08829		5.75	0.09	5.77	0.09	7.92	0.46	5.71	0.06	9.96	0.73	7.4	1.07		100	100	100	100	100	100
1435148_at	ATPase, Na+/K+ transporting, beta 2 polypeptide	BG261955	11932	gb:BG261955 /DB_XREF=gi:12771771 /DB_XREF=602373773F1 /CLONE=IMAGE:4481179 /FEA=EST /CNT=38 /TID=Mm.16767.4 /TIER=Stack /STK=19 /UG=Mm.16767 /LL=53379 /UG_GENE=Hnrpa2b1 /UG_TITLE=heterogeneous nuclear ribonucleoprotein A2B1	-0.01	-2.99	-2.32	-0.26	2.65	2.91	2.72	4.95	2.23		-2.98	-2.3		0.973316	0.010129	0.185626	0.551668	0.14942	0.129947	0.011057	0.000201	0.021116		7.25	0.27	7.24	0.32	9.97	0.47	6.98	0.25	12.21	0.34	9.89	1.2		20	50	100	33	100	100
1421839_at	ATP-binding cassette, sub-family A (ABC1), member 1	BB144704	11303	gb:NM_013454.1 /DB_XREF=gi:7304848 /GEN=Abca1 /FEA=FLmRNA /CNT=126 /TID=Mm.369.1 /TIER=FL /STK=1 /UG=Mm.369 /LL=11303 /DEF=Mus musculus ATP-binding cassette, sub-family A (ABC1), member 1 (Abca1), mRNA. /PROD=ATP-binding cassette 1, sub-family A, member 1 /FL=gb:NM_013454.1	-0.04	-1.06	-2.53	0.06	0.82	0.76	1.08	3.31	2.23		-1.02	-2.49		0.858628	0.041323	0.134499	0.789137	0.53462	0.560804	0.037183	0.033725	0.064225		6.49	0.15	6.46	0.12	7.57	0.28	6.52	0.15	9.81	0.67	7.27	1.09		100	100	100	100	100	100
1421840_at	ATP-binding cassette, sub-family A (ABC1), member 1	BB144704	11303	gb:BB305534 /DB_XREF=gi:15411280 /DB_XREF=BB305534 /CLONE=B230120E19 /FEA=FLmRNA /CNT=126 /TID=Mm.369.1 /TIER=Stack /STK=28 /UG=Mm.369 /LL=11303 /UG_GENE=Abca1 /UG_TITLE=ATP-binding cassette, sub-family A (ABC1), member 1 /FL=gb:NM_013454.1	-0.04	-1.26	-2.06	-0.54	0.71	1.25	0.67	2.72	2.05		-1.21	-2.01		0.844941	0.010677	0.197801	0.056474	0.588496	0.378463	0.062285	0.010746	0.021343		9.27	0.18	9.22	0.12	9.94	0.21	8.69	0.16	11.99	0.41	9.94	1.11		100	100	100	100	100	100
1450392_at	ATP-binding cassette, sub-family A (ABC1), member 1	BB144704	11303	gb:BB144704 /DB_XREF=gi:8799641 /DB_XREF=BB144704 /CLONE=9930026L15 /FEA=FLmRNA /CNT=126 /TID=Mm.369.1 /TIER=Stack /STK=8 /UG=Mm.369 /LL=11303 /UG_GENE=Abca1 /UG_TITLE=ATP-binding cassette, sub-family A (ABC1), member 1 /FL=gb:NM_013454.1	0.21	-1.12	-2.73	0.25	0.86	0.61	1.58	3.8	2.22		-1.33	-2.94		0.362018	0.070115	0.109369	0.311644	0.502587	0.623563	0.031075	0.02757	0.067892		4.83	0.16	5.04	0.14	6.42	0.36	5.29	0.17	8.63	0.7	5.9	1.06		100	100	100	100	100	100
1427371_at	ATP-binding cassette, sub-family A (ABC1), member 8a	BC026496	217258	gb:BC026496.1 /DB_XREF=gi:20071479 /FEA=mRNA /CNT=16 /TID=Mm.138955.1 /TIER=ConsEnd /STK=4 /UG=Mm.138955 /DEF=Mus musculus, clone IMAGE:4505946, mRNA, partial cds. /PROD=Unknown (protein for IMAGE:4505946)	-0.46	0.57	0.65	-0.32	-2.05	-1.73	-1.35	-3.16	-1.81		1.03	1.11		0.228592	0.241601	0.27914	0.262799	0.027388	0.048893	0.035295	0.000169	0.030875		8.44	0.28	7.99	0.21	7.09	0.35	7.66	0.15	5.28	0.08	5.93	0.45		100	100	100	100	66	100
1419758_at	ATP-binding cassette, sub-family B (MDR/TAP), member 1A	M30697	18671	gb:M30697.1 /DB_XREF=gi:199111 /FEA=FLmRNA /CNT=32 /TID=Mm.16086.1 /TIER=FL /STK=6 /UG=Mm.16086 /LL=18671 /UG_GENE=Abcb1a /DEF=Mouse multidrug resistance protein (MDR) mRNA, complete cds. /PROD=multidrug resistance protein /FL=gb:M33581.1 gb:M30697.1 gb:NM_011076.1	-0.1	0.04	1.38	-1.94	-2.93	-0.98	-2.08	-4.4	-2.33		0.14	1.47		0.698058	0.88265	0.083542	0.00194	0.015447	0.147793	0.000275	0.001956	0.025396		11.4	0.2	11.3	0.15	9.33	0.05	9.36	0.21	7	0.39	8.38	0.45		100	100	100	100	100	100
1419759_at	ATP-binding cassette, sub-family B (MDR/TAP), member 1A	M30697	18671	gb:BB819674 /DB_XREF=gi:16992303 /DB_XREF=BB819674 /CLONE=G830001D23 /FEA=FLmRNA /CNT=32 /TID=Mm.16086.1 /TIER=ConsEnd /STK=1 /UG=Mm.16086 /LL=18671 /UG_GENE=Abcb1a /UG_TITLE=ATP-binding cassette, sub-family B (MDRTAP), member 1A /FL=gb:M33581.1 gb:M30697.1 gb:NM_011076.1	-0.17	0.07	1.24	-2.18	-2.98	-0.8	-2.42	-4.39	-1.97		0.24	1.41		0.514641	0.705221	0.079177	0.000173	0.011715	0.191732	3.9e-05	8.8e-05	0.007633		12.08	0.19	11.92	0.15	9.66	0.1	9.74	0.15	7.69	0.24	8.94	0.42		100	100	100	100	100	100
1427490_at	ATP-binding cassette, sub-family B (MDR/TAP), member 7	U43892	11306	gb:U43892.1 /DB_XREF=gi:1167981 /FEA=mRNA /CNT=20 /TID=Mm.4739.1 /TIER=ConsEnd /STK=0 /UG=Mm.4739 /LL=11306 /UG_GENE=Abcb7 /DEF=Mus musculus ABC transporter-7 mRNA, partial cds. /PROD=ABC transporter-7	0.16	0.17	-0.11	1.39	0.93	-0.46	1.38	1.2	-0.19		0.01	-0.27		0.763845	0.626272	0.773507	0.057966	0.158928	0.218835	0.017838	0.010564	0.629371		6.91	0.17	7.08	0.48	8.29	0.28	8.47	0.15	8.11	0.22	8	0.26		100	100	100	100	100	100
1428988_at	ATP-binding cassette, sub-family C (CFTR/MRP), member 3	AK006128	76408	gb:AK006128.1 /DB_XREF=gi:12839063 /FEA=mRNA /CNT=28 /TID=Mm.23942.1 /TIER=Stack /STK=15 /UG=Mm.23942 /LL=76408 /UG_GENE=Abcc3 /UG_TITLE=ATP-binding cassette, sub-family C (CFTRMRP), member 3 /DEF=Mus musculus adult male testis cDNA, RIKEN full-length enriched library, clone:1700019L09:homolog to CANALICULAR MULTISPECIFIC ORGANIC ANION TRANSPORTER 2 (MULTIDRUG RESISTANCE-ASSOCIATED PROTEIN 3) (MR…	-0.03	0.13	1.22	-0.38	0.37	0.75	-0.54	-0.88	-0.34		0.16	1.25		0.895143	0.497086	0.047739	0.140523	0.366751	0.120912	0.049556	0.001705	0.126002		10.68	0.05	10.65	0.19	10.14	0.14	10.27	0.09	9.8	0.08	11.02	0.3		100	100	100	100	100	100
1420408_a_at	ATP-binding cassette, sub-family C (CFTR/MRP), member 9	NM_021043	20928	gb:NM_021043.1 /DB_XREF=gi:11038667 /GEN=Abcc9 /FEA=FLmRNA /CNT=20 /TID=Mm.35670.1 /TIER=FL /STK=5 /UG=Mm.35670 /LL=20928 /DEF=Mus musculus ATP-binding cassette, sub-family C (CFTRMRP), member 9 (Abcc9), transcript variant 3, mRNA. /PROD=ATP-binding cassette, sub-family C, member 9,isoform b /FL=gb:D86038.2 gb:NM_021043.1 gb:U97066.1 gb:NM_011511.1	-0.73	-0.08	-0.83	-0.42	-1.84	-1.41	-1.07	-1.73	-0.67		0.65	-0.11		0.235798	0.800542	0.092113	0.465444	0.022593	0.012808	0.01593	0.007539	0.143356		7.94	0.26	7.21	0.47	6.87	0.19	6.79	0.24	6.21	0.3	5.37	0.22		100	100	100	100	100	100
1435751_at	ATP-binding cassette, sub-family C (CFTR/MRP), member 9	BG791642	20928	gb:BG791642 /DB_XREF=gi:14127212 /DB_XREF=UTSW_H14C10 /CLONE=UTSW_H14C10 /FEA=EST /CNT=33 /TID=Mm.196221.1 /TIER=Stack /STK=13 /UG=Mm.196221 /LL=58885 /UG_GENE=AI414027 /UG_TITLE=EST AI414027	-0.67	-0.22	-0.28	-0.28	-0.76	-0.48	-0.73	-1.15	-0.42		0.45	0.39		0.091315	0.460798	0.305702	0.465078	0.059234	0.174715	0.024443	0.009374	0.16159		8.05	0.21	7.39	0.26	7.33	0.11	7.11	0.24	6.9	0.2	6.63	0.06		80	50	33	33	0	0
1435752_s_at	ATP-binding cassette, sub-family C (CFTR/MRP), member 9	BG791642	20928	gb:BG791642 /DB_XREF=gi:14127212 /DB_XREF=UTSW_H14C10 /CLONE=UTSW_H14C10 /FEA=EST /CNT=33 /TID=Mm.196221.1 /TIER=Stack /STK=13 /UG=Mm.196221 /LL=58885 /UG_GENE=AI414027 /UG_TITLE=EST AI414027	-0.84	-0.13	-0.51	-0.48	-1.46	-0.98	-1.19	-1.79	-0.6		0.71	0.33		0.202643	0.717323	0.450775	0.435501	0.075644	0.135622	0.01196	0.03175	0.311331		9.49	0.27	8.66	0.5	8.31	0.2	8.18	0.27	7.71	0.44	7.2	0.42		100	100	100	100	100	100
1438431_at	ATP-binding cassette, sub-family D (ALD), member 2	BB197269	26874	gb:BB197269 /DB_XREF=gi:16271050 /DB_XREF=BB197269 /CLONE=A330098C23 /FEA=EST /CNT=31 /TID=Mm.104643.2 /TIER=Stack /STK=10 /UG=Mm.104643 /LL=99151 /UG_GENE=AL024097 /UG_TITLE=expressed sequence AL024097	-0.5	0.34	0.03	0.96	-0.29	-1.24	0.12	-0.82	-0.94		0.84	0.53		0.230269	0.411472	0.927111	0.049788	0.502774	0.039009	0.776629	0.027018	0.085424		4.81	0.21	4.31	0.3	4.93	0.33	5.27	0.04	3.99	0.18	4.02	0.26		100	25	66	100	33	0
1416014_at	ATP-binding cassette, sub-family E (OABP), member 1	NM_015751	24015	gb:NM_015751.1 /DB_XREF=gi:7657517 /GEN=Abce1 /FEA=FLmRNA /CNT=245 /TID=Mm.5831.1 /TIER=FL+Stack /STK=145 /UG=Mm.5831 /LL=24015 /DEF=Mus musculus ATP-binding cassette, sub-family E (OABP), member 1 (Abce1), mRNA. /PROD=ATP-binding cassette, subfamily E, member 1 /FL=gb:NM_015751.1 gb:U90446.1 gb:BC005422.1	0.22	0.03	-0.48	0.64	0.35	-0.29	0.83	1.05	0.22		-0.19	-0.7		0.218853	0.876106	0.168587	0.003785	0.274079	0.348359	0.008484	0.002782	0.32868		8.73	0.14	8.95	0.07	9.56	0.14	9.59	0.09	9.78	0.14	9.3	0.24		100	100	100	100	100	100
1442071_at	ATP-binding cassette, sub-family E (OABP), member 1	BG063303	24015	gb:BG063303 /DB_XREF=gi:12545866 /DB_XREF=H3005E08-3 /CLONE=H3005E08 /FEA=EST /CNT=8 /TID=Mm.100599.1 /TIER=ConsEnd /STK=3 /UG=Mm.100599 /UG_TITLE=ESTs	2.44	1.81	1.41	-0.36	-0.61	-0.25	0.27	0.42	0.15		-0.63	-1.03		5e-06	0.002911	0.006937	0.111447	0.010965	0.239511	0.012547	0.157057	0.519615		4.66	0.05	7.1	0.09	4.93	0.05	6.74	0.14	5.08	0.19	6.49	0.11		60	100	100	100	100	100
1422906_at	ATP-binding cassette, sub-family G (WHITE), member 2	NM_011920	26357	gb:NM_011920.1 /DB_XREF=gi:6752943 /GEN=Abcg2 /FEA=FLmRNA /CNT=24 /TID=Mm.196728.1 /TIER=FL+Stack /STK=8 /UG=Mm.196728 /LL=26357 /DEF=Mus musculus ATP-binding cassette, sub-family G (WHITE), member 2 (Abcg2), mRNA. /PROD=ATP-binding cassette, sub-family G, member 2 /FL=gb:NM_011920.1 gb:AF140218.1	0.44	0.41	2.5	-0.23	-0.6	-0.36	-0.2	-2.66	-2.45		-0.03	2.06		0.232662	0.313864	0.012098	0.494454	0.322838	0.495843	0.584271	0.007185	0.005084		10.35	0.12	10.79	0.29	10.15	0.3	10.55	0.11	7.7	0.32	10.19	0.44		100	100	100	100	100	100
1419393_at	ATP-binding cassette, sub-family G (WHITE), member 5	NM_031884	27409	gb:NM_031884.1 /DB_XREF=gi:14141177 /GEN=Abcg5 /FEA=FLmRNA /CNT=25 /TID=Mm.34004.1 /TIER=FL+Stack /STK=10 /UG=Mm.34004 /LL=27409 /DEF=Mus musculus ATP-binding cassette, sub-family G (WHITE), member 5 (Abcg5), mRNA. /PROD=ATP-binding cassette, subfamily G, member 5 /FL=gb:AF312713.2 gb:NM_031884.1	1.02	0.64	3.18	-0.49	0.4	0.89	-0.12	-1.76	-1.64		-0.37	2.16		0.121879	0.08326	0.000271	0.396478	0.485866	0.028757	0.669034	0.000516	0.004195		7.8	0.14	8.81	0.48	7.68	0.21	8.32	0.18	6.04	0.16	9.21	0.19		100	100	100	100	66	100
1419922_s_at	attractin like 1	AW555641	226255	gb:AW555641 /DB_XREF=gi:7201064 /DB_XREF=L0257C07-3 /CLONE=L0257C07 /FEA=EST /CNT=1 /TID=Mm.202133.1 /TIER=ConsEnd /STK=1 /UG=Mm.202133 /LL=107393 /UG_GENE=AW555641 /UG_TITLE=expressed sequence AW555641	-0.18	-0.02	0.76	-0.6	-0.33	0.27	-0.76	-1.27	-0.51		0.16	0.94		0.295707	0.834199	0.077232	0.015515	0.329274	0.402593	0.001765	0.007598	0.058767		11.2	0.06	11.02	0.14	10.44	0.08	10.42	0.06	9.93	0.15	10.69	0.25		100	100	100	100	100	100
1460152_at	Attractin like 1	BG066335	226255	gb:BG066335 /DB_XREF=gi:12548904 /DB_XREF=H3041G07-3 /CLONE=H3041G07 /FEA=EST /CNT=3 /TID=Mm.172732.1 /TIER=ConsEnd /STK=2 /UG=Mm.172732 /UG_TITLE=ESTs	0.06	-0.09	0.59	-1.42	-0.81	0.61	-1.27	-1.34	-0.07		-0.15	0.53		0.86643	0.561419	0.203233	0.019584	0.114474	0.136186	0.00031	0.031139	0.826934		7.76	0.1	7.82	0.33	6.49	0.11	6.4	0.1	6.42	0.28	7.01	0.26		100	75	100	33	33	0
1424511_at	aurora kinase A	U80932	20878	gb:U80932.1 /DB_XREF=gi:1763646 /GEN=ayk1 /FEA=FLmRNA /CNT=175 /TID=Mm.11738.1 /TIER=FL+Stack /STK=27 /UG=Mm.11738 /LL=20878 /DEF=Mus musculus serinethreonine kinase Ayk1 (ayk1) mRNA, complete cds. /PROD=serinethreonine kinase Ayk1 /FL=gb:U69106.1 gb:U80932.1 gb:BC005425.1 gb:AF007817.1 gb:BC014711.1	-0.22	-0.27	-0.19	1.7	1.54	-0.16	1.75	1.52	-0.23		-0.05	0.02		0.378572	0.404672	0.575089	0.000421	0.010153	0.627627	0.004883	0.001649	0.496859		7.73	0.17	7.52	0.16	9.48	0.25	9.21	0.13	9.25	0.18	9.06	0.26		100	100	100	100	100	100
1424128_x_at	aurora kinase B	BC003261	20877	gb:BC003261.1 /DB_XREF=gi:13096927 /FEA=FLmRNA /CNT=115 /TID=Mm.3488.1 /TIER=FL+Stack /STK=51 /UG=Mm.3488 /LL=20877 /UG_GENE=Stk5 /DEF=Mus musculus, serinethreonine kinase 5, clone MGC:5803 IMAGE:3501444, mRNA, complete cds. /PROD=serinethreonine kinase 5 /FL=gb:U69107.1 gb:D21099.1 gb:BC003261.1	-0.31	-0.14	-0.54	1.55	1.24	-0.31	1.38	1.47	0.1		0.17	-0.23		0.268899	0.590832	0.151463	0.001787	0.015641	0.343483	0.005138	0.00111	0.736973		7.01	0.16	6.7	0.2	8.39	0.21	8.25	0.11	8.49	0.16	7.94	0.25		100	100	100	100	100	100
1451246_s_at	aurora kinase B	BC003261	20877	gb:BC003261.1 /DB_XREF=gi:13096927 /FEA=FLmRNA /CNT=115 /TID=Mm.3488.1 /TIER=FL+Stack /STK=51 /UG=Mm.3488 /LL=20877 /UG_GENE=Stk5 /DEF=Mus musculus, serinethreonine kinase 5, clone MGC:5803 IMAGE:3501444, mRNA, complete cds. /PROD=serinethreonine kinase 5 /FL=gb:U69107.1 gb:D21099.1 gb:BC003261.1	-0.13	0.05	-0.73	1.55	1.08	-0.46	1.36	1.69	0.32		0.19	-0.61		0.582474	0.847404	0.180505	0.001337	0.070304	0.312218	0.005358	0.01164	0.424054		6.62	0.17	6.49	0.14	7.98	0.21	8.03	0.16	8.3	0.29	7.57	0.34		100	100	100	100	100	100
1427293_a_at	autism susceptibility candidate 2	AK012475	319974	gb:AW556180 /DB_XREF=gi:7201609 /DB_XREF=L0264H04-3 /CLONE=L0264H04 /FEA=mRNA /CNT=46 /TID=Mm.37850.1 /TIER=ConsEnd /STK=1 /UG=Mm.37850 /LL=72597 /UG_GENE=2700063G02Rik /UG_TITLE=RIKEN cDNA 2700063G02 gene	0.03	0.46	-0.52	-0.56	-0.37	0.19	-0.99	0.18	1.17		0.43	-0.55		0.854266	0.177496	0.013514	0.099162	0.090344	0.483233	0.021922	0.131529	0.015145		6.6	0.07	6.64	0.15	5.62	0.19	6.08	0.21	6.78	0.07	6.26	0.09		80	100	33	100	100	100
1438680_at	autism susceptibility candidate 2	BB429147	319974	gb:BB429147 /DB_XREF=gi:16423979 /DB_XREF=BB429147 /CLONE=C630026B02 /FEA=EST /CNT=52 /TID=Mm.37850.2 /TIER=Stack /STK=9 /UG=Mm.37850 /LL=72597 /UG_GENE=2700063G02Rik /UG_TITLE=RIKEN cDNA 2700063G02 gene	0.34	0.49	-0.47	-1.55	-0.84	0.71	-1.7	-0.04	1.66		0.15	-0.8		0.22921	0.125209	0.149528	0.002866	0.021235	0.054098	0.000361	0.887425	0.003343		9.53	0.17	9.87	0.19	7.83	0.15	8.32	0.2	9.49	0.2	9.03	0.17		100	100	100	100	100	100
1443770_x_at	Autism susceptibility candidate 2	BB026407	319974	gb:BB026407 /DB_XREF=gi:8202475 /DB_XREF=BB026407 /CLONE=5330432O04 /FEA=EST /CNT=3 /TID=Mm.127920.1 /TIER=ConsEnd /STK=3 /UG=Mm.127920 /UG_TITLE=ESTs	0.8	0.35	-0.44	-1.2	-0.76	0.44	-0.76	0.48	1.24		-0.44	-1.24		0.00209	0.206147	0.0181	0.001583	0.006624	0.000153	0.034994	0.01297	0.01469		6.1	0.12	6.89	0.12	5.34	0.19	5.69	0.02	6.58	0.07	6.14	0.02		100	100	100	100	100	100
1457139_at	autism susceptibility candidate 2	AV021813	319974	gb:AV021813 /DB_XREF=gi:4798805 /DB_XREF=AV021813 /CLONE=1190024F24 /FEA=EST /CNT=6 /TID=Mm.213243.1 /TIER=ConsEnd /STK=5 /UG=Mm.213243 /UG_TITLE=ESTs	0.39	0.38	-0.8	-1.78	-0.92	0.86	-1.78	0.26	2.04		0	-1.18		0.16213	0.281769	0.032421	0.000735	0.010207	0.018986	0.004394	0.360434	0.003824		8.82	0.18	9.2	0.17	7.03	0.25	7.42	0.17	9.08	0.19	8.28	0.15		100	100	100	100	100	100
1435828_at	avian musculoaponeurotic fibrosarcoma (v-maf) AS42 oncogene homolog	BM240693	17132	gb:BM240693 /DB_XREF=gi:17875963 /DB_XREF=K0605H08-3 /CLONE=K0605H08 /FEA=EST /CNT=16 /TID=Mm.31159.1 /TIER=Stack /STK=13 /UG=Mm.31159 /LL=102277 /UG_GENE=AW047063 /UG_TITLE=expressed sequence AW047063	-0.35	0.41	0.24	0.26	-0.55	-0.81	-0.5	-1.13	-0.63		0.76	0.58		0.266107	0.182552	0.357684	0.352659	0.104767	0.036369	0.136682	0.004045	0.06512		5.93	0.21	5.58	0.19	5.43	0.19	5.84	0.17	4.8	0.09	5.03	0.2		100	100	100	100	66	66
1447849_s_at	avian musculoaponeurotic fibrosarcoma (v-maf) AS42 oncogene homolog	AV323441	17132	gb:AV323441 /DB_XREF=gi:6293358 /DB_XREF=AV323441 /CLONE=6230409N17 /FEA=EST /CNT=2 /TID=Mm.180082.1 /TIER=ConsEnd /STK=2 /UG=Mm.180082 /UG_TITLE=ESTs	-0.41	0.48	0.41	0.28	-0.69	-0.97	-0.6	-1.51	-0.91		0.88	0.82		0.283413	0.228641	0.415347	0.381234	0.193329	0.097758	0.17026	0.008107	0.074409		6.71	0.26	6.3	0.24	6.11	0.27	6.59	0.18	5.2	0.26	5.61	0.36		100	100	100	100	100	100
1456060_at	avian musculoaponeurotic fibrosarcoma (v-maf) AS42 oncogene homolog	AV284857	17132	gb:AV284857 /DB_XREF=gi:16391874 /DB_XREF=AV284857 /CLONE=5031405G16 /FEA=EST /CNT=68 /TID=Mm.18453.1 /TIER=Stack /STK=17 /UG=Mm.18453 /UG_TITLE=ESTs, Highly similar to MAF2 MOUSE TRANSCRIPTION FACTOR MAF2 (M.musculus)	-0.65	0.52	0.5	0.48	-0.87	-1.34	-0.7	-2.01	-1.31		1.18	1.14		0.055085	0.105706	0.338958	0.107574	0.126164	0.051269	0.053893	0.002385	0.017453		8.8	0.21	8.15	0.18	8.1	0.19	8.63	0.16	6.79	0.26	7.28	0.37		100	100	100	100	100	100
1436845_at	axin2	BB398993	12006	gb:BB398993 /DB_XREF=gi:15411724 /DB_XREF=BB398993 /CLONE=C330012C04 /FEA=EST /CNT=49 /TID=Mm.71710.2 /TIER=Stack /STK=44 /UG=Mm.71710 /LL=12006 /UG_GENE=Axin2 /UG_TITLE=axin2	-0.1	0.1	-0.51	-0.13	0.34	0.47	-0.33	0.75	1.08		0.2	-0.41		0.535002	0.600984	0.077652	0.47531	0.19798	0.094687	0.115254	0.009457	0.003855		8.19	0.06	8.09	0.14	7.86	0.13	7.96	0.11	8.94	0.11	8.43	0.17		100	100	100	100	100	100
1423586_at	AXL receptor tyrosine kinase	AA500897	26362	gb:AA500897 /DB_XREF=gi:2235864 /DB_XREF=vg03c01.r1 /CLONE=IMAGE:860256 /FEA=FLmRNA /CNT=250 /TID=Mm.4128.1 /TIER=Stack /STK=9 /UG=Mm.4128 /LL=26362 /UG_GENE=Axl /UG_TITLE=AXL receptor tyrosine kinase /FL=gb:NM_009465.1	-0.48	0.31	0.21	0.02	-1.5	-1.52	-0.77	-2.18	-1.41		0.79	0.68		0.257162	0.434356	0.683188	0.948173	0.012307	0.026244	0.140619	0.008531	0.04834		8.99	0.31	8.51	0.23	8.22	0.32	8.53	0.07	6.81	0.38	7.01	0.28		100	100	100	100	100	100
1455656_at	B and T lymphocyte associated	BM240873	208154	gb:BM240873 /DB_XREF=gi:17876143 /DB_XREF=K0608F12-3 /CLONE=K0608F12 /FEA=EST /CNT=33 /TID=Mm.38199.1 /TIER=Stack /STK=9 /UG=Mm.38199 /UG_TITLE=ESTs	-0.05	0.98	0.62	-0.24	-1	-0.76	-1.26	-1.67	-0.4		1.02	0.67		0.937701	0.090563	0.365945	0.669881	0.21348	0.29899	0.045958	0.010076	0.339792		8.02	0.39	7.97	0.43	6.75	0.32	7.73	0.31	6.35	0.17	6.97	0.53		100	100	100	100	100	100
1437232_at	bactericidal/permeability-increasing protein-like 2	BB003287	270757	gb:BB003287 /DB_XREF=gi:16214784 /DB_XREF=BB003287 /CLONE=4732454E24 /FEA=EST /CNT=22 /TID=Mm.107214.1 /TIER=Stack /STK=22 /UG=Mm.107214 /UG_TITLE=ESTs, Weakly similar to LBP MOUSE LIPOPOLYSACCHARIDE-BINDING PROTEIN PRECURSOR (M.musculus)	0.14	0.72	-0.52	0.15	0.04	-0.12	-0.43	0.69	1.13		0.58	-0.65		0.887832	0.406342	0.443323	0.89469	0.972578	0.899826	0.263711	0.171962	0.048782		4.27	0.32	4.41	0.85	3.84	0.14	4.56	0.69	4.96	0.31	4.44	0.52		60	50	0	33	66	66
1421525_a_at	baculoviral IAP repeat-containing 1e	NM_010870	17951	gb:NM_010870.1 /DB_XREF=gi:9055285 /GEN=Birc1e /FEA=FLmRNA /CNT=5 /TID=Mm.38013.1 /TIER=FL /STK=2 /UG=Mm.38013 /LL=17951 /DEF=Mus musculus baculoviral IAP repeat-containing 1e (Birc1e), mRNA. /PROD=neuronal apoptosis inhibitory protein, relatedsequence 3 /FL=gb:AF135492.1 gb:NM_010870.1	0.79	0.81	1.09	-0.15	0.19	0.34	-0.17	-0.11	0.06		0.02	0.3		0.001068	0.003707	0.002019	0.319645	0.200544	0.054189	0.228608	0.389374	0.431443		8.99	0.11	9.79	0.1	8.82	0.06	9.64	0.09	8.88	0.03	9.97	0.08		100	100	100	100	100	100
1421394_a_at	baculoviral IAP repeat-containing 4	BF137345	11798	gb:BF137345 /DB_XREF=gi:10976385 /DB_XREF=601780712F1 /CLONE=IMAGE:4008626 /FEA=FLmRNA /CNT=9 /TID=Mm.149115.1 /TIER=ConsEnd /STK=0 /UG=Mm.149115 /LL=11798 /UG_GENE=Birc4 /UG_TITLE=baculoviral IAP repeat-containing 4 /FL=gb:U88990.1 gb:NM_009688.1	0.23	-0.18	-0.19	1	0.41	-0.59	1.42	0.83	-0.59		-0.42	-0.42		0.673296	0.515393	0.699176	0.126789	0.542167	0.274585	0.000941	0.038187	0.104053		5.17	0.16	5.4	0.48	6.58	0.15	6.4	0.21	6	0.22	5.81	0.4		100	100	100	100	100	100
1450232_at	baculoviral IAP repeat-containing 4	BF137345	11798	gb:BF137345 /DB_XREF=gi:10976385 /DB_XREF=601780712F1 /CLONE=IMAGE:4008626 /FEA=FLmRNA /CNT=9 /TID=Mm.149115.1 /TIER=ConsEnd /STK=0 /UG=Mm.149115 /LL=11798 /UG_GENE=Birc4 /UG_TITLE=baculoviral IAP repeat-containing 4 /FL=gb:U88990.1 gb:NM_009688.1	0.41	0.06	-0.41	0.15	0.34	0.18	0.5	1.15	0.65		-0.35	-0.81		0.032381	0.830018	0.366248	0.422181	0.332136	0.578906	0.113616	0.048359	0.156957		7.1	0.1	7.5	0.11	7.6	0.2	7.66	0.13	8.25	0.3	7.84	0.27		60	50	33	66	66	33
1424278_a_at	baculoviral IAP repeat-containing 5	BC004702	11799	gb:BC004702.1 /DB_XREF=gi:13435665 /FEA=FLmRNA /CNT=47 /TID=Mm.8552.2 /TIER=FL+Stack /STK=41 /UG=Mm.8552 /LL=11799 /UG_GENE=Birc5 /DEF=Mus musculus, baculoviral IAP repeat-containing 5, clone MGC:5790 IMAGE:3499203, mRNA, complete cds. /PROD=baculoviral IAP repeat-containing 5 /FL=gb:BC004702.1	0.02	-0.07	-0.04	1.49	1.42	-0.07	1.59	1.49	-0.1		-0.1	-0.07		0.953476	0.750329	0.882537	0.016127	0.01734	0.786191	0.00112	0.000838	0.672196		9.34	0.19	9.36	0.34	10.93	0.18	10.85	0.12	10.82	0.15	10.78	0.2		100	100	100	100	100	100
1442959_at	baculoviral IAP repeat-containing 6	BM228823	12211	gb:BM228823 /DB_XREF=gi:17791592 /DB_XREF=K0268F05-3 /CLONE=K0268F05 /FEA=EST /CNT=3 /TID=Mm.218035.1 /TIER=ConsEnd /STK=3 /UG=Mm.218035 /UG_TITLE=ESTs, Highly similar to baculovirus inhibitor of apoptosis repeat containing ubiquitin-conjugating enzyme; accccbaculoviral IAP repeat-containing 6 (Mus musculus) (M.musculus)	1.39	0.99	0.8	-1.22	-0.39	0.84	-0.83	0.21	1.03		-0.39	-0.6		0.012368	0.021459	0.102771	0.021873	0.351565	0.039405	0.028894	0.582493	0.053186		6.29	0.17	7.68	0.31	5.47	0.2	6.46	0.17	6.5	0.3	7.29	0.21		100	100	100	100	100	100
1423920_at	barren homolog (Drosophila)	BC021499	215387	gb:BC021499.1 /DB_XREF=gi:18204542 /FEA=FLmRNA /CNT=131 /TID=Mm.29786.1 /TIER=FL+Stack /STK=79 /UG=Mm.29786 /DEF=Mus musculus, clone MGC:38424 IMAGE:5346298, mRNA, complete cds. /PROD=Unknown (protein for MGC:38424) /FL=gb:BC021499.1 gb:BC025060.1	-0.11	-0.03	-0.58	0.84	0.7	-0.15	0.76	1.17	0.41		0.08	-0.47		0.628625	0.904606	0.168677	0.014799	0.114688	0.675363	0.014009	0.006402	0.155248		7.4	0.12	7.29	0.18	8.16	0.15	8.13	0.14	8.57	0.18	7.99	0.28		100	100	100	100	100	100
1436707_x_at	barren homolog (Drosophila)	BB725358	215387	gb:BB725358 /DB_XREF=gi:16108633 /DB_XREF=BB725358 /CLONE=E630011P21 /FEA=EST /CNT=144 /TID=Mm.29786.2 /TIER=Stack /STK=141 /UG=Mm.29786 /UG_TITLE=Mus musculus, clone MGC:36705 IMAGE:3673890, mRNA, complete cds	-0.14	-0.1	-0.57	0.86	0.86	0.01	0.82	1.3	0.48		0.04	-0.44		0.661476	0.626077	0.176951	0.029463	0.072931	0.985804	0.013337	0.003761	0.116923		8.29	0.18	8.15	0.24	9.1	0.14	9.01	0.11	9.58	0.19	9.01	0.28		100	100	100	100	100	100
1421081_a_at	barrier to autointegration factor 1	NM_011793	23825	gb:NM_011793.1 /DB_XREF=gi:6753177 /GEN=Bcrp1-pending /FEA=FLmRNA /CNT=16 /TID=Mm.7508.1 /TIER=FL /STK=2 /UG=Mm.7508 /LL=23825 /DEF=Mus musculus breakpoint cluster region protein 1 (Bcrp1-pending), mRNA. /PROD=breakpoint cluster region protein 1 /FL=gb:NM_011793.1 gb:AB025349.1	-0.02	0.09	-0.19	1.09	0.76	-0.33	0.98	0.93	-0.05		0.11	-0.17		0.825969	0.468838	0.408743	0.000352	0.034675	0.208023	0.003275	1.8e-05	0.678959		9.8	0.05	9.78	0.08	10.78	0.1	10.87	0.03	10.73	0.05	10.54	0.18		100	100	100	100	100	100
1421083_x_at	barrier to autointegration factor 1	NM_011793	23825	gb:NM_011793.1 /DB_XREF=gi:6753177 /GEN=Bcrp1-pending /FEA=FLmRNA /CNT=16 /TID=Mm.7508.1 /TIER=FL /STK=2 /UG=Mm.7508 /LL=23825 /DEF=Mus musculus breakpoint cluster region protein 1 (Bcrp1-pending), mRNA. /PROD=breakpoint cluster region protein 1 /FL=gb:NM_011793.1 gb:AB025349.1	-0.12	0.05	-0.17	1.05	0.81	-0.24	0.88	0.86	-0.02		0.17	-0.05		0.360928	0.689966	0.432294	0.001463	0.023504	0.298817	0.002668	6.7e-05	0.851895		10.24	0.07	10.12	0.1	11.12	0.11	11.17	0.02	11.1	0.03	10.93	0.17		100	100	100	100	100	100
1418025_at	basic helix-loop-helix domain containing, class B2	NM_011498	20893	gb:NM_011498.1 /DB_XREF=gi:6755679 /GEN=Bhlhb2 /FEA=FLmRNA /CNT=123 /TID=Mm.2436.1 /TIER=FL+Stack /STK=31 /UG=Mm.2436 /LL=20893 /DEF=Mus musculus basic helix-loop-helix domain containing, class B2 (Bhlhb2), mRNA. /PROD=basic helix-loop-helix domain containing, classB2 /FL=gb:AF364051.1 gb:NM_011498.1 gb:AF010305.1 gb:BC010720.1	-0.2	0.09	-0.48	-0.28	0.34	0.63	-0.57	0.63	1.2		0.29	-0.29		0.344721	0.4142	0.037416	0.201191	0.151756	0.011884	0.001427	0.011259	0.002246		10.53	0.08	10.34	0.17	9.96	0.06	10.05	0.08	11.16	0.11	10.68	0.11		100	100	100	100	100	100
1428512_at	basic helix-loop-helix domain containing, class B9	AK012577	70237	gb:AK012577.1 /DB_XREF=gi:12849410 /FEA=mRNA /CNT=48 /TID=Mm.18574.1 /TIER=Stack /STK=36 /UG=Mm.18574 /LL=70237 /UG_GENE=2700087I09Rik /UG_TITLE=RIKEN cDNA 2700087I09 gene /DEF=Mus musculus 11 days embryo whole body cDNA, RIKEN full-length enriched library, clone:2700087I09:homolog to CDNA FLJ12969 FIS, CLONE NT2RP2005841, WEAKLY SIMILAR TO HOMO SAPIENS ALEX3, full insert sequence.	0.08	0.5	-0.4	-0.47	-1.57	-1.1	-0.9	-1.09	-0.19		0.43	-0.48		0.69787	0.087981	0.220843	0.0732	0.004805	0.017637	0.010652	0.006116	0.460935		7.56	0.13	7.64	0.14	6.67	0.17	7.17	0.15	6.47	0.17	6.07	0.22		100	100	100	100	100	100
1423040_at	basic leucine zipper and W2 domains 1	AV144956	66882	gb:AK008059.1 /DB_XREF=gi:12842007 /FEA=FLmRNA /CNT=465 /TID=Mm.21848.1 /TIER=Stack /STK=64 /UG=Mm.21848 /LL=66882 /UG_GENE=1200015E15Rik /UG_TITLE=RIKEN cDNA 1200015E15 gene /DEF=Mus musculus adult male small intestine cDNA, RIKEN full-length enriched library, clone:2010003C22:homolog to KIAA0005 PROTEIN, full insert sequence. /FL=gb:BC005466.1 gb:NM_025824.1	0.24	0.02	-0.28	0.88	0.68	-0.2	1.1	1.21	0.1		-0.22	-0.53		0.284492	0.844147	0.210083	0.013103	0.034077	0.320478	0.000262	0.001006	0.484923		10.43	0.07	10.67	0.18	11.53	0.08	11.55	0.06	11.63	0.11	11.35	0.15		100	100	100	100	100	100
1450845_a_at	basic leucine zipper and W2 domains 1	AV144956	66882	gb:AK008059.1 /DB_XREF=gi:12842007 /FEA=FLmRNA /CNT=465 /TID=Mm.21848.1 /TIER=Stack /STK=64 /UG=Mm.21848 /LL=66882 /UG_GENE=1200015E15Rik /UG_TITLE=RIKEN cDNA 1200015E15 gene /DEF=Mus musculus adult male small intestine cDNA, RIKEN full-length enriched library, clone:2010003C22:homolog to KIAA0005 PROTEIN, full insert sequence. /FL=gb:BC005466.1 gb:NM_025824.1	0.31	0.03	-0.17	0.74	0.72	-0.02	1.01	1.2	0.19		-0.27	-0.48		0.132648	0.780237	0.296584	0.010686	0.013213	0.918795	0.000177	0.00011	0.144256		10.45	0.06	10.76	0.15	11.46	0.07	11.49	0.07	11.65	0.07	11.48	0.12		100	100	100	100	100	100
1450846_at	basic leucine zipper and W2 domains 1	AV144956	66882	gb:AV144956 /DB_XREF=gi:5349089 /DB_XREF=AV144956 /CLONE=2810440D21 /FEA=FLmRNA /CNT=465 /TID=Mm.21848.1 /TIER=Stack /STK=8 /UG=Mm.21848 /LL=66882 /UG_GENE=1200015E15Rik /UG_TITLE=RIKEN cDNA 1200015E15 gene /FL=gb:BC005466.1 gb:NM_025824.1	0.37	0.08	-0.39	1.68	0.99	-0.69	1.97	1.75	-0.22		-0.29	-0.76		0.487711	0.708332	0.453606	0.033604	0.154853	0.199453	0.000562	0.011029	0.532764		9.09	0.13	9.46	0.46	11.06	0.17	11.14	0.08	10.84	0.27	10.45	0.37		100	100	100	100	100	100
1423456_at	basic leucine zipper and W2 domains 2	BM932775	66912	gb:BM932775 /DB_XREF=gi:19391927 /DB_XREF=UI-M-CG0p-bnr-d-07-0-UI.r1 /CLONE=UI-M-CG0p-bnr-d-07-0-UI /FEA=FLmRNA /CNT=331 /TID=Mm.24745.1 /TIER=Stack /STK=19 /UG=Mm.24745 /LL=66912 /UG_GENE=1110001I24Rik /UG_TITLE=RIKEN cDNA 1110001I24 gene /FL=gb:NM_025840.1 gb:BC013060.1	0.05	0.29	-0.65	0.5	0.5	0.01	0.25	1.2	0.95		0.25	-0.7		0.712335	0.100808	0.066495	0.011187	0.113673	0.978339	0.139074	0.000269	0.002929		8.8	0.1	8.85	0.09	9.05	0.11	9.34	0.09	10	0.1	9.35	0.2		100	100	100	100	100	100
1430005_a_at	basic leucine zipper transcription factor, ATF-like 2	AK016990	74481	gb:AK016990.1 /DB_XREF=gi:12856022 /FEA=mRNA /CNT=6 /TID=Mm.159219.2 /TIER=ConsEnd /STK=5 /UG=Mm.159219 /LL=74481 /UG_GENE=4933430F08Rik /UG_TITLE=RIKEN cDNA 4933430F08 gene /DEF=Mus musculus adult male testis cDNA, RIKEN full-length enriched library, clone:4933430F08:bZIP transcription factor containing protein, full insert sequence.	-0.07	-0.11	0.23	1.28	0.8	-0.49	1.32	0.5	-0.83		-0.04	0.3		0.486324	0.554069	0.220938	0.000824	0.000338	0.023383	0.003119	0.043899	0.011993		8.33	0.07	8.26	0.07	9.66	0.13	9.55	0.1	8.83	0.13	9.06	0.06		100	100	100	100	100	100
1438861_at	basonuclin 2	BB482899	242509	gb:BB482899 /DB_XREF=gi:16440973 /DB_XREF=BB482899 /CLONE=D430017I21 /FEA=EST /CNT=14 /TID=Mm.190774.1 /TIER=Stack /STK=9 /UG=Mm.190774 /UG_TITLE=ESTs, Weakly similar to BASO_MOUSE ZINC FINGER PROTEIN BASONUCLIN (M.musculus)	0.04	0.41	0.22	-0.83	-1.41	-0.58	-1.21	-1.6	-0.39		0.38	0.19		0.938258	0.232063	0.671997	0.119867	0.05494	0.302889	0.006355	0.005691	0.26807		7.57	0.25	7.61	0.37	6.37	0.14	6.78	0.24	5.97	0.25	6.2	0.41		100	100	100	100	100	66
1419406_a_at	B-cell CLL/lymphoma 11A (zinc finger protein)	NM_016707	14025	gb:NM_016707.1 /DB_XREF=gi:7710021 /GEN=Bcl11a /FEA=FLmRNA /CNT=30 /TID=Mm.24020.1 /TIER=FL+Stack /STK=10 /UG=Mm.24020 /LL=14025 /DEF=Mus musculus B-cell CLLlymphoma 11A (zinc finger protein) (Bcl11a), mRNA. /PROD=B-cell CLLlymphoma 11A (zinc finger proten) /FL=gb:NM_016707.1 gb:AF186018.1 gb:BC010585.1 gb:AF051525.1	-0.04	0.07	-1.28	-0.11	0.11	0.22	-0.22	1.35	1.57		0.11	-1.24		0.890976	0.830152	0.0047	0.785737	0.724608	0.555404	0.160906	0.000161	0.000365		7.13	0.11	7.09	0.25	6.91	0.08	6.98	0.29	8.48	0.1	7.2	0.16		100	100	100	100	100	100
1456632_at	B-cell CLL/lymphoma 11A (zinc finger protein)	BB424718	14025	gb:BB424718 /DB_XREF=gi:16423525 /DB_XREF=BB424718 /CLONE=C530043A01 /FEA=EST /CNT=20 /TID=Mm.138182.1 /TIER=Stack /STK=8 /UG=Mm.138182 /UG_TITLE=ESTs	0.1	0.25	-0.89	-0.58	-0.23	0.35	-0.72	0.77	1.49		0.14	-1		0.792694	0.375735	0.025052	0.220095	0.593849	0.27975	0.004753	0.024289	0.005068		6.44	0.14	6.55	0.35	5.72	0.09	5.97	0.21	7.21	0.18	6.32	0.18		100	100	100	100	100	100
1437122_at	B-cell leukemia/lymphoma 2	BM119782	12043	gb:BM119782 /DB_XREF=gi:17087808 /DB_XREF=L0930E05-3 /CLONE=L0930E05 /FEA=EST /CNT=39 /TID=Mm.39188.1 /TIER=Stack /STK=25 /UG=Mm.39188 /UG_TITLE=ESTs	-0.22	0.28	-0.36	-0.66	-0.7	-0.03	-1.16	-0.56	0.6		0.5	-0.14		0.297032	0.015249	0.230259	0.003168	0.010148	0.810384	0.001611	0.100207	0.096715		7.81	0.17	7.58	0.1	6.64	0.05	6.92	0.04	7.25	0.21	6.88	0.12		100	100	100	100	100	100
1440770_at	B-cell leukemia/lymphoma 2	AI505544	12043	gb:AI505544 /DB_XREF=gi:4403395 /DB_XREF=vr26b11.x1 /CLONE=IMAGE:1121757 /FEA=EST /CNT=5 /TID=Mm.33482.1 /TIER=ConsEnd /STK=5 /UG=Mm.33482 /UG_TITLE=ESTs	0.1	0.49	-0.2	-0.68	-0.51	0.18	-1.06	-0.2	0.87		0.38	-0.31		0.654561	0.121521	0.278758	0.052534	0.020627	0.486745	0.002916	0.413353	0.007678		6.21	0.19	6.32	0.12	5.15	0.08	5.63	0.2	6.01	0.13	5.81	0.1		100	100	100	100	100	100
1443837_x_at	B-cell leukemia/lymphoma 2	BB030997	12043	gb:BB030997 /DB_XREF=gi:8385748 /DB_XREF=BB030997 /CLONE=5830460P03 /FEA=EST /CNT=3 /TID=Mm.131374.1 /TIER=ConsEnd /STK=3 /UG=Mm.131374 /UG_TITLE=ESTs	-0.67	-0.44	-0.95	-0.79	-0.83	-0.04	-1.03	-0.56	0.47		0.24	-0.27		0.007496	0.001529	0.004052	0.004715	0.002018	0.67458	0.001275	0.024231	0.047093		7.14	0.14	6.47	0.11	6.12	0.04	5.68	0.02	6.58	0.12	5.63	0.08		100	100	100	100	100	100
1457687_at	B-cell leukemia/lymphoma 2	BI664467	12043	gb:BI664467 /DB_XREF=gi:15578700 /DB_XREF=603290045F1 /CLONE=IMAGE:5324242 /FEA=EST /CNT=24 /TID=Mm.86383.1 /TIER=ConsEnd /STK=3 /UG=Mm.86383 /UG_TITLE=ESTs	-0.17	0.37	-0.4	-0.59	-0.7	-0.1	-1.13	-0.47	0.66		0.54	-0.23		0.151817	0.0247	0.115566	0.007247	0.041929	0.583837	0.000186	0.036005	0.029449		9.1	0.1	8.92	0.03	7.96	0.02	8.33	0.07	8.62	0.12	8.22	0.15		100	100	100	100	100	100
1418133_at	B-cell leukemia/lymphoma 3	NM_033601	12051	gb:NM_033601.1 /DB_XREF=gi:15809013 /GEN=Bcl3 /FEA=FLmRNA /CNT=51 /TID=Mm.1068.1 /TIER=FL+Stack /STK=29 /UG=Mm.1068 /LL=12051 /DEF=Mus musculus B-cell leukemialymphoma 3 (Bcl3), mRNA. /PROD=B-cell leukemialymphoma 3 /FL=gb:NM_033601.1 gb:AF067774.1	-0.02	-0.1	-0.23	1.23	1.01	-0.22	1.31	1.22	-0.09		-0.08	-0.21		0.905203	0.621869	0.44679	0.000575	0.009079	0.313269	0.003377	0.0122	0.75092		8.43	0.12	8.41	0.11	9.74	0.17	9.64	0.04	9.64	0.21	9.42	0.17		100	100	100	100	100	100
1426083_a_at	B-cell translocation gene 1, anti-proliferative	L16846	12226	gb:L16846.1 /DB_XREF=gi:293305 /GEN=BTG1 /FEA=FLmRNA /CNT=1 /TID=Mm.16596.2 /TIER=FL /STK=1 /UG=Mm.16596 /LL=12226 /DEF=Mus musculus B-cell translocation gene-1 protein (BTG1) mRNA, complete cds. /PROD=B-cell translocation gene-1 protein /FL=gb:L16846.1	0.15	0.23	0.51	-1.01	-0.89	0.12	-1.1	-1.25	-0.16		0.09	0.36		0.135265	0.239615	0.184796	0.001148	0.073955	0.692744	0.005162	2.4e-05	0.394427		12.45	0.08	12.59	0.03	11.35	0.14	11.58	0.07	11.2	0.07	11.71	0.26		100	100	100	100	100	100
1416250_at	B-cell translocation gene 2, anti-proliferative	NM_007570	12227	gb:BG965405 /DB_XREF=gi:14353042 /DB_XREF=602830441F1 /CLONE=IMAGE:4984979 /FEA=FLmRNA /CNT=229 /TID=Mm.903.1 /TIER=Stack /STK=23 /UG=Mm.903 /LL=12227 /UG_GENE=Btg2 /UG_TITLE=B-cell translocation gene 2, anti-proliferative /FL=gb:NM_007570.1	-1.98	-1.32	-0.13	-0.32	0.65	0.97	-0.98	-1.2	-0.22		0.66	1.85		0.028722	0.35459	0.82853	0.810481	0.410634	0.487226	0.000135	0.000609	0.170872		11.57	0.09	9.6	0.51	10.6	0.04	9.28	1.11	10.37	0.11	10.25	0.51		100	100	100	100	100	100
1448272_at	B-cell translocation gene 2, anti-proliferative	NM_007570	12227	gb:NM_007570.1 /DB_XREF=gi:6680813 /GEN=Btg2 /FEA=FLmRNA /CNT=229 /TID=Mm.903.1 /TIER=FL+Stack /STK=107 /UG=Mm.903 /LL=12227 /DEF=Mus musculus B-cell translocation gene 2, anti-proliferative (Btg2), mRNA. /PROD=B-cell translocation gene 2, anti-proliferative /FL=gb:NM_007570.1	-0.35	0.11	0.34	-0.61	-0.41	0.21	-1.07	-1.09	-0.02		0.46	0.68		0.147945	0.754955	0.23778	0.18298	0.20616	0.619741	4.6e-05	7e-05	0.827511		10.53	0.08	10.18	0.18	9.46	0.06	9.57	0.32	9.44	0.07	9.78	0.21		100	100	100	100	100	100
1454880_s_at	Bcl2 modifying factor	BB212341	171543	gb:BB212341 /DB_XREF=gi:15410054 /DB_XREF=BB212341 /CLONE=A430110F10 /FEA=EST /CNT=64 /TID=Mm.35368.1 /TIER=Stack /STK=38 /UG=Mm.35368 /LL=99353 /UG_GENE=AW260063 /UG_TITLE=expressed sequence AW260063	-0.48	0.27	-1.36	-0.58	-0.56	0.02	-1.34	0.31	1.65		0.76	-0.87		0.007921	0.275468	0.017216	0.000658	0.049385	0.911311	0.005602	0.353041	0.008413		8.03	0.11	7.54	0.05	6.69	0.18	6.96	0.05	8.34	0.26	6.98	0.15		100	100	100	100	100	100
1425716_s_at	BCL2-antagonist/killer 1	AF402617	12018	gb:AF402617.1 /DB_XREF=gi:15553444 /GEN=Bak1 /FEA=FLmRNA /CNT=8 /TID=Mm.210307.1 /TIER=FL /STK=1 /UG=Mm.210307 /DEF=Mus musculus N-BAK1 (Bak1) mRNA, complete cds, alternatively spliced. /PROD=N-BAK1 /FL=gb:AF402617.1	0.01	-0.17	0.24	0.96	0.36	-0.6	1.14	0.14	-1		-0.18	0.22		0.941384	0.162222	0.343654	0.002085	0.181517	0.065923	0.000122	0.422176	0.003576		6.78	0.11	6.79	0.13	7.92	0.07	7.75	0.07	6.92	0.12	7.15	0.18		100	50	100	100	66	100
1420362_a_at	Bcl2-interacting killer	NM_007546	12124	gb:NM_007546.1 /DB_XREF=gi:6671637 /GEN=Biklk /FEA=FLmRNA /CNT=7 /TID=Mm.17912.1 /TIER=FL /STK=6 /UG=Mm.17912 /LL=12124 /DEF=Mus musculus Bcl2-interacting killer-like (Biklk), mRNA. /PROD=Bcl2-interacting killer-like /FL=gb:NM_007546.1 gb:AF048838.1	0.05	-0.12	-1.1	-0.82	-0.46	0.36	-0.65	0.69	1.34		-0.17	-1.15		0.869355	0.544556	0.001902	0.045019	0.176157	0.131457	0.001222	0.000244	0.000228		7.46	0.07	7.51	0.26	6.81	0.07	6.69	0.15	8.16	0.05	7.05	0.1		100	100	100	100	100	100
1456005_a_at	BCL2-like 11 (apoptosis facilitator)	BB667581	12125	gb:BB667581 /DB_XREF=gi:16399030 /DB_XREF=BB667581 /CLONE=C730026B05 /FEA=EST /CNT=24 /TID=Mm.141083.2 /TIER=Stack /STK=20 /UG=Mm.141083 /UG_TITLE=ESTs	0.04	0.11	-0.68	-1.04	-0.74	0.3	-1.11	-0.03	1.09		0.07	-0.71		0.867509	0.621397	0.09374	0.011083	0.017355	0.250871	0.000135	0.923658	0.042911		9.17	0.1	9.2	0.18	8.05	0.05	8.16	0.19	9.14	0.25	8.46	0.1		100	100	100	100	100	100
1450571_a_at	beaded filament structural protein in lens-CP94	NM_009751	12075	gb:NM_009751.1 /DB_XREF=gi:6753187 /GEN=Bfsp1 /FEA=FLmRNA /CNT=1 /TID=Mm.127171.1 /TIER=FL /STK=1 /UG=Mm.127171 /LL=12075 /DEF=Mus musculus beaded filament structural protein in lens-CP94 (Bfsp1), mRNA. /PROD=beaded filament structural protein in lens-CP94 /FL=gb:NM_009751.1	-0.5	0.14	0.98	0.74	1.37	0.63	0.1	-0.11	-0.21		0.64	1.48		0.000607	0.132833	0.031985	0.000296	0.012882	0.071063	0.147039	0.105292	0.024767		7.65	0.04	7.15	0.06	7.75	0.05	7.89	0.06	7.54	0.04	8.52	0.19		100	25	100	100	100	100
1456251_x_at	benzodiazepine receptor, peripheral	BB132602	12257	gb:BB132602 /DB_XREF=gi:8786992 /DB_XREF=BB132602 /CLONE=9830001K12 /FEA=EST /CNT=13 /TID=Mm.1508.2 /TIER=Stack /STK=13 /UG=Mm.1508 /LL=12257 /UG_GENE=Bzrp /UG_TITLE=benzodiazepine receptor, peripheral	0.17	-0.06	-0.41	0.06	0.5	0.44	0.29	1.09	0.8		-0.23	-0.59		0.128165	0.712867	0.032561	0.638036	0.012381	0.02215	0.120765	0.001787	0.006874		9.89	0.04	10.07	0.08	10.18	0.12	10.12	0.07	10.98	0.09	10.56	0.09		100	100	100	100	100	100
1420928_at	beta galactoside alpha 2,6 sialyltransferase 1	BG075800	20440	gb:BG075800 /DB_XREF=gi:12558369 /DB_XREF=H3152A02-3 /CLONE=H3152A02 /FEA=FLmRNA /CNT=96 /TID=Mm.149029.1 /TIER=Stack /STK=42 /UG=Mm.149029 /LL=20440 /UG_GENE=Siat1 /UG_TITLE=sialyltransferase 1 (beta-galactoside alpha-2,6-sialyltransferase) /FL=gb:NM_009175.1 gb:D16106.1	-0.7	0.82	1.19	0.03	-0.46	-0.49	-1.49	-2.35	-0.86		1.52	1.89		0.02749	0.006287	0.083872	0.912441	0.278744	0.24872	5e-06	0.024632	0.165624		10.64	0.08	9.94	0.19	9.15	0.05	9.97	0.1	8.29	0.41	9.48	0.31		100	100	100	100	100	100
1421522_at	beta-1,4-N-acetyl-galactosaminyl transferase 2	NM_008081	14422	gb:NM_008081.1 /DB_XREF=gi:6679930 /GEN=Galgt2 /FEA=FLmRNA /CNT=6 /TID=Mm.2807.1 /TIER=FL /STK=2 /UG=Mm.2807 /LL=14422 /DEF=Mus musculus UDP-N-acetyl-alpha-D-galactosamine:(N-acetylneuraminyl)-galactosyl- N-acetylglucosaminylpolypeptide-beta-1, 4-N-acetylgalactosaminyltransferase (Galgt2), mRNA. /PROD=UDP-N-acetyl-alpha-D-galactosamine:(N-acetylneuraminyl)-galactosyl-N-acetylglucosaminylpolypepti…	-2.11	0.01	0.66	2.31	1.52	-0.79	0.2	-1.25	-1.45		2.11	2.77		0.128489	0.987357	0.08614	0.107054	0.232606	0.048188	0.605977	0.010075	0.011445		9.37	0.26	7.26	1.02	9.56	0.24	9.57	0.18	8.12	0.21	8.78	0.02		100	50	100	100	100	100
1439853_at	beta-1,4-N-acetyl-galactosaminyl transferase 2	BF581125	14422	gb:BF581125 /DB_XREF=gi:11654837 /DB_XREF=602100260F1 /CLONE=IMAGE:4220198 /FEA=EST /CNT=9 /TID=Mm.218626.1 /TIER=ConsEnd /STK=6 /UG=Mm.218626 /UG_TITLE=ESTs	-2.03	0.22	1	1.7	1.61	-0.09	-0.55	-1.41	-0.86		2.25	3.02		0.064636	0.549896	0.072272	0.100863	0.114446	0.841069	0.171416	0.009622	0.071544		9.52	0.25	7.5	0.74	8.97	0.24	9.19	0.24	8.11	0.25	9.11	0.32		100	75	100	100	100	100
1421221_at	beta-carotene 9', 10'-dioxygenase 2	NM_133217	170752	gb:NM_133217.1 /DB_XREF=gi:18875373 /GEN=Bcdo2 /FEA=FLmRNA /CNT=12 /TID=Mm.71195.1 /TIER=FL /STK=2 /UG=Mm.71195 /LL=170752 /DEF=Mus musculus beta-carotene 9, 10-dioxygenase 2 (Bcdo2), mRNA. /PROD=b,b-carotene-9,10-dioxygenase /FL=gb:NM_133217.1	0.1	0.27	-0.64	-1.04	-0.42	0.62	-1.21	0.32	1.53		0.17	-0.74		0.676468	0.421674	0.293221	0.008915	0.43843	0.277093	0.025036	0.409514	0.019156		7.8	0.1	7.89	0.19	6.58	0.25	6.85	0.16	8.12	0.31	7.47	0.42		100	100	100	100	100	100
1421161_at	betacellulin, epidermal growth factor family member	NM_007568	12223	gb:NM_007568.1 /DB_XREF=gi:6680811 /GEN=Btc /FEA=FLmRNA /CNT=16 /TID=Mm.2024.1 /TIER=FL /STK=2 /UG=Mm.2024 /LL=12223 /DEF=Mus musculus betacellulin, epidermal growth factor family member (Btc), mRNA. /PROD=betacellulin, epidermal growth factor familymember /FL=gb:NM_007568.1 gb:L08394.1	-0.02	-0.13	-1.05	0.14	0.31	0.17	0.26	1.35	1.09		-0.12	-1.04		0.958556	0.628109	0.019693	0.684557	0.336183	0.475338	0.279878	0.00409	0.01197		6.02	0.12	6	0.27	6.28	0.17	6.14	0.19	7.36	0.18	6.31	0.06		100	100	100	100	100	100
1418914_s_at	betaine-homocysteine methyltransferase 2	NM_022884	64918	gb:NM_022884.1 /DB_XREF=gi:12584973 /GEN=Bhmt2 /FEA=FLmRNA /CNT=50 /TID=Mm.29981.1 /TIER=FL+Stack /STK=16 /UG=Mm.29981 /LL=64918 /DEF=Mus musculus betaine-homocysteine methyltransferase 2 (Bhmt2), mRNA. /PROD=betaine-homocysteine methyltransferase 2 /FL=gb:BC013515.1 gb:NM_022884.1 gb:AF257474.1	-0.22	-0.06	0.89	0.71	1.14	0.43	0.56	0.03	-0.53		0.15	1.11		0.44535	0.805177	0.179486	0.069811	0.109886	0.455596	0.020811	0.87537	0.051732		3.52	0.13	3.31	0.23	4.08	0.12	4.02	0.21	3.55	0.15	4.45	0.45		40	0	66	0	0	33
1455826_a_at	beta-site APP cleaving enzyme 1	BB114336	23821	gb:BB114336 /DB_XREF=gi:8766904 /DB_XREF=BB114336 /CLONE=9530045K05 /FEA=EST /CNT=43 /TID=Mm.24044.2 /TIER=Stack /STK=43 /UG=Mm.24044 /LL=23821 /UG_GENE=Bace /UG_TITLE=beta-site APP cleaving enzyme	-0.03	0.25	-0.43	-0.98	-1.39	-0.41	-1.26	-0.99	0.27		0.28	-0.4		0.925793	0.240289	0.181588	0.009181	0.00632	0.202683	0.001781	0.007062	0.064783		8.43	0.2	8.4	0.18	7.17	0.08	7.42	0.15	7.44	0.03	7.01	0.22		100	100	100	100	100	100
1416673_at	beta-site APP-cleaving enzyme 2	NM_019517	56175	gb:NM_019517.1 /DB_XREF=gi:9506418 /GEN=Bace2 /FEA=FLmRNA /CNT=108 /TID=Mm.28116.1 /TIER=FL+Stack /STK=75 /UG=Mm.28116 /LL=56175 /DEF=Mus musculus beta-site APP-cleaving enzyme 2 (Bace2), mRNA. /PROD=beta-site APP-cleaving enzyme 2 /FL=gb:NM_019517.1 gb:AF216310.1	-0.77	-0.1	-0.94	-0.43	-0.54	-0.11	-1.1	-0.37	0.73		0.67	-0.17		0.000287	0.702667	0.008998	0.176459	0.047003	0.69165	0.000892	0.055751	0.008965		9.12	0.07	8.35	0.08	8.03	0.1	7.93	0.22	8.75	0.11	7.81	0.15		100	100	100	100	100	100
1437846_x_at	beta-site APP-cleaving enzyme 2	BB348062	56175	gb:BB348062 /DB_XREF=gi:9059890 /DB_XREF=BB348062 /CLONE=B930068I03 /FEA=EST /CNT=14 /TID=Mm.28116.2 /TIER=Stack /STK=14 /UG=Mm.28116 /LL=56175 /UG_GENE=Bace2 /UG_TITLE=beta-site APP-cleaving enzyme 2	-0.8	-0.15	-1.33	-0.47	-0.85	-0.39	-1.11	-0.31	0.8		0.64	-0.54		0.006275	0.652166	0.006176	0.22181	0.019482	0.311108	0.00475	0.205244	0.025606		8.9	0.07	8.11	0.15	7.79	0.14	7.64	0.27	8.59	0.18	7.25	0.18		100	75	66	33	100	0
1438645_x_at	beta-site APP-cleaving enzyme 2	BB558905	56175	gb:BB558905 /DB_XREF=gi:9645271 /DB_XREF=BB558905 /CLONE=E330036G13 /FEA=EST /CNT=10 /TID=Mm.28116.3 /TIER=Stack /STK=10 /UG=Mm.28116 /LL=56175 /UG_GENE=Bace2 /UG_TITLE=beta-site APP-cleaving enzyme 2	-0.67	-0.05	-1.21	-0.38	-0.71	-0.33	-1	-0.17	0.83		0.62	-0.54		0.012746	0.867336	0.006903	0.296019	0.013802	0.354677	0.00044	0.445992	0.02719		8.57	0.06	7.9	0.15	7.56	0.08	7.51	0.27	8.4	0.18	7.18	0.12		100	25	0	33	100	0
1423484_at	bicaudal C homolog 1 (Drosophila)	BM217996	83675	gb:BM217996 /DB_XREF=gi:17777386 /DB_XREF=C0905A01-3 /CLONE=C0905A01 /FEA=FLmRNA /CNT=42 /TID=Mm.46051.1 /TIER=Stack /STK=16 /UG=Mm.46051 /LL=83675 /UG_GENE=Bicc1 /UG_TITLE=bicaudal C homolog 1 (Drosophila) /FL=gb:NM_031397.1 gb:AF319464.1	-0.29	0.3	-0.05	-0.1	-1.11	-1.01	-0.69	-1.35	-0.66		0.59	0.24		0.441966	0.267243	0.912358	0.711527	0.012101	0.018673	0.092071	0.042876	0.214747		8.26	0.3	7.96	0.2	7.56	0.17	7.86	0.16	6.9	0.38	6.85	0.2		100	100	100	100	100	66
1441137_at	bicaudal C homolog 1 (Drosophila)	AV260198	83675	gb:AV260198 /DB_XREF=gi:16388721 /DB_XREF=AV260198 /CLONE=4930412D03 /FEA=EST /CNT=6 /TID=Mm.179033.1 /TIER=ConsEnd /STK=4 /UG=Mm.179033 /UG_TITLE=ESTs	-0.32	0.3	0.1	-0.15	-1.09	-0.94	-0.77	-1.51	-0.74		0.62	0.42		0.433023	0.160936	0.824767	0.534575	0.005615	0.003283	0.079999	0.035778	0.193472		7.79	0.33	7.47	0.19	7.02	0.14	7.33	0.11	6.28	0.4	6.38	0.11		100	100	100	100	100	100
1426489_s_at	bifunctional apoptosis regulator	AK013874	67118	gb:AV235863 /DB_XREF=gi:15405102 /DB_XREF=AV235863 /CLONE=4732407M07 /FEA=FLmRNA /CNT=138 /TID=Mm.36685.1 /TIER=Stack /STK=9 /UG=Mm.36685 /LL=67118 /UG_GENE=3010001A07Rik /UG_TITLE=RIKEN cDNA 3010001A07 gene /FL=gb:BC027221.1	0.18	0.15	0.35	-0.61	-0.88	-0.27	-0.58	-1.05	-0.47		-0.03	0.17		0.09635	0.370483	0.061501	0.000796	0.003479	0.108418	0.0283	0.000135	0.048985		10.67	0.06	10.85	0.07	10.09	0.13	10.24	0.05	9.62	0.07	9.97	0.11		100	100	100	100	100	100
1440533_at	Bifunctional apoptosis regulator	BF464033	67118	gb:BF464033 /DB_XREF=gi:11533216 /DB_XREF=UI-M-CG0p-bnv-e-04-0-UI.s1 /CLONE=UI-M-CG0p-bnv-e-04-0-UI /FEA=EST /CNT=6 /TID=Mm.38958.1 /TIER=ConsEnd /STK=5 /UG=Mm.38958 /UG_TITLE=ESTs	0.23	0.47	0.32	-0.81	-0.95	-0.15	-1.05	-1.05	0		0.24	0.1		0.286313	0.214139	0.213666	0.077242	0.018997	0.663822	0.006772	0.003027	0.991818		7.98	0.17	8.21	0.08	6.93	0.17	7.4	0.26	6.93	0.04	7.25	0.18		100	100	100	100	100	100
1416405_at	biglycan	BC019502	12111	gb:BC019502.1 /DB_XREF=gi:18044514 /FEA=FLmRNA /CNT=224 /TID=Mm.2608.1 /TIER=FL+Stack /STK=91 /UG=Mm.2608 /LL=12111 /UG_GENE=Bgn /DEF=Mus musculus, biglycan, clone MGC:28669 IMAGE:4237268, mRNA, complete cds. /PROD=biglycan /FL=gb:BC005452.1 gb:NM_007542.2 gb:L20276.1 gb:BC019502.1	-0.49	0.53	0.17	-0.09	-1.51	-1.42	-1.1	-2.17	-1.07		1.01	0.66		0.209236	0.263826	0.778754	0.734715	0.01233	0.019326	0.061685	0.02211	0.1506		11.03	0.29	10.54	0.19	9.93	0.34	10.45	0.15	8.86	0.48	9.03	0.28		100	100	100	100	100	100
1437889_x_at	biglycan	AI931862	12111	gb:AI931862 /DB_XREF=gi:5668347 /DB_XREF=ul67a07.x1 /CLONE=IMAGE:2135604 /FEA=EST /CNT=18 /TID=Mm.2608.2 /TIER=Stack /STK=13 /UG=Mm.2608 /LL=12111 /UG_GENE=Bgn /UG_TITLE=biglycan	-0.53	0.37	0.03	-0.04	-1.24	-1.2	-0.93	-1.8	-0.87		0.89	0.56		0.238879	0.379811	0.923942	0.891173	0.006586	0.004314	0.098523	0.004992	0.102892		9.6	0.34	9.07	0.23	8.67	0.32	9.03	0.13	7.8	0.24	7.83	0.15		100	100	100	100	66	66
1448323_a_at	biglycan	BC019502	12111	gb:BC019502.1 /DB_XREF=gi:18044514 /FEA=FLmRNA /CNT=224 /TID=Mm.2608.1 /TIER=FL+Stack /STK=91 /UG=Mm.2608 /LL=12111 /UG_GENE=Bgn /DEF=Mus musculus, biglycan, clone MGC:28669 IMAGE:4237268, mRNA, complete cds. /PROD=biglycan /FL=gb:BC005452.1 gb:NM_007542.2 gb:L20276.1 gb:BC019502.1	-0.53	0.36	0.06	-0.06	-1.27	-1.21	-0.95	-1.87	-0.92		0.89	0.6		0.234178	0.388988	0.859221	0.814082	0.004774	0.004571	0.091618	0.006625	0.101549		9.77	0.34	9.24	0.21	8.82	0.32	9.18	0.15	7.9	0.29	7.97	0.15		100	100	100	100	100	100
1426869_at	biregional cell adhesion molecule-related/down-regulated by oncogenes (Cdon) binding protein	BB005556	117606	gb:BB005556 /DB_XREF=gi:16214917 /DB_XREF=BB005556 /CLONE=4732467A04 /FEA=mRNA /CNT=53 /TID=Mm.41561.1 /TIER=Stack /STK=47 /UG=Mm.41561 /LL=117606 /UG_GENE=Boc /UG_TITLE=biregional cell adhesion molecule-relateddown-regulated by oncogenes (Cdon) binding protein	-0.02	-0.05	-0.56	-0.76	-1.12	-0.36	-0.73	-0.58	0.15		-0.03	-0.54		0.927677	0.827523	0.078066	0.00305	0.001331	0.012513	0.038314	0.061634	0.600689		7.04	0.18	7.02	0.11	6.31	0.19	6.26	0.06	6.45	0.17	5.9	0.03		100	100	100	66	100	100
1439848_at	blood vessel epicardial substance	AW552082	23828	gb:AW552082 /DB_XREF=gi:7197505 /DB_XREF=L0208A10-3 /CLONE=L0208A10 /FEA=EST /CNT=10 /TID=Mm.32755.1 /TIER=ConsEnd /STK=6 /UG=Mm.32755 /UG_TITLE=ESTs	0.24	0.35	0.42	-0.9	-1.28	-0.38	-1.01	-1.46	-0.45		0.11	0.18		0.627953	0.213753	0.283496	0.097925	0.044319	0.341411	0.015563	0.004458	0.059601		6.66	0.26	6.9	0.38	5.65	0.13	6	0.19	5.2	0.05	5.62	0.29		80	75	0	0	0	0
1448953_at	Bloom syndrome homolog (human)	NM_007550	12144	gb:NM_007550.1 /DB_XREF=gi:6680787 /GEN=Blm /FEA=FLmRNA /CNT=52 /TID=Mm.12932.1 /TIER=FL+Stack /STK=30 /UG=Mm.12932 /LL=12144 /DEF=Mus musculus Bloom syndrome homolog (human) (Blm), mRNA. /PROD=Bloom syndrome protein homolog (human) /FL=gb:NM_007550.1 gb:AB008674.1	-0.02	0.08	-0.62	0.94	0.84	-0.11	0.85	1.44	0.59		0.09	-0.6		0.90814	0.668486	0.100783	0.002374	0.045627	0.703336	0.008437	0.007654	0.059193		6.58	0.07	6.57	0.11	7.43	0.13	7.51	0.11	8.03	0.18	7.4	0.23		100	100	100	100	100	100
1423753_at	BMP and activin membrane-bound inhibitor, homolog (Xenopus laevis)	AF153440	68010	gb:AF153440.1 /DB_XREF=gi:14328906 /GEN=Nma /FEA=FLmRNA /CNT=155 /TID=Mm.31695.1 /TIER=FL+Stack /STK=127 /UG=Mm.31695 /LL=68010 /DEF=Mus musculus Nma (Nma) mRNA, complete cds. /PROD=Nma /FL=gb:BC019378.1 gb:AF153440.1	0.15	-0.05	-1.22	-0.07	-0.04	0.03	0.14	1.34	1.2		-0.21	-1.38		0.274326	0.799583	0.019853	0.754662	0.866902	0.90313	0.176578	0.024002	0.036903		7.79	0.08	7.94	0.1	7.93	0.04	7.88	0.16	9.12	0.25	7.91	0.17		100	100	100	100	100	100
1421103_at	BMP2 inducible kinase	NM_080708	140780	gb:NM_080708.1 /DB_XREF=gi:18129621 /GEN=Bike-pending /FEA=FLmRNA /CNT=41 /TID=Mm.6156.1 /TIER=FL /STK=2 /UG=Mm.6156 /LL=140780 /DEF=Mus musculus Bmp2-inducible kinase (Bike-pending), mRNA. /PROD=Bmp2-inducible kinase /FL=gb:AY050249.1 gb:NM_080708.1	-1.56	-1.47	-1.47	-0.1	0.19	0.28	-0.19	0.1	0.29		0.09	0.09		0	9.2e-05	0.010995	0.184826	0.45636	0.294938	0.035693	0.343192	0.049413		7.57	0.06	6.01	0.05	7.39	0.02	5.92	0.04	7.67	0.07	6.2	0.2		100	100	100	0	100	33
1424921_at	bone marrow stromal cell antigen 2	BC008532	69550	gb:BC027328.1 /DB_XREF=gi:20071088 /FEA=FLmRNA /CNT=39 /TID=Mm.143755.2 /TIER=FL+Stack /STK=11 /UG=Mm.143755 /LL=57261 /UG_GENE=Brd4 /DEF=Mus musculus, Similar to bone marrow stromal cell antigen 2, clone MGC:28276 IMAGE:4009434, mRNA, complete cds. /PROD=Similar to bone marrow stromal cell antigen 2 /FL=gb:BC027328.1	0.28	0.84	-0.15	1.77	0.69	-1.08	1.21	1.12	-0.09		0.56	-0.43		0.206735	0.026585	0.612592	0.00071	0.093833	0.03059	7e-06	3.7e-05	0.294891		7.53	0.05	7.81	0.17	8.74	0.05	9.57	0.16	8.65	0.06	8.49	0.25		100	100	100	100	100	100
1423635_at	bone morphogenetic protein 2	AV239587	12156	gb:AV239587 /DB_XREF=gi:6192094 /DB_XREF=AV239587 /CLONE=4732434O21 /FEA=FLmRNA /CNT=28 /TID=Mm.7486.1 /TIER=Stack /STK=8 /UG=Mm.7486 /LL=12156 /UG_GENE=Bmp2 /UG_TITLE=bone morphogenetic protein 2 /FL=gb:NM_007553.1	0	0.57	1.4	-1.03	-0.87	0.16	-1.61	-2.27	-0.66		0.58	1.4		0.987308	0.097037	0.018519	0.026435	0.063523	0.642234	0.000976	0.005391	0.112636		10.9	0.12	10.9	0.07	9.29	0.16	9.86	0.21	8.63	0.26	10.03	0.25		100	100	100	100	100	100
1422912_at	bone morphogenetic protein 4	NM_007554	12159	gb:NM_007554.1 /DB_XREF=gi:6680795 /GEN=Bmp4 /FEA=FLmRNA /CNT=20 /TID=Mm.6813.1 /TIER=FL+Stack /STK=8 /UG=Mm.6813 /LL=12159 /DEF=Mus musculus bone morphogenetic protein 4 (Bmp4), mRNA. /PROD=bone morphogenetic protein 4 /FL=gb:NM_007554.1	-0.92	-0.18	0.39	0.02	-0.5	-0.51	-0.72	-1.8	-1.08		0.74	1.3		0.01985	0.514286	0.392962	0.93965	0.304406	0.280597	0.068009	0.000534	0.020115		10.41	0.23	9.5	0.2	9.7	0.22	9.51	0.11	8.61	0.13	9	0.35		100	100	100	100	66	100
1421282_at	bone morphogenetic protein 5	NM_007555	12160	gb:NM_007555.1 /DB_XREF=gi:6671641 /GEN=Bmp5 /FEA=FLmRNA /CNT=18 /TID=Mm.56979.1 /TIER=FL /STK=2 /UG=Mm.56979 /LL=12160 /DEF=Mus musculus bone morphogenetic protein 5 (Bmp5), mRNA. /PROD=bone morphogenetic protein 5 /FL=gb:L41145.1 gb:NM_007555.1	-1	0.15	0.34	0.77	-0.25	-1.02	-0.38	-1.59	-1.21		1.15	1.34		0.044994	0.443368	0.273068	0.093999	0.557846	0.038343	0.133015	9.1e-05	0.006845		7.05	0.14	6.06	0.32	6.67	0.16	6.82	0.07	5.46	0.08	5.81	0.23		100	50	100	100	0	33
1455851_at	bone morphogenetic protein 5	AV032115	12160	gb:AV032115 /DB_XREF=gi:15431531 /DB_XREF=AV032115 /CLONE=1500034B01 /FEA=EST /CNT=45 /TID=Mm.11958.1 /TIER=Stack /STK=36 /UG=Mm.11958 /LL=102686 /UG_GENE=AU023399 /UG_TITLE=expressed sequence AU023399	-1.25	0.34	0.72	0.64	-0.76	-1.4	-0.95	-2.73	-1.78		1.59	1.97		0.033452	0.114274	0.193587	0.183277	0.159273	0.034706	0.00786	0.005383	0.028141		8.64	0.2	7.39	0.37	7.69	0.13	8.03	0.03	5.91	0.36	6.63	0.27		100	100	100	100	100	100
1419616_at	bone morphogenic protein receptor, type II (serine/threonine kinase)	NM_007561	12168	gb:NM_007561.1 /DB_XREF=gi:6680803 /GEN=Bmpr2 /FEA=FLmRNA /CNT=33 /TID=Mm.7106.1 /TIER=FL+Stack /STK=8 /UG=Mm.7106 /LL=12168 /DEF=Mus musculus bone morphogenic protein receptor, type II (serinethreonine kinase) (Bmpr2), mRNA. /PROD=bone morphogenic protein receptor, type II(serinethreonine kinase) /FL=gb:U78048.1 gb:AF003942.1 gb:NM_007561.1	1.61	0.62	1.17	-1.12	-0.43	0.69	-0.14	0	0.14		-0.98	-0.43		0.070901	0.451343	0.222466	0.267633	0.651412	0.505196	0.173223	0.99432	0.107154		6.26	0.07	7.87	0.59	6.12	0.05	6.74	0.67	6.26	0.03	7.43	0.67		100	100	100	100	66	100
1442187_at	bradykinin receptor, beta 2	AW490711	12062	gb:AW490711 /DB_XREF=gi:7060982 /DB_XREF=UI-M-BH3-asx-c-01-0-UI.s1 /CLONE=UI-M-BH3-asx-c-01-0-UI /FEA=EST /CNT=6 /TID=Mm.101831.1 /TIER=ConsEnd /STK=3 /UG=Mm.101831 /UG_TITLE=ESTs	-0.81	-0.31	0.09	0.21	-0.22	-0.43	-0.29	-1.12	-0.83		0.5	0.9		0.029025	0.016497	0.773484	0.405043	0.405911	0.02923	0.215819	0.03	0.095042		6.83	0.2	6.03	0.21	6.54	0.02	6.24	0.05	5.71	0.28	5.81	0.1		100	50	100	66	33	33
1443644_at	Brain and reproductive organ-expressed protein	AI114948	107976	gb:AI114948 /DB_XREF=gi:3515272 /DB_XREF=ui45h03.x1 /CLONE=IMAGE:1885397 /FEA=EST /CNT=3 /TID=Mm.133411.1 /TIER=ConsEnd /STK=3 /UG=Mm.133411 /UG_TITLE=ESTs	0.26	0.1	0.17	-1.38	-0.18	1.2	-1.22	-0.09	1.13		-0.16	-0.09		0.425502	0.815504	0.618303	0.006923	0.536672	0.002874	0.056702	0.794926	0.070738		4.64	0.16	4.9	0.26	3.42	0.36	3.52	0.13	4.55	0.28	4.72	0.09		60	50	66	66	33	33
1448595_a_at	brain expressed gene 1	NM_009052	19716	gb:NM_009052.1 /DB_XREF=gi:6677720 /GEN=Rex3 /FEA=FLmRNA /CNT=77 /TID=Mm.14768.1 /TIER=FL+Stack /STK=56 /UG=Mm.14768 /LL=19716 /DEF=Mus musculus reduced expression 3 (Rex3), mRNA. /PROD=reduced expression 3 /FL=gb:AF051347.1 gb:NM_009052.1 gb:AF097438.1	0.13	0.15	-1.75	0.28	-1.95	-2.23	0.26	-0.06	-0.32		0.02	-1.89		0.593717	0.205118	0.005332	0.221536	0.000688	4.8e-05	0.139195	0.789785	0.21359		9.32	0.14	9.45	0.18	9.58	0.03	9.74	0.08	9.26	0.18	7.5	0.07		100	100	100	100	100	100
1428209_at	brain expressed gene 4	AK010400	406217	gb:AK010400.1 /DB_XREF=gi:12845816 /GEN=Rex3 /FEA=mRNA /CNT=92 /TID=Mm.14768.2 /TIER=Stack /STK=71 /UG=Mm.14768 /LL=19716 /UG_TITLE=reduced expression 3 /DEF=Mus musculus ES cells cDNA, RIKEN full-length enriched library, clone:2410004M13:reduced expression 3, full insert sequence.	0.09	0.27	-1.2	0.38	-2.04	-2.42	0.2	-0.75	-0.95		0.18	-1.29		0.751733	0.102193	0.003738	0.20577	0.000849	0.000316	0.300953	0.00668	0.001383		8.43	0.16	8.53	0.23	8.64	0.08	8.9	0.09	7.69	0.09	6.48	0.14		100	100	100	100	100	100
1428669_at	brain expressed myelocytomatosis oncogene	AK012810	107771	gb:AK012810.1 /DB_XREF=gi:12849800 /FEA=mRNA /CNT=75 /TID=Mm.41881.1 /TIER=Stack /STK=26 /UG=Mm.41881 /LL=67253 /UG_GENE=2900002K07Rik /UG_TITLE=RIKEN cDNA 2900002K07 gene /DEF=Mus musculus 10, 11 days embryo whole body cDNA, RIKEN full-length enriched library, clone:2810025H07:homolog to B-MYC TRANSFORMING PROTEIN (FRAGMENT), full insert sequence.	-0.22	-0.1	-1.44	0.01	-0.33	-0.34	-0.11	0.89	1		0.12	-1.22		0.122221	0.284914	0.017982	0.906663	0.034653	0.03144	0.398033	0.045403	0.046427		8.15	0.11	7.93	0.04	8.03	0.05	7.94	0.06	9.04	0.24	7.6	0.08		100	100	100	100	100	100
1426605_at	BRCA1/BRCA2-containing complex, subunit 3	AI462244	210766	gb:BB178745 /DB_XREF=gi:15409367 /DB_XREF=BB178745 /CLONE=A230075K09 /FEA=FLmRNA /CNT=53 /TID=Mm.30557.9 /TIER=ConsEnd /STK=1 /UG=Mm.30557 /LL=21473 /UG_GENE=Tcra /UG_TITLE=T-cell receptor alpha chain /FL=gb:BC021313.1	0.39	0.32	-0.52	1.4	0.51	-0.88	1.47	1.42	-0.05		-0.07	-0.91		0.420932	0.46643	0.20351	0.02884	0.318238	0.052404	0.024974	0.006012	0.915732		5.24	0.22	5.63	0.39	6.71	0.34	7.02	0.18	6.66	0.23	6.14	0.25		100	100	100	100	100	100
1424629_at	breast cancer 1	U31625	12189	gb:U36475.1 /DB_XREF=gi:1049262 /GEN=Brca1 /FEA=FLmRNA /CNT=50 /TID=Mm.1889.1 /TIER=FL+Stack /STK=22 /UG=Mm.1889 /LL=12189 /DEF=Mus musculus breast and ovarian cancer susceptibility protein (Brca1) mRNA, complete cds. /PROD=breast and ovarian cancer susceptibilityprotein /FL=gb:U68174.1 gb:U35641.1 gb:U36475.1 gb:U32446.1 gb:U31625.1	0.06	-0.04	-0.52	0.78	0.88	0.1	0.88	1.46	0.57		-0.1	-0.58		0.867414	0.84253	0.234968	0.051501	0.086561	0.792848	0.009701	0.002364	0.078934		6.5	0.19	6.56	0.26	7.39	0.15	7.34	0.14	7.96	0.19	7.44	0.31		100	100	100	100	100	100
1424630_a_at	breast cancer 1	U31625	12189	gb:U31625.1 /DB_XREF=gi:988213 /GEN=Brca1 /FEA=FLmRNA /CNT=50 /TID=Mm.1889.1 /TIER=FL /STK=1 /UG=Mm.1889 /LL=12189 /DEF=Mus musculus breastovarian cancer susceptibility homolog (Brca1) mRNA, complete cds. /PROD=breastovarian cancer susceptibility homolog /FL=gb:U68174.1 gb:U35641.1 gb:U36475.1 gb:U32446.1 gb:U31625.1	-0.21	-0.14	-0.64	1.22	0.88	-0.34	1.15	1.32	0.17		0.07	-0.44		0.358943	0.648198	0.156504	0.005004	0.080533	0.401824	0.012147	0.000777	0.540018		5.16	0.13	4.95	0.16	6.3	0.21	6.17	0.18	6.47	0.14	5.83	0.3		80	75	100	100	100	100
1451417_at	breast cancer 1	U31625	12189	gb:U31625.1 /DB_XREF=gi:988213 /GEN=Brca1 /FEA=FLmRNA /CNT=50 /TID=Mm.1889.1 /TIER=FL /STK=1 /UG=Mm.1889 /LL=12189 /DEF=Mus musculus breastovarian cancer susceptibility homolog (Brca1) mRNA, complete cds. /PROD=breastovarian cancer susceptibility homolog /FL=gb:U68174.1 gb:U35641.1 gb:U36475.1 gb:U32446.1 gb:U31625.1	-0.21	0.01	-0.37	1.02	0.85	-0.16	0.8	1.02	0.22		0.22	-0.17		0.068106	0.962822	0.21287	0.008295	0.045073	0.500882	0.02947	0.010217	0.419832		5.95	0.08	5.74	0.01	6.75	0.18	6.76	0.1	6.96	0.16	6.59	0.19		80	25	100	100	100	100
1428792_at	breast carcinoma amplified sequence 1	AK008957	76960	gb:AK008957.1 /DB_XREF=gi:12843457 /FEA=mRNA /CNT=48 /TID=Mm.26862.1 /TIER=Stack /STK=21 /UG=Mm.26862 /LL=76960 /UG_GENE=2210416M21Rik /UG_TITLE=RIKEN cDNA 2210416M21 gene /DEF=Mus musculus adult male stomach cDNA, RIKEN full-length enriched library, clone:2210416M21:homolog to BREAST CARCINOMA AMPLIFIED SEQUENCE 1 (NOVEL AMPLIFIED IN BREAST CANCER 1) (AMPLIFIED AND OVEREXPRESSED IN BREAST CANCER…	-0.62	-0.22	1.26	-0.71	-0.57	0.14	-1.1	-2.44	-1.34		0.39	1.87		0.014727	0.627379	0.158535	0.198128	0.446332	0.852863	0.001253	0.011088	0.038513		11.44	0.09	10.82	0.15	10.33	0.12	10.11	0.38	8.99	0.32	10.25	0.6		100	100	100	100	100	100
1430758_x_at	breast carcinoma amplified sequence 1	AK020254	76960	gb:AK020254.1 /DB_XREF=gi:12860779 /FEA=mRNA /CNT=5 /TID=Mm.196534.1 /TIER=ConsEnd /STK=1 /UG=Mm.196534 /LL=77666 /UG_GENE=9030223A09Rik /UG_TITLE=RIKEN cDNA 9030223A09 gene /DEF=Mus musculus adult male colon cDNA, RIKEN full-length enriched library, clone:9030223A09:homolog to BREAST CARCINOMA AMPLIFIED SEQUENCE 1 (NOVEL AMPLIFIED IN BREAST CANCER 1) (AMPLIFIED AND OVEREXPRESSED IN BREAST CANCER…	-0.75	-0.16	0.77	1.09	0.21	-0.89	0.5	-1.31	-1.81		0.59	1.52		0.385692	0.677464	0.34478	0.211099	0.824517	0.266956	0.301435	0.072044	0.036106		7.5	0.41	6.75	0.67	8	0.16	7.85	0.3	6.19	0.42	6.96	0.58		80	100	100	100	0	66
1453641_at	breast carcinoma amplified sequence 1	AK020254	76960	gb:AK020254.1 /DB_XREF=gi:12860779 /FEA=mRNA /CNT=5 /TID=Mm.196534.1 /TIER=ConsEnd /STK=1 /UG=Mm.196534 /LL=77666 /UG_GENE=9030223A09Rik /UG_TITLE=RIKEN cDNA 9030223A09 gene /DEF=Mus musculus adult male colon cDNA, RIKEN full-length enriched library, clone:9030223A09:homolog to BREAST CARCINOMA AMPLIFIED SEQUENCE 1 (NOVEL AMPLIFIED IN BREAST CANCER 1) (AMPLIFIED AND OVEREXPRESSED IN BREAST CANCER…	-0.95	-0.2	0.9	1.24	0.14	-1.1	0.49	-1.71	-2.2		0.75	1.85		0.341099	0.655721	0.429071	0.216915	0.907196	0.307521	0.37701	0.086908	0.056831		7.59	0.47	6.65	0.77	8.09	0.21	7.89	0.36	5.89	0.61	6.78	0.81		100	100	100	100	66	66
1457817_at	Breast carcinoma amplified sequence 3	AI661358	192197	gb:AI661358 /DB_XREF=gi:4764941 /DB_XREF=va10e03.x1 /CLONE=IMAGE:722524 /FEA=EST /CNT=5 /TID=Mm.86731.1 /TIER=ConsEnd /STK=3 /UG=Mm.86731 /UG_TITLE=ESTs	0.27	0.25	-0.11	-1.29	-0.88	0.42	-1.27	-0.49	0.78		-0.02	-0.39		0.288044	0.473314	0.813883	0.017163	0.117452	0.407704	0.001562	0.203154	0.085823		5.07	0.13	5.34	0.19	3.8	0.15	4.05	0.26	4.58	0.27	4.47	0.36		80	100	66	33	100	66
1421945_a_at	brix domain containing 1	NM_023323	67239	gb:NM_023323.1 /DB_XREF=gi:13122600 /GEN=2810470K21Rik /FEA=FLmRNA /CNT=33 /TID=Mm.11480.1 /TIER=FL /STK=1 /UG=Mm.11480 /LL=67239 /DEF=Mus musculus RIKEN cDNA 2810470K21 gene (2810470K21Rik), mRNA. /PROD=RIKEN cDNA 2810470K21 /FL=gb:NM_023323.1	0	-0.05	-0.57	1	0.47	-0.53	1.05	1.03	-0.01		-0.05	-0.56		0.989814	0.799521	0.088088	0.006714	0.144664	0.094985	0.004865	0.00034	0.928068		7.28	0.05	7.28	0.18	8.33	0.11	8.28	0.13	8.32	0.07	7.75	0.2		100	100	100	100	100	100
1431784_a_at	brix domain containing 5	AK008988	70285	gb:AK008988.1 /DB_XREF=gi:12843508 /FEA=mRNA /CNT=2 /TID=Mm.28128.3 /TIER=ConsEnd /STK=0 /UG=Mm.28128 /LL=70285 /UG_GENE=2310066N05Rik /UG_TITLE=RIKEN cDNA 2310066N05 gene /DEF=Mus musculus adult male stomach cDNA, RIKEN full-length enriched library, clone:2210420E24:homolog to CDNA FLJ12475 FIS, CLONE NT2RM1000962, full insert sequence.	-0.14	0.05	-0.53	1.17	0.58	-0.58	0.98	0.97	0		0.19	-0.39		0.674312	0.717593	0.161963	0.021095	0.188256	0.135368	0.000597	0.004878	0.990672		8.42	0.13	8.28	0.29	9.39	0.07	9.44	0.1	9.39	0.15	8.86	0.25		100	100	100	100	100	100
1433599_at	bromodomain adjacent to zinc finger domain 1A	BM239162	217578	gb:BM239162 /DB_XREF=gi:17874432 /DB_XREF=K0529H09-3 /CLONE=K0529H09 /FEA=EST /CNT=101 /TID=Mm.89568.1 /TIER=Stack /STK=84 /UG=Mm.89568 /UG_TITLE=ESTs, Weakly similar to T17401 transcription regulator WBSCR9 - mouse (M.musculus)	0.19	0.05	-0.42	0.3	0.56	0.26	0.44	1.17	0.73		-0.14	-0.61		0.327176	0.708717	0.165119	0.161671	0.090579	0.341348	0.008611	0.000787	0.010463		8.67	0.1	8.86	0.15	9.1	0.06	9.16	0.11	9.84	0.12	9.42	0.2		100	100	100	100	100	100
1447930_at	bromodomain adjacent to zinc finger domain 1A	AV357135	217578	gb:AV357135 /DB_XREF=gi:6404137 /DB_XREF=AV357135 /CLONE=7420402C19 /FEA=EST /CNT=26 /TID=Mm.23864.1 /TIER=ConsEnd /STK=1 /UG=Mm.23864 /UG_TITLE=ESTs, Moderately similar to bromodomain adjacent to zinc finger domain, 1A (Homo sapiens) (H.sapiens)	0.27	0.04	-0.34	0.44	0.47	0.03	0.67	1.08	0.41		-0.23	-0.61		0.206225	0.836846	0.265604	0.082142	0.151499	0.911219	0.009119	0.00079	0.052583		8.05	0.14	8.31	0.13	8.72	0.11	8.76	0.15	9.12	0.1	8.79	0.22		100	100	100	100	100	100
1438192_s_at	bromodomain adjacent to zinc finger domain, 2A	BG069319	116848	gb:BG069319 /DB_XREF=gi:12551888 /DB_XREF=H3075B01-3 /CLONE=H3075B01 /FEA=EST /CNT=95 /TID=Mm.27809.1 /TIER=Stack /STK=11 /UG=Mm.27809 /LL=103089 /UG_GENE=AA415431 /UG_TITLE=expressed sequence AA415431	0.03	-0.18	0.07	-1.08	-0.22	0.86	-0.87	-0.26	0.61		-0.21	0.04		0.931723	0.149879	0.780955	0.043908	0.574629	0.013733	0.000657	0.329726	0.084742		9.61	0.11	9.64	0.33	8.74	0.06	8.56	0.08	9.35	0.2	9.42	0.15		100	100	100	100	100	100
1442704_at	Bromodomain adjacent to zinc finger domain, 2B	BM250739	407823	gb:BM250739 /DB_XREF=gi:17886009 /DB_XREF=K0854E03-3 /CLONE=K0854E03 /FEA=EST /CNT=4 /TID=Mm.214935.1 /TIER=ConsEnd /STK=3 /UG=Mm.214935 /UG_TITLE=ESTs	0.39	0.45	0.22	-0.97	-0.27	0.7	-1.03	-0.1	0.93		0.06	-0.17		0.225651	0.036679	0.367441	0.017045	0.33083	0.009641	0.00227	0.704996	0.023228		7.16	0.17	7.55	0.23	6.12	0.09	6.58	0.11	7.06	0.19	7.28	0.08		100	100	100	100	100	100
1441451_at	bromodomain and WD repeat domain containing 3	BB435225	382236	gb:BB435225 /DB_XREF=gi:16424361 /DB_XREF=BB435225 /CLONE=C820012K02 /FEA=EST /CNT=4 /TID=Mm.129149.1 /TIER=ConsEnd /STK=4 /UG=Mm.129149 /UG_TITLE=ESTs	-0.14	-1.13	-0.04	-0.65	0.32	0.96	0.34	0.22	-0.13		-0.99	0.1		0.775621	0.159521	0.92722	0.363224	0.53511	0.174836	0.526255	0.583089	0.822372		2.24	0.19	2.1	0.42	2.58	0.44	1.45	0.49	2.45	0.3	2.41	0.22		20	0	0	0	0	0
1436960_at	bromodomain containing 3	BB753423	67382	gb:BB753423 /DB_XREF=gi:16201057 /DB_XREF=BB753423 /CLONE=G270030J15 /FEA=EST /CNT=87 /TID=Mm.28967.1 /TIER=Stack /STK=32 /UG=Mm.28967 /LL=99302 /UG_GENE=AW060456 /UG_TITLE=expressed sequence AW060456	0.28	0.17	-0.47	-1.08	-0.54	0.55	-0.98	0.22	1.2		-0.1	-0.76		0.363222	0.256102	0.179363	0.016755	0.119965	0.017902	0.000505	0.468309	0.02604		9.03	0.12	9.31	0.25	8.05	0.09	8.23	0.1	9.25	0.24	8.78	0.04		100	100	100	100	100	100
1452240_at	bruno-like 4, RNA binding protein (Drosophila)	AV327653	108013	gb:AV327653 /DB_XREF=gi:16395694 /DB_XREF=AV327653 /CLONE=6330421P05 /FEA=mRNA /CNT=161 /TID=Mm.29205.1 /TIER=Stack /STK=37 /UG=Mm.29205 /LL=108013 /UG_GENE=Brunol4 /UG_TITLE=bruno-like 4, RNA binding protein (Drosophila)	0.42	0.61	0.02	-0.6	-1.33	-0.73	-0.8	-0.93	-0.13		0.2	-0.4		0.157162	0.034195	0.959626	0.075445	0.016494	0.095883	0.000446	0.009781	0.470131		6.44	0.06	6.85	0.22	5.64	0.07	6.25	0.15	5.51	0.14	5.53	0.27		100	100	33	100	0	66
1428377_at	BTB (POZ) domain containing 11	AK018115	74007	gb:AK018115.1 /DB_XREF=gi:12857683 /FEA=mRNA /CNT=77 /TID=Mm.36544.1 /TIER=Stack /STK=47 /UG=Mm.36544 /LL=74007 /UG_GENE=6330404E16Rik /UG_TITLE=RIKEN cDNA 6330404E16 gene /DEF=Mus musculus adult male medulla oblongata cDNA, RIKEN full-length enriched library, clone:6330404E16:BTBPOZ domain containing protein, full insert sequence.	0.1	0.02	-1.64	-0.57	-0.61	-0.04	-0.48	1.14	1.63		-0.09	-1.75		0.674654	0.841696	0.006706	0.072021	0.061322	0.748669	0.002871	0.012592	0.008908		6.17	0.09	6.28	0.21	5.69	0.05	5.71	0.09	7.32	0.19	5.67	0.07		60	50	0	0	100	0
1459838_s_at	BTB (POZ) domain containing 11	BB230894	74007	gb:BB230894 /DB_XREF=gi:8910807 /DB_XREF=BB230894 /CLONE=A630029M08 /FEA=EST /CNT=2 /TID=Mm.126196.1 /TIER=ConsEnd /STK=2 /UG=Mm.126196 /UG_TITLE=ESTs	0.3	0.19	-1.87	-0.66	-0.71	-0.05	-0.55	1.46	2.01		-0.11	-2.17		0.278652	0.344274	0.009638	0.043991	0.03451	0.731847	0.042905	0.014793	0.006146		6.33	0.14	6.64	0.21	5.79	0.15	5.97	0.07	7.79	0.27	5.92	0.12		100	100	66	100	100	100
1437667_a_at	BTB and CNC homology 2	AW553304	12014	gb:AW553304 /DB_XREF=gi:7198727 /DB_XREF=L0225B12-3 /CLONE=L0225B12 /FEA=EST /CNT=17 /TID=Mm.21908.5 /TIER=Stack /STK=15 /UG=Mm.21908 /LL=12014 /UG_GENE=Bach2 /UG_TITLE=BTB and CNC homology 2	-0.18	0.37	-0.27	-0.88	-1.35	-0.47	-1.43	-1.27	0.16		0.55	-0.08		0.664356	0.247064	0.532923	0.099758	0.033561	0.270075	0.000506	0.021749	0.606239		6.99	0.14	6.81	0.36	5.56	0.01	5.93	0.23	5.72	0.26	5.46	0.29		100	100	100	100	100	33
1440304_at	BTB and CNC homology 2	BB085100	12014	gb:BB085100 /DB_XREF=gi:16260825 /DB_XREF=BB085100 /CLONE=9330197K07 /FEA=EST /CNT=7 /TID=Mm.63566.1 /TIER=ConsEnd /STK=5 /UG=Mm.63566 /LL=100485 /UG_GENE=BB214985 /UG_TITLE=expressed sequence BB214985	0.29	0.38	0.1	-0.94	-1.05	-0.1	-1.03	-0.85	0.18		0.09	-0.2		0.392235	0.110033	0.666769	0.010895	0.012251	0.686071	0.015232	0.027977	0.069041		6.93	0.26	7.22	0.19	5.9	0.04	6.28	0.14	6.08	0.06	6.18	0.19		100	100	100	100	66	100
1424046_at	budding uninhibited by benzimidazoles 1 homolog (S. cerevisiae)	AF002823	12235	gb:AF002823.1 /DB_XREF=gi:2150135 /GEN=Bub1 /FEA=FLmRNA /CNT=91 /TID=Mm.2185.1 /TIER=FL+Stack /STK=59 /UG=Mm.2185 /LL=12235 /DEF=Mus musculus mitotic checkpoint protein kinase (Bub1) mRNA, complete cds. /PROD=mitotic checkpoint protein kinase /FL=gb:AF002823.1	-0.16	-0.22	-0.66	1.7	1.41	-0.29	1.76	1.91	0.15		-0.06	-0.5		0.601265	0.425607	0.22264	0.000546	0.0475	0.537826	0.001564	0.000668	0.62673		7.58	0.23	7.43	0.17	9.34	0.21	9.12	0.13	9.49	0.18	8.83	0.38		100	100	100	100	100	100
1416961_at	budding uninhibited by benzimidazoles 1 homolog, beta (S. cerevisiae)	NM_009773	12236	gb:NM_009773.1 /DB_XREF=gi:6753211 /GEN=Bub1b /FEA=FLmRNA /CNT=92 /TID=Mm.29133.1 /TIER=FL+Stack /STK=62 /UG=Mm.29133 /LL=12236 /DEF=Mus musculus budding uninhibited by benzimidazoles 1 homolog, beta (S. cerevisiae) (Bub1b), mRNA. /PROD=budding uninhibited by benzimidazoles 1 homolog,beta (S. cerevisiae) /FL=gb:NM_009773.1 gb:AF107296.1	-0.16	-0.11	-0.45	0.86	0.73	-0.13	0.81	1.02	0.21		0.05	-0.29		0.352313	0.586489	0.126367	0.006472	0.032229	0.594591	0.003478	0.003389	0.311401		8.39	0.11	8.23	0.11	9.2	0.12	9.09	0.14	9.41	0.14	8.96	0.18		80	100	100	100	100	100
1447363_s_at	budding uninhibited by benzimidazoles 1 homolog, beta (S. cerevisiae)	AU045529	12236	gb:AU045529 /DB_XREF=gi:3981712 /DB_XREF=AU045529 /CLONE=J0937A07 /FEA=EST /CNT=2 /TID=Mm.200255.1 /TIER=ConsEnd /STK=2 /UG=Mm.200255 /LL=99239 /UG_GENE=AU045529 /UG_TITLE=expressed sequence AU045529	-0.32	-0.48	-0.71	0.9	1.16	0.26	1.05	1.55	0.5		-0.15	-0.39		0.495597	0.184875	0.087617	0.105673	0.052086	0.49635	0.007459	0.002307	0.115913		7.66	0.22	7.34	0.38	8.71	0.14	8.23	0.25	9.21	0.2	8.49	0.24		100	100	100	100	100	100
1436098_at	butyrylcholinesterase	BB667452	12038	gb:BB667452 /DB_XREF=gi:16398901 /DB_XREF=BB667452 /CLONE=C730014L11 /FEA=EST /CNT=17 /TID=Mm.27370.1 /TIER=Stack /STK=11 /UG=Mm.27370 /UG_TITLE=ESTs	0.14	0.11	0.97	-1.29	-1.49	-0.2	-1.26	-2.32	-1.06		-0.03	0.83		0.703749	0.793591	0.140951	0.011853	0.047378	0.697187	0.040037	0.00011	0.077234		8.67	0.22	8.81	0.27	7.42	0.34	7.52	0.17	6.36	0.11	7.33	0.42		100	100	100	100	66	100
1422606_at	C1q and tumor necrosis factor related protein 3	NM_030888	81799	gb:NM_030888.1 /DB_XREF=gi:13562097 /GEN=Cors-pending /FEA=FLmRNA /CNT=79 /TID=Mm.19310.1 /TIER=FL+Stack /STK=28 /UG=Mm.19310 /LL=81799 /DEF=Mus musculus collagenous repeat-containing sequence (Cors-pending), mRNA. /PROD=collagenous repeat-containing /FL=gb:AF246265.1 gb:NM_030888.1	-0.66	1.32	0.38	0.47	-1.59	-2.06	-1.5	-2.62	-1.12		1.97	1.03		0.418982	0.108115	0.320652	0.574082	0.096769	0.016497	0.07069	0.000575	0.139634		6.79	0.27	6.13	0.68	5.28	0.5	6.6	0.38	4.17	0.25	4.54	0.21		100	100	66	100	66	33
1436030_at	cache domain containing 1	BB730977	320508	gb:BB454834 /DB_XREF=gi:16425902 /DB_XREF=BB454834 /CLONE=D130034E23 /FEA=EST /CNT=55 /TID=Mm.6926.1 /TIER=Stack /STK=11 /UG=Mm.6926 /LL=100234 /UG_GENE=AI852726 /UG_TITLE=expressed sequence AI852726	0.11	0.19	0.45	-1.28	-1.27	0.01	-1.35	-1.61	-0.26		0.07	0.34		0.569991	0.353679	0.190878	0.00177	0.013394	0.984636	0.000384	0.000182	0.172313		10.22	0.09	10.33	0.16	8.87	0.11	9.05	0.14	8.61	0.11	9.06	0.24		100	100	100	100	100	100
1443509_at	Cadherin 1	AU042807	12550	gb:AU042807 /DB_XREF=gi:3957042 /DB_XREF=AU042807 /CLONE=J1031B01 /FEA=EST /CNT=3 /TID=Mm.214915.1 /TIER=ConsEnd /STK=3 /UG=Mm.214915 /UG_TITLE=ESTs, Moderately similar to TYROSINE-PROTEIN KINASE JAK3 (M.musculus)	0.15	-0.03	-0.46	-0.62	0.1	0.72	-0.45	0.71	1.15		-0.17	-0.61		0.429034	0.914608	0.185125	0.061909	0.522959	0.059392	0.094359	0.076188	0.019389		7.19	0.1	7.34	0.14	6.74	0.17	6.71	0.19	7.9	0.23	7.44	0.04		100	100	100	100	100	100
1450757_at	cadherin 11	NM_009866	12552	gb:NM_009866.1 /DB_XREF=gi:6753371 /GEN=Cdh11 /FEA=FLmRNA /CNT=135 /TID=Mm.4525.1 /TIER=FL+Stack /STK=11 /UG=Mm.4525 /LL=12552 /DEF=Mus musculus cadherin 11 (Cdh11), mRNA. /PROD=cadherin 11 /FL=gb:D31963.1 gb:D21253.1 gb:NM_009866.1	-0.23	0.89	0.65	-0.25	-1.66	-1.41	-1.36	-2.53	-1.17		1.11	0.87		0.47683	0.051757	0.350993	0.433105	0.045632	0.06205	0.00796	0.011504	0.0966		8.61	0.25	8.38	0.17	7.25	0.23	8.14	0.23	6.08	0.43	6.73	0.43		100	100	100	100	100	100
1418815_at	cadherin 2	BC022107	12558	gb:BB732264 /DB_XREF=gi:16115539 /DB_XREF=BB732264 /CLONE=E970022M05 /FEA=FLmRNA /CNT=122 /TID=Mm.14897.1 /TIER=Stack /STK=16 /UG=Mm.14897 /LL=12558 /UG_GENE=Cdh2 /UG_TITLE=cadherin 2 /FL=gb:AB008811.1 gb:NM_007664.1 gb:BC022107.1 gb:M31131.1	0.16	0.37	0.11	-0.84	-1.54	-0.7	-1.05	-1.5	-0.45		0.21	-0.04		0.606858	0.23966	0.737867	0.024769	0.010545	0.107265	0.012958	0.001225	0.155153		5.97	0.21	6.12	0.2	4.92	0.2	5.28	0.17	4.47	0.16	4.58	0.27		100	100	100	100	66	33
1449244_at	cadherin 2	BC022107	12558	gb:BC022107.1 /DB_XREF=gi:18381066 /FEA=FLmRNA /CNT=122 /TID=Mm.14897.1 /TIER=FL+Stack /STK=17 /UG=Mm.14897 /LL=12558 /UG_GENE=Cdh2 /DEF=Mus musculus, cadherin 2, clone MGC:36119 IMAGE:5100313, mRNA, complete cds. /PROD=cadherin 2 /FL=gb:AB008811.1 gb:NM_007664.1 gb:BC022107.1 gb:M31131.1	0.11	0.47	0.01	-0.58	-1.35	-0.76	-0.94	-1.24	-0.31		0.36	-0.11		0.677759	0.047943	0.972193	0.077746	0.023295	0.121207	0.00302	0.000386	0.136079		6.22	0.12	6.34	0.23	5.29	0.13	5.75	0.07	4.98	0.02	4.99	0.3		60	50	0	66	0	0
1433956_at	cadherin 5	AW543698	12562	gb:AW543698 /DB_XREF=gi:7186115 /DB_XREF=C0173A11-3 /CLONE=C0173A11 /FEA=EST /CNT=70 /TID=Mm.135114.1 /TIER=Stack /STK=49 /UG=Mm.135114 /LL=101933 /UG_GENE=AA408225 /UG_TITLE=expressed sequence AA408225	-0.52	0.09	-0.01	-0.09	-0.65	-0.56	-0.7	-1.16	-0.46		0.61	0.51		0.097441	0.793968	0.963246	0.681939	0.00889	0.047659	0.10729	0.019958	0.275724		7.71	0.23	7.19	0.13	7.01	0.27	7.1	0.16	6.55	0.25	6.54	0.09		100	75	66	100	100	33
1418925_at	cadherin EGF LAG seven-pass G-type receptor 1	NM_009886	12614	gb:NM_009886.1 /DB_XREF=gi:6753407 /GEN=Celsr1 /FEA=FLmRNA /CNT=31 /TID=Mm.22680.1 /TIER=FL+Stack /STK=16 /UG=Mm.22680 /LL=12614 /DEF=Mus musculus cadherin EGF LAG seven-pass G-type receptor 1 (Celsr1), mRNA. /PROD=cadherin EGF LAG seven-pass G-type receptor 1 /FL=gb:AF031572.1 gb:NM_009886.1	0.02	0.17	-0.3	0.4	1.05	0.65	0.25	1.37	1.12		0.15	-0.32		0.940564	0.567016	0.501117	0.219072	0.065652	0.188194	0.276499	0.014455	0.023733		8.65	0.12	8.66	0.17	8.89	0.16	9.06	0.22	10.01	0.24	9.71	0.33		100	100	100	100	100	100
1456937_at	cadherin-like 26	BB748621	381409	gb:BB748621 /DB_XREF=gi:16152857 /DB_XREF=BB748621 /CLONE=G030001E14 /FEA=EST /CNT=7 /TID=Mm.141313.1 /TIER=ConsEnd /STK=6 /UG=Mm.141313 /UG_TITLE=ESTs	-0.18	-0.04	0.27	-0.64	-0.57	0.07	-0.77	-1.01	-0.24		0.13	0.44		0.224952	0.34951	0.168158	0.006158	0.025973	0.648109	0.000412	5.3e-05	0.039883		6.88	0.08	6.71	0.1	6.11	0.02	6.07	0.03	5.87	0.06	6.14	0.13		100	100	100	100	66	66
1451129_at	calbindin 2	BC017646	12308	gb:BC017646.1 /DB_XREF=gi:17160977 /FEA=FLmRNA /CNT=129 /TID=Mm.2755.1 /TIER=FL+Stack /STK=102 /UG=Mm.2755 /LL=12308 /UG_GENE=Calb2 /DEF=Mus musculus, clone MGC:28989 IMAGE:4527074, mRNA, complete cds. /PROD=Unknown (protein for MGC:28989) /FL=gb:BC017646.1	-0.11	0.28	0.24	-0.27	-0.85	-0.58	-0.66	-1.2	-0.54		0.39	0.35		0.744722	0.166663	0.358632	0.445575	0.063937	0.073815	0.016146	0.002497	0.033403		7.9	0.06	7.79	0.3	7.23	0.12	7.52	0.12	6.7	0.12	6.94	0.19		100	100	0	66	0	33
1425814_a_at	calcitonin receptor-like	AF209905	54598	gb:AF209905.1 /DB_XREF=gi:6644377 /FEA=FLmRNA /CNT=5 /TID=Mm.75467.2 /TIER=FL /STK=1 /UG=Mm.75467 /LL=54598 /UG_GENE=Calcrl /DEF=Mus musculus calcitonin receptor-like receptor mRNA, complete cds. /PROD=calcitonin receptor-like receptor /FL=gb:AF209905.1	-0.6	0.12	0.42	-0.1	-1.4	-1.3	-0.81	-2.41	-1.6		0.71	1.01		0.068427	0.65902	0.381927	0.737855	0.015943	0.023009	0.014363	0.004706	0.024011		8.46	0.19	7.86	0.2	7.64	0.14	7.76	0.2	6.04	0.32	6.46	0.28		100	100	100	100	100	100
1422639_at	calcitonin-related polypeptide, beta	NM_054084	116903	gb:NM_054084.1 /DB_XREF=gi:16930814 /GEN=Calcb /FEA=FLmRNA /CNT=28 /TID=Mm.20022.1 /TIER=FL+Stack /STK=23 /UG=Mm.20022 /LL=116903 /DEF=Mus musculus calcitonin-related polypeptide, beta (Calcb), mRNA. /PROD=calcitonin-related polypeptide, beta /FL=gb:NM_054084.1	1.13	1.1	-0.63	-1.76	-2.06	-0.3	-1.73	-0.3	1.43		-0.03	-1.76		0.170573	0.017233	0.528181	0.052305	0.100104	0.738934	0.011442	0.637994	0.063865		6.96	0.42	8.09	0.59	5.23	0.19	6.33	0.2	6.66	0.43	6.03	0.77		100	100	100	100	100	100
1421476_a_at	calcium activated nucleotidase 1	NM_029502	76025	gb:NM_029502.1 /DB_XREF=gi:13386407 /GEN=5830420C20Rik /FEA=FLmRNA /CNT=6 /TID=Mm.177551.1 /TIER=FL /STK=2 /UG=Mm.177551 /LL=76025 /DEF=Mus musculus RIKEN cDNA 5830420C20 gene (5830420C20Rik), mRNA. /PROD=RIKEN cDNA 5830420C20 /FL=gb:NM_029502.1	-0.12	-0.31	0.37	1.14	0.61	-0.53	1.33	0.12	-1.21		-0.19	0.49		0.79133	0.107877	0.377903	0.048933	0.241725	0.200169	0.004953	0.745465	0.020524		8.21	0.26	8.08	0.36	9.54	0.12	9.23	0.08	8.33	0.24	8.7	0.29		100	100	100	100	100	100
1451688_s_at	calcium activated nucleotidase 1	BC020003	76025	gb:BC020003.1 /DB_XREF=gi:18043607 /FEA=FLmRNA /CNT=14 /TID=Mm.177551.2 /TIER=FL /STK=2 /UG=Mm.177551 /LL=76025 /UG_GENE=5830420C20Rik /DEF=Mus musculus, Similar to RIKEN cDNA 5830420C20 gene, clone MGC:25875 IMAGE:4208801, mRNA, complete cds. /PROD=Similar to RIKEN cDNA 5830420C20 gene /FL=gb:BC020003.1	-0.17	-0.33	0.46	0.63	0.31	-0.32	0.78	-0.33	-1.11		-0.15	0.64		0.565087	0.065557	0.176068	0.055299	0.343873	0.254724	0.013792	0.28261	0.026986		9.29	0.19	9.12	0.22	10.07	0.03	9.75	0.1	8.97	0.2	9.43	0.2		100	100	100	100	100	100
1428513_at	calcium binding and coiled coil domain 1	AK007393	67488	gb:AK007393.1 /DB_XREF=gi:12840915 /FEA=mRNA /CNT=102 /TID=Mm.27786.1 /TIER=Stack /STK=36 /UG=Mm.27786 /LL=67488 /UG_GENE=1810009B06Rik /UG_TITLE=RIKEN cDNA 1810009B06 gene /DEF=Mus musculus 10 day old male pancreas cDNA, RIKEN full-length enriched library, clone:1810009B06:homolog to HYPOTHETICAL 77.3 KDA PROTEIN (KIAA1536 PROTEIN), full insert sequence.	-0.11	0.09	-0.67	-0.7	-1.32	-0.62	-0.9	-0.76	0.14		0.2	-0.56		0.6491	0.805218	0.038879	0.018956	0.002302	0.042421	0.077173	0.004822	0.700857		7.92	0.15	7.81	0.17	7.02	0.3	7.11	0.06	7.16	0.05	6.49	0.16		100	100	100	100	100	100
1425861_x_at	calcium channel, voltage-dependent, alpha2/delta subunit 1	U73483	12293	gb:BB629558 /DB_XREF=gi:16466709 /DB_XREF=BB629558 /CLONE=9830141H23 /FEA=FLmRNA /CNT=6 /TID=Mm.30841.3 /TIER=ConsEnd /STK=0 /UG=Mm.30841 /LL=12293 /UG_GENE=Cacna2d1 /UG_TITLE=calcium channel, voltage-dependent, alpha2delta subunit 1 /FL=gb:U73483.1	0.53	0.24	0.07	-0.48	-1.94	-1.46	-0.19	-1.48	-1.29		-0.29	-0.46		0.067385	0.443241	0.897076	0.117491	0.036678	0.066606	0.535621	0.015319	0.026465		5.77	0.18	6.3	0.16	5.58	0.22	5.83	0.18	4.29	0.29	4.36	0.45		80	100	100	100	66	33
1433643_at	calcium channel, voltage-dependent, alpha2/delta subunit 1	BI106777	12293	gb:BI106777 /DB_XREF=gi:14557670 /DB_XREF=602890519F1 /CLONE=IMAGE:5035756 /FEA=EST /CNT=90 /TID=Mm.25672.1 /TIER=Stack /STK=78 /UG=Mm.25672 /UG_TITLE=ESTs	0.16	0.32	0.16	-1.02	-1.8	-0.78	-1.18	-1.8	-0.63		0.16	0		0.754771	0.433817	0.767628	0.083329	0.033452	0.212689	0.037523	0.00302	0.188011		8.75	0.28	8.92	0.41	7.58	0.31	7.89	0.17	6.95	0.24	7.11	0.44		100	100	100	100	100	100
1444693_at	Calcium channel, voltage-dependent, beta 2 subunit	BG069383	12296	gb:BG069383 /DB_XREF=gi:12552040 /DB_XREF=H3076G04-3 /CLONE=H3076G04 /FEA=EST /CNT=4 /TID=Mm.173407.1 /TIER=ConsEnd /STK=2 /UG=Mm.173407 /UG_TITLE=ESTs	0.37	0.23	0.25	-1.24	-1.79	-0.55	-1.1	-1.68	-0.58		-0.14	-0.11		0.456113	0.534884	0.514019	0.030837	0.013463	0.225935	0.039498	0.004687	0.169434		7.36	0.3	7.72	0.35	6.26	0.28	6.49	0.17	5.68	0.04	5.94	0.32		100	100	100	100	100	66
1456401_at	calcium channel, voltage-dependent, beta 2 subunit	BB078175	12296	gb:BB078175 /DB_XREF=gi:15406951 /DB_XREF=BB078175 /CLONE=9330151M08 /FEA=EST /CNT=34 /TID=Mm.27013.1 /TIER=Stack /STK=10 /UG=Mm.27013 /LL=99300 /UG_GENE=AW060387 /UG_TITLE=expressed sequence AW060387	0.3	0.13	0.24	-0.64	-1.2	-0.56	-0.47	-1.14	-0.67		-0.17	-0.06		0.372175	0.660919	0.339619	0.080468	0.012708	0.077975	0.198465	0.002242	0.11131		6.7	0.18	7	0.25	6.23	0.25	6.36	0.1	5.56	0.05	5.8	0.19		80	100	100	100	33	33
1421297_a_at	calcium channel, voltage-dependent, L type, alpha 1C subunit	NM_009781	12288	gb:NM_009781.1 /DB_XREF=gi:6753227 /GEN=Cacna1c /FEA=FLmRNA /CNT=12 /TID=Mm.4499.1 /TIER=FL /STK=2 /UG=Mm.4499 /LL=12288 /DEF=Mus musculus calcium channel, voltage-dependent, L type, alpha 1C subunit (Cacna1c), mRNA. /PROD=calcium channel, voltage-dependent, L type,alpha 1C subunit /FL=gb:NM_009781.1 gb:L01776.1	0.43	0.41	0.69	-0.94	-1.19	-0.26	-0.92	-1.46	-0.54		-0.02	0.27		0.421201	0.337415	0.130303	0.106752	0.065764	0.472735	0.087278	0.003557	0.242005		6.43	0.26	6.86	0.41	5.51	0.33	5.93	0.08	4.98	0.08	5.67	0.29		80	100	100	66	33	33
1441679_at	Calcium channel, voltage-dependent, L type, alpha 1C subunit	BB126796	12288	gb:BB126796 /DB_XREF=gi:16262296 /DB_XREF=BB126796 /CLONE=9630017C03 /FEA=EST /CNT=4 /TID=Mm.213317.1 /TIER=ConsEnd /STK=4 /UG=Mm.213317 /UG_TITLE=ESTs, Weakly similar to TYROSINE-PROTEIN KINASE JAK3 (M.musculus)	0.43	0.68	1.01	-0.83	-0.9	-0.06	-1.08	-1.48	-0.4		0.25	0.58		0.425106	0.066956	0.043884	0.140139	0.130333	0.827631	0.018172	0.003174	0.191797		6.33	0.26	6.75	0.42	5.25	0.21	5.92	0.1	4.85	0.09	5.86	0.25		100	100	100	100	100	100
1436602_x_at	calcium channel, voltage-dependent, N type, alpha 1B subunit	AV326040	12287	gb:AV326040 /DB_XREF=gi:16395535 /DB_XREF=AV326040 /CLONE=6330407J15 /FEA=EST /CNT=11 /TID=Mm.91991.1 /TIER=Stack /STK=8 /UG=Mm.91991 /UG_TITLE=ESTs	0.17	0.27	1	-1.04	-0.67	0.37	-1.14	-1.5	-0.36		0.1	0.83		0.360295	0.261635	0.09002	0.005763	0.134205	0.352464	0.006999	0.043253	0.4006		5.81	0.05	5.98	0.15	4.67	0.14	4.94	0.16	4.31	0.34	5.31	0.29		100	100	100	100	100	100
1460608_at	calcium channel, voltage-dependent, N type, alpha 1B subunit	AV326040	12287	gb:AV326040 /DB_XREF=gi:16395535 /DB_XREF=AV326040 /CLONE=6330407J15 /FEA=EST /CNT=11 /TID=Mm.91991.1 /TIER=Stack /STK=8 /UG=Mm.91991 /UG_TITLE=ESTs	0.15	0.16	1.29	-1.22	-0.63	0.6	-1.24	-1.77	-0.53		0.02	1.14		0.442771	0.585513	0.146698	0.005897	0.283875	0.307188	0.009428	0.080854	0.445616		5.75	0.11	5.89	0.14	4.51	0.2	4.67	0.19	3.98	0.55	5.26	0.44		100	100	66	66	33	100
1452050_at	calcium/calmodulin-dependent protein kinase ID	BG071931	227541	gb:BG071931 /DB_XREF=gi:12554500 /DB_XREF=H3104G10-3 /CLONE=H3104G10 /FEA=FLmRNA /CNT=101 /TID=Mm.26888.1 /TIER=Stack /STK=37 /UG=Mm.26888 /UG_TITLE=Mus musculus, Similar to hypothetical gene supported by AF086316, clone MGC:32485 IMAGE:5052777, mRNA, complete cds /FL=gb:BC025011.2	-0.22	-0.01	0.26	-0.84	-0.28	0.57	-1.06	-0.76	0.3		0.22	0.48		0.228052	0.906537	0.302767	0.006	0.237837	0.054203	6.9e-05	0.023048	0.200321		10.07	0.09	9.85	0.14	9.01	0.04	9.01	0.04	9.31	0.16	9.57	0.15		100	100	100	100	100	100
1456609_at	calcium/calmodulin-dependent protein kinase II inhibitor 1	BE994488	66259	gb:BE994488 /DB_XREF=gi:10677778 /DB_XREF=UI-M-BZ1-bjn-h-12-0-UI.s1 /CLONE=UI-M-BZ1-bjn-h-12-0-UI /FEA=EST /CNT=49 /TID=Mm.41603.1 /TIER=Stack /STK=8 /UG=Mm.41603 /LL=100245 /UG_GENE=AI891706 /UG_TITLE=expressed sequence AI891706	-0.64	0.06	-0.93	-0.57	-1.3	-0.73	-1.27	-1	0.27		0.7	-0.3		0.020665	0.706735	0.068675	0.031989	0.028335	0.129942	0.002622	0.010147	0.261036		10.84	0.08	10.2	0.16	9.57	0.13	9.63	0.06	9.83	0.15	8.9	0.3		100	100	100	100	100	100
1455869_at	Calcium/calmodulin-dependent protein kinase II, beta	BG862223	12323	gb:BG862223 /DB_XREF=gi:14212761 /DB_XREF=602795823F1 /CLONE=IMAGE:4916932 /FEA=EST /CNT=92 /TID=Mm.157900.2 /TIER=Stack /STK=33 /UG=Mm.157900 /LL=67527 /UG_GENE=1300007C21Rik /UG_TITLE=RIKEN cDNA 1300007C21 gene	-0.85	-3.39	-2.46	-2.02	-0.29	1.73	0.52	1.31	0.8		-2.54	-1.6		0.549366	0.10161	0.23853	0.295348	0.886293	0.421186	0.334154	0.042756	0.105471		10.51	0.42	9.65	1.23	11.02	0.25	7.63	1.21	11.82	0.29	9.36	1.49		100	100	100	66	100	66
1429891_at	calcyphosine-like	AK006467	75568	gb:AK006467.1 /DB_XREF=gi:12839581 /FEA=mRNA /CNT=12 /TID=Mm.82143.1 /TIER=ConsEnd /STK=6 /UG=Mm.82143 /LL=75568 /UG_GENE=1700028N11Rik /UG_TITLE=RIKEN cDNA 1700028N11 gene /DEF=Mus musculus adult male testis cDNA, RIKEN full-length enriched library, clone:1700028N11:homolog to CALCYPHOSINE, full insert sequence.	-0.23	0.37	-0.86	-0.48	-1.85	-1.38	-1.07	-1.22	-0.15		0.59	-0.63		0.393001	0.027583	0.057003	0.124274	0.001266	0.005853	3.7e-05	0.036342	0.618495		7.66	0.05	7.43	0.23	6.59	0.06	6.95	0.08	6.44	0.26	5.58	0.17		100	100	100	100	100	66
1424768_at	caldesmon 1	BI248947	109624	gb:BC019435.1 /DB_XREF=gi:18043855 /FEA=FLmRNA /CNT=234 /TID=Mm.130433.1 /TIER=FL+Stack /STK=16 /UG=Mm.130433 /DEF=Mus musculus, Similar to Caldesmon 1, clone MGC:30319 IMAGE:5148205, mRNA, complete cds. /PROD=Similar to Caldesmon 1 /FL=gb:BC019435.1	0.15	0.32	-0.1	-1.17	-1.36	-0.19	-1.33	-1.11	0.23		0.16	-0.25		0.780087	0.531332	0.853298	0.07263	0.091329	0.740459	0.048936	0.014085	0.625442		10.5	0.28	10.65	0.44	9.17	0.39	9.49	0.24	9.4	0.13	9.3	0.47		100	100	100	100	100	100
1424769_s_at	caldesmon 1	BI248947	109624	gb:AV024348 /DB_XREF=gi:15431396 /DB_XREF=AV024348 /CLONE=1200002I08 /FEA=FLmRNA /CNT=234 /TID=Mm.130433.1 /TIER=Stack /STK=82 /UG=Mm.130433 /UG_TITLE=Mus musculus, Similar to Caldesmon 1, clone MGC:30319 IMAGE:5148205, mRNA, complete cds /FL=gb:BC019435.1	0.18	0.47	-0.04	-0.77	-1.15	-0.38	-1.06	-0.92	0.14		0.29	-0.23		0.637654	0.367135	0.930461	0.079972	0.102598	0.488534	0.099775	0.011643	0.773527		12.2	0.2	12.38	0.3	11.14	0.4	11.61	0.14	11.28	0.16	11.23	0.44		100	100	100	100	100	100
1424770_at	caldesmon 1	BI248947	109624	gb:BI248947 /DB_XREF=gi:14795837 /DB_XREF=602992549F1 /CLONE=IMAGE:5148205 /FEA=FLmRNA /CNT=234 /TID=Mm.130433.1 /TIER=Stack /STK=20 /UG=Mm.130433 /UG_TITLE=Mus musculus, Similar to Caldesmon 1, clone MGC:30319 IMAGE:5148205, mRNA, complete cds /FL=gb:BC019435.1	0.1	0.44	-0.02	-0.75	-1.48	-0.73	-1.09	-1.36	-0.27		0.34	-0.12		0.8318	0.457714	0.980628	0.083731	0.110817	0.342055	0.139799	0.016351	0.635075		10.53	0.36	10.63	0.3	9.43	0.48	9.88	0.13	9.16	0.12	9.15	0.59		100	100	100	100	100	100
1425321_a_at	calmin	AB059644	94040	gb:AB059644.1 /DB_XREF=gi:14289186 /FEA=FLmRNA /CNT=3 /TID=Mm.89607.3 /TIER=FL /STK=3 /UG=Mm.89607 /LL=94040 /UG_GENE=Clmn /DEF=Mus musculus calmin isoform d mRNA for calmin beta, complete cds. /PROD=calmin beta /FL=gb:AB059644.1	0.96	0.28	1.16	-0.74	-0.08	0.66	-0.05	-0.28	-0.22		-0.69	0.2		0.002	0.027249	0.021125	0.00462	0.774081	0.082937	0.307696	0.05714	0.110499		8.39	0.04	9.35	0.12	8.33	0.02	8.61	0.05	8.11	0.08	9.27	0.21		100	100	100	100	100	100
1436539_at	calmin	BQ266254	94040	gb:BQ266254 /DB_XREF=gi:20491319 /DB_XREF=NISC_ff11h08.x1 /CLONE=IMAGE:2865662 /FEA=EST /CNT=18 /TID=Mm.22921.1 /TIER=Stack /STK=8 /UG=Mm.22921 /LL=104814 /UG_GENE=AI428889 /UG_TITLE=expressed sequence AI428889	2.53	2.17	2.53	-0.28	-0.08	0.21	0.08	-0.07	-0.15		-0.36	-0.01		3e-06	0.002061	0.000265	0.15182	0.651755	0.264227	0.611373	0.743652	0.402802		6.21	0.15	8.74	0.12	6.29	0.02	8.46	0.12	6.13	0.15	8.66	0.11		40	100	100	100	66	100
1439117_at	calmin	AU067755	94040	gb:AU067755 /DB_XREF=gi:4968492 /DB_XREF=AU067755 /CLONE=MNCb-1486 /FEA=EST /CNT=13 /TID=Mm.82595.1 /TIER=Stack /STK=8 /UG=Mm.82595 /UG_TITLE=ESTs	-0.01	0.16	0.52	-0.88	-0.35	0.53	-1.05	-0.88	0.16		0.17	0.53		0.957064	0.374115	0.215255	0.005607	0.303094	0.154806	0.000849	0.059514	0.599228		9.6	0.09	9.59	0.15	8.55	0.11	8.71	0.12	8.71	0.25	9.24	0.25		100	100	100	100	100	100
1457985_at	calmin	BE980727	94040	gb:BE980727 /DB_XREF=gi:10649074 /DB_XREF=UI-M-BG2-bcm-d-03-0-UI.s1 /CLONE=UI-M-BG2-bcm-d-03-0-UI /FEA=EST /CNT=4 /TID=Mm.151181.1 /TIER=ConsEnd /STK=3 /UG=Mm.151181 /UG_TITLE=ESTs	0.13	-0.21	0.92	0.06	-0.25	-0.32	0.4	-1.05	-1.44		-0.34	0.8		0.422999	0.200593	0.080288	0.563599	0.401671	0.310536	0.054711	0.060772	0.030311		10.97	0.12	11.1	0.09	11.37	0.11	11.16	0.05	9.93	0.31	10.85	0.24		60	100	100	100	66	100
1433592_at	calmodulin 1	AW543361	12313	gb:AW543361 /DB_XREF=gi:7185778 /DB_XREF=C0168H12-3 /CLONE=C0168H12 /FEA=EST /CNT=143 /TID=Mm.203939.1 /TIER=Stack /STK=86 /UG=Mm.203939 /LL=104772 /UG_GENE=AI256814 /UG_TITLE=expressed sequence AI256814	-0.21	-0.01	0.63	-0.17	-0.2	-0.03	-0.38	-1.05	-0.67		0.21	0.85		0.015588	0.939131	0.055507	0.044526	0.40094	0.896247	0.008426	0.006331	0.012473		10.84	0.04	10.62	0.05	10.46	0.06	10.45	0.04	9.79	0.11	10.42	0.19		100	100	100	100	100	100
1450633_at	calmodulin 4	NM_020036	80796	gb:NM_020036.1 /DB_XREF=gi:9910189 /GEN=Calm4 /FEA=FLmRNA /CNT=105 /TID=Mm.21075.1 /TIER=FL+Stack /STK=63 /UG=Mm.21075 /LL=80796 /DEF=Mus musculus calmodulin 4 (Calm4), mRNA. /PROD=DD112 protein /FL=gb:NM_020036.1	0.62	1.96	-1.03	0	-0.53	-0.53	-1.34	1.12	2.46		1.34	-1.65		0.701881	0.221672	0.419329	0.999855	0.742649	0.71531	0.141596	0.377037	0.102899		8.07	0.73	8.69	1.34	6.72	0.16	8.69	1.13	9.19	0.88	8.16	0.73		60	50	0	66	100	66
1433971_at	calmodulin binding transcription activator 1	BB558154	100072	gb:BQ176577 /DB_XREF=gi:20352069 /DB_XREF=UI-M-DJ2-bvy-f-24-0-UI.s1 /CLONE=UI-M-DJ2-bvy-f-24-0-UI /FEA=EST /CNT=151 /TID=Mm.124805.1 /TIER=Stack /STK=48 /UG=Mm.124805 /LL=100072 /UG_GENE=AI316882 /UG_TITLE=expressed sequence AI316882	0.14	-0.02	-1.09	-0.66	-0.61	0.05	-0.51	0.62	1.13		-0.15	-1.23		0.647714	0.949253	0.027864	0.085224	0.100671	0.859482	0.040268	0.108484	0.035223		5.97	0.17	6.11	0.23	5.46	0.08	5.45	0.21	6.59	0.25	5.5	0.2		100	100	66	100	100	33
1426901_s_at	calmodulin binding transcription activator 2	BB657856	216874	gb:BM115959 /DB_XREF=gi:17078977 /DB_XREF=L0828C09-3 /CLONE=L0828C09 /FEA=mRNA /CNT=50 /TID=Mm.10650.1 /TIER=Stack /STK=41 /UG=Mm.10650 /UG_TITLE=Mus musculus, clone IMAGE:4953078, mRNA, partial cds	-0.04	0.05	0.83	-0.5	-0.24	0.25	-0.59	-1.11	-0.52		0.09	0.87		0.77284	0.645615	0.01177	0.020141	0.243265	0.191721	0.003931	0.005414	0.036354		9.59	0.06	9.54	0.12	9	0.08	9.04	0.05	8.47	0.13	9.3	0.14		100	100	100	100	100	100
1418608_at	calmodulin-like 3	NM_027416	70405	gb:NM_027416.1 /DB_XREF=gi:13386229 /GEN=2310068O22Rik /FEA=FLmRNA /CNT=30 /TID=Mm.20079.1 /TIER=FL+Stack /STK=21 /UG=Mm.20079 /LL=70405 /DEF=Mus musculus RIKEN cDNA 2310068O22 gene (2310068O22Rik), mRNA. /PROD=RIKEN cDNA 2310068O22 /FL=gb:BC005457.1 gb:NM_027416.1	0.85	2.67	-1.16	0.24	-0.17	-0.41	-1.58	1.84	3.42		1.82	-2.01		0.654844	0.044802	0.314167	0.892919	0.930152	0.723029	0.129911	0.090867	0.001424		6.42	0.83	7.26	1.57	4.84	0.1	7.51	0.61	8.26	0.23	7.1	0.87		100	50	66	100	100	100
1437960_at	calpain 13	AV377864	381122	gb:AV377864 /DB_XREF=gi:16398157 /DB_XREF=AV377864 /CLONE=9130403K24 /FEA=EST /CNT=13 /TID=Mm.81496.1 /TIER=Stack /STK=13 /UG=Mm.81496 /UG_TITLE=ESTs	0.26	0.31	1.24	0.74	0.31	-0.43	0.69	-0.68	-1.37		0.05	0.99		0.570435	0.004793	0.023409	0.148986	0.49379	0.081598	0.011833	0.100235	0.032669		9.2	0.16	9.45	0.39	9.89	0.03	10.2	0.04	8.52	0.26	9.76	0.14		100	100	100	100	100	100
1421634_at	calpain 8	NM_130890	170725	gb:NM_130890.1 /DB_XREF=gi:18700033 /GEN=Capn8 /FEA=FLmRNA /CNT=3 /TID=Mm.196690.1 /TIER=FL /STK=2 /UG=Mm.196690 /LL=170725 /DEF=Mus musculus stomach-specific calpain (nCL-2) (Capn8), mRNA. /PROD=stomach-specific calpain (nCL-2) /FL=gb:NM_130890.1 gb:AB050202.1 gb:AB061518.1	-0.04	-0.06	0.74	0.84	1.39	0.55	0.86	0.61	-0.25		-0.02	0.78		0.809974	0.757107	0.031772	0.004097	0.001474	0.029815	0.013777	0.031135	0.283416		6.29	0.07	6.26	0.13	7.15	0.14	7.09	0.1	6.9	0.14	7.64	0.02		100	100	100	100	100	100
1422876_at	calpain 9 (nCL-4) /// similar to calpain 9 (nCL-4)	NM_023709	639715 /// 73647	gb:NM_023709.1 /DB_XREF=gi:18201860 /GEN=Capn9 /FEA=FLmRNA /CNT=14 /TID=Mm.6209.1 /TIER=FL+Stack /STK=9 /UG=Mm.6209 /LL=73647 /DEF=Mus musculus calpain 9 (nCL-4) (Capn9), mRNA. /PROD=calpain 9 (nCL-4) /FL=gb:NM_023709.1	-0.43	0.57	1.77	0.34	-0.08	-0.42	-0.65	-2.28	-1.63		0.99	2.2		0.41333	0.265664	0.042737	0.579551	0.903367	0.500293	0.003461	0.024653	0.058416		9.11	0.12	8.68	0.45	8.45	0.04	9.02	0.37	6.83	0.42	8.6	0.44		100	100	100	100	100	100
1417917_at	calponin 1	NM_009922	12797	gb:NM_009922.1 /DB_XREF=gi:6753473 /GEN=Cnn1 /FEA=FLmRNA /CNT=100 /TID=Mm.4356.1 /TIER=FL+Stack /STK=33 /UG=Mm.4356 /LL=12797 /DEF=Mus musculus calponin 1 (Cnn1), mRNA. /PROD=calponin 1 /FL=gb:NM_009922.1	0.3	0.69	-0.22	-0.86	-2.27	-1.4	-1.25	-1.74	-0.49		0.39	-0.53		0.52452	0.303846	0.795999	0.094759	0.073717	0.199794	0.111689	0.001076	0.430746		12.31	0.25	12.61	0.36	11.06	0.5	11.75	0.09	10.57	0.13	10.34	0.75		100	100	100	100	100	100
1421861_at	calsyntenin 1	BG065300	65945	gb:BG065300 /DB_XREF=gi:12547863 /DB_XREF=H3029E06-3 /CLONE=H3029E06 /FEA=FLmRNA /CNT=145 /TID=Mm.38993.1 /TIER=Stack /STK=33 /UG=Mm.38993 /LL=65945 /UG_GENE=Clstn1 /UG_TITLE=calsyntenin 1 /FL=gb:NM_023051.1	0.66	1.04	1.17	-0.9	-0.81	0.09	-1.28	-1.32	-0.04		0.38	0.51		0.002092	0.005308	0.024652	0.000791	0.049503	0.722971	0.00126	3.3e-05	0.803184		9.74	0.09	10.39	0.1	8.46	0.13	9.49	0.07	8.42	0.07	9.59	0.22		100	100	100	100	100	100
1419295_at	cAMP responsive element binding protein 3-like 1	BC016447	26427	gb:BC016447.1 /DB_XREF=gi:16741209 /FEA=FLmRNA /CNT=45 /TID=Mm.10353.1 /TIER=FL+Stack /STK=11 /UG=Mm.10353 /LL=26427 /UG_GENE=Oasis-pending /DEF=Mus musculus, old astrocyte specifically induced substance, clone MGC:25246 IMAGE:4921584, mRNA, complete cds. /PROD=old astrocyte specifically induced substance /FL=gb:NM_011957.1 gb:AB017614.1 gb:BC016447.1	-0.35	-0.05	0.6	-0.89	-0.82	0.07	-1.18	-1.76	-0.58		0.29	0.94		0.165769	0.845481	0.134152	0.010974	0.050682	0.808178	0.017816	0.004507	0.133054		11.27	0.11	10.93	0.18	10.09	0.22	10.04	0.12	9.51	0.21	10.11	0.24		100	100	100	100	100	100
1452381_at	cAMP responsive element binding protein 3-like 2	AV021105	208647	gb:AV021105 /DB_XREF=gi:16356372 /DB_XREF=AV021105 /CLONE=1190021J06 /FEA=mRNA /CNT=78 /TID=Mm.169929.1 /TIER=Stack /STK=12 /UG=Mm.169929 /UG_TITLE=Mus musculus, clone IMAGE:3586282, mRNA, partial cds	-0.1	0.09	-0.24	-1.05	-0.99	0.06	-1.24	-0.85	0.4		0.19	-0.14		0.74998	0.648228	0.159028	0.020371	0.023337	0.674309	0.002708	0.005354	0.124502		8.39	0.17	8.29	0.25	7.15	0.17	7.24	0.09	7.55	0.1	7.3	0.1		100	100	100	100	100	100
1430193_at	cancer susceptibility candidate 5 /// similar to cancer susceptibility candidate 5 isoform 2	BF021255	677208 /// 76464	gb:BF021255 /DB_XREF=gi:10752587 /DB_XREF=ux55a05.x1 /CLONE=IMAGE:3514160 /FEA=mRNA /CNT=6 /TID=Mm.180444.1 /TIER=ConsEnd /STK=3 /UG=Mm.180444 /LL=70623 /UG_GENE=5730505K17Rik /UG_TITLE=RIKEN cDNA 5730505K17 gene	-0.26	0.08	-0.29	1.02	0.63	-0.39	0.68	0.66	-0.02		0.34	-0.03		0.064376	0.420464	0.160752	0.000378	0.015231	0.070155	0.00631	0.024196	0.879321		6.7	0.03	6.45	0.09	7.38	0.07	7.46	0.05	7.36	0.11	7.07	0.12		100	100	100	100	100	100
1438833_at	cancer susceptibility candidate 5 /// similar to cancer susceptibility candidate 5 isoform 2	BB818947	677208 /// 76464	gb:BB818947 /DB_XREF=gi:16991576 /DB_XREF=BB818947 /CLONE=G730047C21 /FEA=EST /CNT=10 /TID=Mm.81624.1 /TIER=Stack /STK=9 /UG=Mm.81624 /UG_TITLE=ESTs	-0.15	-0.34	-0.51	0.47	0.69	0.23	0.65	1.05	0.4		-0.18	-0.36		0.748384	0.198188	0.185917	0.252882	0.156021	0.51631	0.133664	0.03226	0.106081		4.84	0.33	4.69	0.32	5.49	0.15	5.15	0.16	5.9	0.11	5.38	0.27		20	25	100	100	66	33
1434172_at	cannabinoid receptor 1 (brain)	BQ177934	12801	gb:BQ177934 /DB_XREF=gi:20353426 /DB_XREF=UI-M-ER0-bwq-o-13-0-UI.r1 /CLONE=IMAGE: 5700708 /FEA=EST /CNT=43 /TID=Mm.39940.1 /TIER=Stack /STK=40 /UG=Mm.39940 /UG_TITLE=ESTs	0.08	0.24	-0.32	-0.5	-1.04	-0.54	-0.65	-0.64	0.01		0.15	-0.4		0.842063	0.100231	0.263241	0.262876	0.058553	0.106218	0.000385	0.001156	0.917685		6.54	0.06	6.62	0.36	5.89	0.06	6.12	0.09	5.9	0.07	5.58	0.21		100	100	100	100	66	33
1450355_a_at	capping protein (actin filament), gelsolin-like	NM_007599	12332	gb:NM_007599.1 /DB_XREF=gi:6680841 /GEN=Capg /FEA=FLmRNA /CNT=2 /TID=Mm.18626.1 /TIER=FL /STK=2 /UG=Mm.18626 /LL=12332 /DEF=Mus musculus capping protein (actin filament), gelsolin-like (Capg), mRNA. /PROD=capping protein (actin filament), gelsolin-like /FL=gb:NM_007599.1	0.09	-0.51	0.13	0.79	1.86	1.07	1.39	1.83	0.44		-0.6	0.03		0.765338	0.144884	0.438835	0.05044	0.001281	0.040397	0.003051	0.000798	0.074272		8.8	0.25	8.89	0.17	10.19	0.13	9.69	0.23	10.63	0.13	10.76	0.03		100	100	100	100	100	100
1447803_x_at	Capping protein (actin filament), gelsolin-like	BB136012	12332	gb:BB136012 /DB_XREF=gi:8790949 /DB_XREF=BB136012 /CLONE=9830132D17 /FEA=EST /CNT=2 /TID=Mm.70286.1 /TIER=ConsEnd /STK=2 /UG=Mm.70286 /UG_TITLE=ESTs, Highly similar to CAPG MOUSE MACROPHAGE CAPPING PROTEIN (M.musculus)	-0.05	-1.47	0.18	-1.04	0.4	1.45	0.38	0.17	-0.21		-1.42	0.23		0.820925	0.115796	0.516408	0.220417	0.133466	0.126229	0.401142	0.544036	0.631025		3.79	0.2	3.74	0.08	4.17	0.34	2.7	0.6	3.96	0.18	4.15	0.18		80	100	66	33	33	66
1455540_at	carbamoyl-phosphate synthetase 1	AV239350	227231	gb:AV239350 /DB_XREF=gi:16386498 /DB_XREF=AV239350 /CLONE=4732433M03 /FEA=EST /CNT=74 /TID=Mm.21539.2 /TIER=Stack /STK=11 /UG=Mm.21539 /LL=28143 /UG_GENE=D1Ucla3 /UG_TITLE=DNA segment, Chr 1, University of California at Los Angeles 3	0.53	0.65	1.25	-0.16	-0.21	-0.06	-0.28	-0.94	-0.66		0.12	0.73		0.043801	0.115101	0.00365	0.608868	0.367496	0.848386	0.343114	0.000151	0.093714		7.9	0.07	8.43	0.17	7.62	0.23	8.27	0.23	6.97	0.07	8.22	0.13		100	100	100	100	100	100
1453393_a_at	carbohydrate (chondroitin 6/keratan) sulfotransferase 4	AK009113	26887	gb:AK009113.1 /DB_XREF=gi:12843701 /GEN=Chst4 /FEA=mRNA /CNT=6 /TID=Mm.89207.2 /TIER=ConsEnd /STK=4 /UG=Mm.89207 /LL=26887 /UG_TITLE=carbohydrate (chondroitin 6keratan) sulfotransferase 4 /DEF=Mus musculus adult male tongue cDNA, RIKEN full-length enriched library, clone:2310003G18:carbohydrate (chondroitin 6keratan) sulfotransferase 4, full insert sequence.	-0.55	-0.23	0.64	1.32	0.42	-0.9	1.01	-0.76	-1.77		0.31	1.18		0.073352	0.367429	0.202709	0.005537	0.364233	0.119424	0.013115	0.006939	0.004581		9.76	0.16	9.21	0.2	10.77	0.2	10.54	0.04	9	0.1	9.63	0.35		100	100	100	100	100	100
1428902_at	carbohydrate sulfotransferase 11	AK003880	58250	gb:AK003880.1 /DB_XREF=gi:12834816 /FEA=mRNA /CNT=28 /TID=Mm.41333.1 /TIER=Stack /STK=18 /UG=Mm.41333 /LL=68647 /UG_GENE=1110020P09Rik /UG_TITLE=RIKEN cDNA 1110020P09 gene /DEF=Mus musculus 18 days embryo whole body cDNA, RIKEN full-length enriched library, clone:1110020P09:Metallothionein containing protein (reverse), full insert sequence.	-0.23	0.46	0.03	-0.08	-0.83	-0.75	-0.78	-1.09	-0.32		0.7	0.26		0.525252	0.173978	0.921436	0.800749	0.02693	0.066712	0.051578	0.034739	0.359853		6.97	0.29	6.74	0.19	6.2	0.07	6.66	0.23	5.88	0.27	5.92	0.18		100	100	100	100	66	100
1416193_at	carbonic anhydrase 1	BC011223	12346	gb:BC011223.1 /DB_XREF=gi:15029974 /FEA=FLmRNA /CNT=209 /TID=Mm.3471.1 /TIER=FL+Stack /STK=115 /UG=Mm.3471 /LL=12346 /UG_GENE=Car1 /DEF=Mus musculus, carbonic anhydrase 1, clone MGC:18584 IMAGE:4208180, mRNA, complete cds. /PROD=carbonic anhydrase 1 /FL=gb:NM_009799.1 gb:M32452.1 gb:BC011223.1	0.21	0.04	3.4	-1.73	-1	0.72	-1.55	-4.19	-2.64		-0.18	3.19		0.131293	0.951147	0.018105	0.004241	0.050568	0.100248	0.098741	0.019366	0.032366		13.14	0.07	13.35	0.1	11.58	0.54	11.62	0.2	8.95	0.61	12.35	0.27		100	100	100	100	100	100
1424547_at	carbonic anhydrase 10	BC017606	72605	gb:BC017606.1 /DB_XREF=gi:17160864 /FEA=FLmRNA /CNT=58 /TID=Mm.94055.1 /TIER=FL+Stack /STK=25 /UG=Mm.94055 /DEF=Mus musculus, Carbonic anhydrase-related protein 10, clone MGC:27641 IMAGE:4507552, mRNA, complete cds. /PROD=Carbonic anhydrase-related protein 10 /FL=gb:BC017606.1	0.44	-0.11	1.14	-0.43	0.12	0.55	0.11	-0.58	-0.7		-0.54	0.7		0.164398	0.73256	0.087729	0.167862	0.792247	0.25372	0.72222	0.245992	0.199246		3.44	0.16	3.87	0.22	3.55	0.25	3.44	0.14	2.85	0.37	3.99	0.35		20	0	0	0	0	0
1449434_at	carbonic anhydrase 3	NM_007606	12350	gb:AK003671.1 /DB_XREF=gi:12834480 /GEN=Car3 /FEA=FLmRNA /CNT=422 /TID=Mm.300.1 /TIER=Stack /STK=91 /UG=Mm.300 /LL=12350 /UG_TITLE=carbonic anhydrase 3 /DEF=Mus musculus 18 days embryo whole body cDNA, RIKEN full-length enriched library, clone:1110013P06:carbonic anhydrase 3, full insert sequence. /FL=gb:BC011129.1 gb:NM_007606.1 gb:M27796.1	0.46	2.25	0.7	1.77	-1.1	-2.87	-0.03	-1.35	-1.32		1.8	0.25		0.824201	0.407248	0.715788	0.317707	0.573153	0.11534	0.992114	0.518197	0.64128		9.37	1.31	9.83	1.48	9.35	2.16	11.6	0.09	8.03	1.42	8.73	1.08		100	100	100	100	100	100
1460256_at	carbonic anhydrase 3	NM_007606	12350	gb:NM_007606.1 /DB_XREF=gi:6671675 /GEN=Car3 /FEA=FLmRNA /CNT=422 /TID=Mm.300.1 /TIER=FL+Stack /STK=10 /UG=Mm.300 /LL=12350 /DEF=Mus musculus carbonic anhydrase 3 (Car3), mRNA. /PROD=carbonic anhydrase 3 /FL=gb:BC011129.1 gb:NM_007606.1 gb:M27796.1	0.31	1.5	0.22	1.69	-1.12	-2.81	0.49	-1.03	-1.53		1.2	-0.09		0.823303	0.423005	0.847082	0.193711	0.430502	0.077061	0.793229	0.388013	0.428983		8.19	0.86	8.49	1.01	8.68	1.5	10.18	0.03	7.15	0.7	7.37	0.83		80	100	100	100	66	100
1453588_at	carbonic anhydrase 3	BB213876	12350	gb:BB213876 /DB_XREF=gi:16352913 /DB_XREF=BB213876 /CLONE=A530014M23 /FEA=mRNA /CNT=13 /TID=Mm.160284.1 /TIER=ConsEnd /STK=1 /UG=Mm.160284 /UG_TITLE=Mus musculus adult male xiphoid cartilage cDNA, RIKEN full-length enriched library, clone:5230400J22:carbonic anhydrase 3, full insert sequence	-0.32	0.65	0.4	0.68	-0.39	-1.07	-0.29	-1.11	-0.81		0.97	0.72		0.691694	0.319287	0.336791	0.313571	0.563271	0.056774	0.70353	0.109408	0.239972		4.75	0.54	4.43	0.54	4.45	0.49	5.11	0.22	3.64	0.07	4.04	0.32		20	25	0	33	0	0
1418094_s_at	carbonic anhydrase 4	NM_007607	12351	gb:NM_007607.1 /DB_XREF=gi:6671677 /GEN=Car4 /FEA=FLmRNA /CNT=72 /TID=Mm.1641.1 /TIER=FL+Stack /STK=30 /UG=Mm.1641 /LL=12351 /DEF=Mus musculus carbonic anhydrase 4 (Car4), mRNA. /PROD=carbonic anhydrase 4 /FL=gb:NM_007607.1 gb:BC012704.1	0.42	0.11	4.18	-0.37	-2.19	-1.83	-0.06	-5.96	-5.9		-0.31	3.77		0.116357	0.542631	0.023666	0.159935	0.117935	0.159569	0.75701	0.001028	0.004102		12.41	0.18	12.83	0.15	12.35	0.03	12.46	0.16	6.45	0.39	10.64	0.85		100	100	100	100	66	100
1448949_at	carbonic anhydrase 4	NM_007607	12351	gb:NM_007607.1 /DB_XREF=gi:6671677 /GEN=Car4 /FEA=FLmRNA /CNT=72 /TID=Mm.1641.1 /TIER=FL+Stack /STK=30 /UG=Mm.1641 /LL=12351 /DEF=Mus musculus carbonic anhydrase 4 (Car4), mRNA. /PROD=carbonic anhydrase 4 /FL=gb:NM_007607.1 gb:BC012704.1	0.3	0.07	5.32	-0.18	-1.76	-1.59	0.05	-6.79	-6.84		-0.23	5.03		0.121724	0.606589	0.010942	0.290579	0.144051	0.169392	0.766859	0.014818	0.016283		12.86	0.14	13.16	0.09	12.91	0.04	12.98	0.12	6.07	0.89	11.39	0.76		100	100	100	100	100	100
1427482_a_at	carbonic anhydrase 8 /// similar to Carbonic anhydrase-related protein (CARP) (CA-VIII)	X61397	12319 /// 676792	gb:X61397.1 /DB_XREF=gi:50286 /FEA=mRNA /CNT=10 /TID=Mm.156583.2 /TIER=ConsEnd /STK=0 /UG=Mm.156583 /LL=12319 /UG_GENE=Cals1 /DEF=Mouse mRNA for carbonic anhydrase-related polypeptide. /PROD=carbonic anhydrase-related polypeptide	-0.13	0.17	0.13	0.3	1.69	1.39	0.01	1.44	1.43		0.29	0.25		0.654775	0.598239	0.814227	0.35875	0.032296	0.043858	0.972347	0.036985	0.047495		6.62	0.23	6.49	0.14	6.63	0.15	6.79	0.25	8.05	0.37	8.18	0.37		100	100	100	100	100	100
1460196_at	carbonyl reductase 1	NM_007620	12408	gb:NM_007620.1 /DB_XREF=gi:6671689 /GEN=Cbr1 /FEA=FLmRNA /CNT=120 /TID=Mm.26940.1 /TIER=FL+Stack /STK=62 /UG=Mm.26940 /LL=12408 /DEF=Mus musculus carbonyl reductase 1 (Cbr1), mRNA. /PROD=carbonyl reductase /FL=gb:BC012714.1 gb:U31966.1 gb:NM_007620.1	0.55	0.94	1.21	-0.53	-0.44	0.09	-0.91	-1.1	-0.18		0.38	0.66		0.012875	0.00152	0.132258	0.01663	0.473348	0.881202	2.6e-05	0.003798	0.262646		10.6	0.06	11.15	0.12	9.69	0.05	10.62	0.08	9.51	0.12	10.71	0.5		100	100	100	100	100	100
1418509_at	carbonyl reductase 2	BC010758	12409	gb:BC010758.1 /DB_XREF=gi:14789661 /FEA=FLmRNA /CNT=99 /TID=Mm.21454.1 /TIER=FL+Stack /STK=22 /UG=Mm.21454 /LL=12409 /UG_GENE=Cbr2 /DEF=Mus musculus, Similar to carbonyl reductase 2, clone MGC:18465 IMAGE:4219349, mRNA, complete cds. /PROD=Similar to carbonyl reductase 2 /FL=gb:NM_007621.1 gb:BC010758.1	-0.26	0.63	0.23	0.06	0.89	0.83	-0.82	0.41	1.23		0.88	0.48		0.132111	0.138032	0.597563	0.8437	0.002762	0.070188	0.000431	0.373126	0.075292		9.4	0.08	9.14	0.12	8.57	0.01	9.2	0.26	9.81	0.36	10.03	0.11		100	100	100	100	100	100
1427912_at	carbonyl reductase 3	AK003232	109857	gb:AK003232.1 /DB_XREF=gi:12833771 /FEA=mRNA /CNT=39 /TID=Mm.4512.1 /TIER=Stack /STK=27 /UG=Mm.4512 /LL=68542 /UG_GENE=1110001J05Rik /UG_TITLE=RIKEN cDNA 1110001J05 gene /DEF=Mus musculus 18 days embryo whole body cDNA, RIKEN full-length enriched library, clone:1110001J05:homolog to CARBONYL REDUCTASE (EC 1.1.1.184), full insert sequence.	1.56	2.27	2	0.96	0.11	-0.85	0.25	-0.32	-0.57		0.71	0.43		0.000143	0.006266	0.157814	0.028057	0.916289	0.449707	0.214603	0.15067	0.015575		7.68	0.17	9.24	0.11	7.93	0.05	10.21	0.22	7.36	0.1	9.35	0.91		100	100	100	100	100	100
1417257_at	carboxyl ester lipase	BC006872	12613	gb:BC006872.1 /DB_XREF=gi:13905159 /FEA=FLmRNA /CNT=347 /TID=Mm.4349.1 /TIER=FL+Stack /STK=50 /UG=Mm.4349 /LL=12613 /UG_GENE=Cel /DEF=Mus musculus, carboxyl ester lipase, clone MGC:6484 IMAGE:2646703, mRNA, complete cds. /PROD=carboxyl ester lipase /FL=gb:U33169.1 gb:U37386.1 gb:BC006872.1 gb:NM_009885.1	1.44	-0.08	-0.11	-1.35	-1.35	0.01	0.16	0.2	0.04		-1.51	-1.55		0.4357	0.497576	0.465953	0.461185	0.463513	0.9635	0.211865	0.051954	0.736885		5.9	0.05	7.34	1.6	6.06	0.09	5.98	0.01	6.1	0.06	5.99	0.12		40	75	33	66	0	33
1449486_at	carboxylesterase 1	NM_021456	12623	gb:NM_021456.1 /DB_XREF=gi:10946841 /GEN=Ces1 /FEA=FLmRNA /CNT=30 /TID=Mm.22720.1 /TIER=FL+Stack /STK=9 /UG=Mm.22720 /LL=12623 /DEF=Mus musculus carboxylesterase 1 (Ces1), mRNA. /PROD=carboxylesterase 1 /FL=gb:BC026897.1 gb:NM_021456.1 gb:BC021150.1	1.22	1.44	0.89	0.1	-0.71	-0.8	-0.12	-0.38	-0.26		0.22	-0.33		0.007709	0.117684	0.007312	0.880747	0.05873	0.279979	0.520962	0.084774	0.125099		5.34	0.16	6.56	0.25	5.22	0.09	6.65	0.55	4.96	0.1	5.85	0.13		40	100	66	100	33	100
1424245_at	carboxylesterase 2 /// similar to carboxylesterase 2	BC015290	234671 /// 667754	gb:BC015290.1 /DB_XREF=gi:15929733 /FEA=FLmRNA /CNT=109 /TID=Mm.28191.1 /TIER=FL+Stack /STK=43 /UG=Mm.28191 /DEF=Mus musculus, Similar to carboxylesterase 2 (intestine, liver), clone MGC:18908 IMAGE:4241028, mRNA, complete cds. /PROD=Similar to carboxylesterase 2 (intestine,liver) /FL=gb:BC015290.1 gb:BC024552.1	-0.29	-0.12	2.39	-1.09	-1.03	0.06	-1.26	-3.71	-2.45		0.17	2.68		0.278063	0.641257	0.006447	0.005727	0.019369	0.827059	0.005199	0.002462	0.006646		12.49	0.16	12.2	0.19	11.23	0.19	11.11	0.12	8.78	0.34	11.17	0.22		100	100	100	100	100	100
1435370_a_at	carboxylesterase 3	AI315015	104158	gb:AI315015 /DB_XREF=gi:4030282 /DB_XREF=uj23d06.x1 /CLONE=IMAGE:1920779 /FEA=EST /CNT=21 /TID=Mm.120807.2 /TIER=Stack /STK=17 /UG=Mm.120807 /LL=104158 /UG_GENE=Ces3 /UG_TITLE=carboxylesterase 3	0.7	0.41	0.85	-1.06	-2.33	-1.28	-0.77	-2.49	-1.72		-0.29	0.16		0.011875	0.338108	0.341689	0.024702	0.055201	0.161217	0.099276	0.029554	0.052745		6.92	0.14	7.61	0.15	6.15	0.29	6.56	0.24	4.43	0.5	5.28	0.61		100	100	100	100	100	100
1435371_x_at	carboxylesterase 3	AI315015	104158	gb:AI315015 /DB_XREF=gi:4030282 /DB_XREF=uj23d06.x1 /CLONE=IMAGE:1920779 /FEA=EST /CNT=21 /TID=Mm.120807.2 /TIER=Stack /STK=17 /UG=Mm.120807 /LL=104158 /UG_GENE=Ces3 /UG_TITLE=carboxylesterase 3	0.7	0.4	0.61	-1.17	-2.35	-1.18	-0.88	-2.27	-1.39		-0.29	-0.08		0.013134	0.357102	0.511476	0.006712	0.079748	0.243048	0.092563	0.014612	0.05078		6.64	0.17	7.34	0.13	5.77	0.32	6.16	0.18	4.37	0.38	4.98	0.73		40	50	100	100	33	33
1427137_at	carboxylesterase 5	BC022148	234673	gb:BC022148.1 /DB_XREF=gi:18381027 /FEA=mRNA /CNT=22 /TID=Mm.218630.1 /TIER=Stack /STK=14 /UG=Mm.218630 /DEF=Mus musculus, clone IMAGE:5102191, mRNA, partial cds. /PROD=Unknown (protein for IMAGE:5102191)	0.39	0.15	2.72	0.4	1.08	0.68	0.64	-1.25	-1.89		-0.24	2.33		0.210288	0.540789	0.035479	0.245153	0.020375	0.07959	0.009243	0.173158	0.086981		9.45	0.13	9.84	0.24	10.09	0.11	10.24	0.19	8.2	0.61	10.92	0.22		100	100	100	100	100	100
1449375_at	carboxylesterase 6	NM_133960	102022	gb:NM_133960.1 /DB_XREF=gi:19527177 /GEN=AI266984 /FEA=FLmRNA /CNT=63 /TID=Mm.212983.1 /TIER=FL+Stack /STK=12 /UG=Mm.212983 /LL=102022 /DEF=Mus musculus expressed sequence AI266984 (AI266984), mRNA. /PROD=expressed sequence AI266984 /FL=gb:BC024491.1 gb:BC026643.1 gb:BC025812.1 gb:BC024517.1 gb:NM_133960.1 gb:BC025537.1	0.24	0.31	1.11	-1.07	-1.34	-0.27	-1.14	-2.22	-1.07		0.07	0.88		0.150652	0.16954	0.119622	0.009203	0.074668	0.565389	0.001913	0.02293	0.106521		10.07	0.13	10.3	0.03	8.92	0.14	9.24	0.12	7.85	0.41	8.96	0.39		100	100	100	100	100	100
1428062_at	carboxypeptidase A1	AK003088	109697	gb:AK003088.1 /DB_XREF=gi:12833526 /FEA=mRNA /CNT=490 /TID=Mm.25377.1 /TIER=Stack /STK=240 /UG=Mm.25377 /LL=66097 /UG_GENE=0910001L12Rik /UG_TITLE=RIKEN cDNA 0910001L12 gene /DEF=Mus musculus adult male spleen cDNA, RIKEN full-length enriched library, clone:0910001L12:homolog to CARBOXYPEPTIDASE A1 PRECURSOR (EC 3.4.17.1) (RAT), full insert sequence.	1.42	-0.25	0.08	-1.62	-1.46	0.16	0.05	-0.12	-0.17		-1.67	-1.34		0.413109	0.091187	0.648868	0.357646	0.400118	0.238095	0.417291	0.464081	0.326967		6.78	0.04	8.2	1.5	6.83	0.04	6.58	0.09	6.66	0.13	6.74	0.07		0	25	0	0	0	0
1454623_at	carboxypeptidase A2, pancreatic	BG141511	232680	gb:BG141511 /DB_XREF=gi:12644846 /DB_XREF=ia89d04.x1 /CLONE=IMAGE:5645598 /FEA=EST /CNT=241 /TID=Mm.30780.2 /TIER=Stack /STK=125 /UG=Mm.30780 /LL=67868 /UG_GENE=Ela3b /UG_TITLE=elastase 3B, pancreatic	1	-0.16	0.1	-0.84	-0.81	0.03	0.33	0.1	-0.23		-1.17	-0.91		0.4808	0.280892	0.520903	0.552234	0.564607	0.847039	0.001819	0.479094	0.165137		6.38	0.05	7.39	1.25	6.71	0.03	6.55	0.11	6.48	0.11	6.58	0.08		40	25	0	33	0	0
1440617_at	carboxypeptidase A6	BB072673	329093	gb:BB072673 /DB_XREF=gi:16260159 /DB_XREF=BB072673 /CLONE=9030616D13 /FEA=EST /CNT=5 /TID=Mm.183897.1 /TIER=ConsEnd /STK=5 /UG=Mm.183897 /UG_TITLE=ESTs, Weakly similar to S29127 carboxypeptidase A (H.sapiens)	0.18	0.4	0.5	-0.87	-1.9	-1.04	-1.09	-2.22	-1.14		0.22	0.32		0.717118	0.222664	0.262178	0.107209	0.012763	0.08241	0.024506	0.000877	0.030116		6.92	0.28	7.1	0.38	5.83	0.23	6.23	0.05	4.69	0.07	5.19	0.33		100	100	100	100	33	66
1428102_at	carboxypeptidase B1 (tissue)	AK003061	76703	gb:AK003061.1 /DB_XREF=gi:12833482 /FEA=mRNA /CNT=205 /TID=Mm.34692.1 /TIER=Stack /STK=114 /UG=Mm.34692 /LL=76703 /UG_GENE=Cpb1 /UG_TITLE=carboxypeptidase B1 (tissue) /DEF=Mus musculus adult male spleen cDNA, RIKEN full-length enriched library, clone:0910001A18:homolog to CARBOXYPEPTIDASE B PRECURSOR (EC 3.4.17.2), full insert sequence.	1.71	0.13	-0.09	-1.97	-2.19	-0.21	-0.4	-0.38	0.01		-1.57	-1.81		0.46572	0.176858	0.496612	0.406799	0.3642	0.195365	0.013606	0.016317	0.684778		5.38	0.1	7.09	2.05	4.98	0.02	5.12	0.07	4.99	0.01	4.9	0.11		0	25	0	0	0	0
1447392_s_at	carboxypeptidase D	BB710395	12874	gb:BB710395 /DB_XREF=gi:16063564 /DB_XREF=BB710395 /CLONE=B020012E22 /FEA=EST /CNT=2 /TID=Mm.52325.1 /TIER=ConsEnd /STK=2 /UG=Mm.52325 /UG_TITLE=ESTs, Highly similar to gp180-carboxypeptidase D-like enzyme (M.musculus)	-0.14	0.04	0.07	1.14	0.37	-0.77	0.97	0.16	-0.81		0.17	0.21		0.792576	0.872824	0.86143	0.084746	0.509299	0.061741	0.0065	0.671696	0.109458		6.34	0.12	6.21	0.46	7.31	0.16	7.35	0.14	6.5	0.32	6.58	0.24		100	50	100	100	100	100
1415949_at	carboxypeptidase E	BC010197	12876	gb:BC010197.1 /DB_XREF=gi:16307317 /FEA=FLmRNA /CNT=333 /TID=Mm.31395.1 /TIER=FL+Stack /STK=161 /UG=Mm.31395 /LL=12876 /UG_GENE=Cpe /DEF=Mus musculus, Carboxypeptidase E, clone MGC:7101 IMAGE:3157558, mRNA, complete cds. /PROD=Carboxypeptidase E /FL=gb:NM_013494.1 gb:U23184.1 gb:BC010197.1	0.16	0.03	0.51	-0.6	-1.78	-1.18	-0.47	-2.12	-1.66		-0.13	0.34		0.588897	0.879093	0.380668	0.081768	0.025678	0.076529	0.089116	0.008268	0.030462		11.3	0.2	11.46	0.21	10.83	0.1	10.86	0.18	9.17	0.34	9.68	0.39		100	100	100	100	100	100
1439437_x_at	carboxypeptidase E /// similar to carboxypeptidase E	BB435432	12876 /// 677374	gb:BB435432 /DB_XREF=gi:9275159 /DB_XREF=BB435432 /CLONE=C820013M16 /FEA=EST /CNT=8 /TID=Mm.31395.5 /TIER=Stack /STK=8 /UG=Mm.31395 /LL=12876 /UG_GENE=Cpe /UG_TITLE=carboxypeptidase E	0.46	-0.13	0.32	-0.71	-1.57	-0.86	-0.12	-1.43	-1.31		-0.59	-0.14		0.111384	0.762144	0.490469	0.174196	0.02398	0.158737	0.527058	0.010521	0.012545		7.26	0.11	7.72	0.21	7.13	0.14	7.01	0.36	5.82	0.23	6.14	0.35		0	0	0	0	0	0
1429413_at	carboxypeptidase M	AK017670	70574	gb:AK017670.1 /DB_XREF=gi:12857026 /FEA=mRNA /CNT=110 /TID=Mm.41748.1 /TIER=Stack /STK=23 /UG=Mm.41748 /LL=70574 /UG_GENE=5730456K23Rik /UG_TITLE=RIKEN cDNA 5730456K23 gene /DEF=Mus musculus 8 days embryo whole body cDNA, RIKEN full-length enriched library, clone:5730456K23:homolog to CARBOXYPEPTIDASE M PRECURSOR (EC 3.4.17.12), full insert sequence.	0.86	1.04	0.83	-1.29	-2.29	-0.99	-1.47	-2.26	-0.79		0.18	-0.03		0.004277	0.000676	0.09347	0.000493	0.008705	0.074783	0.000355	2.9e-05	0.005715		9.36	0.17	10.22	0.11	7.89	0.07	8.93	0.05	7.1	0.11	7.93	0.3		100	100	100	100	100	100
1453009_at	carboxypeptidase M	AK004327	70574	gb:AK004327.1 /DB_XREF=gi:12835470 /FEA=mRNA /CNT=27 /TID=Mm.35372.1 /TIER=Stack /STK=13 /UG=Mm.35372 /LL=66207 /UG_GENE=1110060I01Rik /UG_TITLE=RIKEN cDNA 1110060I01 gene /DEF=Mus musculus 18 days embryo whole body cDNA, RIKEN full-length enriched library, clone:1110060I01:unclassifiable, full insert sequence.	0.93	1.4	1.01	-2.01	-3.09	-1.08	-2.49	-3.16	-0.68		0.48	0.07		0.008703	0.004052	0.181269	0.000137	0.021844	0.168476	6.8e-05	1.7e-05	0.017253		9.26	0.21	10.19	0.11	6.78	0.12	8.18	0.04	6.1	0.12	7.1	0.51		100	100	100	100	33	100
1427459_at	carboxypeptidase N, polypeptide 2	BC025836	71756	gb:BC025836.1 /DB_XREF=gi:19388016 /FEA=mRNA /CNT=41 /TID=Mm.158752.1 /TIER=ConsEnd /STK=0 /UG=Mm.158752 /LL=71756 /UG_GENE=1300018K11Rik /DEF=Mus musculus, Similar to carboxypeptidase N, polypeptide 2, 83kD, clone IMAGE:5135502, mRNA, partial cds. /PROD=Similar to carboxypeptidase N, polypeptide 2,83kD	0.25	0.11	1.57	0.91	1	0.08	1.05	-0.33	-1.38		-0.14	1.33		0.254133	0.689876	0.022279	0.018828	0.050692	0.824993	0.0129	0.052828	0.004937		5.23	0.08	5.47	0.17	6.28	0.17	6.39	0.19	4.9	0.1	6.47	0.29		40	75	100	100	0	100
1460248_at	carboxypeptidase X 2 (M14 family)	AF017639	55987	gb:AF017639.1 /DB_XREF=gi:2921091 /FEA=FLmRNA /CNT=35 /TID=Mm.10233.1 /TIER=FL+Stack /STK=15 /UG=Mm.10233 /LL=55987 /UG_GENE=Cpxm2 /DEF=Mus musculus carboxypeptidase X2 mRNA, complete cds. /PROD=carboxypeptidase X2 /FL=gb:BC021444.1 gb:AF017639.1 gb:NM_018867.2	-0.05	0.61	0.17	-0.51	-1.47	-0.96	-1.17	-1.68	-0.52		0.66	0.21		0.920508	0.094029	0.772334	0.255143	0.062608	0.161826	0.016025	0.004882	0.183432		7.37	0.29	7.32	0.34	6.2	0.2	6.81	0.19	5.68	0.25	5.85	0.46		100	100	100	100	100	100
1429737_a_at	cardiolipin synthase 1	AK016165	66586	gb:AK016165.1 /DB_XREF=gi:12854792 /FEA=mRNA /CNT=19 /TID=Mm.37972.1 /TIER=Stack /STK=9 /UG=Mm.37972 /LL=66586 /UG_GENE=0610009I22Rik /UG_TITLE=RIKEN cDNA 0610009I22 gene /DEF=Mus musculus adult male testis cDNA, RIKEN full-length enriched library, clone:4930557M15:homolog to human DJ967N21.6 (NOVEL CDP-ALCOHOL PHOSPHATIDYLTRANSFERASE FAMILY MEMBER PROTEIN) (CAPTASE-ISO), full insert sequence.	0.04	0.04	-0.22	1.03	0.61	-0.42	1.02	0.87	-0.15		0.01	-0.26		0.908189	0.732715	0.459843	0.041645	0.162935	0.195798	0.005969	0.019889	0.45109		8.52	0.04	8.56	0.3	9.54	0.11	9.59	0.02	9.39	0.15	9.17	0.22		100	100	100	100	100	100
1420627_a_at	casein alpha	NM_007784	12990	gb:NM_007784.1 /DB_XREF=gi:6681054 /GEN=Csna /FEA=FLmRNA /CNT=33 /TID=Mm.25789.1 /TIER=FL /STK=3 /UG=Mm.25789 /LL=12990 /DEF=Mus musculus casein alpha (Csna), mRNA. /PROD=casein alpha /FL=gb:M36780.1 gb:BC003859.1 gb:NM_007784.1	0.03	1.06	-0.19	1.2	0.04	-1.17	0.18	0.26	0.08		1.02	-0.22		0.532482	0.446222	0.222347	0.395793	0.366821	0.407903	0.024663	0.134167	0.54848		5.53	0.03	5.56	0.03	5.71	0.04	6.76	1.12	5.79	0.11	5.6	0.02		20	0	0	66	33	0
1419735_at	casein kappa	NM_007786	12994	gb:NM_007786.1 /DB_XREF=gi:6681060 /GEN=Csnk /FEA=FLmRNA /CNT=78 /TID=Mm.3975.1 /TIER=FL /STK=6 /UG=Mm.3975 /LL=12994 /DEF=Mus musculus casein kappa (Csnk), mRNA. /PROD=casein kappa /FL=gb:NM_007786.1	-0.07	1.18	0.08	1.5	0.04	-1.45	0.25	-0.1	-0.35		1.25	0.14		0.530305	0.419201	0.764598	0.328509	0.834192	0.339524	0.447778	0.60351	0.335409		5.37	0.04	5.31	0.09	5.62	0.26	6.8	1.17	5.27	0.16	5.35	0.17		20	0	33	66	0	33
1458994_at	Casein kinase 1, gamma 3	BM215803	70425	gb:BM215803 /DB_XREF=gi:17774422 /DB_XREF=C0871A02-3 /CLONE=C0871A02 /FEA=EST /CNT=3 /TID=Mm.212526.1 /TIER=ConsEnd /STK=2 /UG=Mm.212526 /UG_TITLE=ESTs	-1.4	-0.96	-1.38	-0.45	-0.28	0.17	-0.89	-0.31	0.58		0.44	0.03		6.6e-05	0.051713	0.003683	0.220492	0.114531	0.597569	0.001868	0.18351	0.044769		8.52	0.09	7.12	0.11	7.63	0.11	6.67	0.26	8.21	0.16	6.84	0.09		100	100	100	100	100	100
1419034_at	casein kinase II, alpha 1 polypeptide	BB283759	12995	gb:NM_007788.1 /DB_XREF=gi:7106274 /GEN=Csnk2a1-rs4 /FEA=FLmRNA /CNT=162 /TID=Mm.23692.1 /TIER=FL+Stack /STK=14 /UG=Mm.23692 /LL=12999 /DEF=Mus musculus casein kinase II, alpha 1 related sequence 4 (Csnk2a1-rs4), mRNA. /PROD=casein kinase II, alpha 1 related sequence 4 /FL=gb:NM_007788.1 gb:U51866.1 gb:BC026149.1	1.75	1.69	1.98	0.03	0.34	0.31	0.09	0.12	0.03		-0.06	0.22		4e-06	0.00356	0.000778	0.900965	0.025836	0.254067	0.630159	0.500913	0.88438		7.19	0.1	8.94	0.09	7.28	0.14	8.97	0.2	7.31	0.12	9.28	0.06		100	100	100	100	100	100
1419035_s_at	casein kinase II, alpha 1 polypeptide	BB283759	12995	gb:NM_007788.1 /DB_XREF=gi:7106274 /GEN=Csnk2a1-rs4 /FEA=FLmRNA /CNT=162 /TID=Mm.23692.1 /TIER=FL+Stack /STK=14 /UG=Mm.23692 /LL=12999 /DEF=Mus musculus casein kinase II, alpha 1 related sequence 4 (Csnk2a1-rs4), mRNA. /PROD=casein kinase II, alpha 1 related sequence 4 /FL=gb:NM_007788.1 gb:U51866.1 gb:BC026149.1	1.33	1.54	1.92	0.38	0.41	0.03	0.18	-0.18	-0.36		0.2	0.59		0.000325	0.002905	0.003192	0.139093	0.100061	0.908877	0.218955	0.086583	0.048593		6.65	0.07	7.98	0.13	6.82	0.1	8.36	0.16	6.47	0.05	8.39	0.15		100	100	100	100	100	100
1434829_at	Casitas B-lineage lymphoma	BB487560	12402	gb:BB487560 /DB_XREF=gi:16441531 /DB_XREF=BB487560 /CLONE=D430042L22 /FEA=EST /CNT=47 /TID=Mm.40279.1 /TIER=Stack /STK=24 /UG=Mm.40279 /UG_TITLE=ESTs	0.21	0.19	0.09	-1.18	-0.92	0.27	-1.16	-0.8	0.37		-0.02	-0.12		0.156276	0.099743	0.689644	0.000342	0.006186	0.18681	4e-06	0.022662	0.119765		10.05	0.05	10.26	0.11	8.89	0.04	9.08	0.07	9.26	0.15	9.34	0.14		100	100	100	100	100	100
1446608_at	Casitas B-lineage lymphoma	BB458874	12402	gb:BB458874 /DB_XREF=gi:16426329 /DB_XREF=BB458874 /CLONE=D130059A10 /FEA=EST /CNT=2 /TID=Mm.215980.1 /TIER=ConsEnd /STK=2 /UG=Mm.215980 /UG_TITLE=ESTs	0.54	0.13	0.08	-1.79	-1.23	0.56	-1.38	-0.77	0.61		-0.41	-0.46		0.089814	0.254719	0.787385	0.00356	0.008556	0.093326	5.5e-05	0.048845	0.082701		7.61	0.08	8.14	0.22	6.23	0.08	6.36	0.03	6.84	0.21	6.92	0.19		100	100	100	100	100	100
1458469_at	Casitas B-lineage lymphoma b	BB205662	208650	gb:BB205662 /DB_XREF=gi:16352010 /DB_XREF=BB205662 /CLONE=A430068F03 /FEA=EST /CNT=5 /TID=Mm.215577.1 /TIER=ConsEnd /STK=2 /UG=Mm.215577 /UG_TITLE=ESTs	0.25	0.39	-0.8	-1.04	-0.71	0.32	-1.17	0.34	1.51		0.13	-1.05		0.254803	0.191189	0.007402	0.014723	0.02017	0.252654	2.7e-05	0.067713	0.00192		8.43	0.09	8.68	0.17	7.26	0.05	7.65	0.2	8.78	0.11	7.97	0.11		100	100	100	100	100	100
1443430_at	CASP2 and RIPK1 domain containing adaptor with death domain	BM234069	12905	gb:BM234069 /DB_XREF=gi:17869339 /DB_XREF=K0345A06-3 /CLONE=K0345A06 /FEA=EST /CNT=3 /TID=Mm.218009.1 /TIER=ConsEnd /STK=3 /UG=Mm.218009 /UG_TITLE=ESTs	0.33	0.02	-0.1	-1.38	-0.59	0.79	-1.08	-0.17	0.91		-0.3	-0.42		0.281028	0.788795	0.583036	0.010449	0.089374	0.006059	9.2e-05	0.387597	0.011179		6.91	0.09	7.23	0.24	5.83	0.07	5.86	0.02	6.74	0.14	6.64	0.08		100	100	66	100	100	100
1418981_at	caspase 12	NM_009808	12364	gb:BG074173 /DB_XREF=gi:12556742 /DB_XREF=H3131G02-3 /CLONE=H3131G02 /FEA=FLmRNA /CNT=64 /TID=Mm.42163.1 /TIER=Stack /STK=16 /UG=Mm.42163 /LL=12364 /UG_GENE=Casp12 /UG_TITLE=caspase 12 /FL=gb:NM_009808.1	0.02	0.47	-0.79	0.42	-0.91	-1.33	-0.03	-0.1	-0.07		0.45	-0.81		0.951733	0.331972	0.058285	0.172468	0.040169	0.013587	0.948407	0.721148	0.858827		7.98	0.25	7.99	0.11	7.95	0.35	8.42	0.21	7.87	0.11	7.08	0.23		100	100	100	100	100	100
1418748_at	caspase 14	NM_009809	12365	gb:NM_009809.1 /DB_XREF=gi:6753279 /GEN=Casp14 /FEA=FLmRNA /CNT=31 /TID=Mm.20940.1 /TIER=FL+Stack /STK=19 /UG=Mm.20940 /LL=12365 /DEF=Mus musculus caspase 14 (Casp14), mRNA. /PROD=caspase 14 /FL=gb:AF092997.1 gb:NM_009809.1	-0.7	-0.03	0.86	-0.06	-0.19	-0.12	-0.73	-1.75	-1.02		0.67	1.56		0.075217	0.920678	0.292391	0.833537	0.797327	0.858389	0.103045	0.000326	0.049341		8.87	0.18	8.18	0.26	8.15	0.28	8.11	0.1	7.12	0.15	7.99	0.61		100	100	100	100	100	100
1426165_a_at	caspase 3	D86352	12367	gb:D86352.1 /DB_XREF=gi:2317649 /FEA=FLmRNA /CNT=1 /TID=Mm.34405.2 /TIER=FL /STK=1 /UG=Mm.34405 /LL=12367 /UG_GENE=Casp3 /DEF=Mouse mRNA for CPP32, complete cds. /PROD=CPP32 /FL=gb:D86352.1	-0.19	0.05	0.16	1.42	0.6	-0.82	1.19	0.25	-0.94		0.23	0.35		0.604585	0.879648	0.765937	0.012114	0.299011	0.172174	0.017307	0.529121	0.080985		8.48	0.16	8.29	0.3	9.66	0.24	9.71	0.12	8.73	0.31	8.89	0.4		100	100	100	100	100	100
1449591_at	caspase 4, apoptosis-related cysteine peptidase	NM_007609	12363	gb:NM_007609.1 /DB_XREF=gi:6671681 /GEN=Casp11 /FEA=FLmRNA /CNT=14 /TID=Mm.1569.1 /TIER=FL /STK=6 /UG=Mm.1569 /LL=12363 /DEF=Mus musculus caspase 11 (Casp11), mRNA. /PROD=caspase 11 /FL=gb:U59463.1 gb:NM_007609.1	0.48	0.22	0.26	0.94	0.32	-0.62	1.19	0.53	-0.66		-0.25	-0.21		0.219947	0.383454	0.346075	0.051066	0.403141	0.067129	0.000623	0.084135	0.049731		9.25	0.08	9.73	0.31	10.44	0.11	10.66	0.19	9.78	0.19	10.04	0.16		100	100	100	100	100	100
1457816_at	caspase 9	BB781510	12371	gb:BB781510 /DB_XREF=gi:16942210 /DB_XREF=BB781510 /CLONE=G430073P15 /FEA=EST /CNT=5 /TID=Mm.214443.1 /TIER=ConsEnd /STK=3 /UG=Mm.214443 /UG_TITLE=ESTs	-0.2	-0.26	0.37	1.58	1.36	-0.21	1.64	0.8	-0.84		-0.06	0.56		0.084217	0.437459	0.126882	0.001541	0.003994	0.365818	0.021571	0.004204	0.069955		7.63	0.04	7.44	0.08	9.27	0.26	9.01	0.14	8.43	0.09	8.8	0.15		0	0	0	33	0	33
1422592_at	catenin (cadherin associated protein), delta 2	NM_008729	18163	gb:NM_008729.1 /DB_XREF=gi:6679117 /GEN=Catnd2 /FEA=FLmRNA /CNT=66 /TID=Mm.6680.1 /TIER=FL+Stack /STK=30 /UG=Mm.6680 /LL=18163 /DEF=Mus musculus catenin delta 2 (Catnd2), mRNA. /PROD=catenin delta 2 /FL=gb:NM_008729.1 gb:U90331.1	-1.06	-0.4	-0.08	-0.18	-0.19	-0.01	-0.84	-1.16	-0.33		0.66	0.97		0.00736	0.096071	0.564026	0.225436	0.170775	0.922275	0.022026	0.004785	0.151363		6.4	0.23	5.34	0.08	5.56	0.15	5.16	0.09	5.23	0.1	5.15	0.08		100	75	66	33	66	0
1417491_at	cathepsin B	M14222	13030	gb:NM_007798.1 /DB_XREF=gi:6681078 /GEN=Ctsb /FEA=FLmRNA /CNT=723 /TID=Mm.22753.1 /TIER=FL+Stack /STK=11 /UG=Mm.22753 /LL=13030 /DEF=Mus musculus cathepsin B (Ctsb), mRNA. /PROD=cathepsin B /FL=gb:BC006656.1 gb:M14222.1 gb:NM_007798.1	-0.37	-0.06	-0.04	-0.43	-0.77	-0.34	-0.74	-1.1	-0.36		0.31	0.33		0.108016	0.811406	0.859319	0.064207	0.029852	0.214523	0.025672	0.00191	0.177926		8.52	0.15	8.15	0.13	7.78	0.18	7.72	0.13	7.42	0.01	7.38	0.19		100	100	100	100	100	100
1437939_s_at	cathepsin C	BM237633	13032	gb:BM237633 /DB_XREF=gi:17872903 /DB_XREF=K0504E12-3 /CLONE=K0504E12 /FEA=EST /CNT=14 /TID=Mm.77399.1 /TIER=Stack /STK=13 /UG=Mm.77399 /UG_TITLE=ESTs	-0.54	0.49	0.29	1.02	0.58	-0.44	-0.01	-0.25	-0.24		1.03	0.83		0.066508	0.049679	0.102712	0.008792	0.057439	0.06816	0.949552	0.081184	0.143175		7.54	0.1	7.01	0.2	7.53	0.11	8.02	0.14	7.29	0.07	7.58	0.11		100	100	100	100	100	100
1418989_at	cathepsin E	NM_007799	13034	gb:NM_007799.1 /DB_XREF=gi:6681080 /GEN=Ctse /FEA=FLmRNA /CNT=43 /TID=Mm.33671.1 /TIER=FL+Stack /STK=15 /UG=Mm.33671 /LL=13034 /DEF=Mus musculus cathepsin E (Ctse), mRNA. /PROD=cathepsin E /FL=gb:BC005432.1 gb:NM_007799.1	-1.36	-0.7	-0.76	-0.8	0.39	1.19	-1.46	-0.21	1.25		0.66	0.6		0.004116	0.148551	0.019489	0.030629	0.194486	0.004906	0.036145	0.293281	0.043007		11.54	0.09	10.18	0.22	10.08	0.32	9.38	0.15	11.33	0.14	10.57	0.14		100	100	100	100	100	100
1427797_s_at	cathepsin E /// similar to melanoma antigen /// envelope polyprotein /// envelope polyprotein /// similar to melanoma antigen /// similar to melanoma antigen /// similar to melanoma antigen /// similar to melanoma antigen /// similar to melanoma antigen /// similar to melanoma antigen /// similar to melanoma antigen /// similar to melanoma antigen /// similar to melanoma antigen /// similar to me…	BF580235	13034 /// 622147 /// 622637 /// 635712 /// 665955 /// 666402 /// 667328 /// 667538 /// 668269 /// 668639 /// 668769 /// 668842 /// 669176 /// 669407 /// 669658 /// 669821 /// 670510 /// 671134	gb:BF580235 /DB_XREF=gi:11653947 /DB_XREF=602099052F1 /CLONE=IMAGE:4219044 /FEA=mRNA /CNT=2 /TID=Mm.214467.1 /TIER=ConsEnd /STK=0 /UG=Mm.214467 /UG_TITLE=Mouse endogenous murine mink cell focus-forming (MCF) envelope protein mRNA, 3 end, clone T-7.2	-0.15	0.18	-0.51	1.39	1	-0.39	1.06	1.35	0.3		0.33	-0.35		0.495998	0.464128	0.148436	0.001562	0.0227	0.220374	0.010921	0.000106	0.242273		9.75	0.11	9.59	0.18	10.8	0.18	10.98	0.12	11.1	0.03	10.59	0.22		100	100	100	100	100	100
1451019_at	cathepsin F	AK017474	56464	gb:AK017474.1 /DB_XREF=gi:12856726 /FEA=FLmRNA /CNT=100 /TID=Mm.29561.1 /TIER=Stack /STK=11 /UG=Mm.29561 /LL=56464 /UG_GENE=Ctsf /UG_TITLE=cathepsin F /DEF=Mus musculus 8 days embryo whole body cDNA, RIKEN full-length enriched library, clone:5730402B22:cathepsin F, full insert sequence. /FL=gb:AF136280.1 gb:AF197480.1 gb:BC004054.1 gb:NM_019861.1	0.35	0.16	0.08	-0.56	-1.49	-0.93	-0.37	-1.22	-0.85		-0.19	-0.27		0.071437	0.053148	0.666855	0.021026	0.001001	3.6e-05	0.001917	0.009355	0.023509		7.18	0.05	7.53	0.13	6.81	0.05	6.96	0.03	5.96	0.15	6.03	0.03		100	100	33	100	0	0
1418365_at	cathepsin H	NM_007801	13036	gb:NM_007801.1 /DB_XREF=gi:7106278 /GEN=Ctsh /FEA=FLmRNA /CNT=133 /TID=Mm.2277.1 /TIER=FL+Stack /STK=24 /UG=Mm.2277 /LL=13036 /DEF=Mus musculus cathepsin H (Ctsh), mRNA. /PROD=cathepsin H /FL=gb:U06119.1 gb:BC006878.1 gb:NM_007801.1	0.1	0.79	0.4	-0.46	-0.45	0	-1.15	-0.76	0.39		0.69	0.31		0.307814	0.032695	0.101541	0.016833	0.026413	0.976213	0.013089	0.020115	0.173859		10.31	0.08	10.4	0.04	9.16	0.18	9.95	0.08	9.55	0.15	9.95	0.1		100	100	100	100	100	100
1451310_a_at	cathepsin L	J02583	13039	gb:J02583.1 /DB_XREF=gi:192681 /FEA=FLmRNA /CNT=83 /TID=Mm.930.2 /TIER=FL+Stack /STK=38 /UG=Mm.930 /LL=13039 /UG_GENE=Ctsl /UG_TITLE=cathepsin L /DEF=Mouse cysteine proteinase mRNA, complete cds. /FL=gb:J02583.1	1	0.44	0.64	-0.9	-1.43	-0.53	-0.35	-1.08	-0.73		-0.55	-0.35		1.5e-05	0.159468	0.107839	0.000655	0.004585	0.073431	0.218234	0.042343	0.090308		10.88	0.06	11.87	0.07	10.52	0.2	10.97	0.01	9.8	0.25	10.44	0.15		100	100	100	100	100	100
1422074_at	caudal type homeo box 2	NM_007673	12591	gb:NM_007673.1 /DB_XREF=gi:6680911 /GEN=Cdx2 /FEA=FLmRNA /CNT=18 /TID=Mm.20358.1 /TIER=FL /STK=1 /UG=Mm.20358 /LL=12591 /DEF=Mus musculus caudal type homeo box 2 (Cdx2), mRNA. /PROD=caudal type homeo box 2 /FL=gb:NM_007673.1	0.11	0.09	0.62	-0.28	-0.67	-0.39	-0.26	-1.18	-0.92		-0.02	0.51		0.827375	0.874498	0.153762	0.620178	0.25518	0.407648	0.636232	0.006979	0.173319		8.02	0.19	8.13	0.43	7.76	0.46	7.85	0.31	6.84	0.2	7.47	0.28		80	100	33	66	0	33
1422075_at	caudal type homeo box 2	NM_007673	12591	gb:NM_007673.1 /DB_XREF=gi:6680911 /GEN=Cdx2 /FEA=FLmRNA /CNT=18 /TID=Mm.20358.1 /TIER=ConsEnd /STK=0 /UG=Mm.20358 /LL=12591 /DEF=Mus musculus caudal type homeo box 2 (Cdx2), mRNA. /PROD=caudal type homeo box 2 /FL=gb:NM_007673.1	0.2	0.4	0.92	-0.79	-1.14	-0.35	-0.99	-1.86	-0.87		0.2	0.72		0.771113	0.663419	0.344383	0.284867	0.249578	0.677411	0.317649	0.045908	0.401925		9.57	0.37	9.77	0.53	8.58	0.74	8.98	0.38	7.72	0.53	8.63	0.67		100	100	100	100	100	100
1449145_a_at	caveolin, caveolae protein 1	AB029929	12389	gb:AB029929.1 /DB_XREF=gi:6705976 /FEA=FLmRNA /CNT=60 /TID=Mm.28278.1 /TIER=FL+Stack /STK=21 /UG=Mm.28278 /LL=12389 /UG_GENE=Cav /DEF=Mus musculus mRNA for caveolin-1 alfa isoform, complete cds. /PROD=caveolin-1 alfa isoform /FL=gb:AB029929.1 gb:NM_007616.1 gb:U07645.1	0.16	0.35	0.47	-0.84	-1.73	-0.89	-1.03	-2.04	-1.01		0.19	0.31		0.650754	0.414304	0.467273	0.0395	0.033928	0.1705	0.071181	0.01698	0.129928		11.77	0.24	11.93	0.25	10.74	0.34	11.09	0.06	9.72	0.4	10.19	0.43		100	100	100	100	100	100
1421267_a_at	Cbp/p300-interacting transactivator, with Glu/Asp-rich carboxy-terminal domain, 2	NM_010828	17684	gb:NM_010828.1 /DB_XREF=gi:6754741 /GEN=Cited2 /FEA=FLmRNA /CNT=9 /TID=Mm.9524.1 /TIER=FL /STK=2 /UG=Mm.9524 /LL=17684 /DEF=Mus musculus Cbpp300-interacting transactivator, with GluAsp-rich carboxy-terminal domain, 2 (Cited2), mRNA. /PROD=melanocyte specific gene 2 /FL=gb:NM_010828.1 gb:U86445.1	-0.15	0.11	0.82	-0.83	-0.39	0.44	-1.09	-1.35	-0.27		0.26	0.96		0.549537	0.792404	0.073658	0.089082	0.302541	0.331523	0.044538	0.000566	0.406467		10.08	0.05	9.93	0.22	8.99	0.25	9.1	0.3	8.72	0.09	9.54	0.26		100	100	100	100	100	100
1452207_at	Cbp/p300-interacting transactivator, with Glu/Asp-rich carboxy-terminal domain, 2 /// similar to Cbp/p300-interacting transactivator, with Glu/Asp-rich carboxy-terminal domain, 2	Y15163	17684 /// 671495	gb:Y15163.1 /DB_XREF=gi:3059126 /GEN=mrg1 /FEA=mRNA /CNT=148 /TID=Mm.9524.2 /TIER=Stack /STK=57 /UG=Mm.9524 /LL=17684 /DEF=Mus musculus mRNA for mrg1 protein. /PROD=mrg1 protein	-0.26	0.15	0.84	-0.49	-0.26	0.22	-0.9	-1.36	-0.46		0.41	1.1		0.142566	0.689207	0.049856	0.176276	0.377407	0.545739	0.05944	0.007646	0.23181		10.42	0.1	10.17	0.12	9.53	0.26	9.68	0.25	9.06	0.19	9.9	0.23		100	100	100	100	100	100
1418901_at	CCAAT/enhancer binding protein (C/EBP), beta	NM_009883	12608	gb:NM_009883.1 /DB_XREF=gi:6753403 /GEN=Cebpb /FEA=FLmRNA /CNT=63 /TID=Mm.4863.1 /TIER=FL+Stack /STK=16 /UG=Mm.4863 /LL=12608 /DEF=Mus musculus CCAATenhancer binding protein (CEBP), beta (Cebpb), mRNA. /PROD=CCAATenhancer binding protein (CEBP), beta /FL=gb:M61007.1 gb:NM_009883.1	0.32	-0.35	-0.82	0.33	0.74	0.41	1	1.88	0.88		-0.67	-1.14		0.164429	0.305806	0.181013	0.285557	0.208487	0.44271	0.030435	0.007644	0.045806		8.52	0.08	8.84	0.17	9.52	0.21	9.17	0.21	10.4	0.22	9.58	0.42		100	100	100	100	100	100
1427844_a_at	CCAAT/enhancer binding protein (C/EBP), beta	AB012278	12608	gb:AB012278.1 /DB_XREF=gi:2988376 /FEA=mRNA /CNT=1 /TID=Mm.4863.2 /TIER=ConsEnd /STK=0 /UG=Mm.4863 /LL=12608 /UG_GENE=Cebpb /DEF=Mus musculus mRNA for NF-IL6, partial cds. /PROD=NF-IL6	0.09	-0.45	-0.9	0.48	0.84	0.36	1.02	1.83	0.81		-0.54	-0.99		0.388234	0.08654	0.121144	0.050597	0.142283	0.432533	0.010301	0.015726	0.066671		7.04	0.06	7.14	0.08	8.06	0.14	7.61	0.14	8.87	0.26	7.97	0.36		100	100	100	100	100	100
1425837_a_at	CCR4 carbon catabolite repression 4-like (S. cerevisiae)	AF199491	12457	gb:AF199491.1 /DB_XREF=gi:9885277 /GEN=Nocturnin /FEA=FLmRNA /CNT=3 /TID=Mm.86541.2 /TIER=FL /STK=1 /UG=Mm.86541 /LL=12457 /DEF=Mus musculus NOCTURNIN (Nocturnin) mRNA, complete cds. /PROD=NOCTURNIN /FL=gb:AF199491.1	0.53	0.01	0.39	-1.64	-0.73	0.91	-1.12	-0.59	0.53		-0.52	-0.14		0.014521	0.843425	0.379373	2.7e-05	0.155703	0.10934	0.001105	0.057714	0.100767		9.54	0.13	10.07	0.09	8.42	0.01	8.43	0.07	8.95	0.18	9.34	0.34		100	100	100	100	100	100
1421000_at	CCR4-NOT transcription complex, subunit 4	AI448404	53621	gb:BM226272 /DB_XREF=gi:17788122 /DB_XREF=K0225E03-3 /CLONE=K0225E03 /FEA=FLmRNA /CNT=55 /TID=Mm.42183.1 /TIER=Stack /STK=13 /UG=Mm.42183 /LL=53621 /UG_GENE=Cnot4 /UG_TITLE=CCR4-NOT transcription complex, subunit 4 /FL=gb:NM_016877.1 gb:U71269.1	0.56	0.47	-0.06	-1.06	-0.62	0.44	-0.97	0	0.97		-0.09	-0.62		0.204445	0.064219	0.750161	0.039044	0.147613	0.058997	0.011425	0.995412	0.007352		7.43	0.23	7.99	0.32	6.46	0.14	6.92	0.1	7.43	0.12	7.37	0.13		100	100	100	100	100	100
1426683_at	CCR4-NOT transcription complex, subunit 6	BM940481	104625	gb:BQ175973 /DB_XREF=gi:20351465 /DB_XREF=UI-M-DJ2-bwf-a-02-0-UI.s1 /CLONE=UI-M-DJ2-bwf-a-02-0-UI /FEA=mRNA /CNT=289 /TID=Mm.28824.1 /TIER=Stack /STK=14 /UG=Mm.28824 /UG_TITLE=Mus musculus, clone IMAGE:4504748, mRNA	0.13	0.05	-0.3	0.44	0.59	0.15	0.52	1.02	0.49		-0.08	-0.43		0.284405	0.748065	0.077912	0.019916	0.01157	0.325772	0.01254	0.000253	0.020917		9.24	0.1	9.37	0.05	9.76	0.1	9.81	0.09	10.25	0.08	9.95	0.1		100	100	100	100	100	100
1417268_at	CD14 antigen	NM_009841	12475	gb:NM_009841.1 /DB_XREF=gi:6753331 /GEN=Cd14 /FEA=FLmRNA /CNT=91 /TID=Mm.3460.1 /TIER=FL+Stack /STK=50 /UG=Mm.3460 /LL=12475 /DEF=Mus musculus CD14 antigen (Cd14), mRNA. /PROD=CD14 antigen /FL=gb:NM_009841.1	1.41	0.83	1.12	1.5	1.37	-0.13	2.07	1.66	-0.42		-0.57	-0.29		0.000267	0.027211	0.001204	0.000185	0.000649	0.247287	0.003519	6.5e-05	0.125727		10.01	0.06	11.42	0.12	12.09	0.18	12.92	0.08	11.67	0.08	12.79	0.04		100	100	100	100	100	100
1419144_at	CD163 antigen	NM_053094	93671	gb:NM_053094.1 /DB_XREF=gi:16716384 /GEN=Cd163 /FEA=FLmRNA /CNT=22 /TID=Mm.30679.1 /TIER=FL+Stack /STK=13 /UG=Mm.30679 /LL=93671 /DEF=Mus musculus CD163 antigen (Cd163), mRNA. /PROD=CD163 antigen /FL=gb:AF274883.1 gb:NM_053094.1	-1.22	-0.24	-0.01	0.32	-0.46	-0.78	-0.66	-1.68	-1.01		0.98	1.22		0.049589	0.751142	0.980872	0.474704	0.393798	0.121685	0.435131	0.006842	0.263565		7.08	0.32	5.85	0.39	6.41	0.66	6.17	0.06	5.4	0.26	5.39	0.31		100	100	100	100	33	0
1424509_at	CD177 antigen	BC027283	68891	gb:BC027283.1 /DB_XREF=gi:20071002 /FEA=FLmRNA /CNT=42 /TID=Mm.11497.1 /TIER=FL+Stack /STK=28 /UG=Mm.11497 /LL=68891 /UG_GENE=1190003K14Rik /DEF=Mus musculus, clone MGC:27738 IMAGE:2648499, mRNA, complete cds. /PROD=Unknown (protein for MGC:27738) /FL=gb:BC005615.1 gb:BC027283.1	-1.08	0.82	1.35	2.48	3.7	1.21	0.58	1.26	0.68		1.9	2.44		0.207675	0.064409	0.005748	0.02786	0.008982	0.020669	0.09869	0.003422	0.055854		10.06	0.22	8.98	0.67	10.64	0.2	11.46	0.25	11.32	0.15	12.67	0.19		100	100	100	100	100	100
1449130_at	CD1d1 antigen	NM_007639	12479	gb:NM_007639.1 /DB_XREF=gi:6671705 /GEN=Cd1d1 /FEA=FLmRNA /CNT=52 /TID=Mm.1894.1 /TIER=FL+Stack /STK=22 /UG=Mm.1894 /LL=12479 /DEF=Mus musculus CD1d1 antigen (Cd1d1), mRNA. /PROD=CD1d1 antigen /FL=gb:NM_007639.1 gb:M63695.1	-0.25	0.29	0.68	0.16	-0.15	-0.31	-0.38	-1.08	-0.7		0.54	0.93		0.366127	0.098485	0.0674	0.545564	0.556182	0.033557	0.050751	0.02332	0.04761		8.45	0.06	8.21	0.23	8.08	0.11	8.37	0.07	7.37	0.19	8.05	0.04		100	100	100	100	100	100
1449131_s_at	CD1d1 antigen	NM_007639	12479	gb:NM_007639.1 /DB_XREF=gi:6671705 /GEN=Cd1d1 /FEA=FLmRNA /CNT=52 /TID=Mm.1894.1 /TIER=FL+Stack /STK=22 /UG=Mm.1894 /LL=12479 /DEF=Mus musculus CD1d1 antigen (Cd1d1), mRNA. /PROD=CD1d1 antigen /FL=gb:NM_007639.1 gb:M63695.1	-0.23	0.14	0.61	0.09	-0.23	-0.31	-0.29	-1.07	-0.78		0.38	0.84		0.386591	0.450888	0.015985	0.750876	0.395384	0.084983	0.147466	0.00476	0.011378		8.29	0.05	8.06	0.23	8	0.13	8.14	0.11	7.22	0.11	7.83	0.07		100	100	100	100	100	100
1448788_at	Cd200 antigen	AF004023	17470	gb:AF004023.1 /DB_XREF=gi:2735711 /FEA=FLmRNA /CNT=70 /TID=Mm.8649.1 /TIER=FL+Stack /STK=40 /UG=Mm.8649 /LL=17470 /UG_GENE=Mox2 /DEF=Mus musculus cell surface molecule OX-2 mRNA, complete cds. /PROD=cell surface molecule OX-2 /FL=gb:NM_010818.1 gb:AF004023.1	0.12	1.07	0.05	0.03	-1.11	-1.14	-0.91	-1.03	-0.12		0.94	-0.08		0.61182	0.013714	0.911217	0.866338	0.08936	0.077783	0.019979	0.009659	0.666038		9.06	0.21	9.18	0.1	8.15	0.19	9.21	0.15	8.02	0.18	8.07	0.37		100	100	100	100	100	100
1419768_at	CD22 antigen	AF102134	12483	gb:NM_009845.1 /DB_XREF=gi:6753339 /GEN=Cd22 /FEA=FLmRNA /CNT=19 /TID=Mm.1708.1 /TIER=FL /STK=6 /UG=Mm.1708 /LL=12483 /DEF=Mus musculus CD22 antigen (Cd22), mRNA. /PROD=CD22 antigen /FL=gb:AF102134.1 gb:NM_009845.1 gb:L16928.1	-0.18	0	0.5	-0.47	-0.73	-0.26	-0.65	-1.41	-0.76		0.18	0.68		0.464641	0.997	0.147753	0.105819	0.062825	0.356156	0.085964	6.3e-05	0.077548		9.8	0.08	9.62	0.21	9.15	0.22	9.15	0.07	8.4	0.01	8.9	0.22		100	100	100	100	100	66
1416034_at	CD24a antigen	NM_009846	12484	gb:BF123439 /DB_XREF=gi:10962479 /DB_XREF=601760641F1 /CLONE=IMAGE:4023467 /FEA=FLmRNA /CNT=468 /TID=Mm.6417.1 /TIER=Stack /STK=33 /UG=Mm.6417 /LL=12484 /UG_GENE=Cd24a /UG_TITLE=CD24a antigen /FL=gb:NM_009846.1 gb:M58661.1	-0.39	0.05	-1.25	0.4	-0.15	-0.55	-0.04	0.71	0.75		0.44	-0.86		0.227923	0.820845	0.010805	0.25737	0.666814	0.120683	0.797415	0.029566	0.019769		11.69	0.06	11.3	0.25	11.65	0.11	11.71	0.18	12.4	0.15	11.15	0.21		100	100	100	100	100	100
1437502_x_at	CD24a antigen	BB560574	12484	gb:BB560574 /DB_XREF=gi:9646940 /DB_XREF=BB560574 /CLONE=E530111O22 /FEA=EST /CNT=19 /TID=Mm.6417.2 /TIER=Stack /STK=17 /UG=Mm.6417 /LL=12484 /UG_GENE=Cd24a /UG_TITLE=CD24a antigen	-0.22	0.11	-1.16	-0.08	-0.34	-0.26	-0.42	0.6	1.01		0.34	-0.94		0.145474	0.698052	0.002133	0.741304	0.075096	0.359394	0.083303	0.014418	0.006774		11.16	0.1	10.94	0.1	10.75	0.15	10.85	0.21	11.76	0.12	10.6	0.11		100	100	100	100	100	100
1419714_at	CD274 antigen	NM_021893	60533	gb:NM_021893.1 /DB_XREF=gi:11230797 /GEN=Pdcd1l1-pending /FEA=FLmRNA /CNT=18 /TID=Mm.168681.1 /TIER=FL /STK=7 /UG=Mm.168681 /LL=60533 /DEF=Mus musculus programmed cell death 1 ligand 1 (Pdcd1l1-pending), mRNA. /PROD=programmed cell death 1 ligand 1 /FL=gb:AF317088.1 gb:AF233517.1 gb:NM_021893.1	0.79	1.24	0.7	1.47	0.02	-1.45	1.01	0.11	-0.9		0.46	-0.09		0.010303	0.045968	0.12508	0.02208	0.948268	0.027553	0.063603	0.627247	0.078738		7.53	0.12	8.32	0.17	8.54	0.31	9.79	0.31	7.64	0.17	8.34	0.29		100	100	100	100	100	100
1417599_at	CD276 antigen	NM_133983	102657	gb:NM_133983.1 /DB_XREF=gi:19527205 /GEN=AU016588 /FEA=FLmRNA /CNT=75 /TID=Mm.5356.1 /TIER=FL+Stack /STK=41 /UG=Mm.5356 /LL=102657 /DEF=Mus musculus expressed sequence AU016588 (AU016588), mRNA. /PROD=expressed sequence AU016588 /FL=gb:BC019436.1 gb:NM_133983.1	-0.56	-0.23	-1.35	0.34	0.26	-0.09	0.01	1.05	1.04		0.33	-0.79		0.00168	0.070766	0.003309	0.004281	0.250745	0.652512	0.951688	0.003125	0.004936		7.4	0.08	6.84	0.03	7.4	0.07	7.18	0.04	8.44	0.13	7.09	0.16		100	100	100	100	100	100
1417597_at	CD28 antigen	NM_007642	12487	gb:NM_007642.1 /DB_XREF=gi:6680873 /GEN=Cd28 /FEA=FLmRNA /CNT=49 /TID=Mm.1060.1 /TIER=FL+Stack /STK=41 /UG=Mm.1060 /LL=12487 /DEF=Mus musculus CD28 antigen (Cd28), mRNA. /PROD=CD28 antigen /FL=gb:NM_007642.1 gb:M34563.1	-0.61	0.88	0.79	0.96	0.08	-0.88	-0.53	-1.32	-0.79		1.49	1.4		0.178906	0.041435	0.004127	0.065145	0.827243	0.046432	0.096886	0.002081	0.023084		5.68	0.21	5.07	0.33	5.15	0.16	6.03	0.23	4.37	0.09	5.15	0.1		100	100	100	100	0	100
1448919_at	CD302 antigen	NM_025422	66205	gb:NM_025422.1 /DB_XREF=gi:13384811 /GEN=1110055L24Rik /FEA=FLmRNA /CNT=80 /TID=Mm.30109.1 /TIER=FL+Stack /STK=31 /UG=Mm.30109 /LL=66205 /DEF=Mus musculus RIKEN cDNA 1110055L24 gene (1110055L24Rik), mRNA. /PROD=RIKEN cDNA 1110055L24 /FL=gb:BC005501.2 gb:NM_025422.1	-0.39	0.07	0.79	0.22	-0.66	-0.88	-0.24	-1.84	-1.6		0.46	1.18		0.039064	0.683672	0.105143	0.239396	0.002504	0.008212	0.165999	0.012758	0.021818		9.46	0.12	9.07	0.1	9.21	0.1	9.28	0.12	7.61	0.29	8.4	0.06		100	100	100	100	100	100
1416072_at	CD34 antigen	NM_133654	12490	gb:NM_133654.1 /DB_XREF=gi:19526791 /GEN=Cd34 /FEA=FLmRNA /CNT=203 /TID=Mm.29798.1 /TIER=FL+Stack /STK=133 /UG=Mm.29798 /LL=12490 /DEF=Mus musculus CD34 antigen (Cd34), mRNA. /PROD=CD34 antigen /FL=gb:BC006607.1 gb:NM_133654.1	-1.04	0.68	0.15	0.86	-1.09	-1.95	-0.86	-2.28	-1.42		1.72	1.19		0.090855	0.110948	0.754628	0.130447	0.086067	0.008111	0.077987	0.004276	0.03268		8.6	0.31	7.56	0.41	7.73	0.26	8.41	0.2	6.32	0.34	6.47	0.3		100	100	100	100	66	100
1423166_at	CD36 antigen	BB534670	12491	gb:AK004192.1 /DB_XREF=gi:12835286 /GEN=Cd36 /FEA=FLmRNA /CNT=240 /TID=Mm.18628.1 /TIER=Stack /STK=35 /UG=Mm.18628 /LL=12491 /UG_TITLE=CD36 antigen /DEF=Mus musculus 18 days embryo whole body cDNA, RIKEN full-length enriched library, clone:1110046N03:CD36 antigen, full insert sequence. /FL=gb:NM_007643.1 gb:L23108.1	-0.89	0.32	-0.11	0.8	-1.52	-2.32	-0.41	-2.3	-1.89		1.21	0.78		0.147685	0.596714	0.876701	0.18892	0.054209	0.012089	0.504658	0.02773	0.055198		8.62	0.24	7.72	0.45	8.2	0.49	8.53	0.25	6.32	0.51	6.21	0.4		100	100	100	100	100	66
1450883_a_at	CD36 antigen	BB534670	12491	gb:BE307351 /DB_XREF=gi:9162326 /DB_XREF=601098766F1 /CLONE=IMAGE:3497416 /FEA=FLmRNA /CNT=240 /TID=Mm.18628.1 /TIER=Stack /STK=20 /UG=Mm.18628 /LL=12491 /UG_GENE=Cd36 /UG_TITLE=CD36 antigen /FL=gb:NM_007643.1 gb:L23108.1	-0.59	0.53	0.01	1.19	-1.47	-2.67	0.07	-2.07	-2.14		1.12	0.6		0.402827	0.349456	0.9935	0.132877	0.100428	0.012025	0.89001	0.061132	0.052272		7.95	0.25	7.36	0.59	8.03	0.42	8.56	0.23	5.88	0.61	5.89	0.44		100	100	100	100	100	66
1433741_at	CD38 antigen	BB256012	12494	gb:BB256012 /DB_XREF=gi:15410714 /DB_XREF=BB256012 /CLONE=A730071F12 /FEA=EST /CNT=74 /TID=Mm.97734.2 /TIER=Stack /STK=65 /UG=Mm.97734 /LL=12494 /UG_GENE=Cd38 /UG_TITLE=CD38 antigen	0.31	0.13	1.01	1.06	0.86	-0.2	1.24	0.16	-1.08		-0.18	0.7		0.214911	0.334402	0.000423	0.007072	0.019702	0.136472	6.2e-05	0.157992	0.004701		11.17	0.09	11.48	0.19	12.41	0.08	12.54	0.09	11.33	0.01	12.34	0.03		100	100	100	100	100	100
1450136_at	CD38 antigen	NM_007646	12494	gb:NM_007646.1 /DB_XREF=gi:6680881 /GEN=Cd38 /FEA=FLmRNA /CNT=17 /TID=Mm.97734.1 /TIER=FL /STK=2 /UG=Mm.97734 /LL=12494 /DEF=Mus musculus CD38 antigen (Cd38), mRNA. /PROD=CD38 antigen /FL=gb:L11332.1 gb:NM_007646.1	0.22	0.07	1.05	2.03	1.41	-0.62	2.18	0.58	-1.6		-0.15	0.83		0.661939	0.589773	0.031946	0.014964	0.043523	0.009267	0.000342	0.113422	0.015711		9.8	0.21	10.02	0.43	11.98	0.04	12.05	0.1	10.38	0.22	11.43	0.07		100	100	100	100	100	100
1460415_a_at	CD40 antigen	AI385482	21939	gb:AI385482 /DB_XREF=gi:4198937 /DB_XREF=mj73a08.y1 /CLONE=IMAGE:481718 /FEA=mRNA /CNT=5 /TID=Mm.4966.2 /TIER=ConsEnd /STK=0 /UG=Mm.4966 /LL=21939 /UG_GENE=Tnfrsf5 /UG_TITLE=tumor necrosis factor receptor superfamily, member 5	-0.29	-0.5	0.51	0.77	0.33	-0.44	0.98	-0.46	-1.45		-0.21	0.79		0.159168	0.018178	0.047408	0.007824	0.137402	0.044111	0.000474	0.049052	0.001614		7.9	0.09	7.61	0.15	8.88	0.09	8.38	0.09	7.43	0.14	7.94	0.12		100	100	100	100	100	66
1423760_at	CD44 antigen	M27130	12505	gb:BC005676.1 /DB_XREF=gi:13542980 /FEA=FLmRNA /CNT=195 /TID=Mm.24138.1 /TIER=FL+Stack /STK=125 /UG=Mm.24138 /LL=12505 /UG_GENE=Cd44 /DEF=Mus musculus, Similar to Cell surface glycoprotein CD44 (hyaluronate binding protein), clone MGC:11407 IMAGE:3153835, mRNA, complete cds. /PROD=Similar to Cell surface glycoprotein CD44(hyaluronate binding protein) /FL=gb:J05163.1 gb:M30655.1 gb:BC005676.1 gb:M…	-0.93	0.07	-1.49	0.53	0.84	0.31	-0.47	1.4	1.87		1	-0.56		0.085483	0.751473	0.007551	0.144129	0.029673	0.264556	0.294789	0.021745	0.00959		9.85	0.39	8.92	0.23	9.37	0.05	9.45	0.2	11.24	0.21	9.76	0.13		100	100	100	100	100	100
1452483_a_at	CD44 antigen	X66083	12505	gb:X66083.1 /DB_XREF=gi:53677 /GEN=Pgp-1 /FEA=mRNA /CNT=3 /TID=Mm.24138.2 /TIER=ConsEnd /STK=0 /UG=Mm.24138 /LL=12505 /DEF=M.musculus Pgp-1 mRNA for CD44 (clone M3). /PROD=CD44	-0.66	0.16	-1.8	1.22	0.9	-0.32	0.4	2.05	1.65		0.82	-1.15		0.076298	0.302748	0.002879	0.005653	0.023739	0.228298	0.163976	0.000374	0.000447		7.18	0.23	6.53	0.21	7.58	0.06	7.74	0.12	9.23	0.1	7.43	0.18		100	100	100	100	100	100
1434376_at	CD44 antigen	AW146109	12505	gb:AW146109 /DB_XREF=gi:6167845 /DB_XREF=um37c10.x1 /CLONE=IMAGE:2247474 /FEA=EST /CNT=87 /TID=Mm.200904.1 /TIER=Stack /STK=33 /UG=Mm.200904 /LL=99339 /UG_GENE=AW146109 /UG_TITLE=expressed sequence AW146109	-0.56	0.14	-1.16	0.15	0.57	0.42	-0.56	1.17	1.72		0.71	-0.6		0.190939	0.40463	0.005041	0.56367	0.056757	0.074897	0.165394	0.020923	0.007337		10.63	0.33	10.07	0.2	10.07	0.01	10.22	0.14	11.8	0.15	10.64	0.1		100	100	100	100	100	100
1419554_at	CD47 antigen (Rh-related antigen, integrin-associated signal transducer)	NM_010581	16423	gb:BQ256022 /DB_XREF=gi:20456775 /DB_XREF=NISC_jq08d08.y1 /CLONE=IMAGE:4113087 /FEA=FLmRNA /CNT=83 /TID=Mm.167842.1 /TIER=ConsEnd /STK=0 /UG=Mm.167842 /LL=16423 /UG_GENE=Itgp /UG_TITLE=integrin-associated protein /FL=gb:AB012693.1 gb:NM_010581.1 gb:BC012667.1	-0.2	0.35	-1.07	0.22	-0.09	-0.32	-0.33	0.77	1.1		0.55	-0.86		0.459318	0.281451	0.014313	0.433239	0.72842	0.305747	0.29246	0.025599	0.016548		9.54	0.19	9.34	0.17	9.2	0.21	9.56	0.19	10.31	0.17	9.24	0.19		100	100	100	100	100	100
1449507_a_at	CD47 antigen (Rh-related antigen, integrin-associated signal transducer)	NM_010581	16423	gb:NM_010581.1 /DB_XREF=gi:6754381 /GEN=Itgp /FEA=FLmRNA /CNT=83 /TID=Mm.167842.1 /TIER=FL+Stack /STK=8 /UG=Mm.167842 /LL=16423 /DEF=Mus musculus integrin-associated protein (Itgp), mRNA. /PROD=integrin-associated protein /FL=gb:AB012693.1 gb:NM_010581.1 gb:BC012667.1	-0.07	-0.13	-0.43	1.23	1.29	0.06	1.29	1.65	0.37		-0.06	-0.36		0.575309	0.395911	0.173108	0.000619	0.013815	0.812401	4.4e-05	0.000184	0.045245		9.99	0.07	9.92	0.1	11.27	0.07	11.15	0.11	11.64	0.1	11.21	0.22		100	100	100	100	100	100
1427301_at	CD48 antigen	BE634960	12506	gb:BE634960 /DB_XREF=gi:9917648 /DB_XREF=uv88g06.x1 /CLONE=IMAGE:3414298 /FEA=mRNA /CNT=78 /TID=Mm.1738.1 /TIER=Stack /STK=11 /UG=Mm.1738 /LL=12506 /UG_GENE=Cd48 /UG_TITLE=CD48 antigen	0.01	0.66	0.71	0.85	-0.12	-0.97	0.19	-0.82	-1.01		0.66	0.7		0.983483	0.201598	0.307992	0.134722	0.869254	0.20141	0.667716	0.015417	0.092188		6.73	0.21	6.74	0.41	6.92	0.36	7.59	0.21	5.91	0.13	6.62	0.53		100	100	100	100	100	100
1460218_at	CD52 antigen	NM_013706	23833	gb:NM_013706.1 /DB_XREF=gi:14719423 /GEN=Cd52 /FEA=FLmRNA /CNT=59 /TID=Mm.24130.1 /TIER=FL+Stack /STK=33 /UG=Mm.24130 /LL=23833 /DEF=Mus musculus CD52 antigen (Cd52), mRNA. /PROD=CD52 antigen /FL=gb:NM_013706.1 gb:M55561.1	0.05	0.88	0.86	0.46	-0.52	-0.98	-0.37	-1.33	-0.96		0.83	0.81		0.930377	0.097628	0.116114	0.364163	0.38242	0.09049	0.462021	0.014688	0.081534		9.68	0.34	9.72	0.42	9.3	0.33	10.18	0.15	8.34	0.15	9.21	0.35		100	100	100	100	100	100
1448617_at	CD53 antigen	NM_007651	12508	gb:NM_007651.2 /DB_XREF=gi:19745182 /GEN=Cd53 /FEA=FLmRNA /CNT=124 /TID=Mm.2692.1 /TIER=FL+Stack /STK=53 /UG=Mm.2692 /LL=12508 /DEF=Mus musculus CD53 antigen (Cd53), mRNA. /PROD=CD53 antigen /FL=gb:NM_007651.2 gb:BC021310.1	0.01	0.48	0.62	0.64	-0.41	-1.04	0.17	-1.01	-1.18		0.47	0.6		0.979946	0.225614	0.33915	0.296475	0.585502	0.159863	0.675678	0.023523	0.024207		9.07	0.29	9.09	0.48	9.24	0.24	9.73	0.23	8.06	0.12	8.68	0.5		100	100	100	100	100	100
1418710_at	CD59a antigen	NM_007652	12509	gb:NM_007652.1 /DB_XREF=gi:6671713 /GEN=Cd59a /FEA=FLmRNA /CNT=90 /TID=Mm.8457.1 /TIER=FL+Stack /STK=19 /UG=Mm.8457 /LL=12509 /DEF=Mus musculus CD59a antigen (Cd59a), mRNA. /PROD=CD59a antigen /FL=gb:U60473.1 gb:NM_007652.1	0.26	0.31	0.39	-0.56	-1.09	-0.52	-0.62	-1.21	-0.6		0.06	0.12		0.377245	0.402589	0.367967	0.034285	0.063457	0.258631	0.167405	0.003876	0.174006		8.8	0.22	9.07	0.16	8.19	0.3	8.5	0.07	7.59	0.08	7.98	0.34		100	100	100	100	100	100
1429830_a_at	CD59a antigen	AK005507	12509	gb:AK005507.1 /DB_XREF=gi:12838111 /GEN=Cd59a /FEA=mRNA /CNT=18 /TID=Mm.8457.2 /TIER=ConsEnd /STK=7 /UG=Mm.8457 /LL=12509 /UG_TITLE=CD59a antigen /DEF=Mus musculus adult female placenta cDNA, RIKEN full-length enriched library, clone:1600021C10:CD59a antigen, full insert sequence.	0.37	0.31	0.34	-0.36	-1.27	-0.91	-0.29	-1.24	-0.95		-0.07	-0.03		0.16096	0.493706	0.488199	0.104478	0.073516	0.141756	0.526853	0.001514	0.109724		7.92	0.19	8.29	0.14	7.63	0.36	7.93	0.11	6.68	0.12	7.02	0.4		100	100	100	100	100	100
1449164_at	CD68 antigen	BC021637	12514	gb:BC021637.1 /DB_XREF=gi:18204915 /FEA=FLmRNA /CNT=41 /TID=Mm.15819.1 /TIER=FL+Stack /STK=20 /UG=Mm.15819 /LL=12514 /UG_GENE=Cd68 /DEF=Mus musculus, CD68 antigen, clone MGC:13848 IMAGE:3981024, mRNA, complete cds. /PROD=CD68 antigen /FL=gb:BC021637.1 gb:NM_009853.1	-0.88	-0.29	-0.14	0.88	-0.04	-0.92	0.29	-0.78	-1.07		0.59	0.74		0.03742	0.147489	0.686609	0.018136	0.904675	0.071373	0.38626	0.051817	0.008016		7.07	0.28	6.2	0.2	7.36	0.13	7.07	0.06	6.29	0.16	6.15	0.27		100	100	100	100	66	100
1428735_at	CD69 antigen	AK017979	12515	gb:AK017979.1 /DB_XREF=gi:12857493 /FEA=mRNA /CNT=29 /TID=Mm.74745.1 /TIER=Stack /STK=24 /UG=Mm.74745 /LL=76049 /UG_GENE=5830438K24Rik /UG_TITLE=RIKEN cDNA 5830438K24 gene /DEF=Mus musculus adult male thymus cDNA, RIKEN full-length enriched library, clone:5830438K24:EARLY ACTIVATION ANTIGEN CD69, full insert sequence.	-0.26	1.14	0.37	1.07	-0.12	-1.19	-0.33	-0.75	-0.42		1.4	0.63		0.609093	0.143741	0.439692	0.171849	0.838396	0.138226	0.461591	0.035376	0.334835		5.25	0.24	4.99	0.41	4.92	0.33	6.07	0.51	4.51	0.13	4.87	0.38		100	100	100	100	100	100
1418830_at	CD79A antigen (immunoglobulin-associated alpha)	NM_007655	12518	gb:NM_007655.1 /DB_XREF=gi:6680891 /GEN=Iga /FEA=FLmRNA /CNT=49 /TID=Mm.1355.1 /TIER=FL+Stack /STK=17 /UG=Mm.1355 /LL=12518 /DEF=Mus musculus immunoglobulin-associated alpha (Iga), mRNA. /PROD=immunoglobulin-associated alpha /FL=gb:NM_007655.1	0.2	0.88	0.24	-0.35	-1.07	-0.71	-1.02	-1.1	-0.08		0.67	0.03		0.769708	0.12098	0.718361	0.594322	0.21733	0.348131	0.083177	0.072118	0.788846		7.79	0.44	8	0.5	6.77	0.16	7.64	0.36	6.69	0.22	6.93	0.55		100	100	66	100	100	100
1417640_at	CD79B antigen	NM_008339	15985	gb:NM_008339.1 /DB_XREF=gi:6680374 /GEN=Igb /FEA=FLmRNA /CNT=60 /TID=Mm.2987.1 /TIER=FL+Stack /STK=40 /UG=Mm.2987 /LL=15985 /DEF=Mus musculus immunoglobulin-associated beta (Igb), mRNA. /PROD=immunoglobulin-associated beta /FL=gb:BC012226.1 gb:J03857.1 gb:NM_008339.1	0.29	1.06	-0.02	-0.22	-1.24	-1.02	-0.98	-0.92	0.06		0.76	-0.32		0.66411	0.048551	0.973891	0.711375	0.192884	0.241041	0.094499	0.096953	0.874855		7.89	0.41	8.18	0.49	6.91	0.28	7.96	0.25	6.97	0.22	6.94	0.63		100	100	100	100	100	66
1416401_at	CD82 antigen	NM_007656	12521	gb:NM_007656.1 /DB_XREF=gi:6671717 /GEN=Kai1 /FEA=FLmRNA /CNT=154 /TID=Mm.4261.1 /TIER=FL+Stack /STK=92 /UG=Mm.4261 /LL=12521 /DEF=Mus musculus kangai 1 (suppression of tumorigenicity 6, prostate) (Kai1), mRNA. /PROD=kangai 1 (suppression of tumorigenicity 6,prostate) /FL=gb:D14883.1 gb:NM_007656.1	-0.07	-0.22	0.87	-0.63	-0.21	0.42	-0.48	-1.15	-0.67		-0.15	0.94		0.437023	0.189442	0.07694	0.009536	0.535522	0.271958	0.018531	0.003525	0.008931		11.68	0.04	11.61	0.07	11.2	0.09	10.98	0.11	10.53	0.11	11.4	0.28		100	100	100	100	100	100
1416111_at	CD83 antigen	NM_009856	12522	gb:NM_009856.1 /DB_XREF=gi:6753355 /GEN=Cd83 /FEA=FLmRNA /CNT=159 /TID=Mm.57175.1 /TIER=FL+Stack /STK=126 /UG=Mm.57175 /LL=12522 /DEF=Mus musculus CD83 antigen (Cd83), mRNA. /PROD=CD83 antigen /FL=gb:NM_009856.1 gb:AF001036.1	-0.22	0.6	0.25	-0.69	-1.33	-0.64	-1.52	-1.8	-0.29		0.83	0.47		0.519249	0.096302	0.602401	0.121633	0.057711	0.258885	0.000165	5.4e-05	0.144491		8.5	0.11	8.27	0.3	6.98	0.11	7.58	0.22	6.69	0.11	6.95	0.41		100	100	100	100	100	66
1449858_at	CD86 antigen	NM_019388	12524	gb:NM_019388.1 /DB_XREF=gi:9506472 /GEN=Cd86 /FEA=FLmRNA /CNT=22 /TID=Mm.1452.1 /TIER=FL /STK=5 /UG=Mm.1452 /LL=12524 /DEF=Mus musculus CD86 antigen (Cd86), mRNA. /PROD=CD86 antigen /FL=gb:AF065897.1 gb:AF065900.1 gb:AF065899.1 gb:AF065898.1 gb:BC013807.1 gb:NM_019388.1 gb:L25606.1	-0.03	0.51	0.29	1.08	-0.33	-1.41	0.53	-0.65	-1.18		0.55	0.32		0.924486	0.076978	0.346577	0.02061	0.392485	0.010317	0.029021	0.00376	0.003376		5.66	0.12	5.63	0.27	6.2	0.13	6.71	0.17	5.02	0.08	5.3	0.23		40	50	100	100	0	33
1419589_at	CD93 antigen	BB039247	17064	gb:NM_010740.1 /DB_XREF=gi:6754577 /GEN=Ly68 /FEA=FLmRNA /CNT=29 /TID=Mm.681.1 /TIER=FL+Stack /STK=8 /UG=Mm.681 /LL=17064 /DEF=Mus musculus lymphocyte antigen 68 (Ly68), mRNA. /PROD=lymphocyte antigen 68 /FL=gb:NM_010740.1 gb:AF081789.1	-1.04	0.08	0.26	0.21	-0.33	-0.54	-0.91	-1.63	-0.73		1.12	1.3		0.020418	0.771578	0.466491	0.368545	0.354933	0.164302	0.045955	0.00327	0.069478		8.16	0.29	7.12	0.18	7.25	0.22	7.33	0.09	6.53	0.19	6.79	0.26		100	100	100	100	100	66
1456046_at	CD93 antigen	AV319144	17064	gb:AV319144 /DB_XREF=gi:16394810 /DB_XREF=AV319144 /CLONE=6030404G09 /FEA=EST /CNT=36 /TID=Mm.69004.1 /TIER=Stack /STK=18 /UG=Mm.69004 /UG_TITLE=ESTs, Weakly similar to TYROSINE-PROTEIN KINASE JAK3 (M.musculus)	-1.07	-0.04	0.38	0.25	-0.41	-0.66	-0.78	-1.86	-1.08		1.03	1.45		0.021996	0.892053	0.347268	0.352616	0.320254	0.14654	0.095699	0.001909	0.03048		8.12	0.3	7.05	0.19	7.33	0.25	7.29	0.14	6.25	0.17	6.64	0.3		100	100	100	100	100	100
1423965_at	Cd99 antigen-like 2	BB038546	171486	gb:AY078163.1 /DB_XREF=gi:19421734 /FEA=FLmRNA /CNT=189 /TID=Mm.20838.1 /TIER=FL+Stack /STK=71 /UG=Mm.20838 /LL=171486 /UG_GENE=Mic2l1 /DEF=Mus musculus Mic2l1 mRNA, complete cds. /PROD=Mic2l1 /FL=gb:AY078163.1	-0.16	0.22	-0.48	-0.66	-1.1	-0.44	-1.04	-0.78	0.26		0.38	-0.32		0.292149	0.155369	0.082159	0.009109	0.005739	0.108095	0.001961	0.000926	0.119024		9.72	0.06	9.56	0.12	8.68	0.1	8.9	0.04	8.94	0.08	8.46	0.16		100	100	100	100	100	100
1436913_at	CDC14 cell division cycle 14 homolog A (S. cerevisiae)	BB479310	229776	gb:BB479310 /DB_XREF=gi:16440545 /DB_XREF=BB479310 /CLONE=D330037M02 /FEA=EST /CNT=38 /TID=Mm.17647.1 /TIER=Stack /STK=36 /UG=Mm.17647 /UG_TITLE=ESTs, Weakly similar to C17G10.4a.p (Caenorhabditis elegans) (C.elegans)	0.31	0.15	-0.17	-1.13	-0.85	0.28	-0.97	-0.37	0.6		-0.16	-0.48		0.066652	0.38033	0.336801	0.000693	0.008074	0.172353	0.001193	0.024565	0.020412		8.81	0.11	9.11	0.09	7.83	0.11	7.98	0.1	8.43	0.04	8.26	0.13		100	100	100	100	100	100
1416698_a_at	CDC28 protein kinase 1b	NM_016904	54124	gb:NM_016904.1 /DB_XREF=gi:8393134 /GEN=Cks1 /FEA=FLmRNA /CNT=161 /TID=Mm.3049.1 /TIER=FL+Stack /STK=73 /UG=Mm.3049 /LL=54124 /DEF=Mus musculus CDC28 protein kinase 1 (Cks1), mRNA. /PROD=CDC28 protein kinase 1 /FL=gb:AB025409.1 gb:NM_016904.1	0.24	-0.01	-0.4	1.21	1.2	-0.01	1.46	1.84	0.38		-0.25	-0.64		0.385426	0.950187	0.252436	0.002166	0.019001	0.973881	0.001328	0.000253	0.147584		9.53	0.2	9.77	0.17	10.99	0.16	10.98	0.1	11.37	0.13	10.97	0.25		100	100	100	100	100	100
1448441_at	CDC28 protein kinase 1b	NM_016904	54124	gb:NM_016904.1 /DB_XREF=gi:8393134 /GEN=Cks1 /FEA=FLmRNA /CNT=161 /TID=Mm.3049.1 /TIER=FL+Stack /STK=73 /UG=Mm.3049 /LL=54124 /DEF=Mus musculus CDC28 protein kinase 1 (Cks1), mRNA. /PROD=CDC28 protein kinase 1 /FL=gb:AB025409.1 gb:NM_016904.1	-0.09	-0.08	-0.71	1.72	1.35	-0.37	1.7	1.97	0.27		0.02	-0.62		0.586212	0.719407	0.142629	0.00038	0.043566	0.36343	0.000546	2.2e-05	0.234744		8.11	0.14	8.02	0.07	9.81	0.16	9.73	0.11	10.08	0.09	9.37	0.31		100	100	100	100	100	100
1417458_s_at	CDC28 protein kinase regulatory subunit 2	NM_025415	66197	gb:NM_025415.1 /DB_XREF=gi:13384803 /GEN=1110038L14Rik /FEA=FLmRNA /CNT=108 /TID=Mm.326.1 /TIER=FL+Stack /STK=44 /UG=Mm.326 /LL=66197 /DEF=Mus musculus RIKEN cDNA 1110038L14 gene (1110038L14Rik), mRNA. /PROD=RIKEN cDNA 1110038L14 /FL=gb:NM_025415.1 gb:BC022647.1	-0.3	-0.1	-0.41	1.23	0.77	-0.45	1.03	0.88	-0.15		0.2	-0.11		0.10478	0.514037	0.256292	0.000747	0.077864	0.221531	0.004345	0.000235	0.36885		10.37	0.07	10.07	0.13	11.4	0.12	11.29	0.07	11.25	0.07	10.84	0.26		100	100	100	100	100	100
1424376_at	CDC42 effector protein (Rho GTPase binding) 1	BC016250	104445	gb:BC016250.1 /DB_XREF=gi:16740755 /FEA=FLmRNA /CNT=114 /TID=Mm.30075.1 /TIER=FL+Stack /STK=35 /UG=Mm.30075 /LL=69811 /UG_GENE=1810058K22Rik /DEF=Mus musculus, RIKEN cDNA 1810058K22 gene, clone MGC:28884 IMAGE:4910994, mRNA, complete cds. /PROD=RIKEN cDNA 1810058K22 gene /FL=gb:BC016250.1	-0.45	-0.2	-1.28	0.18	0.17	-0.01	-0.07	1	1.07		0.25	-0.83		0.012584	0.249447	0.005245	0.220473	0.359993	0.962322	0.642689	0.023837	0.009709		7.39	0.04	6.94	0.1	7.32	0.12	7.12	0.08	8.4	0.17	7.11	0.13		100	100	100	100	100	100
1422642_at	CDC42 effector protein (Rho GTPase binding) 3	BB012489	260409	gb:BC021409.1 /DB_XREF=gi:18204087 /FEA=FLmRNA /CNT=95 /TID=Mm.140601.1 /TIER=FL+Stack /STK=22 /UG=Mm.140601 /LL=68025 /UG_GENE=3200001F04Rik /DEF=Mus musculus, RIKEN cDNA 3200001F04 gene, clone MGC:29409 IMAGE:5007192, mRNA, complete cds. /PROD=RIKEN cDNA 3200001F04 gene /FL=gb:NM_026514.1 gb:BC021409.1	0.07	0.38	0.5	-0.75	-1.23	-0.47	-1.06	-1.65	-0.6		0.31	0.42		0.717874	0.065375	0.205899	0.014915	0.02462	0.221026	0.001132	2.6e-05	0.027028		8.12	0.1	8.19	0.16	7.06	0.12	7.44	0.05	6.46	0.04	6.96	0.27		100	100	100	100	100	100
1450700_at	CDC42 effector protein (Rho GTPase binding) 3	BB012489	260409	gb:BB012489 /DB_XREF=gi:16257293 /DB_XREF=BB012489 /CLONE=4930449H03 /FEA=FLmRNA /CNT=95 /TID=Mm.140601.1 /TIER=ConsEnd /STK=7 /UG=Mm.140601 /LL=68025 /UG_GENE=3200001F04Rik /UG_TITLE=RIKEN cDNA 3200001F04 gene /FL=gb:NM_026514.1 gb:BC021409.1	0.18	0.46	0.61	-1.02	-1.44	-0.41	-1.3	-1.86	-0.56		0.28	0.42		0.531503	0.093028	0.213821	0.018777	0.028493	0.350542	0.001995	0.000635	0.075418		9.25	0.14	9.43	0.23	7.95	0.16	8.4	0.05	7.38	0.17	7.99	0.34		100	100	100	100	100	100
1439778_at	Cdk5 and Abl enzyme substrate 1	AV341191	63955	gb:AV341191 /DB_XREF=gi:16396932 /DB_XREF=AV341191 /CLONE=6430519N13 /FEA=EST /CNT=16 /TID=Mm.133616.1 /TIER=ConsEnd /STK=6 /UG=Mm.133616 /UG_TITLE=ESTs	-0.51	-0.36	0.43	1.84	1.65	-0.19	1.69	0.7	-0.99		0.15	0.95		0.000494	0.384887	0.115835	4e-06	0.006099	0.396274	0.034556	0.001564	0.090792		8.2	0.04	7.68	0.06	9.88	0.33	9.52	0.06	8.9	0.07	9.33	0.17		40	25	66	0	0	0
1422477_at	Cdk5 and Abl enzyme substrate 1 /// similar to Cdk5 and Abl enzyme substrate 1	AF328140	635753 /// 63955	gb:AF328140.1 /DB_XREF=gi:11993864 /FEA=FLmRNA /CNT=105 /TID=Mm.40717.1 /TIER=FL+Stack /STK=78 /UG=Mm.40717 /LL=63955 /UG_GENE=Cables /DEF=Mus musculus cdk3-binding protein ik3-1 mRNA, complete cds. /PROD=cdk3-binding protein ik3-1 /FL=gb:AF133208.1 gb:AF328140.1 gb:NM_022021.1	0.11	-0.02	0.22	-1.23	-1.29	-0.07	-1.1	-1.4	-0.31		-0.13	0.11		0.505287	0.914973	0.40515	0.000328	0.012192	0.779339	0.005263	8.6e-05	0.196835		9.52	0.12	9.63	0.1	8.43	0.16	8.41	0.04	8.12	0.06	8.34	0.21		100	100	100	100	100	100
1441938_x_at	Cdk5 and Abl enzyme substrate 1 /// similar to Cdk5 and Abl enzyme substrate 1	BB071777	635753 /// 63955	gb:BB071777 /DB_XREF=gi:8581775 /DB_XREF=BB071777 /CLONE=8030499C01 /FEA=EST /CNT=4 /TID=Mm.63141.1 /TIER=ConsEnd /STK=4 /UG=Mm.63141 /UG_TITLE=ESTs	0.27	0.04	0.49	-1.21	-1.23	-0.02	-0.99	-1.45	-0.46		-0.22	0.22		0.184757	0.76633	0.085297	0.000854	0.004347	0.939307	0.00052	0.000108	0.024976		8.98	0.12	9.25	0.13	7.99	0.08	8.03	0.1	7.53	0.1	8.02	0.17		100	100	100	100	100	100
1445128_at	CDNA clone IMAGE:30463708	BQ176646		gb:BQ176646 /DB_XREF=gi:20352138 /DB_XREF=UI-M-DJ2-bvz-e-02-0-UI.s1 /CLONE=UI-M-DJ2-bvz-e-02-0-UI /FEA=EST /CNT=3 /TID=Mm.99973.1 /TIER=ConsEnd /STK=2 /UG=Mm.99973 /UG_TITLE=ESTs	0.08	0.06	0.18	-0.97	-0.94	0.03	-0.96	-1.05	-0.09		-0.01	0.11		0.642612	0.603838	0.300893	0.002961	0.004599	0.841135	0.000763	4.6e-05	0.475319		8.05	0.08	8.12	0.14	7.09	0.1	7.15	0.05	7	0.05	7.18	0.13		100	100	100	100	33	66
1436530_at	CDNA clone MGC:107680 IMAGE:6766535	AA666504		gb:AA666504 /DB_XREF=gi:2625205 /DB_XREF=vm48f01.r1 /CLONE=IMAGE:1001497 /FEA=EST /CNT=16 /TID=Mm.24097.1 /TIER=Stack /STK=8 /UG=Mm.24097 /UG_TITLE=ESTs, Weakly similar to S61553 probable proteinase inhibitor wdnm1 precursor - mouse (M.musculus)	-1.94	-1.54	-1.54	2.69	2.46	-0.22	2.29	2.06	-0.23		0.4	0.4		5.6e-05	0.057942	0.004522	0.016191	0.000582	0.667964	0.00014	0.001273	0.358415		8.8	0.1	6.86	0.14	11.09	0.13	9.55	0.43	10.86	0.17	9.33	0.2		100	0	100	100	100	100
1420415_at	cDNA sequence AY026312	NM_133359	170939	gb:NM_133359.1 /DB_XREF=gi:19111167 /GEN=LOC170939 /FEA=FLmRNA /CNT=9 /TID=Mm.188445.1 /TIER=FL /STK=5 /UG=Mm.188445 /LL=170939 /DEF=Mus musculus high-glycinetyrosine protein type I E5 (LOC170939), mRNA. /PROD=high-glycinetyrosine protein type I E5 /FL=gb:AY026312.1 gb:NM_133359.1	0.7	0.91	-0.25	0.8	-0.28	-1.09	0.59	0.67	0.08		0.21	-0.95		0.145912	0.59702	0.687326	0.638805	0.489007	0.53107	0.20141	0.343111	0.911007		4.41	0.04	5.1	0.36	5	0.32	5.91	1.45	5.07	0.54	4.82	0.06		0	50	33	33	33	0
1423134_at	cDNA sequence BC003324	BG076340	80291	gb:BG076340 /DB_XREF=gi:12558909 /DB_XREF=H3158E12-3 /CLONE=H3158E12 /FEA=FLmRNA /CNT=65 /TID=Mm.29656.1 /TIER=Stack /STK=43 /UG=Mm.29656 /LL=80291 /UG_GENE=BC003324 /UG_TITLE=hypothetical protein, MGC:7036 /FL=gb:BC003324.1 gb:NM_030259.1	-0.2	-0.24	-0.16	0.65	1.05	0.4	0.69	1.01	0.32		-0.04	0.04		0.132837	0.08773	0.514858	0.002946	0.014464	0.141337	0.000608	0.004098	0.131122		8.34	0.08	8.14	0.08	9.03	0.03	8.79	0.08	9.35	0.13	9.19	0.18		100	100	100	100	100	100
1438278_a_at	cDNA sequence BC003993	BB532946	80744	gb:BB532946 /DB_XREF=gi:9584875 /DB_XREF=BB532946 /CLONE=E030027I05 /FEA=EST /CNT=13 /TID=Mm.28717.3 /TIER=Stack /STK=11 /UG=Mm.28717 /LL=80744 /UG_GENE=BC003993 /UG_TITLE=hypothetical protein, MGC:7531	0.5	1.33	-0.56	1.06	-0.34	-1.4	0.23	0.72	0.49		0.83	-1.06		0.285416	0.002124	0.049177	0.066367	0.460046	0.002881	0.243074	0.007378	0.050952		7.34	0.04	7.84	0.38	7.57	0.14	8.9	0.11	8.06	0.09	7.5	0.16		100	100	100	100	100	100
1417688_at	cDNA sequence BC004044	NM_030565	80752	gb:NM_030565.1 /DB_XREF=gi:13385515 /GEN=BC004044 /FEA=FLmRNA /CNT=131 /TID=Mm.6419.1 /TIER=FL+Stack /STK=38 /UG=Mm.6419 /LL=80752 /DEF=Mus musculus hypothetical protein, BC004044 (BC004044), mRNA. /PROD=hypothetical protein, BC004044 /FL=gb:NM_030565.1 gb:BC004044.1	-0.9	-0.19	0.14	-0.42	-0.46	-0.04	-1.14	-1.5	-0.36		0.72	1.04		0.019838	0.578813	0.550097	0.160107	0.182393	0.877629	0.039541	3.4e-05	0.321337		7.86	0.11	6.95	0.23	6.72	0.28	6.53	0.09	6.36	0.08	6.5	0.19		100	75	33	0	0	33
1443827_x_at	cDNA sequence BC004044	BB375974	80752	gb:BB375974 /DB_XREF=gi:9088788 /DB_XREF=BB375974 /CLONE=C130083D14 /FEA=EST /CNT=3 /TID=Mm.127111.1 /TIER=ConsEnd /STK=3 /UG=Mm.127111 /UG_TITLE=ESTs	-1.07	-0.19	-0.05	-0.57	-0.96	-0.39	-1.46	-1.99	-0.53		0.89	1.03		0.04126	0.538332	0.92189	0.187649	0.123496	0.419787	0.012549	0.005747	0.195283		7.25	0.11	6.17	0.33	5.79	0.24	5.61	0.13	5.26	0.24	5.22	0.38		100	100	100	66	100	100
1439119_a_at	cDNA sequence BC010304	BB324206	218236	gb:BB324206 /DB_XREF=gi:16403496 /DB_XREF=BB324206 /CLONE=B430105H17 /FEA=EST /CNT=12 /TID=Mm.25018.3 /TIER=Stack /STK=8 /UG=Mm.25018 /UG_TITLE=Mus musculus, clone IMAGE:3597827, mRNA, partial cds	0.14	0.31	0.38	1.16	0.86	-0.3	0.99	0.62	-0.37		0.17	0.24		0.711919	0.110414	0.204313	0.027244	0.064709	0.185043	0.001205	0.061776	0.194183		7.22	0.15	7.36	0.31	8.21	0.09	8.52	0.12	7.84	0.2	8.22	0.14		60	50	100	100	100	100
1439120_at	cDNA sequence BC010304	BB324206	218236	gb:BB324206 /DB_XREF=gi:16403496 /DB_XREF=BB324206 /CLONE=B430105H17 /FEA=EST /CNT=12 /TID=Mm.25018.3 /TIER=Stack /STK=8 /UG=Mm.25018 /UG_TITLE=Mus musculus, clone IMAGE:3597827, mRNA, partial cds	0.16	0.4	0.32	1.31	0.99	-0.33	1.07	0.83	-0.24		0.24	0.16		0.675791	0.067595	0.328094	0.019696	0.047444	0.212681	0.002957	0.036254	0.385559		7.19	0.18	7.36	0.32	8.27	0.06	8.67	0.13	8.03	0.22	8.34	0.18		100	100	100	100	100	100
1425002_at	cDNA sequence BC010462	BC010462	209588	gb:BC010462.1 /DB_XREF=gi:14714644 /FEA=FLmRNA /CNT=25 /TID=Mm.69553.1 /TIER=FL+Stack /STK=9 /UG=Mm.69553 /DEF=Mus musculus, Similar to secreted and transmembrane 1, clone MGC:7970 IMAGE:3585040, mRNA, complete cds. /PROD=Similar to secreted and transmembrane 1 /FL=gb:BC010462.1	-0.9	-1.44	-1.65	0.12	-0.13	-0.25	0.66	0.62	-0.04		-0.54	-0.75		0.041228	0.003614	0.014394	0.724925	0.682865	0.279036	0.022689	0.10587	0.890818		8.64	0.18	7.74	0.28	9.3	0.12	7.86	0.17	9.26	0.24	7.61	0.07		100	100	100	100	100	100
1451601_a_at	cDNA sequence BC011467	BC025823	216892	gb:BC025823.1 /DB_XREF=gi:19388014 /FEA=FLmRNA /CNT=42 /TID=Mm.212812.1 /TIER=FL /STK=5 /UG=Mm.212812 /DEF=Mus musculus, similar to spinster-like protein, clone MGC:37865 IMAGE:5100525, mRNA, complete cds. /PROD=similar to spinster-like protein /FL=gb:BC025823.1	0.03	0.22	-1.5	-0.14	0.12	0.26	-0.33	1.65	1.98		0.19	-1.53		0.89865	0.251355	0.023275	0.543242	0.576948	0.244895	0.075189	0.016083	0.020713		6.99	0.14	7.02	0.16	6.66	0.03	6.88	0.14	8.64	0.3	7.14	0.13		100	100	100	100	100	100
1424652_at	cDNA sequence BC014699	BC027150	232146	gb:BC027150.1 /DB_XREF=gi:20072072 /FEA=FLmRNA /CNT=43 /TID=Mm.205854.1 /TIER=FL+Stack /STK=21 /UG=Mm.205854 /DEF=Mus musculus, clone MGC:37042 IMAGE:4950341, mRNA, complete cds. /PROD=Unknown (protein for MGC:37042) /FL=gb:BC014699.1 gb:BC027150.1	0.21	0.12	-0.89	0.27	0.37	0.1	0.36	1.48	1.12		-0.09	-1.11		0.343652	0.311632	0.008698	0.217323	0.106361	0.354109	0.045517	0.000175	0.003257		6.86	0.13	7.07	0.16	7.22	0.06	7.34	0.09	8.34	0.11	7.45	0.04		100	100	100	100	100	100
1457619_at	cDNA sequence BC015286	BB743970	234669	gb:BB743970 /DB_XREF=gi:16146975 /DB_XREF=BB743970 /CLONE=F520015D01 /FEA=EST /CNT=4 /TID=Mm.117410.1 /TIER=ConsEnd /STK=4 /UG=Mm.117410 /UG_TITLE=ESTs, Weakly similar to ESTM MOUSE LIVER CARBOXYLESTERASE PRECURSOR (M.musculus)	-0.43	-0.17	1.83	-1.33	-1.23	0.1	-1.59	-3.49	-1.9		0.26	2.26		0.274503	0.558263	0.010473	0.009774	0.033233	0.785916	0.003177	0.000119	0.004689		10.04	0.24	9.6	0.27	8.44	0.22	8.28	0.14	6.55	0.25	8.38	0.3		100	100	100	66	66	66
1425069_at	cDNA sequence BC018285	BC018285	223706	gb:BC018285.1 /DB_XREF=gi:17390671 /FEA=FLmRNA /CNT=18 /TID=Mm.190390.1 /TIER=FL /STK=7 /UG=Mm.190390 /DEF=Mus musculus, Similar to cytochrome P450, 2d10, clone MGC:18824 IMAGE:4207630, mRNA, complete cds. /PROD=Similar to cytochrome P450, 2d10 /FL=gb:BC018285.1	-0.06	0.03	2	-0.65	-1.07	-0.42	-0.74	-3.13	-2.38		0.09	2.06		0.844109	0.920018	0.059309	0.04307	0.052558	0.28807	0.089355	0.01983	0.0412		11.27	0.26	11.21	0.09	10.53	0.25	10.56	0.17	8.15	0.59	10.14	0.28		100	100	100	100	100	100
1427451_a_at	cDNA sequence BC018473	AF118272	193217	gb:AF118272.1 /DB_XREF=gi:4580978 /FEA=mRNA /CNT=16 /TID=Mm.100084.1 /TIER=ConsEnd /STK=0 /UG=Mm.100084 /LL=193217 /UG_GENE=LOC193217 /UG_TITLE=hitchhiker-1 /DEF=Mus musculus hitchhiker-1 mRNA, complete sequence.	0.83	0.61	1.63	-0.14	0.81	0.95	0.08	0.01	-0.07		-0.22	0.8		0.007192	0.01916	0.004657	0.4956	0.017221	0.012307	0.458684	0.928155	0.36378		5.61	0.1	6.44	0.16	5.69	0.01	6.3	0.09	5.62	0.06	7.25	0.16		0	75	0	66	0	100
1425704_at	cDNA sequence BC022224	BC022224	192970	gb:BC022224.1 /DB_XREF=gi:18490589 /FEA=FLmRNA /CNT=10 /TID=Mm.192213.1 /TIER=FL /STK=1 /UG=Mm.192213 /DEF=Mus musculus, Similar to hypothetical protein MGC4172, clone MGC:18716 IMAGE:4219994, mRNA, complete cds. /PROD=Similar to hypothetical protein MGC4172 /FL=gb:BC022224.1	0.25	0.13	1.8	-0.55	-0.52	0.03	-0.43	-2.07	-1.64		-0.12	1.55		0.130366	0.117205	0.02275	0.001157	0.264269	0.939861	0.026537	7.1e-05	0.006113		9.92	0.13	10.17	0.07	9.49	0.01	9.62	0.05	7.85	0.13	9.65	0.34		100	100	100	100	100	100
1436591_at	cDNA sequence BC023744	BE553782	231668	gb:BE553782 /DB_XREF=gi:9818269 /DB_XREF=ur42c07.x1 /CLONE=IMAGE:3152940 /FEA=EST /CNT=19 /TID=Mm.106703.1 /TIER=Stack /STK=8 /UG=Mm.106703 /UG_TITLE=ESTs	-0.08	0.33	0.26	-0.86	-1	-0.14	-1.27	-1.34	-0.07		0.41	0.34		0.627723	0.061843	0.188766	0.00183	0.004535	0.455347	0.0001	7.2e-05	0.556268		10.24	0.11	10.17	0.09	8.98	0.08	9.31	0.1	8.9	0.08	9.17	0.14		100	100	100	100	100	100
1437868_at	cDNA sequence BC023892	BE687858	212943	gb:BE687858 /DB_XREF=gi:10075482 /DB_XREF=uw52c03.x1 /CLONE=IMAGE:3465604 /FEA=EST /CNT=47 /TID=Mm.30874.1 /TIER=Stack /STK=13 /UG=Mm.30874 /UG_TITLE=ESTs	0.41	-0.02	-0.01	-1.36	-1.24	0.12	-0.93	-0.82	0.11		-0.43	-0.42		0.048324	0.937306	0.978507	0.001358	0.043747	0.748148	0.020058	0.000965	0.629069		11.19	0.1	11.61	0.13	10.26	0.19	10.24	0.03	10.37	0.09	10.36	0.32		100	100	100	100	100	100
1445226_at	cDNA sequence BC023969	BI664409	407828	gb:BI664409 /DB_XREF=gi:15578642 /DB_XREF=603289974F1 /CLONE=IMAGE:5323746 /FEA=EST /CNT=3 /TID=Mm.205125.1 /TIER=ConsEnd /STK=2 /UG=Mm.205125 /UG_TITLE=ESTs	0.33	0.32	-0.51	0.1	0.36	0.26	0.12	1.2	1.08		-0.02	-0.84		0.222254	0.420362	0.333003	0.775487	0.283299	0.491117	0.681077	0.082531	0.090587		8.58	0.11	8.92	0.21	8.7	0.23	9.02	0.26	9.79	0.39	9.28	0.21		100	100	100	100	100	100
1457147_at	cDNA sequence BC026657	BB557242	208618	gb:BB557242 /DB_XREF=gi:16448774 /DB_XREF=BB557242 /CLONE=E330027G05 /FEA=EST /CNT=7 /TID=Mm.34933.1 /TIER=ConsEnd /STK=5 /UG=Mm.34933 /UG_TITLE=ESTs	0.25	-0.42	0.82	0.09	0.3	0.2	0.76	-0.27	-1.03		-0.67	0.57		0.014991	0.079027	0.017909	0.550199	0.193759	0.375768	3e-05	0.160164	0.014195		6.72	0.05	6.97	0.06	7.48	0.02	7.06	0.13	6.45	0.13	7.27	0.16		40	100	33	100	0	100
1436460_at	cDNA sequence BC030440	AV239972	210035	gb:AV239972 /DB_XREF=gi:16386541 /DB_XREF=AV239972 /CLONE=4732437H17 /FEA=EST /CNT=13 /TID=Mm.49460.2 /TIER=Stack /STK=9 /UG=Mm.49460 /LL=71836 /UG_GENE=1700012A16Rik /UG_TITLE=RIKEN cDNA 1700012A16 gene	-0.04	0.17	-0.76	0.3	0.42	0.12	0.1	1.14	1.05		0.2	-0.72		0.862276	0.352864	0.12417	0.233486	0.307244	0.736599	0.502242	1.1e-05	0.004566		7.18	0.06	7.14	0.19	7.28	0.11	7.44	0.11	8.32	0.05	7.56	0.3		100	100	100	100	100	100
1440094_at	cDNA sequence BC030870	AV371344	407795	gb:AV371344 /DB_XREF=gi:16397848 /DB_XREF=AV371344 /CLONE=9030413G09 /FEA=EST /CNT=6 /TID=Mm.25686.1 /TIER=ConsEnd /STK=6 /UG=Mm.25686 /UG_TITLE=ESTs	0.13	0.05	1.32	0.4	0.42	0.01	0.49	-0.77	-1.26		-0.09	1.19		0.311373	0.720867	0.016155	0.028169	0.017774	0.896204	0.009019	0.050554	0.01421		10.88	0.07	11.01	0.1	11.37	0.09	11.41	0.09	10.1	0.2	11.43	0.06		100	100	100	100	100	100
1459904_at	cDNA sequence BC030870	BF582044	407795	gb:BF582044 /DB_XREF=gi:11655665 /DB_XREF=602099313F1 /CLONE=IMAGE:4219106 /FEA=EST /CNT=11 /TID=Mm.25686.2 /TIER=ConsEnd /STK=0 /UG=Mm.25686 /UG_TITLE=ESTs	0.26	0.07	1.32	0.88	0.64	-0.24	1.07	-0.43	-1.49		-0.19	1.07		0.44681	0.636308	0.024256	0.04962	0.108535	0.166792	0.000779	0.244205	0.018408		10.74	0.12	11	0.28	11.81	0.11	11.88	0.08	10.32	0.26	11.64	0.11		100	100	100	100	100	100
1436033_at	cDNA sequence BC031353	BG276629	235493	gb:BG276629 /DB_XREF=gi:13071122 /DB_XREF=mac26f05.x1 /CLONE=IMAGE:4001025 /FEA=EST /CNT=36 /TID=Mm.23921.1 /TIER=Stack /STK=11 /UG=Mm.23921 /LL=102556 /UG_GENE=AI553555 /UG_TITLE=expressed sequence AI553555	0.1	0.42	-0.27	-0.69	-0.91	-0.23	-1.01	-0.54	0.47		0.32	-0.37		0.576879	0.021537	0.35833	0.010764	0.032615	0.425436	0.000129	0.016783	0.032245		8.77	0.09	8.87	0.14	7.77	0.07	8.19	0.09	8.24	0.11	7.96	0.23		100	100	100	100	100	100
1427352_at	cDNA sequence BC031593	BC019155	223917	gb:BC019155.1 /DB_XREF=gi:17512383 /FEA=mRNA /CNT=24 /TID=Mm.162744.1 /TIER=ConsEnd /STK=6 /UG=Mm.162744 /DEF=Mus musculus, Similar to keratin 6A, clone IMAGE:5065687, mRNA, partial cds. /PROD=Similar to keratin 6A	1	1.01	-0.06	-0.33	-0.25	0.08	-0.33	0.81	1.14		0	-1.06		0.257101	0.365805	0.94476	0.785224	0.807531	0.94884	0.146866	0.177258	0.10522		6.31	0.18	7.31	0.71	5.97	0.07	6.98	0.87	7.12	0.41	7.06	0.67		100	75	66	100	100	100
1437416_at	cDNA sequence BC034902	BE199876	228642	gb:BE199876 /DB_XREF=gi:8712045 /DB_XREF=ug71g02.x1 /CLONE=IMAGE:1547858 /FEA=EST /CNT=21 /TID=Mm.123411.1 /TIER=Stack /STK=18 /UG=Mm.123411 /UG_TITLE=ESTs	-0.81	0.28	0.41	1.25	0.35	-0.9	0.16	-0.86	-1.02		1.09	1.21		0.181574	0.59774	0.486091	0.065468	0.612043	0.182831	0.764307	0.039978	0.122835		3.74	0.24	2.94	0.45	3.9	0.43	4.18	0.22	2.88	0.22	3.29	0.46		20	25	0	33	33	0
1435087_at	cDNA sequence BC039093	BI409907	230761	gb:BI409907 /DB_XREF=gi:15170830 /DB_XREF=602962275F1 /CLONE=IMAGE:5117586 /FEA=EST /CNT=71 /TID=Mm.22616.1 /TIER=Stack /STK=20 /UG=Mm.22616 /UG_TITLE=ESTs, Weakly similar to RIKEN cDNA 2810408B13 (Mus musculus) (M.musculus)	-0.35	0.24	-0.74	-0.7	-0.68	0.03	-1.3	-0.29	1.01		0.6	-0.39		0.240385	0.136876	0.008601	0.041916	0.046843	0.87254	0.000621	0.126795	0.00025		8.98	0.15	8.63	0.22	7.68	0.04	7.92	0.11	8.69	0.06	7.95	0.11		100	100	100	100	100	100
1441991_at	cDNA sequence BC039632	BB433739	330657	gb:BB433739 /DB_XREF=gi:16424306 /DB_XREF=BB433739 /CLONE=C820003I17 /FEA=EST /CNT=12 /TID=Mm.178463.1 /TIER=ConsEnd /STK=3 /UG=Mm.178463 /UG_TITLE=ESTs, Weakly similar to ZINC FINGER PROTEIN ZFP-90 (M.musculus)	-0.18	-0.41	0.76	0.4	0.32	-0.08	0.63	-0.62	-1.25		-0.23	0.94		0.206742	0.046725	0.007609	0.041004	0.075273	0.620855	0.001519	0.00867	0.003225		7.64	0.1	7.46	0.08	8.28	0.04	7.86	0.11	7.02	0.11	7.78	0.11		100	100	100	100	0	100
1440218_at	cDNA sequence BC040758	BB745015	268663	gb:BB745015 /DB_XREF=gi:16147954 /DB_XREF=BB745015 /CLONE=F530006B09 /FEA=EST /CNT=12 /TID=Mm.197409.1 /TIER=ConsEnd /STK=5 /UG=Mm.197409 /UG_TITLE=ESTs, Weakly similar to protocadherin LKC precursor (Homo sapiens) (H.sapiens)	0.01	-0.22	1.2	-1.53	-1.11	0.42	-1.3	-2.29	-0.99		-0.23	1.18		0.93249	0.22727	0.061737	0.000492	0.077015	0.369688	0.001158	0.004573	0.021887		11.63	0.06	11.64	0.15	10.33	0.11	10.11	0.11	9.34	0.2	10.53	0.37		100	100	100	100	100	100
1439948_at	cDNA sequence BC046401	AI647811	394191	gb:AI647811 /DB_XREF=gi:4726489 /DB_XREF=uk43d11.x1 /CLONE=IMAGE:1971765 /FEA=EST /CNT=7 /TID=Mm.86935.1 /TIER=ConsEnd /STK=6 /UG=Mm.86935 /UG_TITLE=ESTs	0.16	0.12	-0.38	-1.44	-0.65	0.8	-1.4	-0.11	1.29		-0.04	-0.54		0.430308	0.590778	0.152794	0.001957	0.027747	0.039269	0.000272	0.60583	0.006217		7.16	0.07	7.31	0.16	5.75	0.1	5.87	0.17	7.05	0.17	6.66	0.02		100	100	100	100	100	100
1451455_at	cDNA sequence BC051244	BC025604	232078	gb:BC025604.1 /DB_XREF=gi:19343788 /FEA=FLmRNA /CNT=29 /TID=Mm.37547.1 /TIER=FL+Stack /STK=19 /UG=Mm.37547 /DEF=Mus musculus, clone MGC:38040 IMAGE:5250319, mRNA, complete cds. /PROD=Unknown (protein for MGC:38040) /FL=gb:BC025604.1	-0.49	-0.16	0.66	-0.8	-0.42	0.39	-1.14	-1.57	-0.43		0.34	1.15		0.10779	0.525503	0.161373	0.028215	0.338464	0.342026	0.013336	0.004836	0.192361		8.88	0.1	8.38	0.22	7.74	0.2	7.58	0.12	7.31	0.19	7.97	0.31		100	100	100	100	100	100
1435375_at	cDNA sequence BC052328	BM224662	223433	gb:BM224662 /DB_XREF=gi:17786009 /DB_XREF=K0154D08-3 /CLONE=K0154D08 /FEA=EST /CNT=30 /TID=Mm.24851.1 /TIER=Stack /STK=17 /UG=Mm.24851 /UG_TITLE=ESTs, Moderately similar to hypothetical protein (Homo sapiens) (H.sapiens)	-0.39	0.06	0.49	0.15	-0.41	-0.56	-0.3	-1.29	-0.99		0.45	0.88		0.071975	0.708536	0.054864	0.363268	0.08352	0.044234	0.157853	0.00017	0.011385		7.84	0.12	7.45	0.14	7.54	0.14	7.6	0.04	6.55	0.05	7.04	0.13		100	100	100	100	33	33
1452192_at	cDNA sequence BC053440	BM502329	234344	gb:BM502329 /DB_XREF=gi:18663221 /DB_XREF=ii36g06.x1 /CLONE=IMAGE:5943755 /FEA=mRNA /CNT=86 /TID=Mm.22496.1 /TIER=Stack /STK=70 /UG=Mm.22496 /UG_TITLE=Mus musculus, clone IMAGE:4935129, mRNA, partial cds	0.38	0.57	-0.38	-0.13	0.05	0.18	-0.32	0.81	1.13		0.19	-0.76		0.125856	0.077153	0.343381	0.614668	0.868416	0.527391	0.191918	0.090162	0.03783		8.93	0.11	9.32	0.18	8.62	0.17	9.18	0.17	9.74	0.29	9.36	0.2		100	100	100	100	100	100
1455750_at	cDNA sequence BC053994	BE852799	381383	gb:BE852799 /DB_XREF=gi:10311138 /DB_XREF=uw34d11.x1 /CLONE=IMAGE:3418581 /FEA=EST /CNT=15 /TID=Mm.37333.1 /TIER=Stack /STK=8 /UG=Mm.37333 /UG_TITLE=ESTs	0.11	0.29	0.42	0.55	1.11	0.56	0.38	0.81	0.43		0.17	0.3		0.373177	0.329085	0.093688	0.111582	0.003775	0.111081	0.050858	0.012546	0.055248		8.23	0.05	8.34	0.1	8.6	0.1	8.89	0.22	9.04	0.12	9.45	0.14		100	100	100	100	100	100
1434621_at	cDNA sequence BC054438	AV298104	407831	gb:AV298104 /DB_XREF=gi:16393005 /DB_XREF=AV298104 /CLONE=5730454I07 /FEA=EST /CNT=56 /TID=Mm.34379.1 /TIER=Stack /STK=28 /UG=Mm.34379 /UG_TITLE=ESTs, Moderately similar to hypothetical protein FLJ20898 (Homo sapiens) (H.sapiens)	-0.45	0.03	0.32	0.06	-0.46	-0.53	-0.41	-1.23	-0.81		0.47	0.77		0.128414	0.895751	0.199468	0.724372	0.093348	0.063484	0.195619	0.002508	0.029427		7.53	0.21	7.08	0.15	7.12	0.19	7.15	0.07	6.3	0.13	6.62	0.16		100	100	100	100	66	100
1436698_x_at	cDNA sequence BC054438	AV167328	407831	gb:AV167328 /DB_XREF=gi:5373765 /DB_XREF=AV167328 /CLONE=3110053I18 /FEA=EST /CNT=8 /TID=Mm.34379.2 /TIER=Stack /STK=8 /UG=Mm.34379 /UG_TITLE=ESTs, Moderately similar to hypothetical protein FLJ20898 (Homo sapiens) (H.sapiens)	-0.46	0.25	0.47	-0.11	-1.55	-1.44	-0.82	-2.48	-1.66		0.71	0.93		0.230953	0.493547	0.304583	0.692782	0.017894	0.034643	0.091962	0.000499	0.012596		7.36	0.26	6.91	0.24	6.55	0.29	6.8	0.11	4.88	0.23	5.36	0.32		100	100	100	100	66	100
1447915_x_at	cDNA sequence BC054438	AV366661	407831	gb:AV366661 /DB_XREF=gi:6414308 /DB_XREF=AV366661 /CLONE=8430422K07 /FEA=EST /CNT=2 /TID=Mm.92697.1 /TIER=ConsEnd /STK=2 /UG=Mm.92697 /UG_TITLE=ESTs	-0.63	0.3	0.47	0.12	-1.24	-1.36	-0.82	-2.34	-1.52		0.94	1.1		0.083796	0.451894	0.316567	0.581486	0.02824	0.035849	0.112421	0.001769	0.025052		7.36	0.26	6.73	0.18	6.54	0.32	6.85	0.08	5.02	0.28	5.49	0.29		100	100	100	100	0	33
1434202_a_at	cDNA sequence BC055107	BF682848	268709	gb:BF682848 /DB_XREF=gi:11956743 /DB_XREF=602117348F1 /CLONE=IMAGE:3468898 /FEA=EST /CNT=51 /TID=Mm.40773.1 /TIER=Stack /STK=39 /UG=Mm.40773 /UG_TITLE=ESTs, Moderately similar to downregulated in renal cell carcinoma (Homo sapiens) (H.sapiens)	0.07	0	0.04	-0.7	-1.44	-0.74	-0.63	-1.42	-0.78		-0.07	-0.02		0.777054	0.995978	0.905711	0.017787	0.016565	0.083171	0.305477	0.003394	0.229273		5.95	0.19	6.01	0.12	5.31	0.46	5.31	0.15	4.53	0.2	4.57	0.26		100	100	66	100	33	33
1434365_a_at	cDNA sequence BC055324	BB093351	381306	gb:BB093351 /DB_XREF=gi:8676598 /DB_XREF=BB093351 /CLONE=9430042D07 /FEA=EST /CNT=36 /TID=Mm.28152.2 /TIER=Stack /STK=34 /UG=Mm.28152 /LL=74135 /UG_GENE=1200016D23Rik /UG_TITLE=RIKEN cDNA 1200016D23 gene	0.16	0.34	-0.53	0.66	0.7	0.04	0.48	1.39	0.91		0.18	-0.69		0.375385	0.479994	0.155814	0.00236	0.067969	0.870043	0.344435	0.006181	0.131635		5.86	0.15	6.02	0.08	6.34	0.39	6.68	0.08	7.25	0.21	6.72	0.21		40	75	66	100	100	100
1437186_at	cDNA sequence BC055324	AV132065	381306	gb:AV132065 /DB_XREF=gi:16382635 /DB_XREF=AV132065 /CLONE=2700087I24 /FEA=EST /CNT=25 /TID=Mm.28152.3 /TIER=Stack /STK=23 /UG=Mm.28152 /LL=74135 /UG_GENE=1200016D23Rik /UG_TITLE=RIKEN cDNA 1200016D23 gene	-0.04	0.17	-0.51	0.76	0.62	-0.14	0.55	1.09	0.54		0.21	-0.47		0.771013	0.667206	0.159686	0.016945	0.115309	0.641049	0.232254	0.002358	0.242277		6.52	0.12	6.48	0.06	7.07	0.33	7.24	0.13	7.61	0.14	7.1	0.24		80	50	66	100	100	100
1454885_at	cDNA sequence BC063263	BM211194	434178	gb:BM211194 /DB_XREF=gi:17768325 /DB_XREF=C0802B04-3 /CLONE=C0802B04 /FEA=EST /CNT=41 /TID=Mm.30096.1 /TIER=Stack /STK=38 /UG=Mm.30096 /UG_TITLE=ESTs, Weakly similar to JAK3 MOUSE TYROSINE-PROTEIN KINASE JAK3 (M.musculus)	0.29	0.41	-0.47	-0.5	-0.18	0.31	-0.61	0.58	1.19		0.11	-0.76		0.0139	0.170843	0.050532	0.090672	0.287688	0.218036	0.058016	0.011345	0.008451		7.22	0.07	7.51	0.05	6.6	0.18	7.02	0.17	7.8	0.11	7.33	0.13		100	100	100	100	100	100
1435069_at	cDNA sequence BC064078	AW493518	408064	gb:AW493518 /DB_XREF=gi:7063799 /DB_XREF=UI-M-BH3-aud-c-01-0-UI.s1 /CLONE=UI-M-BH3-aud-c-01-0-UI /FEA=EST /CNT=48 /TID=Mm.34689.1 /TIER=Stack /STK=20 /UG=Mm.34689 /UG_TITLE=ESTs	0.43	1.39	0.09	1.26	0.24	-1.02	0.3	0.58	0.28		0.96	-0.34		0.445512	0.147958	0.879032	0.18011	0.753745	0.276907	0.082947	0.040403	0.221224		6.92	0.1	7.35	0.49	7.22	0.1	8.61	0.61	7.5	0.16	7.59	0.53		100	100	100	100	100	100
1444632_at	cDNA sequence BC064078	BF658882	408064	gb:BF658882 /DB_XREF=gi:11924016 /DB_XREF=maa97g08.x1 /CLONE=IMAGE:3824846 /FEA=EST /CNT=5 /TID=Mm.73307.1 /TIER=ConsEnd /STK=2 /UG=Mm.73307 /UG_TITLE=ESTs	0.55	1.27	0.39	0.71	0.09	-0.62	-0.01	0.25	0.26		0.72	-0.16		0.117165	0.160674	0.485802	0.352768	0.872125	0.457203	0.95168	0.080317	0.012627		5.68	0.11	6.23	0.26	5.67	0.03	6.94	0.58	5.93	0.05	6.32	0.46		80	75	66	100	100	66
1438015_at	cDNA sequence BC068171	BG068512	245474	gb:BG068512 /DB_XREF=gi:12551081 /DB_XREF=H3066D04-3 /CLONE=H3066D04 /FEA=EST /CNT=78 /TID=Mm.24729.2 /TIER=Stack /STK=12 /UG=Mm.24729 /UG_TITLE=ESTs, Moderately similar to A55163 nucleolar protein Nopp140, hepatic - rat (R.norvegicus)	-0.06	0.19	-0.72	1.17	0.52	-0.64	0.92	1.19	0.28		0.25	-0.67		0.805264	0.510609	0.076649	0.006896	0.158811	0.098226	0.040566	0.000975	0.312534		7.81	0.05	7.76	0.2	8.73	0.21	8.92	0.17	9	0.09	8.28	0.24		100	100	100	100	100	100
1438016_at	cDNA sequence BC068171	BG068512	245474	gb:BG072713 /DB_XREF=gi:12555282 /DB_XREF=H3114A12-3 /CLONE=H3114A12 /FEA=EST /CNT=78 /TID=Mm.24729.2 /TIER=Stack /STK=9 /UG=Mm.24729 /UG_TITLE=ESTs, Moderately similar to A55163 nucleolar protein Nopp140, hepatic - rat (R.norvegicus)	0.11	0.16	-0.63	0.74	0.4	-0.33	0.69	1.14	0.46		0.05	-0.74		0.36628	0.551221	0.065925	0.022548	0.152639	0.228573	0.049519	5.5e-05	0.133765		8.85	0.09	8.95	0.05	9.54	0.19	9.69	0.14	9.99	0.05	9.36	0.19		100	100	100	100	100	100
1441788_s_at	cDNA sequence BC068171	BB779105	245474	gb:BB779105 /DB_XREF=gi:16939805 /DB_XREF=BB779105 /CLONE=G430050P09 /FEA=EST /CNT=4 /TID=Mm.217121.1 /TIER=ConsEnd /STK=4 /UG=Mm.217121 /UG_TITLE=ESTs, Weakly similar to TYROSINE-PROTEIN KINASE JAK3 (M.musculus)	0.56	0.27	-0.45	0.47	0.48	0.01	0.76	1.49	0.73		-0.29	-1.01		0.028355	0.479818	0.14572	0.081308	0.081289	0.976394	0.108848	0.00247	0.124488		7.95	0.17	8.5	0.03	8.7	0.3	8.98	0.15	9.43	0.19	8.98	0.15		100	100	100	100	100	100
1436271_at	cDNA sequence BC085284 /// similar to apolipoprotein L, 3 (predicted)	BE687174	278679 /// 666348	gb:BE687174 /DB_XREF=gi:10074798 /DB_XREF=uv99h10.x1 /CLONE=IMAGE:3415363 /FEA=EST /CNT=15 /TID=Mm.32407.1 /TIER=Stack /STK=10 /UG=Mm.32407 /UG_TITLE=ESTs	0.77	1.74	0.51	0.86	-0.11	-0.97	-0.1	0.16	0.26		0.96	-0.27		0.036431	0.002291	0.259432	0.027208	0.801629	0.078805	0.640699	0.414155	0.337525		4.4	0.07	5.17	0.23	4.29	0.19	6.03	0.16	4.55	0.15	5.06	0.33		20	25	0	100	33	33
1452832_s_at	CDP-diacylglycerol synthase (phosphatidate cytidylyltransferase) 2	BG296584	110911	gb:BG296584 /DB_XREF=gi:13059382 /DB_XREF=602393502F1 /CLONE=IMAGE:4505040 /FEA=mRNA /CNT=42 /TID=Mm.24482.1 /TIER=Stack /STK=33 /UG=Mm.24482 /LL=99122 /UG_GENE=5730460C18Rik /UG_TITLE=RIKEN cDNA 5730460C18 gene	-0.06	0.16	-0.08	-0.76	-1.22	-0.46	-0.98	-1.2	-0.22		0.22	-0.02		0.858746	0.409777	0.561978	0.048461	0.011305	0.027432	0.004411	0.000858	0.255091		8.91	0.16	8.85	0.25	7.93	0.14	8.09	0.1	7.71	0.07	7.63	0.1		100	100	100	100	100	100
1456114_at	CDP-diacylglycerol synthase 1	BI152841	74596	gb:BI152841 /DB_XREF=gi:14612842 /DB_XREF=602917983F1 /CLONE=IMAGE:5068412 /FEA=EST /CNT=39 /TID=Mm.154494.1 /TIER=Stack /STK=15 /UG=Mm.154494 /LL=100932 /UG_GENE=AW125888 /UG_TITLE=expressed sequence AW125888	0.08	-0.28	0.77	0.79	1	0.21	1.15	0.32	-0.84		-0.36	0.68		0.46408	0.176593	0.007905	0.014898	0.000925	0.293081	2.9e-05	0.093727	0.00789		9.38	0.08	9.46	0.07	10.53	0.06	10.26	0.14	9.7	0.12	10.46	0.09		100	100	100	100	100	100
1427630_x_at	CEA-related cell adhesion molecule 1	X67278	26365	gb:X67278.1 /DB_XREF=gi:312581 /GEN=Bgpc /FEA=mRNA /CNT=3 /TID=Mm.14114.5 /TIER=ConsEnd /STK=0 /UG=Mm.14114 /LL=26365 /DEF=M.musculus Bgpc mRNA for biliary glycoprotein. /PROD=biliary glycoprotein	-0.48	-0.38	0.08	0.5	-0.05	-0.55	0.4	-0.61	-1		0.1	0.56		0.198729	0.114931	0.855495	0.181357	0.916084	0.206856	0.105264	0.107957	0.032122		12.48	0.13	12	0.29	12.88	0.15	12.5	0.07	11.88	0.24	11.95	0.3		100	100	100	100	100	100
1427711_a_at	CEA-related cell adhesion molecule 1	X15351	26365	gb:X15351.1 /DB_XREF=gi:53020 /GEN=CEA /FEA=mRNA /CNT=1 /TID=Mm.14114.6 /TIER=ConsEnd /STK=0 /UG=Mm.14114 /LL=26365 /DEF=Mouse mRNA fragment for carcinoembryonic antigen (CEA)-like antigen. /PROD=carcinoembryonic antigen	-0.13	0.46	0.5	1.78	0.11	-1.67	1.2	-0.52	-1.72		0.58	0.63		0.851633	0.138602	0.446556	0.051728	0.886545	0.056953	0.014946	0.324783	0.024671		10.63	0.3	10.5	0.59	11.83	0.19	12.28	0.16	10.11	0.36	10.61	0.47		100	100	100	100	100	100
1427712_at	CEA-related cell adhesion molecule 1	X15351	26365	gb:X15351.1 /DB_XREF=gi:53020 /GEN=CEA /FEA=mRNA /CNT=1 /TID=Mm.14114.6 /TIER=ConsEnd /STK=0 /UG=Mm.14114 /LL=26365 /DEF=Mouse mRNA fragment for carcinoembryonic antigen (CEA)-like antigen. /PROD=carcinoembryonic antigen	-0.21	-0.28	-0.37	1.17	0.2	-0.97	1.24	0.35	-0.89		-0.07	-0.15		0.668292	0.376339	0.234979	0.061193	0.680068	0.018413	0.013309	0.256431	0.048007		6.66	0.22	6.45	0.41	7.9	0.24	7.62	0.11	7.02	0.18	6.65	0.19		80	75	100	100	100	100
1450494_x_at	CEA-related cell adhesion molecule 1	NM_011926	26365	gb:NM_011926.1 /DB_XREF=gi:13937380 /GEN=Ceacam1 /FEA=FLmRNA /CNT=7 /TID=Mm.14114.1 /TIER=FL /STK=1 /UG=Mm.14114 /LL=26365 /DEF=Mus musculus CEA-related cell adhesion molecule 1 (Ceacam1), mRNA. /PROD=CEA-related cell adhesion molecule 1 /FL=gb:NM_011926.1	-0.86	-0.82	-0.21	0.58	0.13	-0.45	0.54	-0.53	-1.06		0.04	0.66		0.119664	0.039326	0.649793	0.267869	0.814383	0.325996	0.067246	0.165663	0.03233		12.5	0.17	11.64	0.4	13.03	0.16	12.21	0.21	11.97	0.26	11.76	0.33		100	100	100	100	100	100
1452532_x_at	CEA-related cell adhesion molecule 1	M61907	26365	gb:M61907.1 /DB_XREF=gi:192197 /FEA=mRNA /CNT=1 /TID=Mm.14114.7 /TIER=ConsEnd /STK=0 /UG=Mm.14114 /LL=26365 /UG_GENE=Ceacam1 /DEF=Mus musculus biliary glycoprotein mRNA, 3cds. /PROD=biliary glycoprotein	-0.2	0.39	0.38	1.44	0.09	-1.34	0.85	-0.48	-1.33		0.59	0.57		0.726475	0.12984	0.495605	0.055244	0.883597	0.063231	0.028255	0.29779	0.035863		11.59	0.24	11.38	0.48	12.43	0.16	12.82	0.1	11.1	0.32	11.48	0.38		100	100	100	100	100	100
1430927_at	CEA-related cell adhesion molecule 1	AK008389	72431	gb:AK008389.1 /DB_XREF=gi:12842544 /FEA=mRNA /CNT=3 /TID=Mm.158821.1 /TIER=ConsEnd /STK=1 /UG=Mm.158821 /LL=72431 /UG_GENE=2010110O04Rik /UG_TITLE=RIKEN cDNA 2010110O04 gene /DEF=Mus musculus adult male small intestine cDNA, RIKEN full-length enriched library, clone:2010110O04:homolog to CARCINOEMBRYONIC ANTIGEN PRECURSOR (CEA) (MECONIUM ANTIGEN 100) (CD66E ANTIGEN), full insert sequence.	-0.08	0.13	0.97	0.08	-0.04	-0.12	-0.13	-1.08	-0.96		0.21	1.04		0.683023	0.039836	0.001724	0.620473	0.84528	0.329851	0.2721	0.000299	0.004594		7.72	0.1	7.65	0.15	7.6	0.03	7.73	0.03	6.64	0.09	7.61	0.09		100	100	100	100	100	100
1417074_at	CEA-related cell adhesion molecule 10	NM_007675	26366	gb:NM_007675.1 /DB_XREF=gi:6671731 /GEN=Ceacam10 /FEA=FLmRNA /CNT=89 /TID=Mm.30300.1 /TIER=FL+Stack /STK=58 /UG=Mm.30300 /LL=26366 /DEF=Mus musculus CEA-related cell adhesion molecule 10 (Ceacam10), mRNA. /PROD=CEA-related cell adhesion molecule 10 /FL=gb:NM_007675.1 gb:L38422.1 gb:BC003346.1	-0.99	0.61	0.57	1.85	2.18	0.33	0.25	0.62	0.36		1.6	1.56		0.243376	0.074838	0.149725	0.069069	0.047817	0.211463	0.054043	0.132019	0.30177		11.04	0.09	10.05	0.68	11.29	0.03	11.9	0.18	11.66	0.26	12.23	0.11		100	100	100	100	100	100
1448573_a_at	CEA-related cell adhesion molecule 10	NM_007675	26366	gb:NM_007675.1 /DB_XREF=gi:6671731 /GEN=Ceacam10 /FEA=FLmRNA /CNT=89 /TID=Mm.30300.1 /TIER=FL+Stack /STK=58 /UG=Mm.30300 /LL=26366 /DEF=Mus musculus CEA-related cell adhesion molecule 10 (Ceacam10), mRNA. /PROD=CEA-related cell adhesion molecule 10 /FL=gb:NM_007675.1 gb:L38422.1 gb:BC003346.1	-0.67	0.75	0.6	1.54	1.91	0.38	0.11	0.63	0.52		1.43	1.28		0.358262	0.060833	0.089177	0.085052	0.051254	0.200003	0.358888	0.079496	0.134321		10.02	0.1	9.34	0.62	10.13	0.03	10.88	0.2	10.65	0.22	11.25	0.12		100	100	100	100	100	100
1436696_x_at	CEA-related cell adhesion molecule 11	AV038436	66996	gb:AV038436 /DB_XREF=gi:4858101 /DB_XREF=AV038436 /CLONE=1600029N05 /FEA=EST /CNT=8 /TID=Mm.36666.3 /TIER=Stack /STK=8 /UG=Mm.36666 /LL=66996 /UG_GENE=Ceacam11 /UG_TITLE=CEA-related cell adhesion molecule 11	0.24	0.45	-1.55	-0.06	-0.92	-0.86	-0.27	0.88	1.15		0.21	-1.8		0.700138	0.448496	0.190836	0.933301	0.401939	0.425305	0.428562	0.045218	0.01541		2.29	0.27	2.54	0.53	2.02	0.16	2.47	0.48	3.17	0.22	1.61	0.81		20	0	0	0	0	0
1416777_at	CEA-related cell adhesion molecule 12	NM_026087	67315	gb:NM_026087.1 /DB_XREF=gi:13385587 /GEN=Ceacam12 /FEA=FLmRNA /CNT=79 /TID=Mm.46089.1 /TIER=FL+Stack /STK=70 /UG=Mm.46089 /LL=67315 /DEF=Mus musculus CEA-related cell adhesion molecule 12 (Ceacam12), mRNA. /PROD=RIKEN cDNA 1600031J20 /FL=gb:NM_026087.1	0.12	-0.24	1.71	0.44	3.72	3.28	0.8	2.13	1.34		-0.36	1.59		0.361824	0.438037	0.00768	0.158864	0.00171	0.000492	0.025001	0.007424	0.015609		4.39	0.09	4.51	0.08	5.19	0.17	4.95	0.21	6.53	0.25	8.23	0.23		80	50	100	100	100	100
1421603_a_at	CEA-related cell adhesion molecule 2	NM_007543	26367	gb:NM_007543.1 /DB_XREF=gi:6671733 /GEN=Ceacam2 /FEA=FLmRNA /CNT=4 /TID=Mm.155711.1 /TIER=FL /STK=2 /UG=Mm.155711 /LL=26367 /DEF=Mus musculus CEA-related cell adhesion molecule 2 (Ceacam2), mRNA. /PROD=CEA-related cell adhesion molecule 2 /FL=gb:NM_007543.1 gb:AF101164.1	-0.16	0.05	0.76	-0.1	-0.24	-0.14	-0.32	-1.16	-0.84		0.22	0.92		0.580497	0.554237	0.010075	0.648213	0.327954	0.302401	0.184499	0.002631	0.013167		8.42	0.2	8.25	0.2	8.1	0.05	8.15	0.07	7.25	0.13	8.01	0.09		100	75	66	100	33	100
1430383_at	CEA-related cell adhesion molecule 20	AU022382	71601	gb:AU022382 /DB_XREF=gi:3387341 /DB_XREF=AU022382 /CLONE=J0413C03 /FEA=mRNA /CNT=6 /TID=Mm.98097.1 /TIER=ConsEnd /STK=2 /UG=Mm.98097 /LL=71601 /UG_GENE=9130012D09Rik /UG_TITLE=RIKEN cDNA 9130012D09 gene	0.46	0.11	2.6	-0.31	-0.9	-0.6	0.04	-3.05	-3.08		-0.35	2.15		0.022481	0.48503	0.009521	0.099159	0.157382	0.28774	0.83128	0.007168	0.008861		10.63	0.12	11.09	0.09	10.67	0.1	10.78	0.11	7.58	0.35	10.19	0.42		100	100	100	100	100	100
1434957_at	cell adhesion molecule-related/down-regulated by oncogenes	AW557006	57810	gb:AW557006 /DB_XREF=gi:7202435 /DB_XREF=L0276B05-3 /CLONE=L0276B05 /FEA=EST /CNT=30 /TID=Mm.80509.1 /TIER=Stack /STK=22 /UG=Mm.80509 /UG_TITLE=ESTs	0.09	0.18	0.2	-0.81	-0.9	-0.09	-0.9	-1.01	-0.11		0.09	0.11		0.759276	0.158571	0.443538	0.046333	0.039657	0.711644	0.00086	0.003776	0.456625		8.74	0.05	8.82	0.25	7.84	0.08	8.02	0.06	7.73	0.11	7.93	0.2		100	100	100	100	100	100
1420127_s_at	cell cycle progression 1	C85100	72278	gb:C85100 /DB_XREF=gi:2917057 /DB_XREF=C85100 /CLONE=J0202D05 /FEA=EST /CNT=1 /TID=Mm.195293.1 /TIER=ConsEnd /STK=1 /UG=Mm.195293 /LL=52311 /UG_GENE=D9Ertd392e /UG_TITLE=DNA segment, Chr 9, ERATO Doi 392, expressed	-0.05	0.23	-0.07	-0.84	-0.82	0.02	-1.12	-0.8	0.32		0.28	-0.02		0.720687	0.157104	0.726573	0.002289	0.023545	0.93545	0.001534	4.9e-05	0.081593		9.22	0.07	9.17	0.12	8.1	0.11	8.33	0.07	8.42	0.04	8.35	0.18		100	100	100	100	100	100
1418976_s_at	cell death-inducing DNA fragmentation factor, alpha subunit-like effector B	NM_009894	12684	gb:NM_009894.1 /DB_XREF=gi:6753421 /GEN=Cideb /FEA=FLmRNA /CNT=56 /TID=Mm.10737.1 /TIER=FL+Stack /STK=15 /UG=Mm.10737 /LL=12684 /DEF=Mus musculus cell death-inducing DNA fragmentation factor, alpha subunit-like effector B (Cideb), mRNA. /PROD=cell death-inducing DNA fragmentation factor,alpha subunit-like effector B /FL=gb:NM_009894.1 gb:BC012664.1 gb:AF041377.1	-0.11	-0.06	1.91	0.16	0.26	0.1	0.11	-1.77	-1.88		0.05	2.03		0.478891	0.703661	0.016566	0.160263	0.409644	0.728321	0.580941	0.029554	0.025728		10.39	0.13	10.28	0.08	10.5	0.13	10.44	0.06	8.63	0.37	10.54	0.25		100	100	100	100	100	100
1448314_at	cell division cycle 2 homolog A (S. pombe)	NM_007659	12534	gb:NM_007659.1 /DB_XREF=gi:6671719 /GEN=Cdc2a /FEA=FLmRNA /CNT=154 /TID=Mm.4761.1 /TIER=FL+Stack /STK=93 /UG=Mm.4761 /LL=12534 /DEF=Mus musculus cell division cycle 2 homolog A (S. pombe) (Cdc2a), mRNA. /PROD=cell division cycle 2 homolog A (S. pombe) /FL=gb:U58633.1 gb:BC024396.1 gb:M38724.1 gb:NM_007659.1	-0.22	-0.15	-0.54	1.6	1.19	-0.41	1.53	1.51	-0.02		0.07	-0.32		0.333144	0.396343	0.20398	8.8e-05	0.046682	0.299766	0.000518	0.000491	0.895656		9.93	0.19	9.71	0.1	11.46	0.13	11.31	0.09	11.44	0.11	10.9	0.3		100	100	100	100	100	100
1416664_at	cell division cycle 20 homolog (S. cerevisiae)	NM_023223	107995	gb:NM_023223.1 /DB_XREF=gi:12963586 /GEN=Cdc20 /FEA=FLmRNA /CNT=170 /TID=Mm.29931.1 /TIER=FL+Stack /STK=75 /UG=Mm.29931 /LL=107995 /DEF=Mus musculus cell division cycle 20 homolog (S. cerevisiae) (Cdc20), mRNA. /PROD=cell division cycle 20 homolog (S. cerevisiae) /FL=gb:AB045313.1 gb:BC003215.1 gb:NM_023223.1 gb:AF312208.1	-0.52	-0.17	-0.36	1.87	1.47	-0.4	1.52	1.31	-0.21		0.35	0.16		0.09565	0.559431	0.363231	0.000809	0.01909	0.316472	0.006113	0.001501	0.508624		9.03	0.18	8.51	0.2	10.55	0.24	10.38	0.09	10.34	0.15	9.98	0.3		100	100	100	100	100	100
1439377_x_at	cell division cycle 20 homolog (S. cerevisiae)	BB041150	107995	gb:BB041150 /DB_XREF=gi:8447536 /DB_XREF=BB041150 /CLONE=6030454C12 /FEA=EST /CNT=8 /TID=Mm.29931.4 /TIER=Stack /STK=8 /UG=Mm.29931 /LL=107995 /UG_GENE=Cdc20 /UG_TITLE=cell division cycle 20 homolog (S. cerevisiae)	-0.3	-0.18	-0.2	1.21	1.24	0.03	1.1	1.15	0.05		0.11	0.09		0.378318	0.374951	0.541676	0.013295	0.017584	0.90748	0.003507	0.005659	0.833947		9.76	0.17	9.47	0.26	10.86	0.15	10.68	0.09	10.91	0.18	10.71	0.24		100	100	100	100	100	100
1426076_at	cell division cycle 27 homolog (S. cerevisiae)	BC023187	217232	gb:BC023187.1 /DB_XREF=gi:18606457 /FEA=FLmRNA /CNT=1 /TID=Mm.131057.1 /TIER=FL /STK=1 /UG=Mm.131057 /DEF=Mus musculus, Similar to cell division cycle 27, clone MGC:36343 IMAGE:4954387, mRNA, complete cds. /PROD=Similar to cell division cycle 27 /FL=gb:BC023187.1	-0.03	-0.01	-0.26	1.12	0.46	-0.66	1.09	0.69	-0.41		0.03	-0.23		0.920745	0.970929	0.52545	0.020015	0.298246	0.127651	0.013473	0.099314	0.260909		5.97	0.08	5.94	0.28	7.06	0.18	7.05	0.13	6.66	0.25	6.4	0.28		100	75	100	100	100	100
1416575_at	cell division cycle 45 homolog (S. cerevisiae)-like	NM_009862	12544	gb:NM_009862.1 /DB_XREF=gi:6753365 /GEN=Cdc45l /FEA=FLmRNA /CNT=110 /TID=Mm.1248.1 /TIER=FL+Stack /STK=81 /UG=Mm.1248 /LL=12544 /DEF=Mus musculus cell division cycle 45 homolog (S. cerevisiae)-like (Cdc45l), mRNA. /PROD=cell division cycle 45 homolog (S.cerevisiae)-like /FL=gb:AF081536.1 gb:AF098068.1 gb:AF081538.1 gb:AF081537.1 gb:NM_009862.1	-0.09	0	-0.43	1.31	0.9	-0.41	1.22	1.24	0.02		0.09	-0.34		0.415998	0.998729	0.304546	0.014483	0.101669	0.33439	0.015502	0.001079	0.935146		6.92	0.09	6.83	0.03	8.14	0.21	8.14	0.17	8.16	0.12	7.73	0.31		100	100	100	100	100	100
1417019_a_at	cell division cycle 6 homolog (S. cerevisiae)	NM_011799	23834	gb:NM_011799.1 /DB_XREF=gi:6753367 /GEN=Cdc6 /FEA=FLmRNA /CNT=94 /TID=Mm.20912.1 /TIER=FL+Stack /STK=60 /UG=Mm.20912 /LL=23834 /DEF=Mus musculus cell division cycle 6 homolog (S. cerevisiae) (Cdc6), mRNA. /PROD=cell division cycle 6 homolog (S. cerevisiae) /FL=gb:NM_011799.1	-0.18	-0.04	-0.64	1.31	1.35	0.04	1.17	1.81	0.64		0.14	-0.46		0.499495	0.918945	0.207028	0.024653	0.033016	0.934305	0.022868	0.005248	0.15986		6.42	0.17	6.24	0.19	7.59	0.26	7.55	0.3	8.23	0.26	7.59	0.33		100	100	100	100	100	100
1426002_a_at	cell division cycle 7 (S. cerevisiae)	AB018574	12545	gb:AB018574.1 /DB_XREF=gi:3769331 /GEN=muCdc7 /FEA=FLmRNA /CNT=1 /TID=Mm.20842.2 /TIER=FL /STK=1 /UG=Mm.20842 /LL=12545 /UG_TITLE=cell division cycle 71 homolog (S. cerevisiae)-like 1 /DEF=Mus musculus muCdc7 mRNA, complete cds. /FL=gb:AB018574.1	0.35	0.06	-0.14	0.52	0.66	0.14	0.82	1.15	0.34		-0.3	-0.49		0.281207	0.875647	0.718954	0.048097	0.135372	0.696986	0.101365	0.017577	0.438794		6.71	0.25	7.06	0.16	7.52	0.31	7.58	0.11	7.86	0.24	7.72	0.29		100	100	100	100	100	100
1430811_a_at	cell division cycle associated 1	AK010351	66977	gb:AK010351.1 /DB_XREF=gi:12845728 /FEA=mRNA /CNT=4 /TID=Mm.151315.2 /TIER=ConsEnd /STK=1 /UG=Mm.151315 /LL=66977 /UG_GENE=2410003C07Rik /UG_TITLE=RIKEN cDNA 2410003C07 gene /DEF=Mus musculus ES cells cDNA, RIKEN full-length enriched library, clone:2410003C07:related to MYOSIN-LIKE PROTEIN NUF2 (NUCLEAR FILAMENT-CONTAINING PROTEIN 2) (NUCLEAR DIVISION PROTEIN NUF2), full insert sequence.	-0.3	0.08	-0.53	1.52	1.02	-0.51	1.14	1.25	0.11		0.38	-0.23		0.139658	0.765052	0.206359	0.001308	0.057537	0.226961	0.012412	0.000701	0.677447		7.17	0.13	6.87	0.13	8.31	0.21	8.39	0.16	8.42	0.13	7.89	0.3		40	0	100	100	100	66
1437251_at	cell division cycle associated 2	BG065056	108912	gb:AV120209 /DB_XREF=gi:16382404 /DB_XREF=AV120209 /CLONE=2610311M19 /FEA=EST /CNT=80 /TID=Mm.33831.1 /TIER=Stack /STK=21 /UG=Mm.33831 /LL=105536 /UG_GENE=AI586158 /UG_TITLE=expressed sequence AI586158	0.12	-0.08	-0.33	0.33	0.61	0.28	0.53	1.06	0.53		-0.2	-0.45		0.746492	0.769792	0.401421	0.335501	0.118692	0.283751	0.137868	0.0422	0.226064		7.08	0.22	7.2	0.27	7.61	0.21	7.53	0.14	8.14	0.29	7.81	0.17		100	100	100	100	100	100
1452040_a_at	cell division cycle associated 3	BI081061	14793	gb:BI081061 /DB_XREF=gi:14499391 /DB_XREF=602879026F1 /CLONE=IMAGE:5010390 /FEA=FLmRNA /CNT=161 /TID=Mm.22228.2 /TIER=Stack /STK=69 /UG=Mm.22228 /LL=14793 /UG_GENE=Grcc8 /UG_TITLE=gene rich cluster, C8 gene /FL=gb:BC002006.1	0.19	0.35	0.05	1.55	1.19	-0.35	1.38	1.33	-0.05		0.17	-0.14		0.363419	0.124065	0.851209	0.000723	0.018451	0.261411	0.000465	0.000668	0.77673		8.8	0.16	8.99	0.1	10.18	0.12	10.53	0.14	10.13	0.13	10.18	0.22		100	100	100	100	100	100
1423683_at	cell division cycle associated 4	AF322238	71963	gb:AF322238.1 /DB_XREF=gi:13569346 /GEN=Hepp /FEA=FLmRNA /CNT=223 /TID=Mm.28595.1 /TIER=FL+Stack /STK=162 /UG=Mm.28595 /LL=71963 /DEF=Mus musculus hematopoietic progenitor protein (Hepp) mRNA, complete cds. /PROD=hematopoietic progenitor protein /FL=gb:AF322238.1 gb:BC012953.1	-0.03	-0.14	-0.62	0.66	0.51	-0.15	0.77	1.1	0.33		-0.11	-0.59		0.397354	0.299947	0.013296	0.010987	0.028814	0.325668	0.007004	0.007048	0.074206		8.44	0.02	8.41	0.03	9.21	0.08	9.07	0.09	9.54	0.11	8.92	0.1		100	100	100	100	100	100
1456240_x_at	cell division cycle associated 4	BB329505	71963	gb:BB329505 /DB_XREF=gi:9038268 /DB_XREF=BB329505 /CLONE=B630008P17 /FEA=EST /CNT=13 /TID=Mm.28595.2 /TIER=Stack /STK=13 /UG=Mm.28595 /LL=71963 /UG_GENE=2410018C03Rik /UG_TITLE=RIKEN cDNA 2410018C03 gene	0.03	0.01	-0.77	0.62	0.28	-0.34	0.65	1.08	0.44		-0.03	-0.8		0.656988	0.971468	0.012631	0.043279	0.13534	0.149141	0.008956	0.007224	0.060697		7.93	0.05	7.96	0.04	8.58	0.1	8.59	0.15	9.02	0.13	8.24	0.12		100	100	100	100	100	100
1448466_at	cell division cycle associated 5	NM_026410	67849	gb:NM_026410.1 /DB_XREF=gi:13385901 /GEN=2610036L13Rik /FEA=FLmRNA /CNT=97 /TID=Mm.23526.1 /TIER=FL+Stack /STK=69 /UG=Mm.23526 /LL=67849 /DEF=Mus musculus RIKEN cDNA 2610036L13 gene (2610036L13Rik), mRNA. /PROD=RIKEN cDNA 2610036L13 /FL=gb:NM_026410.1	-0.09	-0.09	-0.55	0.94	0.88	-0.06	0.94	1.34	0.4		0	-0.46		0.653667	0.717638	0.126025	0.007228	0.034219	0.829597	0.009095	0.003367	0.179292		6.83	0.14	6.75	0.12	7.78	0.17	7.69	0.15	8.18	0.18	7.63	0.22		100	100	100	100	100	100
1428069_at	cell division cycle associated 7	AK011289	66953	gb:AK011289.1 /DB_XREF=gi:12847312 /FEA=mRNA /CNT=231 /TID=Mm.29164.1 /TIER=Stack /STK=169 /UG=Mm.29164 /LL=66953 /UG_GENE=2310021G01Rik /UG_TITLE=RIKEN cDNA 2310021G01 gene /DEF=Mus musculus 10 days embryo whole body cDNA, RIKEN full-length enriched library, clone:2610002I10:homolog to HYPOTHETICAL 23.4 KDA PROTEIN (FRAGMENT), full insert sequence.	-0.04	0.12	-0.83	0.33	0.74	0.41	0.16	1.53	1.37		0.17	-0.79		0.864844	0.471165	0.0559	0.220213	0.075766	0.22657	0.329881	0.004548	0.003182		8.93	0.07	8.89	0.2	9.09	0.12	9.22	0.09	10.46	0.16	9.63	0.24		100	100	100	100	100	100
1445681_at	Cell division cycle associated 7	BE852160	66953	gb:BE852160 /DB_XREF=gi:10310589 /DB_XREF=uw23h08.x1 /CLONE=IMAGE:3417567 /FEA=EST /CNT=3 /TID=Mm.163189.1 /TIER=ConsEnd /STK=2 /UG=Mm.163189 /UG_TITLE=ESTs	-0.05	-0.02	-0.67	0.15	0.53	0.38	0.12	1.15	1.03		0.03	-0.62		0.739514	0.86365	0.039783	0.311461	0.054831	0.127165	0.304908	0.008615	0.010229		7.24	0.07	7.19	0.12	7.36	0.08	7.34	0.06	8.39	0.16	7.72	0.16		100	100	100	100	100	100
1428481_s_at	cell division cycle associated 8	AV307110	52276	gb:AV307110 /DB_XREF=gi:16393898 /DB_XREF=AV307110 /CLONE=5730550I01 /FEA=mRNA /CNT=85 /TID=Mm.28038.1 /TIER=Stack /STK=39 /UG=Mm.28038 /LL=68105 /UG_GENE=4831429J16Rik /UG_TITLE=RIKEN cDNA 4831429J16 gene	-0.15	-0.08	-0.44	1.31	1.3	-0.01	1.24	1.59	0.34		0.07	-0.29		0.671653	0.778575	0.272834	0.010362	0.017065	0.965926	0.00895	0.004385	0.345678		8.26	0.19	8.12	0.27	9.51	0.22	9.43	0.13	9.85	0.23	9.41	0.25		100	100	100	100	100	100
1436847_s_at	cell division cycle associated 8	BB702047	52276	gb:BB702047 /DB_XREF=gi:16050871 /DB_XREF=BB702047 /CLONE=7420436O05 /FEA=EST /CNT=45 /TID=Mm.28038.2 /TIER=Stack /STK=44 /UG=Mm.28038 /LL=68105 /UG_GENE=4831429J16Rik /UG_TITLE=RIKEN cDNA 4831429J16 gene	-0.02	-0.1	-0.4	1.41	1.36	-0.05	1.49	1.74	0.25		-0.08	-0.38		0.969017	0.704282	0.319001	0.016536	0.023444	0.892506	0.002071	0.002367	0.44166		8.44	0.23	8.43	0.33	9.94	0.18	9.83	0.18	10.18	0.23	9.79	0.26		100	100	100	100	100	100
1424528_at	cell growth regulator with EF hand domain 1	BC023116	68567	gb:BC023116.1 /DB_XREF=gi:18605666 /FEA=FLmRNA /CNT=54 /TID=Mm.45127.1 /TIER=FL+Stack /STK=26 /UG=Mm.45127 /LL=68567 /UG_GENE=1110004G24Rik /DEF=Mus musculus, RIKEN cDNA 1110004G24 gene, clone MGC:28551 IMAGE:4206019, mRNA, complete cds. /PROD=RIKEN cDNA 1110004G24 gene /FL=gb:BC023116.1	-0.8	-0.09	0.28	0.8	0.14	-0.66	0.09	-0.94	-1.03		0.71	1.08		0.058588	0.760119	0.289412	0.072068	0.663876	0.069457	0.727395	0.016283	0.020817		8.44	0.15	7.64	0.28	8.53	0.2	8.44	0.21	7.5	0.19	7.78	0.08		100	75	100	100	100	100
1424529_s_at	cell growth regulator with EF hand domain 1	BC023116	68567	gb:BC023116.1 /DB_XREF=gi:18605666 /FEA=FLmRNA /CNT=54 /TID=Mm.45127.1 /TIER=FL+Stack /STK=26 /UG=Mm.45127 /LL=68567 /UG_GENE=1110004G24Rik /DEF=Mus musculus, RIKEN cDNA 1110004G24 gene, clone MGC:28551 IMAGE:4206019, mRNA, complete cds. /PROD=RIKEN cDNA 1110004G24 gene /FL=gb:BC023116.1	-0.84	-0.08	0.36	0.72	0.18	-0.54	-0.04	-1.01	-0.98		0.76	1.19		0.023622	0.810741	0.113229	0.074924	0.497239	0.125377	0.888205	0.003266	0.019813		9.02	0.16	8.18	0.22	8.98	0.2	8.91	0.23	8.01	0.14	8.37	0.1		100	100	100	100	100	100
1415947_at	cellular repressor of E1A-stimulated genes 1	BC027426	433375	gb:NM_011804.1 /DB_XREF=gi:6753519 /GEN=Creg /FEA=FLmRNA /CNT=313 /TID=Mm.459.1 /TIER=FL+Stack /STK=161 /UG=Mm.459 /LL=23850 /DEF=Mus musculus cellular repressor of E1A-stimulated genes (Creg), mRNA. /PROD=cellular repressor of E1A-stimulated genes /FL=gb:NM_011804.1 gb:AF084524.1 gb:BC027426.1	-0.15	-0.12	-1.2	-0.61	-0.81	-0.2	-0.65	0.24	0.89		0.04	-1.05		0.145779	0.374447	0.021221	0.002194	0.033072	0.398327	0.005521	0.008026	0.007846		10.39	0.05	10.23	0.07	9.74	0.09	9.62	0.07	10.63	0.02	9.43	0.18		100	100	100	100	100	100
1415948_at	cellular repressor of E1A-stimulated genes 1	BC027426	433375	gb:BC027426.1 /DB_XREF=gi:20071654 /FEA=FLmRNA /CNT=313 /TID=Mm.459.1 /TIER=FL+Stack /STK=33 /UG=Mm.459 /LL=23850 /UG_GENE=Creg /DEF=Mus musculus, cellular repressor of E1A-stimulated genes, clone MGC:36084 IMAGE:3670649, mRNA, complete cds. /PROD=cellular repressor of E1A-stimulated genes /FL=gb:NM_011804.1 gb:AF084524.1 gb:BC027426.1	0.55	0.41	-1.23	-0.87	-1.6	-0.74	-0.72	0.18	0.9		-0.15	-1.78		0.001306	0.021279	0.012829	0.001398	0.003732	0.020168	0.000388	0.105085	0.000994		9.91	0.09	10.46	0.06	9.18	0.05	9.59	0.08	10.09	0.02	8.85	0.15		100	100	100	100	100	100
1451191_at	cellular retinoic acid binding protein II	BC018397	12904	gb:BC018397.1 /DB_XREF=gi:17390936 /FEA=FLmRNA /CNT=113 /TID=Mm.4757.1 /TIER=FL+Stack /STK=70 /UG=Mm.4757 /LL=12904 /UG_GENE=Crabp2 /DEF=Mus musculus, Similar to cellular retinoic acid-binding protein 2, clone MGC:6212 IMAGE:3588770, mRNA, complete cds. /PROD=Similar to cellular retinoic acid-bindingprotein 2 /FL=gb:M35523.1 gb:BC018397.1	0.37	-0.11	-0.21	0.53	0.7	0.17	1.01	1.27	0.26		-0.48	-0.57		0.333097	0.622515	0.46586	0.205773	0.112053	0.485169	0.006011	0.019882	0.372476		6.87	0.07	7.24	0.32	7.88	0.13	7.77	0.17	8.14	0.22	7.94	0.13		0	50	0	33	66	33
1433561_at	centaurin, beta 2	BB109647	78618	gb:BB109647 /DB_XREF=gi:16261627 /DB_XREF=BB109647 /CLONE=9530020C10 /FEA=EST /CNT=164 /TID=Mm.27151.1 /TIER=Stack /STK=91 /UG=Mm.27151 /UG_TITLE=ESTs, Highly similar to Y041_HUMAN HYPOTHETICAL PROTEIN KIAA0041 (H.sapiens)	0.08	0.11	0.54	-0.72	-0.54	0.18	-0.76	-1	-0.25		0.04	0.46		0.630939	0.617242	0.131529	0.009479	0.119261	0.533668	0.042703	0.000228	0.293196		10.75	0.04	10.83	0.14	9.99	0.18	10.11	0.11	9.75	0.06	10.28	0.23		100	100	100	100	100	100
1446649_at	Centaurin, delta 1	BB211194	212285	gb:BB211194 /DB_XREF=gi:16352639 /DB_XREF=BB211194 /CLONE=A430103M24 /FEA=EST /CNT=2 /TID=Mm.207987.1 /TIER=ConsEnd /STK=2 /UG=Mm.207987 /UG_TITLE=ESTs	0.4	0.56	-0.15	-0.31	-0.01	0.3	-0.47	0.53	1		0.16	-0.54		0.070226	0.071541	0.24323	0.256699	0.944846	0.244608	0.029025	0.007511	0.002953		6.71	0.11	7.11	0.14	6.24	0.11	6.8	0.18	7.24	0.08	7.1	0.07		100	100	100	100	100	100
1437394_at	centaurin, gamma 2	BE983523	347722	gb:BE983523 /DB_XREF=gi:10654791 /DB_XREF=UI-M-CG0p-bfx-f-10-0-UI.s1 /CLONE=UI-M-CG0p-bfx-f-10-0-UI /FEA=EST /CNT=88 /TID=Mm.4077.1 /TIER=Stack /STK=18 /UG=Mm.4077 /UG_TITLE=ESTs	-0.38	-0.02	-0.06	-0.66	-0.51	0.14	-1.01	-0.83	0.18		0.35	0.32		0.120344	0.874652	0.796261	0.029564	0.064942	0.368615	0.000953	0.021982	0.401014		8.24	0.07	7.87	0.18	7.23	0.1	7.21	0.05	7.41	0.16	7.35	0.12		100	100	100	100	100	100
1450842_a_at	centromere autoantigen A	AV132173	12615	gb:AV132173 /DB_XREF=gi:16382637 /DB_XREF=AV132173 /CLONE=2700088E12 /FEA=FLmRNA /CNT=248 /TID=Mm.6579.1 /TIER=Stack /STK=141 /UG=Mm.6579 /LL=12615 /UG_GENE=Cenpa /UG_TITLE=centromere autoantigen A /FL=gb:BC011038.1 gb:AF012709.1 gb:NM_007681.1	-0.31	-0.26	-0.52	1.55	1.4	-0.15	1.49	1.61	0.12		0.06	-0.21		0.303677	0.183523	0.176957	0.00149	0.013197	0.635565	0.000711	0.000585	0.564828		8.44	0.2	8.13	0.2	9.94	0.12	9.68	0.11	10.05	0.14	9.53	0.26		100	100	100	100	100	100
1427161_at	centromere autoantigen F	BE848253	108000	gb:BB049243 /DB_XREF=gi:16259516 /DB_XREF=BB049243 /CLONE=6530404A22 /FEA=mRNA /CNT=61 /TID=Mm.19980.1 /TIER=Stack /STK=12 /UG=Mm.19980 /LL=67796 /UG_GENE=6530404A22Rik /UG_TITLE=RIKEN cDNA 6530404A22 gene	-0.32	-0.12	-0.59	0.9	0.82	-0.07	0.7	1.1	0.4		0.2	-0.28		0.258652	0.553916	0.071314	0.017	0.02959	0.772422	0.008441	0.003536	0.110775		8.4	0.15	8.08	0.2	9.1	0.09	8.98	0.16	9.5	0.16	8.9	0.18		100	100	100	100	100	100
1422016_a_at	centromere autoantigen H	BC025084	26886	gb:BC025084.1 /DB_XREF=gi:19263861 /FEA=FLmRNA /CNT=11 /TID=Mm.181792.1 /TIER=FL /STK=1 /UG=Mm.181792 /LL=26886 /UG_GENE=Cenph /DEF=Mus musculus, centromere autoantigen H, clone MGC:35851 IMAGE:3501244, mRNA, complete cds. /PROD=centromere autoantigen H /FL=gb:NM_021886.1 gb:AB017634.1 gb:BC025084.1	-0.01	-0.16	-0.91	1.45	0.97	-0.49	1.61	1.86	0.25		-0.16	-0.89		0.935868	0.596279	0.129024	0.005892	0.119999	0.326716	0.00836	3e-05	0.400465		6.49	0.12	6.48	0.06	8.1	0.23	7.93	0.16	8.35	0.1	7.44	0.38		80	100	100	100	100	100
1439040_at	centromere protein E	BG068387	229841	gb:BG068387 /DB_XREF=gi:12550956 /DB_XREF=H3064H08-3 /CLONE=H3064H08 /FEA=EST /CNT=19 /TID=Mm.6751.1 /TIER=Stack /STK=8 /UG=Mm.6751 /UG_TITLE=ESTs, Weakly similar to S28261 centromere protein E (H.sapiens)	-0.18	-0.25	-0.45	1.35	1.02	-0.33	1.42	1.29	-0.13		-0.07	-0.27		0.427191	0.43694	0.181199	0.013707	0.014696	0.351655	0.000604	0.005109	0.617852		5.12	0.16	4.94	0.14	6.54	0.14	6.29	0.25	6.41	0.2	5.96	0.2		100	100	100	100	100	100
1435005_at	centromere protein E	BG916502	229841	gb:BG916502 /DB_XREF=gi:14296978 /DB_XREF=602814734F1 /CLONE=IMAGE:4937024 /FEA=EST /CNT=36 /TID=Mm.28496.1 /TIER=Stack /STK=21 /UG=Mm.28496 /UG_TITLE=ESTs, Weakly similar to S28261 centromere protein E (H.sapiens)	-0.2	-0.28	-0.58	1.22	1.23	0.01	1.3	1.61	0.32		-0.08	-0.38		0.500411	0.345701	0.155696	0.011068	0.022051	0.978025	0.001241	0.000767	0.193211		7.73	0.19	7.53	0.2	9.03	0.11	8.75	0.22	9.34	0.16	8.76	0.27		100	100	100	100	100	100
1437154_at	centrosomal protein 170	BB667247	545389	gb:BB667247 /DB_XREF=gi:16398696 /DB_XREF=BB667247 /CLONE=6820440P20 /FEA=EST /CNT=33 /TID=Mm.12067.1 /TIER=Stack /STK=24 /UG=Mm.12067 /LL=98276 /UG_GENE=AI195353 /UG_TITLE=expressed sequence AI195353	-0.06	0.41	0.12	-0.37	-0.98	-0.6	-0.84	-1.16	-0.32		0.47	0.18		0.822899	0.386655	0.657472	0.335966	0.008224	0.163006	0.083611	0.007053	0.428457		6.19	0.21	6.13	0.16	5.35	0.3	5.75	0.29	5.03	0.19	5.15	0.16		100	100	100	100	66	66
1452242_at	centrosomal protein 55	AK004655	74107	gb:AK004655.1 /DB_XREF=gi:12835980 /FEA=mRNA /CNT=62 /TID=Mm.9916.1 /TIER=Stack /STK=37 /UG=Mm.9916 /LL=74107 /UG_GENE=1200008O12Rik /UG_TITLE=RIKEN cDNA 1200008O12 gene /DEF=Mus musculus adult male lung cDNA, RIKEN full-length enriched library, clone:1200008O12:homolog to CDNA FLJ10540 FIS, CLONE NT2RP2001245, full insert sequence.	-0.05	-0.22	-0.54	1.54	1.56	0.02	1.72	2.06	0.34		-0.18	-0.5		0.854584	0.326132	0.222675	0.000275	0.025238	0.960942	0.000587	0.000155	0.175791		8.18	0.21	8.13	0.13	9.9	0.16	9.68	0.11	10.24	0.13	9.69	0.32		100	100	100	100	100	100
1453683_a_at	centrosomal protein 55	AV126179	74107	gb:AV126179 /DB_XREF=gi:5312413 /DB_XREF=AV126179 /CLONE=2700032M20 /FEA=mRNA /CNT=4 /TID=Mm.9916.2 /TIER=ConsEnd /STK=1 /UG=Mm.9916 /LL=74107 /UG_GENE=1200008O12Rik /UG_TITLE=RIKEN cDNA 1200008O12 gene	-0.39	-0.18	-0.81	2.52	1.75	-0.77	2.31	2.17	-0.14		0.21	-0.42		0.270257	0.564854	0.260997	0.000983	0.056534	0.276573	0.007566	0.010875	0.705765		5.22	0.05	4.83	0.29	7.53	0.23	7.35	0.17	7.39	0.25	6.58	0.53		100	25	100	100	100	100
1436037_at	ceramide kinase-like	BB205589	228094	gb:BB205589 /DB_XREF=gi:16351997 /DB_XREF=BB205589 /CLONE=A430066O12 /FEA=EST /CNT=30 /TID=Mm.122709.1 /TIER=Stack /STK=11 /UG=Mm.122709 /UG_TITLE=ESTs	1.38	1.46	1.18	-0.22	-0.8	-0.58	-0.3	-0.6	-0.3		0.08	-0.2		0.003627	0.008894	0.017881	0.494812	0.03602	0.081812	0.078231	0.007605	0.047917		6.49	0.12	7.86	0.23	6.18	0.07	7.65	0.19	5.89	0.02	7.07	0.16		60	100	0	100	0	100
1417494_a_at	ceruloplasmin	BB332449	12870	gb:NM_007752.1 /DB_XREF=gi:6680996 /GEN=Cp /FEA=FLmRNA /CNT=332 /TID=Mm.13787.1 /TIER=FL+Stack /STK=43 /UG=Mm.13787 /LL=12870 /DEF=Mus musculus ceruloplasmin (Cp), mRNA. /PROD=ceruloplasmin /FL=gb:U49430.1 gb:NM_007752.1	-0.4	-0.18	-0.66	1.16	0.57	-0.59	0.94	0.83	-0.11		0.22	-0.26		0.229553	0.517807	0.074542	0.009014	0.126029	0.096539	0.018111	0.011956	0.645083		7.32	0.2	6.91	0.23	8.26	0.2	8.08	0.16	8.15	0.08	7.48	0.21		100	100	100	100	100	100
1417066_at	chaperone, ABC1 activity of bc1 complex like (S. pombe)	AK014605	67426	gb:NM_023341.1 /DB_XREF=gi:12963648 /GEN=4632432J16Rik /FEA=FLmRNA /CNT=129 /TID=Mm.28337.1 /TIER=FL+Stack /STK=58 /UG=Mm.28337 /LL=67426 /DEF=Mus musculus RIKEN cDNA 4632432J16 gene (4632432J16Rik), mRNA. /PROD=RIKEN cDNA 4632432J16 /FL=gb:NM_023341.1	0.22	0.57	0.02	-1.58	-1.36	0.22	-1.92	-1.16	0.76		0.34	-0.2		0.239437	0.076164	0.916968	0.002101	0.000794	0.367093	0.002229	0.019307	0.036302		10.43	0.05	10.65	0.15	8.5	0.14	9.07	0.18	9.27	0.19	9.29	0.09		100	100	100	100	100	100
1449645_s_at	chaperonin subunit 3 (gamma)	AL024092	12462	gb:AL024092 /DB_XREF=gi:6645759 /DB_XREF=r8224b38 /CLONE=528-5C11 /FEA=EST /CNT=1 /TID=Mm.203989.1 /TIER=ConsEnd /STK=0 /UG=Mm.203989 /LL=104446 /UG_GENE=AL024092 /UG_TITLE=expressed sequence AL024092	-0.14	0.12	-0.36	1.35	0.66	-0.69	1.1	0.88	-0.21		0.25	-0.22		0.552421	0.602796	0.321926	0.002533	0.125296	0.113011	0.01041	0.000904	0.349411		9.34	0.08	9.2	0.2	10.43	0.17	10.55	0.12	10.22	0.09	9.86	0.28		100	100	100	100	100	100
1449708_s_at	checkpoint kinase 1 homolog (S. pombe)	C85740	12649	gb:C85740 /DB_XREF=gi:2917697 /DB_XREF=C85740 /CLONE=J0213H11 /FEA=EST /CNT=1 /TID=Mm.197875.1 /TIER=ConsEnd /STK=1 /UG=Mm.197875 /LL=97555 /UG_GENE=C85740 /UG_TITLE=expressed sequence C85740	0.02	0.13	-0.89	0.79	0.51	-0.27	0.68	1.41	0.74		0.11	-0.9		0.927769	0.69011	0.07462	0.028384	0.195974	0.45467	0.084432	0.000184	0.080239		7.2	0.15	7.22	0.08	7.88	0.24	8.01	0.17	8.62	0.08	7.73	0.28		100	100	100	100	100	66
1450677_at	checkpoint kinase 1 homolog (S. pombe)	NM_007691	12649	gb:NM_007691.1 /DB_XREF=gi:6680929 /GEN=Chek1 /FEA=FLmRNA /CNT=139 /TID=Mm.16753.1 /TIER=FL+Stack /STK=29 /UG=Mm.16753 /LL=12649 /DEF=Mus musculus checkpoint kinase 1 homolog (S. pombe) (Chek1), mRNA. /PROD=checkpoint kinase 1 homolog (S. pombe) /FL=gb:NM_007691.1 gb:AF016583.1	-0.27	0.06	-1.04	1.33	0.76	-0.58	1	1.53	0.53		0.33	-0.77		0.314285	0.870947	0.079375	0.004246	0.147813	0.240636	0.053689	0.000763	0.214597		6.35	0.19	6.08	0.16	7.35	0.3	7.41	0.19	7.88	0.15	6.84	0.35		100	100	100	100	100	100
1439208_at	checkpoint kinase 1 homolog (S. pombe)	BB298208	12649	gb:BB298208 /DB_XREF=gi:16402042 /DB_XREF=BB298208 /CLONE=B130066B08 /FEA=EST /CNT=9 /TID=Mm.212953.1 /TIER=Stack /STK=8 /UG=Mm.212953 /UG_TITLE=ESTs	0.02	0.1	-0.54	0.7	0.54	-0.16	0.62	1.11	0.49		0.08	-0.57		0.813356	0.667934	0.101939	0.003592	0.110216	0.537427	0.063332	0.002417	0.110451		5.43	0.08	5.45	0.06	6.05	0.19	6.15	0.09	6.54	0.13	5.99	0.21		100	100	100	100	100	100
1434002_at	checkpoint suppressor 1	AW556347	71375	gb:AW556347 /DB_XREF=gi:7201776 /DB_XREF=L0267A10-3 /CLONE=L0267A10 /FEA=EST /CNT=90 /TID=Mm.22634.1 /TIER=Stack /STK=47 /UG=Mm.22634 /LL=105038 /UG_GENE=AW556347 /UG_TITLE=expressed sequence AW556347	0.08	0.26	-0.23	-1.39	-1.31	0.08	-1.57	-1.01	0.56		0.18	-0.3		0.625483	0.246171	0.46312	0.000656	0.018026	0.803347	0.003583	3.4e-05	0.044364		10.17	0.05	10.24	0.13	8.6	0.14	8.86	0.12	9.16	0.06	8.93	0.25		100	100	100	100	100	100
1436925_at	checkpoint suppressor 1	AV228812	71375	gb:AV228812 /DB_XREF=gi:15404925 /DB_XREF=AV228812 /CLONE=4631402E12 /FEA=EST /CNT=42 /TID=Mm.52233.1 /TIER=Stack /STK=35 /UG=Mm.52233 /UG_TITLE=ESTs, Weakly similar to RSU1 MOUSE RAS SUPPRESSOR PROTEIN 1 (M.musculus)	-0.02	0.09	-0.36	-1.55	-1.27	0.27	-1.66	-0.94	0.72		0.11	-0.33		0.916333	0.688414	0.290038	0.00101	0.011847	0.376594	0.00374	0.014941	0.040814		9.93	0.08	9.91	0.18	8.27	0.18	8.36	0.12	8.99	0.17	8.64	0.23		100	100	100	100	100	100
1438255_at	checkpoint suppressor 1	BM196962	71375	gb:BM196962 /DB_XREF=gi:17748994 /DB_XREF=C0340G04-3 /CLONE=C0340G04 /FEA=EST /CNT=16 /TID=Mm.206973.1 /TIER=Stack /STK=11 /UG=Mm.206973 /LL=104739 /UG_GENE=AA589593 /UG_TITLE=expressed sequence AA589593	-0.18	-0.15	-0.57	-1.49	-1.26	0.23	-1.52	-0.87	0.65		0.03	-0.39		0.441024	0.549874	0.131517	0.002916	0.014497	0.496528	0.000145	0.004623	0.019551		9.65	0.11	9.47	0.18	8.13	0.11	7.98	0.19	8.78	0.13	8.21	0.24		100	100	100	100	100	100
1419282_at	chemokine (C-C motif) ligand 12	U50712	20293	gb:U50712.1 /DB_XREF=gi:1477581 /GEN=MCP-5 /FEA=FLmRNA /CNT=27 /TID=Mm.867.1 /TIER=FL+Stack /STK=11 /UG=Mm.867 /LL=20293 /DEF=Mus musculus monocyte chemoattractant protein-5 precursor (MCP-5) mRNA, complete cds. /PROD=monocyte chemoattractant protein-5 precursor /FL=gb:U66670.1 gb:U50712.1 gb:AF065937.1 gb:NM_011331.1 gb:AF065936.1 gb:AF065935.1 gb:AF065934.1 gb:AF065938.1	-0.12	1.6	0.12	2.06	-0.23	-2.29	0.34	-0.47	-0.81		1.72	0.24		0.686728	0.009897	0.534472	0.002223	0.413162	0.007421	0.126714	0.078434	0.018843		5.87	0.13	5.75	0.24	6.21	0.13	7.81	0.25	5.4	0.16	5.52	0.07		60	25	33	100	33	0
1419426_s_at	chemokine (C-C motif) ligand 21b /// chemokine (C-C motif) ligand 21a /// chemokine (C-C motif) ligand 21c (leucine)	NM_011335	18829 /// 20298 /// 65956	gb:NM_011335.1 /DB_XREF=gi:7549786 /GEN=Scya21a /FEA=FLmRNA /CNT=15 /TID=Mm.220853.1 /TIER=FL+Stack /STK=10 /UG=Mm.220853 /LL=20298 /DEF=Mus musculus small inducible cytokine A21a (serine) (Scya21a), mRNA. /PROD=small inducible cytokine A21a (serine) /FL=gb:NM_011335.1 gb:U88322.1	-0.57	0.32	0.27	0.59	-1.71	-2.3	-0.3	-2.55	-2.26		0.89	0.84		0.129634	0.246925	0.731626	0.098908	0.01042	0.012964	0.343401	0.049868	0.064911		10.89	0.2	10.32	0.26	10.6	0.2	10.92	0.08	8.34	0.66	8.61	0.3		100	100	100	100	66	100
1419188_s_at	chemokine (C-C motif) ligand 27	NM_011336	20301	gb:NM_011336.1 /DB_XREF=gi:6755427 /GEN=Scya27 /FEA=FLmRNA /CNT=19 /TID=Mm.6660.1 /TIER=FL+Stack /STK=12 /UG=Mm.6660 /LL=20301 /DEF=Mus musculus small inducible cytokine A27 (Scya27), mRNA. /PROD=small inducible cytokine A27 /FL=gb:AF082392.1 gb:AF099931.1 gb:NM_011336.1 gb:AB013398.1	0.44	1.54	1.21	-0.01	-1.68	-1.67	-1.11	-2.44	-1.34		1.1	0.76		0.398433	0.101816	0.134446	0.989519	0.058135	0.090125	0.004431	7.7e-05	0.00169		8.83	0.21	9.27	0.42	7.73	0.13	9.26	0.55	6.39	0.1	7.59	0.5		100	100	100	100	66	100
1430375_a_at	chemokine (C-C motif) ligand 27	BE198116	20301	gb:BE198116 /DB_XREF=gi:8710285 /DB_XREF=ug79g12.x1 /CLONE=IMAGE:1548646 /FEA=mRNA /CNT=5 /TID=Mm.6660.2 /TIER=ConsEnd /STK=2 /UG=Mm.6660 /LL=20301 /UG_GENE=Scya27 /UG_TITLE=small inducible cytokine A27	0.64	1.2	-0.46	-0.19	-1.8	-1.6	-0.76	-0.7	0.06		0.57	-1.1		0.124796	0.011686	0.230986	0.570072	0.007205	0.026828	0.017741	0.022159	0.792207		7.28	0.07	7.92	0.3	6.52	0.14	7.72	0.03	6.58	0.14	6.12	0.27		100	100	66	100	66	0
1434962_x_at	chemokine (C-C motif) ligand 27	BQ174669	20301	gb:BQ174669 /DB_XREF=gi:20350161 /DB_XREF=UI-M-DJ2-bwb-i-17-0-UI.s1 /CLONE=UI-M-DJ2-bwb-i-17-0-UI /FEA=EST /CNT=25 /TID=Mm.6660.3 /TIER=Stack /STK=22 /UG=Mm.6660 /LL=20301 /UG_GENE=Scya27 /UG_TITLE=small inducible cytokine A27	0.7	1.5	-0.56	-0.21	-2.2	-1.99	-1.01	-0.94	0.07		0.8	-1.26		0.154224	0.004008	0.09983	0.612604	0.004983	0.004946	0.007261	0.00033	0.692329		6.89	0.09	7.6	0.37	5.88	0.15	7.38	0.06	5.95	0.01	5.39	0.19		100	100	100	100	100	100
[truncated: 4,844 more rows]
