# Supplementary material for: Diarrhea as a cause of mortality in a mouse model of infectious colitis
Source: Genome Biol. 2008 Aug 4;9(8):R122. doi: 10.1186/gb-2008-9-8-r122 (PMC2575512; doi:10.1186/gb-2008-9-8-r122)
Supplement: Additional data file 5 — Genes with host effect. [file gb-2008-9-8-r122-S5.xls]

## Sheet: Host effect genes 2 fold
Additional data file 5. Complete list of genes with host effect (Group symbols are as in Additional data file 1)
probe set	gene	Accession	LocusLink	Description	Fp Ave	Fp SE	Sp Ave	Sp SE	Sp vs Fp	P value of Sp vs Fp	P call % of Fp	P call % of Sp		Fi4 Ave	Fi4 SE	Si4 Ave	Si4 SE	Si4 vs Fi4	P value of Si4 vs Fi4	P call % of Fi4	P call % of Si4		Fi9 Ave	Fi9 SE	Si9 Ave	Si9 SE	Si9 vs Fi9	P value of Si9 vs Fi9	P call % of Fi9	P call % of Si9
1460044_at	0 day neonate cerebellum cDNA, RIKEN full-length enriched library, clone:C230062K19 product:unclassifiable, full insert sequence	BB389395		gb:BB389395 /DB_XREF=gi:16408719 /DB_XREF=BB389395 /CLONE=C230062K19 /FEA=EST /CNT=5 /TID=Mm.125983.1 /TIER=ConsEnd /STK=5 /UG=Mm.125983 /UG_TITLE=ESTs	3.94	0.1	3.7	0.2	-0.24	0.331523	0	25		3.56	0.13	3.46	0.07	-0.1	0.569557	0	0		4.83	0.69	3.58	0.37	-1.25	0.208462	33	0
1457257_x_at	0 day neonate lung cDNA, RIKEN full-length enriched library, clone:E030046E07 product:unclassifiable, full insert sequence	BB380053		gb:BB380053 /DB_XREF=gi:9099766 /DB_XREF=BB380053 /CLONE=C230003J04 /FEA=EST /CNT=5 /TID=Mm.40477.1 /TIER=ConsEnd /STK=5 /UG=Mm.40477 /UG_TITLE=ESTs	3.81	0.09	5.61	0.73	1.8	0.090186	40	75		3.63	0.19	2.95	0.3	-0.68	0.144772	33	33		3.2	0.27	4.46	0.88	1.25	0.286678	33	66
1442350_at	0 day neonate skin cDNA, RIKEN full-length enriched library, clone:4632424N07 product:unclassifiable, full insert sequence	AV233462		gb:AV233462 /DB_XREF=gi:16386046 /DB_XREF=AV233462 /CLONE=4632424N07 /FEA=EST /CNT=8 /TID=Mm.71633.1 /TIER=ConsEnd /STK=3 /UG=Mm.71633 /UG_TITLE=ESTs	7.76	0.16	7.56	0.12	-0.2	0.338187	100	100		7.47	0.24	7.7	0.1	0.23	0.449298	100	100		9.8	0.14	8.28	0.32	-1.52	0.025496	100	100
1438310_at	10 days neonate cerebellum cDNA, RIKEN full-length enriched library, clone:B930095L19 product:unclassifiable, full insert sequence	BB353853		gb:BB353853 /DB_XREF=gi:16405574 /DB_XREF=BB353853 /CLONE=B930095L19 /FEA=EST /CNT=12 /TID=Mm.178542.1 /TIER=Stack /STK=11 /UG=Mm.178542 /UG_TITLE=ESTs	9.31	0.14	9.58	0.12	0.27	0.184075	100	100		7.72	0.08	8.23	0.12	0.5	0.032166	100	100		6.63	0.16	8.03	0.25	1.39	0.014516	100	100
1441108_at	12 days embryo eyeball cDNA, RIKEN full-length enriched library, clone:D230035N06 product:unclassifiable, full insert sequence	AU040876		gb:AU040876 /DB_XREF=gi:3954700 /DB_XREF=AU040876 /CLONE=J0819G11 /FEA=EST /CNT=7 /TID=Mm.156717.1 /TIER=ConsEnd /STK=4 /UG=Mm.156717 /UG_TITLE=ESTs	6.53	0.11	8.17	0.14	1.63	6.7e-05	100	100		6.29	0.1	7.36	0.08	1.07	0.001643	100	100		6.66	0.01	7.96	0.27	1.3	0.039186	100	100
1439887_at	16 days embryo head cDNA, RIKEN full-length enriched library, clone:C130025B04 product:unclassifiable, full insert sequence	BB364961		gb:BB364961 /DB_XREF=gi:16406297 /DB_XREF=BB364961 /CLONE=C130025B04 /FEA=EST /CNT=14 /TID=Mm.23549.1 /TIER=ConsEnd /STK=6 /UG=Mm.23549 /UG_TITLE=ESTs	8.29	0.1	8.29	0.21	0	0.985826	100	100		7.25	0.35	7.17	0.01	-0.08	0.840318	100	100		6.92	0.16	8.1	0.42	1.18	0.091039	100	100
1437867_at	2 cells egg cDNA, RIKEN full-length enriched library, clone:B020014N01 product:hypothetical protein, full insert sequence	C77655		gb:C77655 /DB_XREF=gi:2517985 /DB_XREF=C77655 /CLONE=J0035E10 /FEA=EST /CNT=30 /TID=Mm.21882.5 /TIER=Stack /STK=13 /UG=Mm.21882 /LL=12523 /UG_GENE=Cd84 /UG_TITLE=CD84 antigen	6.78	0.14	7.27	0.24	0.49	0.139278	100	100		6.41	0.24	6.85	0.14	0.45	0.196152	100	100		5.91	0.04	7.21	0.2	1.3	0.020369	100	100
1453196_a_at	2'-5' oligoadenylate synthetase-like 2	BQ033138	23962	gb:BQ033138 /DB_XREF=gi:19768417 /DB_XREF=UI-1-CF0-axe-c-08-0-UI.s1 /CLONE=UI-1-CF0-axe-c-08-0-UI /FEA=mRNA /CNT=95 /TID=Mm.27162.2 /TIER=Stack /STK=14 /UG=Mm.27162 /LL=23962 /UG_GENE=Oasl2 /UG_TITLE=2-5 oligoadenylate synthetase-like 2	8.16	0.11	9.12	0.19	0.96	0.00783	100	100		9.81	0.32	10.46	0.22	0.65	0.182424	100	100		10.25	0.21	9.15	0.36	-1.1	0.0736	100	100
1423858_a_at	3-hydroxy-3-methylglutaryl-Coenzyme A synthase 2	BC014714	15360	gb:BC014714.1 /DB_XREF=gi:15928471 /FEA=FLmRNA /CNT=295 /TID=Mm.10633.1 /TIER=FL+Stack /STK=89 /UG=Mm.10633 /LL=15360 /UG_GENE=Hmgcs2 /DEF=Mus musculus, 3-hydroxy-3-methylglutaryl-Coenzyme A synthase 2, clone MGC:25633 IMAGE:4216637, mRNA, complete cds. /PROD=3-hydroxy-3-methylglutaryl-Coenzyme A synthase2 /FL=gb:BC024744.1 gb:BC014714.1	10.72	0.19	10.33	0.35	-0.39	0.381007	100	100		9.31	0.63	8.95	0.09	-0.35	0.636326	100	100		10.43	0.46	8.74	0.29	-1.7	0.044048	100	100
1431833_a_at	3-hydroxy-3-methylglutaryl-Coenzyme A synthase 2	AK004902	15360	gb:AK004902.1 /DB_XREF=gi:12836438 /GEN=Hmgcs2 /FEA=mRNA /CNT=1 /TID=Mm.10633.2 /TIER=ConsEnd /STK=0 /UG=Mm.10633 /LL=15360 /UG_TITLE=3-hydroxy-3-methylglutaryl-Coenzyme A synthase 2 /DEF=Mus musculus adult male liver cDNA, RIKEN full-length enriched library, clone:1300004J23:3-hydroxy-3-methylglutaryl-Coenzyme A synthase 2, full insert sequence.	8.39	0.19	7.85	0.44	-0.54	0.324744	100	100		6.88	0.57	6.42	0.04	-0.45	0.509968	100	100		7.66	0.2	6.04	0.13	-1.62	0.004314	100	0
1454714_x_at	3-phosphoglycerate dehydrogenase /// similar to 3-phosphoglycerate dehydrogenase /// similar to 3-phosphoglycerate dehydrogenase /// similar to 3-phosphoglycerate dehydrogenase /// similar to 3-phosphoglycerate dehydrogenase	AA561726	236539 /// 668771 /// 670155 /// 671972 /// 673015	gb:AA561726 /DB_XREF=gi:2333191 /DB_XREF=vl35f09.r1 /CLONE=IMAGE:974249 /FEA=EST /CNT=67 /TID=Mm.16898.2 /TIER=Stack /STK=64 /UG=Mm.16898 /LL=50895 /UG_GENE=Phgdh /UG_TITLE=3-phosphoglycerate dehydrogenase	8.61	0.25	5.24	0.07	-3.37	8.8e-05	100	50		10.2	0.23	5.01	0.1	-5.2	0.000485	100	66		10.27	0.29	5.46	0.1	-4.8	0.001644	100	66
1456471_x_at	3-phosphoglycerate dehydrogenase /// similar to 3-phosphoglycerate dehydrogenase /// similar to 3-phosphoglycerate dehydrogenase /// similar to 3-phosphoglycerate dehydrogenase /// similar to 3-phosphoglycerate dehydrogenase /// similar to 3-phosphoglycerate dehydrogenase /// similar to 3-phosphoglycerate dehydrogenase /// similar to 3-phosphoglycerate dehydrogenase /// similar to 3-phosphoglycer…	BB204486	236539 /// 382931 /// 384524 /// 385344 /// 547171 /// 627427 /// 666422 /// 666875 /// 668771 /// 669671 /// 669985 /// 670155 /// 670187 /// 671102 /// 671972 /// 673015 /// 675010	gb:BB204486 /DB_XREF=gi:8869439 /DB_XREF=BB204486 /CLONE=A430058C06 /FEA=EST /CNT=10 /TID=Mm.16898.5 /TIER=Stack /STK=10 /UG=Mm.16898 /LL=50895 /UG_GENE=Phgdh /UG_TITLE=3-phosphoglycerate dehydrogenase	8.34	0.26	4.87	0.05	-3.47	0.000124	80	0		9.9	0.23	5.04	0.08	-4.86	0.000863	100	66		9.98	0.28	5.12	0.23	-4.86	0.000218	100	66
1433855_at	4-aminobutyrate aminotransferase	BF462185	268860	gb:BF462185 /DB_XREF=gi:11531368 /DB_XREF=UI-M-CG0p-bnd-e-10-0-UI.s1 /CLONE=UI-M-CG0p-bnd-e-10-0-UI /FEA=EST /CNT=100 /TID=Mm.1348.2 /TIER=Stack /STK=56 /UG=Mm.1348 /LL=57428 /UG_GENE=X61497 /UG_TITLE=hypothetical protein, I54	11.53	0.14	11.41	0.08	-0.13	0.463014	100	100		10.19	0.23	10.28	0.03	0.09	0.740215	100	100		7.65	0.45	10.06	0.55	2.41	0.0291	100	100
1446666_at	a disintegrin-like and metallopeptidase (reprolysin type) with thrombospondin type 1 motif, 12	BG068804	239337	gb:BG068804 /DB_XREF=gi:12551373 /DB_XREF=H3069E03-3 /CLONE=H3069E03 /FEA=EST /CNT=2 /TID=Mm.173671.1 /TIER=ConsEnd /STK=2 /UG=Mm.173671 /UG_TITLE=ESTs	3.81	0.28	3.16	0.21	-0.65	0.100047	20	50		4.02	0.03	2.96	0.24	-1.07	0.046331	33	66		3.17	0.14	3.05	0.23	-0.13	0.667364	33	0
1435990_at	a disintegrin-like and metallopeptidase (reprolysin type) with thrombospondin type 1 motif, 2	BG073461	216725	gb:BG073461 /DB_XREF=gi:12556030 /DB_XREF=H3122H02-3 /CLONE=H3122H02 /FEA=EST /CNT=17 /TID=Mm.23038.1 /TIER=Stack /STK=12 /UG=Mm.23038 /UG_TITLE=ESTs	7.57	0.27	6.44	0.15	-1.13	0.0102	60	0		6.51	0.19	6.6	0.21	0.09	0.777698	0	0		6.22	0.25	5.93	0.12	-0.28	0.388794	33	0
1437082_at	A kinase (PRKA) anchor protein (yotiao) 9	BB246410	100986	gb:BB246410 /DB_XREF=gi:16355474 /DB_XREF=BB246410 /CLONE=A730014G18 /FEA=EST /CNT=46 /TID=Mm.46044.2 /TIER=Stack /STK=26 /UG=Mm.46044 /LL=97235 /UG_GENE=C79026 /UG_TITLE=expressed sequence C79026	7.73	0.2	6.71	0.21	-1.02	0.0106	100	25		6.59	0.02	6.37	0.12	-0.22	0.211073	100	100		6.53	0.19	6.81	0.1	0.28	0.276935	66	100
1440977_at	A kinase (PRKA) anchor protein 13	BB201490	75547	gb:BB201490 /DB_XREF=gi:16271577 /DB_XREF=BB201490 /CLONE=A430039E03 /FEA=EST /CNT=8 /TID=Mm.165061.1 /TIER=ConsEnd /STK=4 /UG=Mm.165061 /UG_TITLE=ESTs	8.55	0.12	7.83	0.11	-0.73	0.00328	100	100		8	0.15	7.39	0.08	-0.61	0.03692	100	100		8.74	0.28	7.67	0.13	-1.07	0.046113	100	100
1418148_at	abhydrolase domain containing 1	NM_021304	57742	gb:NM_021304.2 /DB_XREF=gi:15011863 /GEN=Labh1-pending /FEA=FLmRNA /CNT=54 /TID=Mm.80532.1 /TIER=FL+Stack /STK=29 /UG=Mm.80532 /LL=57742 /DEF=Mus musculus lung alphabeta hydrolase 1 (Labh1-pending), mRNA. /PROD=lung alphabeta hydrolase 1 /FL=gb:AF189764.2 gb:NM_021304.2 gb:BC013505.1	9.18	0.11	9.22	0.15	0.04	0.818792	100	100		8.72	0.19	8.94	0.03	0.22	0.365325	100	100		7.47	0.18	8.7	0.24	1.23	0.017402	100	100
1417946_at	abhydrolase domain containing 3	NM_134130	106861	gb:NM_134130.1 /DB_XREF=gi:19527359 /GEN=Labh3-pending /FEA=FLmRNA /CNT=43 /TID=Mm.7100.1 /TIER=FL+Stack /STK=33 /UG=Mm.7100 /LL=106861 /DEF=Mus musculus lung alphabeta hydrolase 3 (Labh3-pending), mRNA. /PROD=lung alphabeta hydrolase 3 /FL=gb:AF429302.1 gb:NM_134130.1 gb:BC026770.1	6.1	0.11	6.77	0.16	0.66	0.017082	100	100		5.6	0.3	5.29	0.2	-0.3	0.449821	100	100		7.33	0.59	5.93	0.44	-1.41	0.135574	100	100
1455061_a_at	acetyl-Coenzyme A acyltransferase 2 (mitochondrial 3-oxoacyl-Coenzyme A thiolase)	BB718075	52538	gb:BB718075 /DB_XREF=gi:16071244 /DB_XREF=BB718075 /CLONE=C730010N10 /FEA=EST /CNT=30 /TID=Mm.142498.2 /TIER=Stack /STK=27 /UG=Mm.142498 /LL=68343 /UG_GENE=0610011L04Rik /UG_TITLE=RIKEN cDNA 0610011L04 gene	9.69	0.26	8.42	0.28	-1.27	0.013996	100	100		9.46	0.14	8.7	0.04	-0.76	0.023795	100	100		8.37	0.33	8.13	0.26	-0.24	0.600079	100	100
1422396_s_at	achaete-scute complex homolog-like 2 (Drosophila)	NM_008554	17173	gb:NM_008554.1 /DB_XREF=gi:6678807 /GEN=Ascl2 /FEA=FLmRNA /CNT=1 /TID=Mm.196417.1 /TIER=FL /STK=1 /UG=Mm.196417 /LL=17173 /DEF=Mus musculus achaete-scute complex homolog-like 2 (Drosophila) (Ascl2), mRNA. /PROD=mammalian achaete scute homolog 2 /FL=gb:NM_008554.1	5.87	0.14	5.64	0.19	-0.24	0.361164	100	100		5.28	0.12	5.74	0.08	0.46	0.037983	100	100		8.05	0.2	5.72	0.43	-2.33	0.018992	100	100
1432018_at	achaete-scute complex homolog-like 2 (Drosophila)	AK010738	17173	gb:AK010738.1 /DB_XREF=gi:12846396 /FEA=mRNA /CNT=1 /TID=Mm.219774.1 /TIER=ConsEnd /STK=0 /UG=Mm.219774 /LL=73698 /UG_GENE=2410083I15Rik /UG_TITLE=RIKEN cDNA 2410083I15 gene /DEF=Mus musculus ES cells cDNA, RIKEN full-length enriched library, clone:2410083I15:similar to MAMMALIAN ACHAETE SCUTE HOMOLOG 2 (ACHAETE-SCUTE HOMOLOGUE 2), full insert sequence.	6.42	0.12	6.87	0.11	0.45	0.026746	100	100		5.25	0.14	6.09	0.08	0.84	0.010574	100	100		8.55	0.15	6.4	0.32	-2.15	0.010978	100	100
1444105_at	actin, alpha 2, smooth muscle, aorta	AW214292	11475	gb:AW214292 /DB_XREF=gi:6520778 /DB_XREF=uo45h07.x2 /CLONE=IMAGE:2645533 /FEA=EST /CNT=6 /TID=Mm.118522.1 /TIER=ConsEnd /STK=2 /UG=Mm.118522 /UG_TITLE=ESTs	7.96	0.39	8.74	0.68	0.79	0.360078	100	100		6.23	0.48	7.48	0.15	1.25	0.109527	100	100		5.64	0.13	6.47	0.85	0.83	0.432913	100	100
1427603_at	activating transcription factor 7 interacting protein 2	BC018510	75329	gb:BC018510.1 /DB_XREF=gi:17391203 /FEA=mRNA /CNT=4 /TID=Mm.89283.1 /TIER=ConsEnd /STK=0 /UG=Mm.89283 /UG_TITLE=Mus musculus, clone IMAGE:2645293, mRNA /DEF=Mus musculus, clone IMAGE:2645293, mRNA.	4.26	0.04	4.36	0.1	0.09	0.428842	40	50		5.49	0.29	4.98	0.21	-0.51	0.23679	100	100		7.78	0.51	6.05	0.91	-1.73	0.192033	100	100
1430364_at	activating transcription factor 7 interacting protein 2	AI429259	75329	gb:AI429259 /DB_XREF=gi:4275185 /DB_XREF=ml60c08.x1 /CLONE=IMAGE:516398 /FEA=mRNA /CNT=7 /TID=Mm.108729.1 /TIER=ConsEnd /STK=2 /UG=Mm.108729 /LL=75329 /UG_GENE=4930558K11Rik /UG_TITLE=RIKEN cDNA 4930558K11 gene	4.79	0.06	4.46	0.09	-0.32	0.031652	0	0		5.23	0.14	4.94	0.15	-0.29	0.222464	66	0		6.52	0.51	5.38	0.5	-1.14	0.18777	66	33
1417094_at	acyl-CoA thioesterase 7	NM_133348	70025	gb:NM_133348.1 /DB_XREF=gi:19923051 /GEN=Bach-pending /FEA=FLmRNA /CNT=99 /TID=Mm.197523.1 /TIER=FL+Stack /STK=57 /UG=Mm.197523 /LL=70025 /DEF=Mus musculus brain acyl-CoA hydrolase (Bach-pending), mRNA. /PROD=acyl-CoA hydrolase /FL=gb:NM_133348.1 gb:BC013507.1 gb:AB049821.1	10.3	0.05	10.03	0.02	-0.27	0.004266	100	100		10.26	0.07	10.37	0.06	0.11	0.275256	100	100		9.74	0.11	10.9	0.08	1.16	0.001618	100	100
1433545_s_at	acyl-Coenzyme A dehydrogenase family, member 11	BQ031255	102632	gb:BQ031255 /DB_XREF=gi:19766534 /DB_XREF=UI-1-CF0-amc-h-10-0-UI.s1 /CLONE=UI-1-CF0-amc-h-10-0-UI /FEA=EST /CNT=160 /TID=Mm.41274.4 /TIER=Stack /STK=99 /UG=Mm.41274 /UG_TITLE=Mus musculus chemokine receptor CCX CKR mRNA, complete cds, alternatively spliced	10.37	0.17	10.29	0.23	-0.08	0.783444	100	100		10.21	0.03	10.23	0.02	0.02	0.594053	100	100		8.41	0.26	9.7	0.14	1.29	0.021956	100	100
1454647_at	acyl-Coenzyme A dehydrogenase family, member 11	BQ031255	102632	gb:BQ031255 /DB_XREF=gi:19766534 /DB_XREF=UI-1-CF0-amc-h-10-0-UI.s1 /CLONE=UI-1-CF0-amc-h-10-0-UI /FEA=EST /CNT=160 /TID=Mm.41274.4 /TIER=Stack /STK=99 /UG=Mm.41274 /UG_TITLE=Mus musculus chemokine receptor CCX CKR mRNA, complete cds, alternatively spliced	10.28	0.17	10.56	0.24	0.28	0.385713	100	100		10.3	0.05	10.61	0.07	0.31	0.023593	100	100		8.72	0.21	10.14	0.18	1.42	0.007023	100	100
1419476_at	ADAM-like, decysin 1	NM_021475	58860	gb:NM_021475.1 /DB_XREF=gi:10946873 /GEN=Dcsn /FEA=FLmRNA /CNT=35 /TID=Mm.36742.1 /TIER=FL+Stack /STK=9 /UG=Mm.36742 /LL=58860 /DEF=Mus musculus decysin (Dcsn), mRNA. /PROD=disintegrin metalloprotease (decysin) /FL=gb:NM_021475.1	12.05	0.21	10.22	0.47	-1.82	0.022822	100	100		11.06	0.27	11.01	0.07	-0.05	0.885547	100	100		7.79	0.55	9.54	0.54	1.75	0.085394	100	100
1457122_at	Adaptor protein complex AP-2, mu1	BB209527	11773	gb:BB209527 /DB_XREF=gi:16352463 /DB_XREF=BB209527 /CLONE=A430092O21 /FEA=EST /CNT=6 /TID=Mm.208214.1 /TIER=ConsEnd /STK=5 /UG=Mm.208214 /UG_TITLE=ESTs	5.12	0.11	6.19	0.14	1.08	0.000892	80	100		4.52	0.03	5.51	0.21	0.99	0.040901	33	100		4.58	0.13	5.75	0.13	1.16	0.003329	66	100
1450214_at	adenosine A2b receptor	NM_007413	11541	gb:NM_007413.1 /DB_XREF=gi:6680655 /GEN=Adora2b /FEA=FLmRNA /CNT=9 /TID=Mm.3938.1 /TIER=FL /STK=2 /UG=Mm.3938 /LL=11541 /DEF=Mus musculus adenosine A2b receptor (Adora2b), mRNA. /PROD=adenosine A2b receptor /FL=gb:U05673.1 gb:NM_007413.1	6.24	0.02	6	0.02	-0.24	5.8e-05	100	75		7.22	0.03	6.18	0.07	-1.04	0.001688	100	100		6.88	0.05	6.3	0.08	-0.58	0.007494	100	100
1434430_s_at	adenosine A2b receptor	BB709140	11541	gb:BB709140 /DB_XREF=gi:16062309 /DB_XREF=BB709140 /CLONE=A930102P14 /FEA=EST /CNT=33 /TID=Mm.218593.1 /TIER=Stack /STK=33 /UG=Mm.218593 /LL=103754 /UG_GENE=AI480866 /UG_TITLE=expressed sequence AI480866	5.47	0.19	3.76	0.35	-1.72	0.008205	80	25		6.92	0.09	4.02	0.54	-2.89	0.030699	100	100		6.85	0.12	4.96	0.19	-1.89	0.002399	100	66
1434431_x_at	adenosine A2b receptor	BB709140	11541	gb:BB709140 /DB_XREF=gi:16062309 /DB_XREF=BB709140 /CLONE=A930102P14 /FEA=EST /CNT=33 /TID=Mm.218593.1 /TIER=Stack /STK=33 /UG=Mm.218593 /LL=103754 /UG_GENE=AI480866 /UG_TITLE=expressed sequence AI480866	4.28	0.06	3.9	0.12	-0.38	0.036345	40	0		5.34	0.05	4.06	0.24	-1.28	0.029037	100	100		5.16	0.16	3.98	0.21	-1.18	0.013298	100	0
1418754_at	adenylate cyclase 8	NM_009623	11514	gb:NM_009623.1 /DB_XREF=gi:6752977 /GEN=Adcy8 /FEA=FLmRNA /CNT=24 /TID=Mm.1425.1 /TIER=FL+Stack /STK=19 /UG=Mm.1425 /LL=11514 /DEF=Mus musculus adenylate cyclase 8 (Adcy8), mRNA. /PROD=adenylate cyclase 8 /FL=gb:U85021.1 gb:NM_009623.1	5.55	0.07	5.49	0.18	-0.06	0.760268	80	50		5.66	0.09	5.78	0.02	0.12	0.317118	33	33		7.09	0.17	5.85	0.02	-1.24	0.017942	100	100
1421830_at	adenylate kinase 3 alpha-like 1	NM_009647	11639	gb:NM_009647.1 /DB_XREF=gi:6753021 /GEN=Ak4 /FEA=FLmRNA /CNT=131 /TID=Mm.42040.1 /TIER=FL+Stack /STK=70 /UG=Mm.42040 /LL=11639 /DEF=Mus musculus adenylate kinase 4 (Ak4), mRNA. /PROD=adenylate kinase 4 /FL=gb:D85036.1 gb:NM_009647.1 gb:AB020239.1	7.13	0.06	7.53	0.28	0.4	0.250128	100	100		8.57	0.23	8.69	0.36	0.12	0.791874	100	100		8.11	0.13	9.16	0.2	1.05	0.016424	100	100
1450387_s_at	adenylate kinase 3 alpha-like 1	NM_009647	11639	gb:NM_009647.1 /DB_XREF=gi:6753021 /GEN=Ak4 /FEA=FLmRNA /CNT=131 /TID=Mm.42040.1 /TIER=FL+Stack /STK=70 /UG=Mm.42040 /LL=11639 /DEF=Mus musculus adenylate kinase 4 (Ak4), mRNA. /PROD=adenylate kinase 4 /FL=gb:D85036.1 gb:NM_009647.1 gb:AB020239.1	7.72	0.11	8.23	0.39	0.51	0.28252	100	100		9.7	0.21	9.84	0.37	0.13	0.77108	100	100		9.07	0.24	10.38	0.17	1.31	0.014193	100	100
1422651_at	adiponectin, C1Q and collagen domain containing	NM_009605	11450	gb:NM_009605.1 /DB_XREF=gi:18373300 /GEN=Acrp30 /FEA=FLmRNA /CNT=91 /TID=Mm.3969.1 /TIER=FL+Stack /STK=21 /UG=Mm.3969 /LL=11450 /DEF=Mus musculus adipocyte complement related protein of 30 kDa (Acrp30), mRNA. /PROD=adipocyte complement related protein of 30 kDa /FL=gb:NM_009605.1 gb:U49915.1 gb:U37222.1	6.89	1.12	6.75	1.09	-0.14	0.931174	80	100		7.42	1.65	8.74	0.24	1.32	0.510665	66	100		5.32	0.45	5.44	0.91	0.12	0.914525	100	66
1457494_at	Adult male corpus striatum cDNA, RIKEN full-length enriched library, clone:C030004I10 product:unclassifiable, full insert sequence	BB355134		gb:BB355134 /DB_XREF=gi:16405683 /DB_XREF=BB355134 /CLONE=C030004I10 /FEA=EST /CNT=4 /TID=Mm.186602.1 /TIER=ConsEnd /STK=4 /UG=Mm.186602 /UG_TITLE=ESTs	3.24	0.19	2.98	0.21	-0.26	0.384769	0	0		3.22	0.18	2.83	0.06	-0.39	0.15227	33	0		2.51	0.22	3.75	0.1	1.24	0.018314	0	0
1441885_s_at	Adult male urinary bladder cDNA, RIKEN full-length enriched library, clone:9530098H01 product:unclassifiable, full insert sequence	BB278809		gb:BB278809 /DB_XREF=gi:8975831 /DB_XREF=BB278809 /CLONE=A930013K20 /FEA=EST /CNT=4 /TID=Mm.128300.1 /TIER=ConsEnd /STK=4 /UG=Mm.128300 /UG_TITLE=ESTs	2.18	0.31	2.41	0.2	0.23	0.556442	0	0		2.36	0.4	1.9	0.64	-0.47	0.575042	0	0		2.93	0.07	1.91	0.76	-1.03	0.306005	33	33
1416468_at	aldehyde dehydrogenase family 1, subfamily A1	NM_013467	11668	gb:NM_013467.1 /DB_XREF=gi:7304880 /GEN=Aldh1a1 /FEA=FLmRNA /CNT=197 /TID=Mm.4514.1 /TIER=FL+Stack /STK=87 /UG=Mm.4514 /LL=11668 /DEF=Mus musculus aldehyde dehydrogenase family 1, subfamily A1 (Aldh1a1), mRNA. /PROD=alcohol dehydrogenase family 1, subfamily A1 /FL=gb:NM_013467.1 gb:M74570.1	10.67	0.11	10.37	0.09	-0.3	0.07629	100	100		9.59	0.16	9.67	0.03	0.08	0.658687	100	100		7.77	0.23	8.88	0.32	1.11	0.052515	100	100
1417642_at	aldehyde dehydrogenase family 1, subfamily A3	AF253409	56847	gb:NM_053080.1 /DB_XREF=gi:16716360 /GEN=Aldh1a3 /FEA=FLmRNA /CNT=70 /TID=Mm.140988.1 /TIER=FL /STK=2 /UG=Mm.140988 /LL=56847 /DEF=Mus musculus aldehyde dehydrogenase family 1, subfamily A3 (Aldh1a3), mRNA. /PROD=alcohol dehydrogenase family 1, subfamily A3 /FL=gb:NM_053080.1 gb:AF253409.1 gb:AF152359.1 gb:AF280404.1 gb:AF246711.1	6.24	0.08	6.01	0.27	-0.23	0.463139	80	75		7.13	0.31	6.68	0.44	-0.45	0.454556	100	100		8.39	0.21	6.52	0.25	-1.87	0.004789	100	100
1427395_a_at	aldehyde dehydrogenase family 1, subfamily A3	BC026667	56847	gb:BC026667.1 /DB_XREF=gi:20071874 /FEA=mRNA /CNT=6 /TID=Mm.140988.2 /TIER=ConsEnd /STK=2 /UG=Mm.140988 /LL=56847 /UG_GENE=Aldh1a3 /DEF=Mus musculus, clone IMAGE:5005066, mRNA, partial cds. /PROD=Unknown (protein for IMAGE:5005066)	6.86	0.06	6.75	0.13	-0.11	0.477107	0	25		7.68	0.15	7.33	0.36	-0.34	0.44953	100	33		8.43	0.28	7.32	0.09	-1.12	0.045367	100	66
1448789_at	aldehyde dehydrogenase family 1, subfamily A3	AF253409	56847	gb:AF253409.1 /DB_XREF=gi:7689276 /FEA=FLmRNA /CNT=70 /TID=Mm.140988.1 /TIER=FL+Stack /STK=40 /UG=Mm.140988 /LL=56847 /UG_GENE=Aldh1a3 /DEF=Mus musculus retinaldehyde dehydrogenase 3 mRNA, complete cds. /PROD=retinaldehyde dehydrogenase 3 /FL=gb:NM_053080.1 gb:AF253409.1 gb:AF152359.1 gb:AF280404.1 gb:AF246711.1	8.26	0.15	7.95	0.5	-0.31	0.58403	100	100		8.94	0.42	8.15	0.71	-0.79	0.403802	100	100		10.69	0.1	8.77	0.36	-1.92	0.026611	100	100
1418601_at	aldehyde dehydrogenase family 1, subfamily A7	NM_011921	26358	gb:NM_011921.1 /DB_XREF=gi:7106241 /GEN=Aldh1a7 /FEA=FLmRNA /CNT=38 /TID=Mm.14609.1 /TIER=FL+Stack /STK=21 /UG=Mm.14609 /LL=26358 /DEF=Mus musculus aldehyde dehydrogenase family 1, subfamily A7 (Aldh1a7), mRNA. /PROD=aldehyde dehydrogenase family 1, subfamily A7 /FL=gb:NM_011921.1 gb:U96401.1	8.47	0.04	8.52	0.13	0.05	0.72069	100	100		7.75	0.04	8.32	0.06	0.57	0.001574	100	100		6.2	0.24	7.69	0.38	1.49	0.038066	100	100
1418979_at	aldo-keto reductase family 1, member C14	NM_134072	105387	gb:NM_134072.1 /DB_XREF=gi:19527293 /GEN=AW557061 /FEA=FLmRNA /CNT=83 /TID=Mm.26838.1 /TIER=FL+Stack /STK=15 /UG=Mm.26838 /LL=105387 /DEF=Mus musculus expressed sequence AW557061 (AW557061), mRNA. /PROD=expressed sequence AW557061 /FL=gb:BC026628.1 gb:BC013482.1 gb:NM_134072.1	10.81	0.1	10.87	0.21	0.06	0.806532	100	100		10.65	0.28	10.99	0.05	0.33	0.350183	100	100		7.34	0.8	10.4	0.36	3.06	0.044554	100	100
1455454_at	aldo-keto reductase family 1, member C19	BG073853	432720	gb:BG073853 /DB_XREF=gi:12556422 /DB_XREF=H3127H06-3 /CLONE=H3127H06 /FEA=EST /CNT=16 /TID=Mm.22832.1 /TIER=Stack /STK=13 /UG=Mm.22832 /UG_TITLE=ESTs, Weakly similar to DHBX MOUSE ESTRADIOL 17 BETA-DEHYDROGENASE, A-SPECIFIC (M.musculus)	9.83	0.27	10.5	0.21	0.67	0.091771	100	100		9.1	0.2	9.97	0.21	0.86	0.042557	100	100		7.25	0.16	8.61	0.15	1.36	0.003355	100	100
1451194_at	aldolase 2, B isoform	BC024112	230163	gb:BC024112.1 /DB_XREF=gi:18848232 /FEA=FLmRNA /CNT=473 /TID=Mm.218862.1 /TIER=FL+Stack /STK=69 /UG=Mm.218862 /DEF=Mus musculus, clone MGC:36398 IMAGE:5102118, mRNA, complete cds. /PROD=Unknown (protein for MGC:36398) /FL=gb:BC026577.1 gb:BC024112.1 gb:BC022113.1 gb:BC016435.1	10.77	0.13	10.8	0.13	0.02	0.908066	100	100		9.31	0.25	10	0.19	0.69	0.101355	100	100		7.98	0.25	9.08	0.29	1.11	0.046094	100	100
1443797_at	Alkylglycerone phosphate synthase	BB155250	228061	gb:BB155250 /DB_XREF=gi:8811180 /DB_XREF=BB155250 /CLONE=A130024E17 /FEA=EST /CNT=3 /TID=Mm.130915.1 /TIER=ConsEnd /STK=3 /UG=Mm.130915 /UG_TITLE=ESTs	5.87	0.06	6.51	0.37	0.63	0.180855	0	0		5.74	0.21	6.11	0.1	0.37	0.20959	0	0		5.08	0.11	6.72	0.14	1.64	0.000897	0	0
1417920_at	amnionless	NM_033603	93835	gb:NM_033603.1 /DB_XREF=gi:17298673 /GEN=Amn /FEA=FLmRNA /CNT=73 /TID=Mm.197639.1 /TIER=FL+Stack /STK=33 /UG=Mm.197639 /LL=93835 /DEF=Mus musculus amnionless (Amn), mRNA. /PROD=amnionless /FL=gb:AF320619.1 gb:NM_033603.1	5.89	0.1	9.47	0.16	3.58	5e-06	40	100		5.71	0.1	8.77	0.09	3.06	2.5e-05	33	100		5.93	0.14	7.83	1.02	1.9	0.202941	66	100
1416055_at	amylase 2, pancreatic /// RIKEN cDNA 1810008N23 gene	NM_009669	11723 /// 69096	gb:NM_009669.1 /DB_XREF=gi:6753051 /GEN=Amy2 /FEA=FLmRNA /CNT=486 /TID=Mm.324.1 /TIER=FL+Stack /STK=137 /UG=Mm.324 /LL=11723 /DEF=Mus musculus amylase 2, pancreatic (Amy2), mRNA. /PROD=amylase 2, pancreatic /FL=gb:NM_009669.1	3.66	0.33	5.93	2.64	2.26	0.455574	20	50		3.94	0.24	3.94	0.28	0	0.992968	33	0		4.09	0.13	4.09	0.22	0.01	0.98384	0	33
1437064_at	androgen receptor	AV232123	11835	gb:AV232123 /DB_XREF=gi:15405009 /DB_XREF=AV232123 /CLONE=4632412C07 /FEA=EST /CNT=37 /TID=Mm.133787.1 /TIER=Stack /STK=27 /UG=Mm.133787 /UG_TITLE=ESTs	6	0.3	6.11	0.23	0.12	0.768996	80	75		5.31	0.16	6.33	0.23	1.03	0.026169	66	100		5.4	0.18	5.05	0.37	-0.35	0.459794	66	33
1438936_s_at	angiogenin, ribonuclease A family, member 1	AI385586	11727	gb:AI385586 /DB_XREF=gi:4199049 /DB_XREF=mb21e12.x1 /CLONE=IMAGE:330094 /FEA=EST /CNT=9 /TID=Mm.202665.1 /TIER=Stack /STK=9 /UG=Mm.202665 /LL=105487 /UG_GENE=AI385586 /UG_TITLE=expressed sequence AI385586	5.48	0.08	7.35	1.34	1.87	0.255133	40	50		5.41	0.11	8.01	0.31	2.6	0.00743	0	100		6.01	0.33	6.42	1.2	0.42	0.765829	66	33
1438937_x_at	angiogenin, ribonuclease A family, member 1	AI385586	11727	gb:AI385586 /DB_XREF=gi:4199049 /DB_XREF=mb21e12.x1 /CLONE=IMAGE:330094 /FEA=EST /CNT=9 /TID=Mm.202665.1 /TIER=Stack /STK=9 /UG=Mm.202665 /LL=105487 /UG_GENE=AI385586 /UG_TITLE=expressed sequence AI385586	6.82	0.09	7.55	0.79	0.74	0.419286	100	100		6.58	0.12	7.7	0.06	1.12	0.003221	66	100		6.79	0.34	6.92	0.58	0.13	0.863778	100	100
1438364_x_at	angiogenin, ribonuclease A family, member 4	AV060923	219033	gb:AV060923 /DB_XREF=gi:5160670 /DB_XREF=AV060923 /CLONE=1810066B06 /FEA=EST /CNT=11 /TID=Mm.46298.1 /TIER=Stack /STK=11 /UG=Mm.46298 /UG_TITLE=ESTs, Moderately similar to ANG3 MOUSE ANGIOGENIN-3 PRECURSOR (M.musculus)	6.06	0.45	7.45	2.1	1.39	0.561146	80	75		6.21	0.92	9.77	1.28	3.56	0.093198	100	100		10.28	0.73	8.19	0.64	-2.09	0.099556	100	100
1440832_at	angiogenin, ribonuclease A family, member 4	BE199688	219033	gb:BE199688 /DB_XREF=gi:8711857 /DB_XREF=ug52a09.x1 /CLONE=IMAGE:1545976 /FEA=EST /CNT=19 /TID=Mm.117398.1 /TIER=ConsEnd /STK=4 /UG=Mm.117398 /UG_TITLE=ESTs, Moderately similar to ANG3 MOUSE ANGIOGENIN-3 PRECURSOR (M.musculus)	7.34	0.49	7.72	1.95	0.38	0.862605	100	50		7.56	1.21	10.19	1.7	2.63	0.283174	100	100		11.22	0.76	8.66	0.98	-2.56	0.112838	100	100
1415832_at	angiotensin II receptor, type 2	NM_007429	11609	gb:NM_007429.1 /DB_XREF=gi:6680671 /GEN=Agtr2 /FEA=FLmRNA /CNT=261 /TID=Mm.2679.1 /TIER=FL+Stack /STK=223 /UG=Mm.2679 /LL=11609 /DEF=Mus musculus angiotensin II receptor, type 2 (Agtr2), mRNA. /PROD=angiotensin II receptor, type 2 /FL=gb:BC003811.1 gb:NM_007429.1 gb:U04828.1	4.15	0.25	4.16	0.22	0.01	0.980484	80	0		4.14	0.16	5.15	0.32	1.02	0.065682	33	66		3.55	0.15	4.06	0.08	0.51	0.056222	0	0
1423396_at	angiotensinogen (serpin peptidase inhibitor, clade A, member 8)	AK018763	11606	gb:AK018763.1 /DB_XREF=gi:12858643 /GEN=Agt /FEA=FLmRNA /CNT=135 /TID=Mm.8854.1 /TIER=Stack /STK=8 /UG=Mm.8854 /LL=11606 /UG_TITLE=angiotensinogen /DEF=Mus musculus adult male cerebellum cDNA, RIKEN full-length enriched library, clone:1500005L23:angiotensinogen, full insert sequence. /FL=gb:NM_007428.2 gb:BC019496.1	7.98	0.12	6.91	0.09	-1.07	0.000162	100	25		7.2	0.17	7.05	0.02	-0.16	0.460015	66	0		6.66	0.13	6.66	0.13	0	0.993341	0	33
1433453_a_at	ankyrin repeat and BTB (POZ) domain containing 2	BB621938	99382	gb:BB621938 /DB_XREF=gi:16461148 /DB_XREF=BB621938 /CLONE=6330437C08 /FEA=EST /CNT=215 /TID=Mm.35850.1 /TIER=Stack /STK=185 /UG=Mm.35850 /LL=99382 /UG_GENE=AW539457 /UG_TITLE=expressed sequence AW539457	8.02	0.17	8.62	0.15	0.6	0.032454	100	100		7.17	0.2	7.03	0.52	-0.14	0.818461	100	100		8.5	0.14	6.99	0.29	-1.51	0.019577	100	100
1443650_at	Ankyrin repeat and SAM domain containing 1	BB171408	224650	gb:BB171408 /DB_XREF=gi:16269352 /DB_XREF=BB171408 /CLONE=A230027O05 /FEA=EST /CNT=3 /TID=Mm.130991.1 /TIER=ConsEnd /STK=3 /UG=Mm.130991 /UG_TITLE=ESTs	4.13	0.14	5.21	0.03	1.08	0.001374	20	75		4.16	0.11	5	0.13	0.84	0.008046	0	100		4.71	0.12	4.84	0.07	0.13	0.404048	33	33
1449356_at	ankyrin repeat and SOCs box-containing protein 5	NM_029569	76294	gb:NM_029569.1 /DB_XREF=gi:18252775 /GEN=Asb5 /FEA=FLmRNA /CNT=31 /TID=Mm.33171.1 /TIER=FL+Stack /STK=13 /UG=Mm.33171 /LL=76294 /DEF=Mus musculus ankyrin repeat and SOCs box-containing protein 5 (Asb5), mRNA. /PROD=ankyrin repeat and SOCs box-containing protein5 /FL=gb:NM_029569.1 gb:AF398966.1	4.89	0.33	6	1.04	1.11	0.370831	100	100		4.58	0.23	5.62	0.77	1.04	0.307002	66	100		5.33	0.37	4.96	0.54	-0.38	0.598544	66	100
1453042_at	ankyrin repeat and sterile alpha motif domain containing 4B	AK008229	72074	gb:AK008229.1 /DB_XREF=gi:12842287 /FEA=mRNA /CNT=21 /TID=Mm.23165.1 /TIER=Stack /STK=11 /UG=Mm.23165 /LL=72074 /UG_GENE=2010013E14Rik /UG_TITLE=RIKEN cDNA 2010013E14 gene /DEF=Mus musculus adult male small intestine cDNA, RIKEN full-length enriched library, clone:2010013E14:Ank repeat containing protein, full insert sequence.	10.32	0.07	10.29	0.06	-0.03	0.78903	100	100		9.91	0.13	10.04	0.04	0.13	0.419115	100	100		8.77	0.16	10.27	0.18	1.5	0.003743	100	100
1453239_a_at	ankyrin repeat domain 22	AK012869	52024	gb:AK012869.1 /DB_XREF=gi:12849895 /FEA=mRNA /CNT=41 /TID=Mm.183030.2 /TIER=Stack /STK=10 /UG=Mm.183030 /LL=67559 /UG_GENE=5430429D21Rik /UG_TITLE=RIKEN cDNA 5430429D21 gene /DEF=Mus musculus 10, 11 days embryo whole body cDNA, RIKEN full-length enriched library, clone:2810036P10:Ank repeat containing protein, full insert sequence.	8.46	0.17	6.92	0.27	-1.54	0.004477	100	100		9.17	0.14	8.53	0.11	-0.64	0.026585	100	100		8.28	0.28	8.59	0.21	0.31	0.423105	100	100
1424959_at	annexin A13	BC013521	69787	gb:BC013521.1 /DB_XREF=gi:15488770 /FEA=FLmRNA /CNT=28 /TID=Mm.46285.1 /TIER=FL+Stack /STK=10 /UG=Mm.46285 /LL=69787 /UG_GENE=Anxa13 /DEF=Mus musculus, clone MGC:19196 IMAGE:4236501, mRNA, complete cds. /PROD=Unknown (protein for MGC:19196) /FL=gb:BC013521.1	7.98	0.15	8.22	0.6	0.25	0.712112	100	100		7.08	0.13	8.26	0.33	1.18	0.052437	100	100		6.82	0.22	8.04	0.42	1.22	0.079957	100	100
1426197_at	Anti-human CD20 antibody 1F5 gamma heavy chain variable region	AY058907		gb:AY058907.1 /DB_XREF=gi:16902039 /FEA=FLmRNA /CNT=1 /TID=Mm.220162.1 /TIER=FL /STK=1 /UG=Mm.220162 /DEF=Mus musculus anti-human CD20 antibody 1F5 gamma heavy chain variable region mRNA, complete cds. /PROD=anti-human CD20 antibody 1F5 gamma heavy chainvariable region /FL=gb:AY058907.1	4.46	0.08	4.7	0.3	0.24	0.476157	0	0		4.92	0.15	5.95	0.19	1.03	0.014666	0	0		4.54	0.22	4.86	0.35	0.32	0.48693	0	0
1451965_at	Anti-human CD37 antibody WR17 kappa light chain variable region	AY058908		gb:AY058908.1 /DB_XREF=gi:16902041 /FEA=FLmRNA /CNT=1 /TID=Mm.220161.1 /TIER=FL /STK=1 /UG=Mm.220161 /DEF=Mus musculus anti-human CD37 antibody WR17 kappa light chain variable region mRNA, complete cds. /PROD=anti-human CD37 antibody WR17 kappa light chainvariable region /FL=gb:AY058908.1	8.71	0.06	8.35	0.68	-0.36	0.636951	100	100		8.98	0.22	10.43	0.3	1.44	0.021833	100	100		7.61	0.13	8.12	0.27	0.52	0.187923	100	100
1455593_at	apolipoprotein B	AI785548	238055	gb:AI785548 /DB_XREF=gi:5333273 /DB_XREF=uj44b11.x1 /CLONE=IMAGE:1922781 /FEA=EST /CNT=25 /TID=Mm.29123.1 /TIER=Stack /STK=10 /UG=Mm.29123 /LL=104779 /UG_GENE=AI315052 /UG_TITLE=expressed sequence AI315052	7.59	0.1	8.75	0.34	1.17	0.036069	100	100		7.19	0.43	8.1	0.4	0.91	0.199827	100	100		5.45	0.41	7.53	0.54	2.08	0.040795	66	100
1451755_a_at	apolipoprotein B editing complex 1	BC003792	11810	gb:BC003792.1 /DB_XREF=gi:13277812 /FEA=FLmRNA /CNT=25 /TID=Mm.3333.2 /TIER=FL /STK=1 /UG=Mm.3333 /LL=11810 /UG_GENE=Apobec1 /DEF=Mus musculus, Similar to Apolipoprotein B editing protein, clone MGC:6028 IMAGE:3494195, mRNA, complete cds. /PROD=Similar to Apolipoprotein B editing protein /FL=gb:BC003792.1 gb:U22263.1	9.56	0.09	10.52	0.08	0.96	0.000101	100	100		9.96	0.23	10.66	0.08	0.7	0.082867	100	100		8.45	0.28	10.82	0.3	2.37	0.004341	100	100
1417889_at	apolipoprotein B editing complex 2	NM_009694	11811	gb:NM_009694.1 /DB_XREF=gi:6753097 /GEN=Apobec2 /FEA=FLmRNA /CNT=73 /TID=Mm.27822.1 /TIER=FL+Stack /STK=34 /UG=Mm.27822 /LL=11811 /DEF=Mus musculus apolipoprotein B editing complex 2 (Apobec2), mRNA. /PROD=apolipoprotein B editing complex 2 /FL=gb:NM_009694.1 gb:AF161699.1	7.16	0.13	8.03	0.61	0.88	0.244654	100	100		6.91	0.18	8.13	0.43	1.22	0.089806	100	100		9.05	0.09	8	0.14	-1.05	0.006166	100	100
1417470_at	apolipoprotein B editing complex 3	NM_030255	80287	gb:NM_030255.1 /DB_XREF=gi:13384969 /GEN=BC003314 /FEA=FLmRNA /CNT=122 /TID=Mm.89702.1 /TIER=FL+Stack /STK=44 /UG=Mm.89702 /LL=80287 /DEF=Mus musculus hypothetical protein, MGC:7002 (BC003314), mRNA. /PROD=hypothetical protein, MGC:7002 /FL=gb:BC003314.1 gb:NM_030255.1	8.04	0.05	8.4	0.11	0.37	0.03547	100	100		8.56	0.06	9.56	0.11	1	0.0031	100	100		8.79	0.08	9.28	0.4	0.48	0.352101	100	100
1418069_at	apolipoprotein C-II	NM_009695	11813	gb:NM_009695.1 /DB_XREF=gi:6753099 /GEN=Apoc2 /FEA=FLmRNA /CNT=82 /TID=Mm.28394.1 /TIER=FL+Stack /STK=30 /UG=Mm.28394 /LL=11813 /DEF=Mus musculus apolipoprotein CII (Apoc2), mRNA. /PROD=apolipoprotein CII /FL=gb:NM_009695.1 gb:BC024697.1	7.05	0.29	7.58	0.45	0.53	0.362306	100	100		6.55	0.47	6.13	0.02	-0.42	0.467291	100	100		5.04	0.03	8.65	0.81	3.61	0.047155	33	100
1422008_a_at	aquaporin 3	AF104416	11828	gb:AF104416.1 /DB_XREF=gi:4416296 /FEA=FLmRNA /CNT=21 /TID=Mm.34043.1 /TIER=FL /STK=1 /UG=Mm.34043 /LL=11828 /UG_GENE=Aqp3 /DEF=Mus musculus aquaporin-3 mRNA, complete cds. /PROD=aquaporin-3 /FL=gb:AB019039.1 gb:AF104416.1 gb:NM_016689.1 gb:BC027400.1	4.55	0.6	5.38	0.99	0.83	0.505877	60	50		3.89	0.09	5.11	0.48	1.22	0.120244	33	66		6.01	0.04	5.11	0.67	-0.89	0.314661	100	33
1425382_a_at	aquaporin 4	U48399	11829	gb:U48399.1 /DB_XREF=gi:1808953 /GEN=mMIWC3 /FEA=FLmRNA /CNT=7 /TID=Mm.184351.1 /TIER=FL /STK=2 /UG=Mm.184351 /LL=11829 /DEF=Mus musculus mercurial-insensitive water channel 3 (mMIWC3) mRNA, complete cds. /PROD=mercurial-insensitive water channel 3 /FL=gb:U48398.1 gb:U48399.1	10.85	0.37	8.98	1.3	-1.88	0.24705	100	100		12.11	0.36	11.73	0.06	-0.38	0.395195	100	100		10.31	0.45	11.46	0.36	1.15	0.119162	100	100
1434449_at	aquaporin 4	BB193413	11829	gb:BB193413 /DB_XREF=gi:16270835 /DB_XREF=BB193413 /CLONE=A330077C20 /FEA=EST /CNT=49 /TID=Mm.184351.5 /TIER=Stack /STK=32 /UG=Mm.184351 /LL=11829 /UG_GENE=Aqp4 /UG_TITLE=aquaporin 4	11.96	0.35	10.62	1.01	-1.33	0.286618	100	100		12.44	0.24	12.3	0.07	-0.15	0.612735	100	100		11.67	0.24	12.39	0.18	0.72	0.077044	100	100
1447745_at	aquaporin 4	AW489155	11829	gb:AW489155 /DB_XREF=gi:7059425 /DB_XREF=UI-M-BH3-asi-g-06-0-UI.s1 /CLONE=UI-M-BH3-asi-g-06-0-UI /FEA=EST /CNT=2 /TID=Mm.76749.1 /TIER=ConsEnd /STK=2 /UG=Mm.76749 /UG_TITLE=ESTs	9.07	0.44	7.94	1.11	-1.13	0.397882	100	100		11.16	0.46	10.88	0.07	-0.29	0.597838	100	100		9.41	0.59	10.31	0.44	0.9	0.290654	100	100
1417828_at	aquaporin 8	NM_007474	11833	gb:NM_007474.1 /DB_XREF=gi:6680713 /GEN=Aqp8 /FEA=FLmRNA /CNT=85 /TID=Mm.9970.1 /TIER=FL+Stack /STK=35 /UG=Mm.9970 /LL=11833 /DEF=Mus musculus aquaporin 8 (Aqp8), mRNA. /PROD=aquaporin 8 /FL=gb:BC010982.1 gb:AF018952.1 gb:NM_007474.1	12.27	0.14	12	0.29	-0.27	0.439815	100	100		10.73	0.3	10.76	0.05	0.03	0.930949	100	100		6.91	0.38	10.06	0.46	3.14	0.006718	100	100
1433497_at	aquarius	BQ177893	11834	gb:BQ177893 /DB_XREF=gi:20353385 /DB_XREF=UI-M-ER0-bwq-g-21-0-UI.r1 /CLONE=IMAGE: 5700524 /FEA=EST /CNT=163 /TID=Mm.23702.1 /TIER=Stack /STK=124 /UG=Mm.23702 /LL=99376 /UG_GENE=AW495846 /UG_TITLE=expressed sequence AW495846	7.75	0.06	10.09	0.1	2.35	4e-06	100	100		7.75	0.13	9.93	0.14	2.18	0.000357	100	100		8.04	0.15	10.22	0.15	2.18	0.00051	100	100
1422699_at	arachidonate 12-lipoxygenase	BB554189	11684	gb:NM_007440.1 /DB_XREF=gi:6680681 /GEN=Alox12 /FEA=FLmRNA /CNT=51 /TID=Mm.12286.1 /TIER=FL+Stack /STK=18 /UG=Mm.12286 /LL=11684 /DEF=Mus musculus arachidonate 12-lipoxygenase (Alox12), mRNA. /PROD=arachidonate 12-lipoxygenase /FL=gb:U04334.1 gb:NM_007440.1	5.66	0.1	5.62	0.23	-0.05	0.863002	40	50		5.3	0.09	5.48	0.07	0.19	0.165453	66	66		8.53	0.34	5.74	0.13	-2.79	0.007768	100	33
1419549_at	arginase 1, liver	NM_007482	11846	gb:NM_007482.1 /DB_XREF=gi:7106254 /GEN=Arg1 /FEA=FLmRNA /CNT=164 /TID=Mm.154144.1 /TIER=FL+Stack /STK=8 /UG=Mm.154144 /LL=11846 /DEF=Mus musculus arginase 1, liver (Arg1), mRNA. /PROD=arginase 1, liver /FL=gb:NM_007482.1 gb:U51805.1 gb:BC013341.1	6.73	0.79	7.19	1.44	0.46	0.789208	60	50		5.03	0.03	7.01	0.72	1.98	0.109723	0	66		9.74	0.76	7.47	0.68	-2.27	0.091727	100	100
1418847_at	arginase type II	NM_009705	11847	gb:NM_009705.1 /DB_XREF=gi:6753109 /GEN=Arg2 /FEA=FLmRNA /CNT=38 /TID=Mm.3506.1 /TIER=FL+Stack /STK=17 /UG=Mm.3506 /LL=11847 /DEF=Mus musculus arginase type II (Arg2), mRNA. /PROD=arginase type II /FL=gb:NM_009705.1 gb:AF032466.1 gb:BC023349.1 gb:U90886.1	4.75	0.15	7.74	0.41	2.99	0.002791	40	100		4.98	0.17	5.91	0.31	0.94	0.071956	100	100		5.94	0.24	8.65	0.43	2.71	0.010751	100	100
1438841_s_at	arginase type II	AV002218	11847	gb:AV002218 /DB_XREF=gi:4779068 /DB_XREF=AV002218 /CLONE=0610015O04 /FEA=EST /CNT=10 /TID=Mm.6577.3 /TIER=Stack /STK=9 /UG=Mm.6577 /LL=53612 /UG_GENE=Vti1b-pending /UG_TITLE=vesicle transport through interaction with t-SNAREs 1b homolog	4.46	0.17	7.55	0.41	3.09	0.002083	20	100		4.91	0.22	5.87	0.3	0.96	0.06533	33	100		5.71	0.13	8.36	0.39	2.64	0.013637	100	100
1424040_at	arginine/proline rich coiled-coil 1	BC019977	245877	gb:BC019977.1 /DB_XREF=gi:18043434 /FEA=FLmRNA /CNT=111 /TID=Mm.200796.1 /TIER=FL+Stack /STK=59 /UG=Mm.200796 /DEF=Mus musculus, clone MGC:28498 IMAGE:4187506, mRNA, complete cds. /PROD=Unknown (protein for MGC:28498) /FL=gb:BC016081.1 gb:BC019977.1	8.69	0.27	8.69	0.32	0	0.999093	100	100		8.51	0.06	8.3	0.11	-0.21	0.180287	100	100		9.36	0.41	8.33	0.32	-1.02	0.123528	100	100
1425099_a_at	aryl hydrocarbon receptor nuclear translocator-like	BC011080	11865	gb:BC011080.1 /DB_XREF=gi:15029727 /FEA=FLmRNA /CNT=10 /TID=Mm.12177.2 /TIER=FL /STK=7 /UG=Mm.12177 /LL=11865 /UG_GENE=Arntl /DEF=Mus musculus, Similar to aryl hydrocarbon receptor nuclear translocator-like, clone MGC:18345 IMAGE:3661605, mRNA, complete cds. /PROD=Similar to aryl hydrocarbon receptor nucleartranslocator-like /FL=gb:BC011080.1	7.98	0.22	9.17	0.26	1.18	0.012136	100	100		7.87	0.35	8.09	0.3	0.22	0.659998	100	100		7.35	0.13	8	0.14	0.65	0.026409	100	100
1452277_at	arylsulfatase G	AV059397	74008	gb:AV059397 /DB_XREF=gi:15404329 /DB_XREF=AV059397 /CLONE=1810058H18 /FEA=mRNA /CNT=55 /TID=Mm.41370.1 /TIER=Stack /STK=27 /UG=Mm.41370 /LL=74008 /UG_GENE=6330406P08Rik /UG_TITLE=RIKEN cDNA 6330406P08 gene	5.3	0.09	3.88	0.28	-1.42	0.010107	80	25		4.04	0.13	3.72	0.05	-0.32	0.125551	66	0		4.41	0.21	3.85	0.12	-0.56	0.101774	66	0
1459882_at	ASF1 anti-silencing function 1 homolog A (S. cerevisiae)	AV312905	66403	gb:AV312905 /DB_XREF=gi:16394352 /DB_XREF=AV312905 /CLONE=5830406L23 /FEA=EST /CNT=8 /TID=Mm.25008.1 /TIER=ConsEnd /STK=1 /UG=Mm.25008 /LL=97642 /UG_GENE=C79052 /UG_TITLE=expressed sequence C79052	4.93	0.1	4.89	0.13	-0.04	0.833996	100	100		4.61	0.27	4.34	0.34	-0.27	0.564066	100	100		4.76	0.29	3.68	0.35	-1.08	0.080665	66	0
1438294_at	ataxin 1	BG067317	20238	gb:BG067317 /DB_XREF=gi:12549886 /DB_XREF=H3053A07-3 /CLONE=H3053A07 /FEA=EST /CNT=17 /TID=Mm.31289.1 /TIER=Stack /STK=11 /UG=Mm.31289 /LL=97894 /UG_GENE=C85907 /UG_TITLE=expressed sequence C85907	8.95	0.11	8.82	0.24	-0.13	0.645363	100	100		8.08	0.1	7.99	0.31	-0.09	0.802606	100	100		8.67	0.06	7.62	0.88	-1.05	0.355087	100	66
1422576_at	ataxin 10	NM_016843	54138	gb:NM_016843.1 /DB_XREF=gi:8393279 /GEN=Sca10 /FEA=FLmRNA /CNT=440 /TID=Mm.4098.1 /TIER=FL+Stack /STK=32 /UG=Mm.4098 /LL=54138 /DEF=Mus musculus spinocerebellar ataxia 10 homolog (human) (Sca10), mRNA. /PROD=spinocerebellar ataxia 10 homolog (human) /FL=gb:NM_016843.1 gb:BC016410.1	9.03	0.1	8.59	0.05	-0.44	0.006631	100	100		8.66	0.08	8.62	0.09	-0.04	0.774267	100	100		9.43	0.07	7.96	0.05	-1.47	0.0001	100	100
1438653_x_at	ataxin 10	AV309164	54138	gb:AV309164 /DB_XREF=gi:6362171 /DB_XREF=AV309164 /CLONE=5730577G23 /FEA=EST /CNT=10 /TID=Mm.4098.3 /TIER=Stack /STK=10 /UG=Mm.4098 /LL=54138 /UG_GENE=Sca10 /UG_TITLE=spinocerebellar ataxia 10 homolog (human)	10.66	0.12	10.26	0.13	-0.4	0.057338	100	100		10.02	0.13	10.04	0.04	0.02	0.873938	100	100		10.78	0.12	9.7	0.1	-1.08	0.002493	100	100
1456466_x_at	ataxin 10	AV219447	54138	gb:AV219447 /DB_XREF=gi:6168624 /DB_XREF=AV219447 /CLONE=3010090G18 /FEA=EST /CNT=10 /TID=Mm.4098.2 /TIER=Stack /STK=10 /UG=Mm.4098 /LL=54138 /UG_GENE=Sca10 /UG_TITLE=spinocerebellar ataxia 10 homolog (human)	8.94	0.09	8.67	0.15	-0.27	0.170593	100	100		8.28	0.06	8.39	0.09	0.1	0.398455	100	100		9.09	0.08	8.03	0.07	-1.06	0.00075	100	100
1449822_at	atonal homolog 1 (Drosophila)	BC010820	11921	gb:BC010820.1 /DB_XREF=gi:14789903 /FEA=FLmRNA /CNT=14 /TID=Mm.57229.1 /TIER=FL /STK=6 /UG=Mm.57229 /LL=11921 /UG_GENE=Atoh1 /DEF=Mus musculus, Similar to atonal homolog 1 (Drosophila), clone MGC:19141 IMAGE:4218223, mRNA, complete cds. /PROD=Similar to atonal homolog 1 (Drosophila) /FL=gb:NM_007500.1 gb:BC010820.1	10.89	0.07	10.29	0.27	-0.6	0.112643	100	100		10.07	0.19	10.26	0.23	0.19	0.557804	100	100		8.98	0.34	10.01	0.3	1.03	0.088586	100	100
1460099_at	ATPas, class II, type 9B	BG094166	50771	gb:BG094166 /DB_XREF=gi:12576729 /DB_XREF=uu72d06.x1 /CLONE=IMAGE:3381947 /FEA=EST /CNT=4 /TID=Mm.172300.1 /TIER=ConsEnd /STK=3 /UG=Mm.172300 /UG_TITLE=ESTs	6.3	0.09	7.54	0.29	1.24	0.018089	100	100		5.69	0.02	6.16	0.27	0.47	0.228558	100	100		6.01	0.18	6.76	0.22	0.75	0.062941	100	100
1418774_a_at	ATPase, Cu++ transporting, alpha polypeptide	U03434	11977	gb:U03434.1 /DB_XREF=gi:451486 /FEA=FLmRNA /CNT=41 /TID=Mm.14926.1 /TIER=FL+Stack /STK=18 /UG=Mm.14926 /LL=11977 /UG_GENE=Atp7a /DEF=Mus musculus putative Cu++-transporting P-type ATPase mRNA, complete cds. /PROD=Cu++-transporting P-type ATPase /FL=gb:U71091.1 gb:AB007134.1 gb:U03434.1 gb:NM_009726.1	9.05	0.11	10.1	0.19	1.05	0.004527	100	100		9.05	0.15	9.74	0.1	0.7	0.021618	100	100		9.13	0.19	10.19	0.22	1.05	0.024023	100	100
1447659_x_at	ATPase, H+ transporting, lysosomal V1 subunit H	BB335802	108664	gb:BB335802 /DB_XREF=gi:9044565 /DB_XREF=BB335802 /CLONE=B830042M02 /FEA=EST /CNT=2 /TID=Mm.171012.1 /TIER=ConsEnd /STK=2 /UG=Mm.171012 /UG_TITLE=ESTs	2.95	0.23	3.13	0.11	0.18	0.497217	60	25		3.31	0.14	2.29	0.38	-1.03	0.102324	33	33		3.03	0.05	3.42	0.05	0.4	0.005317	0	33
1449475_at	ATPase, H+/K+ transporting, nongastric, alpha polypeptide	NM_138652	192113	gb:NM_138652.1 /DB_XREF=gi:20149727 /GEN=Atp12a /FEA=FLmRNA /CNT=12 /TID=Mm.87122.1 /TIER=FL+Stack /STK=10 /UG=Mm.87122 /LL=192113 /DEF=Mus musculus ATPase, H+K+ transporting, nongastric, alpha polypeptide (Atp12a), mRNA. /PROD=ATPase, H+K+ transporting, nongastric, alphapolypeptide /FL=gb:NM_138652.1	12.4	0.08	12.25	0.11	-0.15	0.321504	100	100		13.04	0.11	12.66	0.09	-0.38	0.058757	100	100		11.15	0.5	12.83	0.15	1.68	0.069329	100	100
1422009_at	ATPase, Na+/K+ transporting, beta 2 polypeptide	NM_013415	11932	gb:NM_013415.1 /DB_XREF=gi:7242137 /GEN=Atp1b2 /FEA=FLmRNA /CNT=21 /TID=Mm.8041.1 /TIER=FL /STK=1 /UG=Mm.8041 /LL=11932 /DEF=Mus musculus ATPase, Na+K+ transporting, beta 2 polypeptide (Atp1b2), mRNA. /PROD=ATPase, Na+K+ transporting, beta 2 polypeptide /FL=gb:NM_013415.1	5.75	0.09	5.77	0.09	0.02	0.888089	100	100		7.92	0.46	5.71	0.06	-2.22	0.038	100	100		9.96	0.73	7.4	1.07	-2.56	0.127755	100	100
1435148_at	ATPase, Na+/K+ transporting, beta 2 polypeptide	BG261955	11932	gb:BG261955 /DB_XREF=gi:12771771 /DB_XREF=602373773F1 /CLONE=IMAGE:4481179 /FEA=EST /CNT=38 /TID=Mm.16767.4 /TIER=Stack /STK=19 /UG=Mm.16767 /LL=53379 /UG_GENE=Hnrpa2b1 /UG_TITLE=heterogeneous nuclear ribonucleoprotein A2B1	7.25	0.27	7.24	0.32	-0.01	0.973316	20	50		9.97	0.47	6.98	0.25	-2.99	0.010129	100	33		12.21	0.34	9.89	1.2	-2.32	0.185626	100	100
1421839_at	ATP-binding cassette, sub-family A (ABC1), member 1	BB144704	11303	gb:NM_013454.1 /DB_XREF=gi:7304848 /GEN=Abca1 /FEA=FLmRNA /CNT=126 /TID=Mm.369.1 /TIER=FL /STK=1 /UG=Mm.369 /LL=11303 /DEF=Mus musculus ATP-binding cassette, sub-family A (ABC1), member 1 (Abca1), mRNA. /PROD=ATP-binding cassette 1, sub-family A, member 1 /FL=gb:NM_013454.1	6.49	0.15	6.46	0.12	-0.04	0.858628	100	100		7.57	0.28	6.52	0.15	-1.06	0.041323	100	100		9.81	0.67	7.27	1.09	-2.53	0.134499	100	100
1421840_at	ATP-binding cassette, sub-family A (ABC1), member 1	BB144704	11303	gb:BB305534 /DB_XREF=gi:15411280 /DB_XREF=BB305534 /CLONE=B230120E19 /FEA=FLmRNA /CNT=126 /TID=Mm.369.1 /TIER=Stack /STK=28 /UG=Mm.369 /LL=11303 /UG_GENE=Abca1 /UG_TITLE=ATP-binding cassette, sub-family A (ABC1), member 1 /FL=gb:NM_013454.1	9.27	0.18	9.22	0.12	-0.04	0.844941	100	100		9.94	0.21	8.69	0.16	-1.26	0.010677	100	100		11.99	0.41	9.94	1.11	-2.06	0.197801	100	100
1450392_at	ATP-binding cassette, sub-family A (ABC1), member 1	BB144704	11303	gb:BB144704 /DB_XREF=gi:8799641 /DB_XREF=BB144704 /CLONE=9930026L15 /FEA=FLmRNA /CNT=126 /TID=Mm.369.1 /TIER=Stack /STK=8 /UG=Mm.369 /LL=11303 /UG_GENE=Abca1 /UG_TITLE=ATP-binding cassette, sub-family A (ABC1), member 1 /FL=gb:NM_013454.1	4.83	0.16	5.04	0.14	0.21	0.362018	100	100		6.42	0.36	5.29	0.17	-1.12	0.070115	100	100		8.63	0.7	5.9	1.06	-2.73	0.109369	100	100
1419758_at	ATP-binding cassette, sub-family B (MDR/TAP), member 1A	M30697	18671	gb:M30697.1 /DB_XREF=gi:199111 /FEA=FLmRNA /CNT=32 /TID=Mm.16086.1 /TIER=FL /STK=6 /UG=Mm.16086 /LL=18671 /UG_GENE=Abcb1a /DEF=Mouse multidrug resistance protein (MDR) mRNA, complete cds. /PROD=multidrug resistance protein /FL=gb:M33581.1 gb:M30697.1 gb:NM_011076.1	11.4	0.2	11.3	0.15	-0.1	0.698058	100	100		9.33	0.05	9.36	0.21	0.04	0.88265	100	100		7	0.39	8.38	0.45	1.38	0.083542	100	100
1419759_at	ATP-binding cassette, sub-family B (MDR/TAP), member 1A	M30697	18671	gb:BB819674 /DB_XREF=gi:16992303 /DB_XREF=BB819674 /CLONE=G830001D23 /FEA=FLmRNA /CNT=32 /TID=Mm.16086.1 /TIER=ConsEnd /STK=1 /UG=Mm.16086 /LL=18671 /UG_GENE=Abcb1a /UG_TITLE=ATP-binding cassette, sub-family B (MDRTAP), member 1A /FL=gb:M33581.1 gb:M30697.1 gb:NM_011076.1	12.08	0.19	11.92	0.15	-0.17	0.514641	100	100		9.66	0.1	9.74	0.15	0.07	0.705221	100	100		7.69	0.24	8.94	0.42	1.24	0.079177	100	100
1428988_at	ATP-binding cassette, sub-family C (CFTR/MRP), member 3	AK006128	76408	gb:AK006128.1 /DB_XREF=gi:12839063 /FEA=mRNA /CNT=28 /TID=Mm.23942.1 /TIER=Stack /STK=15 /UG=Mm.23942 /LL=76408 /UG_GENE=Abcc3 /UG_TITLE=ATP-binding cassette, sub-family C (CFTRMRP), member 3 /DEF=Mus musculus adult male testis cDNA, RIKEN full-length enriched library, clone:1700019L09:homolog to CANALICULAR MULTISPECIFIC ORGANIC ANION TRANSPORTER 2 (MULTIDRUG RESISTANCE-ASSOCIATED PROTEIN 3) (MR…	10.68	0.05	10.65	0.19	-0.03	0.895143	100	100		10.14	0.14	10.27	0.09	0.13	0.497086	100	100		9.8	0.08	11.02	0.3	1.22	0.047739	100	100
1442071_at	ATP-binding cassette, sub-family E (OABP), member 1	BG063303	24015	gb:BG063303 /DB_XREF=gi:12545866 /DB_XREF=H3005E08-3 /CLONE=H3005E08 /FEA=EST /CNT=8 /TID=Mm.100599.1 /TIER=ConsEnd /STK=3 /UG=Mm.100599 /UG_TITLE=ESTs	4.66	0.05	7.1	0.09	2.44	5e-06	60	100		4.93	0.05	6.74	0.14	1.81	0.002911	100	100		5.08	0.19	6.49	0.11	1.41	0.006937	100	100
1422906_at	ATP-binding cassette, sub-family G (WHITE), member 2	NM_011920	26357	gb:NM_011920.1 /DB_XREF=gi:6752943 /GEN=Abcg2 /FEA=FLmRNA /CNT=24 /TID=Mm.196728.1 /TIER=FL+Stack /STK=8 /UG=Mm.196728 /LL=26357 /DEF=Mus musculus ATP-binding cassette, sub-family G (WHITE), member 2 (Abcg2), mRNA. /PROD=ATP-binding cassette, sub-family G, member 2 /FL=gb:NM_011920.1 gb:AF140218.1	10.35	0.12	10.79	0.29	0.44	0.232662	100	100		10.15	0.3	10.55	0.11	0.41	0.313864	100	100		7.7	0.32	10.19	0.44	2.5	0.012098	100	100
1419393_at	ATP-binding cassette, sub-family G (WHITE), member 5	NM_031884	27409	gb:NM_031884.1 /DB_XREF=gi:14141177 /GEN=Abcg5 /FEA=FLmRNA /CNT=25 /TID=Mm.34004.1 /TIER=FL+Stack /STK=10 /UG=Mm.34004 /LL=27409 /DEF=Mus musculus ATP-binding cassette, sub-family G (WHITE), member 5 (Abcg5), mRNA. /PROD=ATP-binding cassette, subfamily G, member 5 /FL=gb:AF312713.2 gb:NM_031884.1	7.8	0.14	8.81	0.48	1.02	0.121879	100	100		7.68	0.21	8.32	0.18	0.64	0.08326	100	100		6.04	0.16	9.21	0.19	3.18	0.000271	66	100
1421525_a_at	baculoviral IAP repeat-containing 1e	NM_010870	17951	gb:NM_010870.1 /DB_XREF=gi:9055285 /GEN=Birc1e /FEA=FLmRNA /CNT=5 /TID=Mm.38013.1 /TIER=FL /STK=2 /UG=Mm.38013 /LL=17951 /DEF=Mus musculus baculoviral IAP repeat-containing 1e (Birc1e), mRNA. /PROD=neuronal apoptosis inhibitory protein, relatedsequence 3 /FL=gb:AF135492.1 gb:NM_010870.1	8.99	0.11	9.79	0.1	0.79	0.001068	100	100		8.82	0.06	9.64	0.09	0.81	0.003707	100	100		8.88	0.03	9.97	0.08	1.09	0.002019	100	100
1442959_at	baculoviral IAP repeat-containing 6	BM228823	12211	gb:BM228823 /DB_XREF=gi:17791592 /DB_XREF=K0268F05-3 /CLONE=K0268F05 /FEA=EST /CNT=3 /TID=Mm.218035.1 /TIER=ConsEnd /STK=3 /UG=Mm.218035 /UG_TITLE=ESTs, Highly similar to baculovirus inhibitor of apoptosis repeat containing ubiquitin-conjugating enzyme; accccbaculoviral IAP repeat-containing 6 (Mus musculus) (M.musculus)	6.29	0.17	7.68	0.31	1.39	0.012368	100	100		5.47	0.2	6.46	0.17	0.99	0.021459	100	100		6.5	0.3	7.29	0.21	0.8	0.102771	100	100
1419406_a_at	B-cell CLL/lymphoma 11A (zinc finger protein)	NM_016707	14025	gb:NM_016707.1 /DB_XREF=gi:7710021 /GEN=Bcl11a /FEA=FLmRNA /CNT=30 /TID=Mm.24020.1 /TIER=FL+Stack /STK=10 /UG=Mm.24020 /LL=14025 /DEF=Mus musculus B-cell CLLlymphoma 11A (zinc finger protein) (Bcl11a), mRNA. /PROD=B-cell CLLlymphoma 11A (zinc finger proten) /FL=gb:NM_016707.1 gb:AF186018.1 gb:BC010585.1 gb:AF051525.1	7.13	0.11	7.09	0.25	-0.04	0.890976	100	100		6.91	0.08	6.98	0.29	0.07	0.830152	100	100		8.48	0.1	7.2	0.16	-1.28	0.0047	100	100
1416250_at	B-cell translocation gene 2, anti-proliferative	NM_007570	12227	gb:BG965405 /DB_XREF=gi:14353042 /DB_XREF=602830441F1 /CLONE=IMAGE:4984979 /FEA=FLmRNA /CNT=229 /TID=Mm.903.1 /TIER=Stack /STK=23 /UG=Mm.903 /LL=12227 /UG_GENE=Btg2 /UG_TITLE=B-cell translocation gene 2, anti-proliferative /FL=gb:NM_007570.1	11.57	0.09	9.6	0.51	-1.98	0.028722	100	100		10.6	0.04	9.28	1.11	-1.32	0.35459	100	100		10.37	0.11	10.25	0.51	-0.13	0.82853	100	100
1454880_s_at	Bcl2 modifying factor	BB212341	171543	gb:BB212341 /DB_XREF=gi:15410054 /DB_XREF=BB212341 /CLONE=A430110F10 /FEA=EST /CNT=64 /TID=Mm.35368.1 /TIER=Stack /STK=38 /UG=Mm.35368 /LL=99353 /UG_GENE=AW260063 /UG_TITLE=expressed sequence AW260063	8.03	0.11	7.54	0.05	-0.48	0.007921	100	100		6.69	0.18	6.96	0.05	0.27	0.275468	100	100		8.34	0.26	6.98	0.15	-1.36	0.017216	100	100
1420362_a_at	Bcl2-interacting killer	NM_007546	12124	gb:NM_007546.1 /DB_XREF=gi:6671637 /GEN=Biklk /FEA=FLmRNA /CNT=7 /TID=Mm.17912.1 /TIER=FL /STK=6 /UG=Mm.17912 /LL=12124 /DEF=Mus musculus Bcl2-interacting killer-like (Biklk), mRNA. /PROD=Bcl2-interacting killer-like /FL=gb:NM_007546.1 gb:AF048838.1	7.46	0.07	7.51	0.26	0.05	0.869355	100	100		6.81	0.07	6.69	0.15	-0.12	0.544556	100	100		8.16	0.05	7.05	0.1	-1.1	0.001902	100	100
1420928_at	beta galactoside alpha 2,6 sialyltransferase 1	BG075800	20440	gb:BG075800 /DB_XREF=gi:12558369 /DB_XREF=H3152A02-3 /CLONE=H3152A02 /FEA=FLmRNA /CNT=96 /TID=Mm.149029.1 /TIER=Stack /STK=42 /UG=Mm.149029 /LL=20440 /UG_GENE=Siat1 /UG_TITLE=sialyltransferase 1 (beta-galactoside alpha-2,6-sialyltransferase) /FL=gb:NM_009175.1 gb:D16106.1	10.64	0.08	9.94	0.19	-0.7	0.02749	100	100		9.15	0.05	9.97	0.1	0.82	0.006287	100	100		8.29	0.41	9.48	0.31	1.19	0.083872	100	100
1421522_at	beta-1,4-N-acetyl-galactosaminyl transferase 2	NM_008081	14422	gb:NM_008081.1 /DB_XREF=gi:6679930 /GEN=Galgt2 /FEA=FLmRNA /CNT=6 /TID=Mm.2807.1 /TIER=FL /STK=2 /UG=Mm.2807 /LL=14422 /DEF=Mus musculus UDP-N-acetyl-alpha-D-galactosamine:(N-acetylneuraminyl)-galactosyl- N-acetylglucosaminylpolypeptide-beta-1, 4-N-acetylgalactosaminyltransferase (Galgt2), mRNA. /PROD=UDP-N-acetyl-alpha-D-galactosamine:(N-acetylneuraminyl)-galactosyl-N-acetylglucosaminylpolypepti…	9.37	0.26	7.26	1.02	-2.11	0.128489	100	50		9.56	0.24	9.57	0.18	0.01	0.987357	100	100		8.12	0.21	8.78	0.02	0.66	0.08614	100	100
1439853_at	beta-1,4-N-acetyl-galactosaminyl transferase 2	BF581125	14422	gb:BF581125 /DB_XREF=gi:11654837 /DB_XREF=602100260F1 /CLONE=IMAGE:4220198 /FEA=EST /CNT=9 /TID=Mm.218626.1 /TIER=ConsEnd /STK=6 /UG=Mm.218626 /UG_TITLE=ESTs	9.52	0.25	7.5	0.74	-2.03	0.064636	100	75		8.97	0.24	9.19	0.24	0.22	0.549896	100	100		8.11	0.25	9.11	0.32	1	0.072272	100	100
1421161_at	betacellulin, epidermal growth factor family member	NM_007568	12223	gb:NM_007568.1 /DB_XREF=gi:6680811 /GEN=Btc /FEA=FLmRNA /CNT=16 /TID=Mm.2024.1 /TIER=FL /STK=2 /UG=Mm.2024 /LL=12223 /DEF=Mus musculus betacellulin, epidermal growth factor family member (Btc), mRNA. /PROD=betacellulin, epidermal growth factor familymember /FL=gb:NM_007568.1 gb:L08394.1	6.02	0.12	6	0.27	-0.02	0.958556	100	100		6.28	0.17	6.14	0.19	-0.13	0.628109	100	100		7.36	0.18	6.31	0.06	-1.05	0.019693	100	100
1437846_x_at	beta-site APP-cleaving enzyme 2	BB348062	56175	gb:BB348062 /DB_XREF=gi:9059890 /DB_XREF=BB348062 /CLONE=B930068I03 /FEA=EST /CNT=14 /TID=Mm.28116.2 /TIER=Stack /STK=14 /UG=Mm.28116 /LL=56175 /UG_GENE=Bace2 /UG_TITLE=beta-site APP-cleaving enzyme 2	8.9	0.07	8.11	0.15	-0.8	0.006275	100	75		7.79	0.14	7.64	0.27	-0.15	0.652166	66	33		8.59	0.18	7.25	0.18	-1.33	0.006176	100	0
1438645_x_at	beta-site APP-cleaving enzyme 2	BB558905	56175	gb:BB558905 /DB_XREF=gi:9645271 /DB_XREF=BB558905 /CLONE=E330036G13 /FEA=EST /CNT=10 /TID=Mm.28116.3 /TIER=Stack /STK=10 /UG=Mm.28116 /LL=56175 /UG_GENE=Bace2 /UG_TITLE=beta-site APP-cleaving enzyme 2	8.57	0.06	7.9	0.15	-0.67	0.012746	100	25		7.56	0.08	7.51	0.27	-0.05	0.867336	0	33		8.4	0.18	7.18	0.12	-1.21	0.006903	100	0
1423753_at	BMP and activin membrane-bound inhibitor, homolog (Xenopus laevis)	AF153440	68010	gb:AF153440.1 /DB_XREF=gi:14328906 /GEN=Nma /FEA=FLmRNA /CNT=155 /TID=Mm.31695.1 /TIER=FL+Stack /STK=127 /UG=Mm.31695 /LL=68010 /DEF=Mus musculus Nma (Nma) mRNA, complete cds. /PROD=Nma /FL=gb:BC019378.1 gb:AF153440.1	7.79	0.08	7.94	0.1	0.15	0.274326	100	100		7.93	0.04	7.88	0.16	-0.05	0.799583	100	100		9.12	0.25	7.91	0.17	-1.22	0.019853	100	100
1421103_at	BMP2 inducible kinase	NM_080708	140780	gb:NM_080708.1 /DB_XREF=gi:18129621 /GEN=Bike-pending /FEA=FLmRNA /CNT=41 /TID=Mm.6156.1 /TIER=FL /STK=2 /UG=Mm.6156 /LL=140780 /DEF=Mus musculus Bmp2-inducible kinase (Bike-pending), mRNA. /PROD=Bmp2-inducible kinase /FL=gb:AY050249.1 gb:NM_080708.1	7.57	0.06	6.01	0.05	-1.56	0	100	100		7.39	0.02	5.92	0.04	-1.47	9.2e-05	100	0		7.67	0.07	6.2	0.2	-1.47	0.010995	100	33
1423635_at	bone morphogenetic protein 2	AV239587	12156	gb:AV239587 /DB_XREF=gi:6192094 /DB_XREF=AV239587 /CLONE=4732434O21 /FEA=FLmRNA /CNT=28 /TID=Mm.7486.1 /TIER=Stack /STK=8 /UG=Mm.7486 /LL=12156 /UG_GENE=Bmp2 /UG_TITLE=bone morphogenetic protein 2 /FL=gb:NM_007553.1	10.9	0.12	10.9	0.07	0	0.987308	100	100		9.29	0.16	9.86	0.21	0.57	0.097037	100	100		8.63	0.26	10.03	0.25	1.4	0.018519	100	100
1455851_at	bone morphogenetic protein 5	AV032115	12160	gb:AV032115 /DB_XREF=gi:15431531 /DB_XREF=AV032115 /CLONE=1500034B01 /FEA=EST /CNT=45 /TID=Mm.11958.1 /TIER=Stack /STK=36 /UG=Mm.11958 /LL=102686 /UG_GENE=AU023399 /UG_TITLE=expressed sequence AU023399	8.64	0.2	7.39	0.37	-1.25	0.033452	100	100		7.69	0.13	8.03	0.03	0.34	0.114274	100	100		5.91	0.36	6.63	0.27	0.72	0.193587	100	100
1419616_at	bone morphogenic protein receptor, type II (serine/threonine kinase)	NM_007561	12168	gb:NM_007561.1 /DB_XREF=gi:6680803 /GEN=Bmpr2 /FEA=FLmRNA /CNT=33 /TID=Mm.7106.1 /TIER=FL+Stack /STK=8 /UG=Mm.7106 /LL=12168 /DEF=Mus musculus bone morphogenic protein receptor, type II (serinethreonine kinase) (Bmpr2), mRNA. /PROD=bone morphogenic protein receptor, type II(serinethreonine kinase) /FL=gb:U78048.1 gb:AF003942.1 gb:NM_007561.1	6.26	0.07	7.87	0.59	1.61	0.070901	100	100		6.12	0.05	6.74	0.67	0.62	0.451343	100	100		6.26	0.03	7.43	0.67	1.17	0.222466	66	100
1448595_a_at	brain expressed gene 1	NM_009052	19716	gb:NM_009052.1 /DB_XREF=gi:6677720 /GEN=Rex3 /FEA=FLmRNA /CNT=77 /TID=Mm.14768.1 /TIER=FL+Stack /STK=56 /UG=Mm.14768 /LL=19716 /DEF=Mus musculus reduced expression 3 (Rex3), mRNA. /PROD=reduced expression 3 /FL=gb:AF051347.1 gb:NM_009052.1 gb:AF097438.1	9.32	0.14	9.45	0.18	0.13	0.593717	100	100		9.58	0.03	9.74	0.08	0.15	0.205118	100	100		9.26	0.18	7.5	0.07	-1.75	0.005332	100	100
1428209_at	brain expressed gene 4	AK010400	406217	gb:AK010400.1 /DB_XREF=gi:12845816 /GEN=Rex3 /FEA=mRNA /CNT=92 /TID=Mm.14768.2 /TIER=Stack /STK=71 /UG=Mm.14768 /LL=19716 /UG_TITLE=reduced expression 3 /DEF=Mus musculus ES cells cDNA, RIKEN full-length enriched library, clone:2410004M13:reduced expression 3, full insert sequence.	8.43	0.16	8.53	0.23	0.09	0.751733	100	100		8.64	0.08	8.9	0.09	0.27	0.102193	100	100		7.69	0.09	6.48	0.14	-1.2	0.003738	100	100
1428669_at	brain expressed myelocytomatosis oncogene	AK012810	107771	gb:AK012810.1 /DB_XREF=gi:12849800 /FEA=mRNA /CNT=75 /TID=Mm.41881.1 /TIER=Stack /STK=26 /UG=Mm.41881 /LL=67253 /UG_GENE=2900002K07Rik /UG_TITLE=RIKEN cDNA 2900002K07 gene /DEF=Mus musculus 10, 11 days embryo whole body cDNA, RIKEN full-length enriched library, clone:2810025H07:homolog to B-MYC TRANSFORMING PROTEIN (FRAGMENT), full insert sequence.	8.15	0.11	7.93	0.04	-0.22	0.122221	100	100		8.03	0.05	7.94	0.06	-0.1	0.284914	100	100		9.04	0.24	7.6	0.08	-1.44	0.017982	100	100
1428792_at	breast carcinoma amplified sequence 1	AK008957	76960	gb:AK008957.1 /DB_XREF=gi:12843457 /FEA=mRNA /CNT=48 /TID=Mm.26862.1 /TIER=Stack /STK=21 /UG=Mm.26862 /LL=76960 /UG_GENE=2210416M21Rik /UG_TITLE=RIKEN cDNA 2210416M21 gene /DEF=Mus musculus adult male stomach cDNA, RIKEN full-length enriched library, clone:2210416M21:homolog to BREAST CARCINOMA AMPLIFIED SEQUENCE 1 (NOVEL AMPLIFIED IN BREAST CANCER 1) (AMPLIFIED AND OVEREXPRESSED IN BREAST CANCER…	11.44	0.09	10.82	0.15	-0.62	0.014727	100	100		10.33	0.12	10.11	0.38	-0.22	0.627379	100	100		8.99	0.32	10.25	0.6	1.26	0.158535	100	100
1441451_at	bromodomain and WD repeat domain containing 3	BB435225	382236	gb:BB435225 /DB_XREF=gi:16424361 /DB_XREF=BB435225 /CLONE=C820012K02 /FEA=EST /CNT=4 /TID=Mm.129149.1 /TIER=ConsEnd /STK=4 /UG=Mm.129149 /UG_TITLE=ESTs	2.24	0.19	2.1	0.42	-0.14	0.775621	20	0		2.58	0.44	1.45	0.49	-1.13	0.159521	0	0		2.45	0.3	2.41	0.22	-0.04	0.92722	0	0
1428377_at	BTB (POZ) domain containing 11	AK018115	74007	gb:AK018115.1 /DB_XREF=gi:12857683 /FEA=mRNA /CNT=77 /TID=Mm.36544.1 /TIER=Stack /STK=47 /UG=Mm.36544 /LL=74007 /UG_GENE=6330404E16Rik /UG_TITLE=RIKEN cDNA 6330404E16 gene /DEF=Mus musculus adult male medulla oblongata cDNA, RIKEN full-length enriched library, clone:6330404E16:BTBPOZ domain containing protein, full insert sequence.	6.17	0.09	6.28	0.21	0.1	0.674654	60	50		5.69	0.05	5.71	0.09	0.02	0.841696	0	0		7.32	0.19	5.67	0.07	-1.64	0.006706	100	0
1459838_s_at	BTB (POZ) domain containing 11	BB230894	74007	gb:BB230894 /DB_XREF=gi:8910807 /DB_XREF=BB230894 /CLONE=A630029M08 /FEA=EST /CNT=2 /TID=Mm.126196.1 /TIER=ConsEnd /STK=2 /UG=Mm.126196 /UG_TITLE=ESTs	6.33	0.14	6.64	0.21	0.3	0.278652	100	100		5.79	0.15	5.97	0.07	0.19	0.344274	66	100		7.79	0.27	5.92	0.12	-1.87	0.009638	100	100
1422606_at	C1q and tumor necrosis factor related protein 3	NM_030888	81799	gb:NM_030888.1 /DB_XREF=gi:13562097 /GEN=Cors-pending /FEA=FLmRNA /CNT=79 /TID=Mm.19310.1 /TIER=FL+Stack /STK=28 /UG=Mm.19310 /LL=81799 /DEF=Mus musculus collagenous repeat-containing sequence (Cors-pending), mRNA. /PROD=collagenous repeat-containing /FL=gb:AF246265.1 gb:NM_030888.1	6.79	0.27	6.13	0.68	-0.66	0.418982	100	100		5.28	0.5	6.6	0.38	1.32	0.108115	66	100		4.17	0.25	4.54	0.21	0.38	0.320652	66	33
1422639_at	calcitonin-related polypeptide, beta	NM_054084	116903	gb:NM_054084.1 /DB_XREF=gi:16930814 /GEN=Calcb /FEA=FLmRNA /CNT=28 /TID=Mm.20022.1 /TIER=FL+Stack /STK=23 /UG=Mm.20022 /LL=116903 /DEF=Mus musculus calcitonin-related polypeptide, beta (Calcb), mRNA. /PROD=calcitonin-related polypeptide, beta /FL=gb:NM_054084.1	6.96	0.42	8.09	0.59	1.13	0.170573	100	100		5.23	0.19	6.33	0.2	1.1	0.017233	100	100		6.66	0.43	6.03	0.77	-0.63	0.528181	100	100
1441679_at	Calcium channel, voltage-dependent, L type, alpha 1C subunit	BB126796	12288	gb:BB126796 /DB_XREF=gi:16262296 /DB_XREF=BB126796 /CLONE=9630017C03 /FEA=EST /CNT=4 /TID=Mm.213317.1 /TIER=ConsEnd /STK=4 /UG=Mm.213317 /UG_TITLE=ESTs, Weakly similar to TYROSINE-PROTEIN KINASE JAK3 (M.musculus)	6.33	0.26	6.75	0.42	0.43	0.425106	100	100		5.25	0.21	5.92	0.1	0.68	0.066956	100	100		4.85	0.09	5.86	0.25	1.01	0.043884	100	100
1460608_at	calcium channel, voltage-dependent, N type, alpha 1B subunit	AV326040	12287	gb:AV326040 /DB_XREF=gi:16395535 /DB_XREF=AV326040 /CLONE=6330407J15 /FEA=EST /CNT=11 /TID=Mm.91991.1 /TIER=Stack /STK=8 /UG=Mm.91991 /UG_TITLE=ESTs	5.75	0.11	5.89	0.14	0.15	0.442771	100	100		4.51	0.2	4.67	0.19	0.16	0.585513	66	66		3.98	0.55	5.26	0.44	1.29	0.146698	33	100
1455869_at	Calcium/calmodulin-dependent protein kinase II, beta	BG862223	12323	gb:BG862223 /DB_XREF=gi:14212761 /DB_XREF=602795823F1 /CLONE=IMAGE:4916932 /FEA=EST /CNT=92 /TID=Mm.157900.2 /TIER=Stack /STK=33 /UG=Mm.157900 /LL=67527 /UG_GENE=1300007C21Rik /UG_TITLE=RIKEN cDNA 1300007C21 gene	10.51	0.42	9.65	1.23	-0.85	0.549366	100	100		11.02	0.25	7.63	1.21	-3.39	0.10161	100	66		11.82	0.29	9.36	1.49	-2.46	0.23853	100	66
1425321_a_at	calmin	AB059644	94040	gb:AB059644.1 /DB_XREF=gi:14289186 /FEA=FLmRNA /CNT=3 /TID=Mm.89607.3 /TIER=FL /STK=3 /UG=Mm.89607 /LL=94040 /UG_GENE=Clmn /DEF=Mus musculus calmin isoform d mRNA for calmin beta, complete cds. /PROD=calmin beta /FL=gb:AB059644.1	8.39	0.04	9.35	0.12	0.96	0.002	100	100		8.33	0.02	8.61	0.05	0.28	0.027249	100	100		8.11	0.08	9.27	0.21	1.16	0.021125	100	100
1436539_at	calmin	BQ266254	94040	gb:BQ266254 /DB_XREF=gi:20491319 /DB_XREF=NISC_ff11h08.x1 /CLONE=IMAGE:2865662 /FEA=EST /CNT=18 /TID=Mm.22921.1 /TIER=Stack /STK=8 /UG=Mm.22921 /LL=104814 /UG_GENE=AI428889 /UG_TITLE=expressed sequence AI428889	6.21	0.15	8.74	0.12	2.53	3e-06	40	100		6.29	0.02	8.46	0.12	2.17	0.002061	100	100		6.13	0.15	8.66	0.11	2.53	0.000265	66	100
1450633_at	calmodulin 4	NM_020036	80796	gb:NM_020036.1 /DB_XREF=gi:9910189 /GEN=Calm4 /FEA=FLmRNA /CNT=105 /TID=Mm.21075.1 /TIER=FL+Stack /STK=63 /UG=Mm.21075 /LL=80796 /DEF=Mus musculus calmodulin 4 (Calm4), mRNA. /PROD=DD112 protein /FL=gb:NM_020036.1	8.07	0.73	8.69	1.34	0.62	0.701881	60	50		6.72	0.16	8.69	1.13	1.96	0.221672	0	66		9.19	0.88	8.16	0.73	-1.03	0.419329	100	66
1433971_at	calmodulin binding transcription activator 1	BB558154	100072	gb:BQ176577 /DB_XREF=gi:20352069 /DB_XREF=UI-M-DJ2-bvy-f-24-0-UI.s1 /CLONE=UI-M-DJ2-bvy-f-24-0-UI /FEA=EST /CNT=151 /TID=Mm.124805.1 /TIER=Stack /STK=48 /UG=Mm.124805 /LL=100072 /UG_GENE=AI316882 /UG_TITLE=expressed sequence AI316882	5.97	0.17	6.11	0.23	0.14	0.647714	100	100		5.46	0.08	5.45	0.21	-0.02	0.949253	66	100		6.59	0.25	5.5	0.2	-1.09	0.027864	100	33
1418608_at	calmodulin-like 3	NM_027416	70405	gb:NM_027416.1 /DB_XREF=gi:13386229 /GEN=2310068O22Rik /FEA=FLmRNA /CNT=30 /TID=Mm.20079.1 /TIER=FL+Stack /STK=21 /UG=Mm.20079 /LL=70405 /DEF=Mus musculus RIKEN cDNA 2310068O22 gene (2310068O22Rik), mRNA. /PROD=RIKEN cDNA 2310068O22 /FL=gb:BC005457.1 gb:NM_027416.1	6.42	0.83	7.26	1.57	0.85	0.654844	100	50		4.84	0.1	7.51	0.61	2.67	0.044802	66	100		8.26	0.23	7.1	0.87	-1.16	0.314167	100	100
1437960_at	calpain 13	AV377864	381122	gb:AV377864 /DB_XREF=gi:16398157 /DB_XREF=AV377864 /CLONE=9130403K24 /FEA=EST /CNT=13 /TID=Mm.81496.1 /TIER=Stack /STK=13 /UG=Mm.81496 /UG_TITLE=ESTs	9.2	0.16	9.45	0.39	0.26	0.570435	100	100		9.89	0.03	10.2	0.04	0.31	0.004793	100	100		8.52	0.26	9.76	0.14	1.24	0.023409	100	100
1422876_at	calpain 9 (nCL-4) /// similar to calpain 9 (nCL-4)	NM_023709	639715 /// 73647	gb:NM_023709.1 /DB_XREF=gi:18201860 /GEN=Capn9 /FEA=FLmRNA /CNT=14 /TID=Mm.6209.1 /TIER=FL+Stack /STK=9 /UG=Mm.6209 /LL=73647 /DEF=Mus musculus calpain 9 (nCL-4) (Capn9), mRNA. /PROD=calpain 9 (nCL-4) /FL=gb:NM_023709.1	9.11	0.12	8.68	0.45	-0.43	0.41333	100	100		8.45	0.04	9.02	0.37	0.57	0.265664	100	100		6.83	0.42	8.6	0.44	1.77	0.042737	100	100
1421861_at	calsyntenin 1	BG065300	65945	gb:BG065300 /DB_XREF=gi:12547863 /DB_XREF=H3029E06-3 /CLONE=H3029E06 /FEA=FLmRNA /CNT=145 /TID=Mm.38993.1 /TIER=Stack /STK=33 /UG=Mm.38993 /LL=65945 /UG_GENE=Clstn1 /UG_TITLE=calsyntenin 1 /FL=gb:NM_023051.1	9.74	0.09	10.39	0.1	0.66	0.002092	100	100		8.46	0.13	9.49	0.07	1.04	0.005308	100	100		8.42	0.07	9.59	0.22	1.17	0.024652	100	100
1447803_x_at	Capping protein (actin filament), gelsolin-like	BB136012	12332	gb:BB136012 /DB_XREF=gi:8790949 /DB_XREF=BB136012 /CLONE=9830132D17 /FEA=EST /CNT=2 /TID=Mm.70286.1 /TIER=ConsEnd /STK=2 /UG=Mm.70286 /UG_TITLE=ESTs, Highly similar to CAPG MOUSE MACROPHAGE CAPPING PROTEIN (M.musculus)	3.79	0.2	3.74	0.08	-0.05	0.820925	80	100		4.17	0.34	2.7	0.6	-1.47	0.115796	66	33		3.96	0.18	4.15	0.18	0.18	0.516408	33	66
1455540_at	carbamoyl-phosphate synthetase 1	AV239350	227231	gb:AV239350 /DB_XREF=gi:16386498 /DB_XREF=AV239350 /CLONE=4732433M03 /FEA=EST /CNT=74 /TID=Mm.21539.2 /TIER=Stack /STK=11 /UG=Mm.21539 /LL=28143 /UG_GENE=D1Ucla3 /UG_TITLE=DNA segment, Chr 1, University of California at Los Angeles 3	7.9	0.07	8.43	0.17	0.53	0.043801	100	100		7.62	0.23	8.27	0.23	0.65	0.115101	100	100		6.97	0.07	8.22	0.13	1.25	0.00365	100	100
1416193_at	carbonic anhydrase 1	BC011223	12346	gb:BC011223.1 /DB_XREF=gi:15029974 /FEA=FLmRNA /CNT=209 /TID=Mm.3471.1 /TIER=FL+Stack /STK=115 /UG=Mm.3471 /LL=12346 /UG_GENE=Car1 /DEF=Mus musculus, carbonic anhydrase 1, clone MGC:18584 IMAGE:4208180, mRNA, complete cds. /PROD=carbonic anhydrase 1 /FL=gb:NM_009799.1 gb:M32452.1 gb:BC011223.1	13.14	0.07	13.35	0.1	0.21	0.131293	100	100		11.58	0.54	11.62	0.2	0.04	0.951147	100	100		8.95	0.61	12.35	0.27	3.4	0.018105	100	100
1424547_at	carbonic anhydrase 10	BC017606	72605	gb:BC017606.1 /DB_XREF=gi:17160864 /FEA=FLmRNA /CNT=58 /TID=Mm.94055.1 /TIER=FL+Stack /STK=25 /UG=Mm.94055 /DEF=Mus musculus, Carbonic anhydrase-related protein 10, clone MGC:27641 IMAGE:4507552, mRNA, complete cds. /PROD=Carbonic anhydrase-related protein 10 /FL=gb:BC017606.1	3.44	0.16	3.87	0.22	0.44	0.164398	20	0		3.55	0.25	3.44	0.14	-0.11	0.73256	0	0		2.85	0.37	3.99	0.35	1.14	0.087729	0	0
1449434_at	carbonic anhydrase 3	NM_007606	12350	gb:AK003671.1 /DB_XREF=gi:12834480 /GEN=Car3 /FEA=FLmRNA /CNT=422 /TID=Mm.300.1 /TIER=Stack /STK=91 /UG=Mm.300 /LL=12350 /UG_TITLE=carbonic anhydrase 3 /DEF=Mus musculus 18 days embryo whole body cDNA, RIKEN full-length enriched library, clone:1110013P06:carbonic anhydrase 3, full insert sequence. /FL=gb:BC011129.1 gb:NM_007606.1 gb:M27796.1	9.37	1.31	9.83	1.48	0.46	0.824201	100	100		9.35	2.16	11.6	0.09	2.25	0.407248	100	100		8.03	1.42	8.73	1.08	0.7	0.715788	100	100
1460256_at	carbonic anhydrase 3	NM_007606	12350	gb:NM_007606.1 /DB_XREF=gi:6671675 /GEN=Car3 /FEA=FLmRNA /CNT=422 /TID=Mm.300.1 /TIER=FL+Stack /STK=10 /UG=Mm.300 /LL=12350 /DEF=Mus musculus carbonic anhydrase 3 (Car3), mRNA. /PROD=carbonic anhydrase 3 /FL=gb:BC011129.1 gb:NM_007606.1 gb:M27796.1	8.19	0.86	8.49	1.01	0.31	0.823303	80	100		8.68	1.5	10.18	0.03	1.5	0.423005	100	100		7.15	0.7	7.37	0.83	0.22	0.847082	66	100
1418094_s_at	carbonic anhydrase 4	NM_007607	12351	gb:NM_007607.1 /DB_XREF=gi:6671677 /GEN=Car4 /FEA=FLmRNA /CNT=72 /TID=Mm.1641.1 /TIER=FL+Stack /STK=30 /UG=Mm.1641 /LL=12351 /DEF=Mus musculus carbonic anhydrase 4 (Car4), mRNA. /PROD=carbonic anhydrase 4 /FL=gb:NM_007607.1 gb:BC012704.1	12.41	0.18	12.83	0.15	0.42	0.116357	100	100		12.35	0.03	12.46	0.16	0.11	0.542631	100	100		6.45	0.39	10.64	0.85	4.18	0.023666	66	100
1448949_at	carbonic anhydrase 4	NM_007607	12351	gb:NM_007607.1 /DB_XREF=gi:6671677 /GEN=Car4 /FEA=FLmRNA /CNT=72 /TID=Mm.1641.1 /TIER=FL+Stack /STK=30 /UG=Mm.1641 /LL=12351 /DEF=Mus musculus carbonic anhydrase 4 (Car4), mRNA. /PROD=carbonic anhydrase 4 /FL=gb:NM_007607.1 gb:BC012704.1	12.86	0.14	13.16	0.09	0.3	0.121724	100	100		12.91	0.04	12.98	0.12	0.07	0.606589	100	100		6.07	0.89	11.39	0.76	5.32	0.010942	100	100
1460196_at	carbonyl reductase 1	NM_007620	12408	gb:NM_007620.1 /DB_XREF=gi:6671689 /GEN=Cbr1 /FEA=FLmRNA /CNT=120 /TID=Mm.26940.1 /TIER=FL+Stack /STK=62 /UG=Mm.26940 /LL=12408 /DEF=Mus musculus carbonyl reductase 1 (Cbr1), mRNA. /PROD=carbonyl reductase /FL=gb:BC012714.1 gb:U31966.1 gb:NM_007620.1	10.6	0.06	11.15	0.12	0.55	0.012875	100	100		9.69	0.05	10.62	0.08	0.94	0.00152	100	100		9.51	0.12	10.71	0.5	1.21	0.132258	100	100
1427912_at	carbonyl reductase 3	AK003232	109857	gb:AK003232.1 /DB_XREF=gi:12833771 /FEA=mRNA /CNT=39 /TID=Mm.4512.1 /TIER=Stack /STK=27 /UG=Mm.4512 /LL=68542 /UG_GENE=1110001J05Rik /UG_TITLE=RIKEN cDNA 1110001J05 gene /DEF=Mus musculus 18 days embryo whole body cDNA, RIKEN full-length enriched library, clone:1110001J05:homolog to CARBONYL REDUCTASE (EC 1.1.1.184), full insert sequence.	7.68	0.17	9.24	0.11	1.56	0.000143	100	100		7.93	0.05	10.21	0.22	2.27	0.006266	100	100		7.36	0.1	9.35	0.91	2	0.157814	100	100
1417257_at	carboxyl ester lipase	BC006872	12613	gb:BC006872.1 /DB_XREF=gi:13905159 /FEA=FLmRNA /CNT=347 /TID=Mm.4349.1 /TIER=FL+Stack /STK=50 /UG=Mm.4349 /LL=12613 /UG_GENE=Cel /DEF=Mus musculus, carboxyl ester lipase, clone MGC:6484 IMAGE:2646703, mRNA, complete cds. /PROD=carboxyl ester lipase /FL=gb:U33169.1 gb:U37386.1 gb:BC006872.1 gb:NM_009885.1	5.9	0.05	7.34	1.6	1.44	0.4357	40	75		6.06	0.09	5.98	0.01	-0.08	0.497576	33	66		6.1	0.06	5.99	0.12	-0.11	0.465953	0	33
1449486_at	carboxylesterase 1	NM_021456	12623	gb:NM_021456.1 /DB_XREF=gi:10946841 /GEN=Ces1 /FEA=FLmRNA /CNT=30 /TID=Mm.22720.1 /TIER=FL+Stack /STK=9 /UG=Mm.22720 /LL=12623 /DEF=Mus musculus carboxylesterase 1 (Ces1), mRNA. /PROD=carboxylesterase 1 /FL=gb:BC026897.1 gb:NM_021456.1 gb:BC021150.1	5.34	0.16	6.56	0.25	1.22	0.007709	40	100		5.22	0.09	6.65	0.55	1.44	0.117684	66	100		4.96	0.1	5.85	0.13	0.89	0.007312	33	100
1424245_at	carboxylesterase 2 /// similar to carboxylesterase 2	BC015290	234671 /// 667754	gb:BC015290.1 /DB_XREF=gi:15929733 /FEA=FLmRNA /CNT=109 /TID=Mm.28191.1 /TIER=FL+Stack /STK=43 /UG=Mm.28191 /DEF=Mus musculus, Similar to carboxylesterase 2 (intestine, liver), clone MGC:18908 IMAGE:4241028, mRNA, complete cds. /PROD=Similar to carboxylesterase 2 (intestine,liver) /FL=gb:BC015290.1 gb:BC024552.1	12.49	0.16	12.2	0.19	-0.29	0.278063	100	100		11.23	0.19	11.11	0.12	-0.12	0.641257	100	100		8.78	0.34	11.17	0.22	2.39	0.006447	100	100
1427137_at	carboxylesterase 5	BC022148	234673	gb:BC022148.1 /DB_XREF=gi:18381027 /FEA=mRNA /CNT=22 /TID=Mm.218630.1 /TIER=Stack /STK=14 /UG=Mm.218630 /DEF=Mus musculus, clone IMAGE:5102191, mRNA, partial cds. /PROD=Unknown (protein for IMAGE:5102191)	9.45	0.13	9.84	0.24	0.39	0.210288	100	100		10.09	0.11	10.24	0.19	0.15	0.540789	100	100		8.2	0.61	10.92	0.22	2.72	0.035479	100	100
1449375_at	carboxylesterase 6	NM_133960	102022	gb:NM_133960.1 /DB_XREF=gi:19527177 /GEN=AI266984 /FEA=FLmRNA /CNT=63 /TID=Mm.212983.1 /TIER=FL+Stack /STK=12 /UG=Mm.212983 /LL=102022 /DEF=Mus musculus expressed sequence AI266984 (AI266984), mRNA. /PROD=expressed sequence AI266984 /FL=gb:BC024491.1 gb:BC026643.1 gb:BC025812.1 gb:BC024517.1 gb:NM_133960.1 gb:BC025537.1	10.07	0.13	10.3	0.03	0.24	0.150652	100	100		8.92	0.14	9.24	0.12	0.31	0.16954	100	100		7.85	0.41	8.96	0.39	1.11	0.119622	100	100
1428062_at	carboxypeptidase A1	AK003088	109697	gb:AK003088.1 /DB_XREF=gi:12833526 /FEA=mRNA /CNT=490 /TID=Mm.25377.1 /TIER=Stack /STK=240 /UG=Mm.25377 /LL=66097 /UG_GENE=0910001L12Rik /UG_TITLE=RIKEN cDNA 0910001L12 gene /DEF=Mus musculus adult male spleen cDNA, RIKEN full-length enriched library, clone:0910001L12:homolog to CARBOXYPEPTIDASE A1 PRECURSOR (EC 3.4.17.1) (RAT), full insert sequence.	6.78	0.04	8.2	1.5	1.42	0.413109	0	25		6.83	0.04	6.58	0.09	-0.25	0.091187	0	0		6.66	0.13	6.74	0.07	0.08	0.648868	0	0
1454623_at	carboxypeptidase A2, pancreatic	BG141511	232680	gb:BG141511 /DB_XREF=gi:12644846 /DB_XREF=ia89d04.x1 /CLONE=IMAGE:5645598 /FEA=EST /CNT=241 /TID=Mm.30780.2 /TIER=Stack /STK=125 /UG=Mm.30780 /LL=67868 /UG_GENE=Ela3b /UG_TITLE=elastase 3B, pancreatic	6.38	0.05	7.39	1.25	1	0.4808	40	25		6.71	0.03	6.55	0.11	-0.16	0.280892	0	33		6.48	0.11	6.58	0.08	0.1	0.520903	0	0
1428102_at	carboxypeptidase B1 (tissue)	AK003061	76703	gb:AK003061.1 /DB_XREF=gi:12833482 /FEA=mRNA /CNT=205 /TID=Mm.34692.1 /TIER=Stack /STK=114 /UG=Mm.34692 /LL=76703 /UG_GENE=Cpb1 /UG_TITLE=carboxypeptidase B1 (tissue) /DEF=Mus musculus adult male spleen cDNA, RIKEN full-length enriched library, clone:0910001A18:homolog to CARBOXYPEPTIDASE B PRECURSOR (EC 3.4.17.2), full insert sequence.	5.38	0.1	7.09	2.05	1.71	0.46572	0	25		4.98	0.02	5.12	0.07	0.13	0.176858	0	0		4.99	0.01	4.9	0.11	-0.09	0.496612	0	0
1429413_at	carboxypeptidase M	AK017670	70574	gb:AK017670.1 /DB_XREF=gi:12857026 /FEA=mRNA /CNT=110 /TID=Mm.41748.1 /TIER=Stack /STK=23 /UG=Mm.41748 /LL=70574 /UG_GENE=5730456K23Rik /UG_TITLE=RIKEN cDNA 5730456K23 gene /DEF=Mus musculus 8 days embryo whole body cDNA, RIKEN full-length enriched library, clone:5730456K23:homolog to CARBOXYPEPTIDASE M PRECURSOR (EC 3.4.17.12), full insert sequence.	9.36	0.17	10.22	0.11	0.86	0.004277	100	100		7.89	0.07	8.93	0.05	1.04	0.000676	100	100		7.1	0.11	7.93	0.3	0.83	0.09347	100	100
1453009_at	carboxypeptidase M	AK004327	70574	gb:AK004327.1 /DB_XREF=gi:12835470 /FEA=mRNA /CNT=27 /TID=Mm.35372.1 /TIER=Stack /STK=13 /UG=Mm.35372 /LL=66207 /UG_GENE=1110060I01Rik /UG_TITLE=RIKEN cDNA 1110060I01 gene /DEF=Mus musculus 18 days embryo whole body cDNA, RIKEN full-length enriched library, clone:1110060I01:unclassifiable, full insert sequence.	9.26	0.21	10.19	0.11	0.93	0.008703	100	100		6.78	0.12	8.18	0.04	1.4	0.004052	100	100		6.1	0.12	7.1	0.51	1.01	0.181269	33	100
1427459_at	carboxypeptidase N, polypeptide 2	BC025836	71756	gb:BC025836.1 /DB_XREF=gi:19388016 /FEA=mRNA /CNT=41 /TID=Mm.158752.1 /TIER=ConsEnd /STK=0 /UG=Mm.158752 /LL=71756 /UG_GENE=1300018K11Rik /DEF=Mus musculus, Similar to carboxypeptidase N, polypeptide 2, 83kD, clone IMAGE:5135502, mRNA, partial cds. /PROD=Similar to carboxypeptidase N, polypeptide 2,83kD	5.23	0.08	5.47	0.17	0.25	0.254133	40	75		6.28	0.17	6.39	0.19	0.11	0.689876	100	100		4.9	0.1	6.47	0.29	1.57	0.022279	0	100
1420627_a_at	casein alpha	NM_007784	12990	gb:NM_007784.1 /DB_XREF=gi:6681054 /GEN=Csna /FEA=FLmRNA /CNT=33 /TID=Mm.25789.1 /TIER=FL /STK=3 /UG=Mm.25789 /LL=12990 /DEF=Mus musculus casein alpha (Csna), mRNA. /PROD=casein alpha /FL=gb:M36780.1 gb:BC003859.1 gb:NM_007784.1	5.53	0.03	5.56	0.03	0.03	0.532482	20	0		5.71	0.04	6.76	1.12	1.06	0.446222	0	66		5.79	0.11	5.6	0.02	-0.19	0.222347	33	0
1419735_at	casein kappa	NM_007786	12994	gb:NM_007786.1 /DB_XREF=gi:6681060 /GEN=Csnk /FEA=FLmRNA /CNT=78 /TID=Mm.3975.1 /TIER=FL /STK=6 /UG=Mm.3975 /LL=12994 /DEF=Mus musculus casein kappa (Csnk), mRNA. /PROD=casein kappa /FL=gb:NM_007786.1	5.37	0.04	5.31	0.09	-0.07	0.530305	20	0		5.62	0.26	6.8	1.17	1.18	0.419201	33	66		5.27	0.16	5.35	0.17	0.08	0.764598	0	33
1458994_at	Casein kinase 1, gamma 3	BM215803	70425	gb:BM215803 /DB_XREF=gi:17774422 /DB_XREF=C0871A02-3 /CLONE=C0871A02 /FEA=EST /CNT=3 /TID=Mm.212526.1 /TIER=ConsEnd /STK=2 /UG=Mm.212526 /UG_TITLE=ESTs	8.52	0.09	7.12	0.11	-1.4	6.6e-05	100	100		7.63	0.11	6.67	0.26	-0.96	0.051713	100	100		8.21	0.16	6.84	0.09	-1.38	0.003683	100	100
1419034_at	casein kinase II, alpha 1 polypeptide	BB283759	12995	gb:NM_007788.1 /DB_XREF=gi:7106274 /GEN=Csnk2a1-rs4 /FEA=FLmRNA /CNT=162 /TID=Mm.23692.1 /TIER=FL+Stack /STK=14 /UG=Mm.23692 /LL=12999 /DEF=Mus musculus casein kinase II, alpha 1 related sequence 4 (Csnk2a1-rs4), mRNA. /PROD=casein kinase II, alpha 1 related sequence 4 /FL=gb:NM_007788.1 gb:U51866.1 gb:BC026149.1	7.19	0.1	8.94	0.09	1.75	4e-06	100	100		7.28	0.14	8.97	0.2	1.69	0.00356	100	100		7.31	0.12	9.28	0.06	1.98	0.000778	100	100
1419035_s_at	casein kinase II, alpha 1 polypeptide	BB283759	12995	gb:NM_007788.1 /DB_XREF=gi:7106274 /GEN=Csnk2a1-rs4 /FEA=FLmRNA /CNT=162 /TID=Mm.23692.1 /TIER=FL+Stack /STK=14 /UG=Mm.23692 /LL=12999 /DEF=Mus musculus casein kinase II, alpha 1 related sequence 4 (Csnk2a1-rs4), mRNA. /PROD=casein kinase II, alpha 1 related sequence 4 /FL=gb:NM_007788.1 gb:U51866.1 gb:BC026149.1	6.65	0.07	7.98	0.13	1.33	0.000325	100	100		6.82	0.1	8.36	0.16	1.54	0.002905	100	100		6.47	0.05	8.39	0.15	1.92	0.003192	100	100
1422592_at	catenin (cadherin associated protein), delta 2	NM_008729	18163	gb:NM_008729.1 /DB_XREF=gi:6679117 /GEN=Catnd2 /FEA=FLmRNA /CNT=66 /TID=Mm.6680.1 /TIER=FL+Stack /STK=30 /UG=Mm.6680 /LL=18163 /DEF=Mus musculus catenin delta 2 (Catnd2), mRNA. /PROD=catenin delta 2 /FL=gb:NM_008729.1 gb:U90331.1	6.4	0.23	5.34	0.08	-1.06	0.00736	100	75		5.56	0.15	5.16	0.09	-0.4	0.096071	66	33		5.23	0.1	5.15	0.08	-0.08	0.564026	66	0
1418989_at	cathepsin E	NM_007799	13034	gb:NM_007799.1 /DB_XREF=gi:6681080 /GEN=Ctse /FEA=FLmRNA /CNT=43 /TID=Mm.33671.1 /TIER=FL+Stack /STK=15 /UG=Mm.33671 /LL=13034 /DEF=Mus musculus cathepsin E (Ctse), mRNA. /PROD=cathepsin E /FL=gb:BC005432.1 gb:NM_007799.1	11.54	0.09	10.18	0.22	-1.36	0.004116	100	100		10.08	0.32	9.38	0.15	-0.7	0.148551	100	100		11.33	0.14	10.57	0.14	-0.76	0.019489	100	100
1417268_at	CD14 antigen	NM_009841	12475	gb:NM_009841.1 /DB_XREF=gi:6753331 /GEN=Cd14 /FEA=FLmRNA /CNT=91 /TID=Mm.3460.1 /TIER=FL+Stack /STK=50 /UG=Mm.3460 /LL=12475 /DEF=Mus musculus CD14 antigen (Cd14), mRNA. /PROD=CD14 antigen /FL=gb:NM_009841.1	10.01	0.06	11.42	0.12	1.41	0.000267	100	100		12.09	0.18	12.92	0.08	0.83	0.027211	100	100		11.67	0.08	12.79	0.04	1.12	0.001204	100	100
1419144_at	CD163 antigen	NM_053094	93671	gb:NM_053094.1 /DB_XREF=gi:16716384 /GEN=Cd163 /FEA=FLmRNA /CNT=22 /TID=Mm.30679.1 /TIER=FL+Stack /STK=13 /UG=Mm.30679 /LL=93671 /DEF=Mus musculus CD163 antigen (Cd163), mRNA. /PROD=CD163 antigen /FL=gb:AF274883.1 gb:NM_053094.1	7.08	0.32	5.85	0.39	-1.22	0.049589	100	100		6.41	0.66	6.17	0.06	-0.24	0.751142	100	100		5.4	0.26	5.39	0.31	-0.01	0.980872	33	0
1424509_at	CD177 antigen	BC027283	68891	gb:BC027283.1 /DB_XREF=gi:20071002 /FEA=FLmRNA /CNT=42 /TID=Mm.11497.1 /TIER=FL+Stack /STK=28 /UG=Mm.11497 /LL=68891 /UG_GENE=1190003K14Rik /DEF=Mus musculus, clone MGC:27738 IMAGE:2648499, mRNA, complete cds. /PROD=Unknown (protein for MGC:27738) /FL=gb:BC005615.1 gb:BC027283.1	10.06	0.22	8.98	0.67	-1.08	0.207675	100	100		10.64	0.2	11.46	0.25	0.82	0.064409	100	100		11.32	0.15	12.67	0.19	1.35	0.005748	100	100
1448788_at	Cd200 antigen	AF004023	17470	gb:AF004023.1 /DB_XREF=gi:2735711 /FEA=FLmRNA /CNT=70 /TID=Mm.8649.1 /TIER=FL+Stack /STK=40 /UG=Mm.8649 /LL=17470 /UG_GENE=Mox2 /DEF=Mus musculus cell surface molecule OX-2 mRNA, complete cds. /PROD=cell surface molecule OX-2 /FL=gb:NM_010818.1 gb:AF004023.1	9.06	0.21	9.18	0.1	0.12	0.61182	100	100		8.15	0.19	9.21	0.15	1.07	0.013714	100	100		8.02	0.18	8.07	0.37	0.05	0.911217	100	100
1416034_at	CD24a antigen	NM_009846	12484	gb:BF123439 /DB_XREF=gi:10962479 /DB_XREF=601760641F1 /CLONE=IMAGE:4023467 /FEA=FLmRNA /CNT=468 /TID=Mm.6417.1 /TIER=Stack /STK=33 /UG=Mm.6417 /LL=12484 /UG_GENE=Cd24a /UG_TITLE=CD24a antigen /FL=gb:NM_009846.1 gb:M58661.1	11.69	0.06	11.3	0.25	-0.39	0.227923	100	100		11.65	0.11	11.71	0.18	0.05	0.820845	100	100		12.4	0.15	11.15	0.21	-1.25	0.010805	100	100
1437502_x_at	CD24a antigen	BB560574	12484	gb:BB560574 /DB_XREF=gi:9646940 /DB_XREF=BB560574 /CLONE=E530111O22 /FEA=EST /CNT=19 /TID=Mm.6417.2 /TIER=Stack /STK=17 /UG=Mm.6417 /LL=12484 /UG_GENE=Cd24a /UG_TITLE=CD24a antigen	11.16	0.1	10.94	0.1	-0.22	0.145474	100	100		10.75	0.15	10.85	0.21	0.11	0.698052	100	100		11.76	0.12	10.6	0.11	-1.16	0.002133	100	100
1419714_at	CD274 antigen	NM_021893	60533	gb:NM_021893.1 /DB_XREF=gi:11230797 /GEN=Pdcd1l1-pending /FEA=FLmRNA /CNT=18 /TID=Mm.168681.1 /TIER=FL /STK=7 /UG=Mm.168681 /LL=60533 /DEF=Mus musculus programmed cell death 1 ligand 1 (Pdcd1l1-pending), mRNA. /PROD=programmed cell death 1 ligand 1 /FL=gb:AF317088.1 gb:AF233517.1 gb:NM_021893.1	7.53	0.12	8.32	0.17	0.79	0.010303	100	100		8.54	0.31	9.79	0.31	1.24	0.045968	100	100		7.64	0.17	8.34	0.29	0.7	0.12508	100	100
1417599_at	CD276 antigen	NM_133983	102657	gb:NM_133983.1 /DB_XREF=gi:19527205 /GEN=AU016588 /FEA=FLmRNA /CNT=75 /TID=Mm.5356.1 /TIER=FL+Stack /STK=41 /UG=Mm.5356 /LL=102657 /DEF=Mus musculus expressed sequence AU016588 (AU016588), mRNA. /PROD=expressed sequence AU016588 /FL=gb:BC019436.1 gb:NM_133983.1	7.4	0.08	6.84	0.03	-0.56	0.00168	100	100		7.4	0.07	7.18	0.04	-0.23	0.070766	100	100		8.44	0.13	7.09	0.16	-1.35	0.003309	100	100
1416072_at	CD34 antigen	NM_133654	12490	gb:NM_133654.1 /DB_XREF=gi:19526791 /GEN=Cd34 /FEA=FLmRNA /CNT=203 /TID=Mm.29798.1 /TIER=FL+Stack /STK=133 /UG=Mm.29798 /LL=12490 /DEF=Mus musculus CD34 antigen (Cd34), mRNA. /PROD=CD34 antigen /FL=gb:BC006607.1 gb:NM_133654.1	8.6	0.31	7.56	0.41	-1.04	0.090855	100	100		7.73	0.26	8.41	0.2	0.68	0.110948	100	100		6.32	0.34	6.47	0.3	0.15	0.754628	66	100
1433741_at	CD38 antigen	BB256012	12494	gb:BB256012 /DB_XREF=gi:15410714 /DB_XREF=BB256012 /CLONE=A730071F12 /FEA=EST /CNT=74 /TID=Mm.97734.2 /TIER=Stack /STK=65 /UG=Mm.97734 /LL=12494 /UG_GENE=Cd38 /UG_TITLE=CD38 antigen	11.17	0.09	11.48	0.19	0.31	0.214911	100	100		12.41	0.08	12.54	0.09	0.13	0.334402	100	100		11.33	0.01	12.34	0.03	1.01	0.000423	100	100
1450136_at	CD38 antigen	NM_007646	12494	gb:NM_007646.1 /DB_XREF=gi:6680881 /GEN=Cd38 /FEA=FLmRNA /CNT=17 /TID=Mm.97734.1 /TIER=FL /STK=2 /UG=Mm.97734 /LL=12494 /DEF=Mus musculus CD38 antigen (Cd38), mRNA. /PROD=CD38 antigen /FL=gb:L11332.1 gb:NM_007646.1	9.8	0.21	10.02	0.43	0.22	0.661939	100	100		11.98	0.04	12.05	0.1	0.07	0.589773	100	100		10.38	0.22	11.43	0.07	1.05	0.031946	100	100
1423760_at	CD44 antigen	M27130	12505	gb:BC005676.1 /DB_XREF=gi:13542980 /FEA=FLmRNA /CNT=195 /TID=Mm.24138.1 /TIER=FL+Stack /STK=125 /UG=Mm.24138 /LL=12505 /UG_GENE=Cd44 /DEF=Mus musculus, Similar to Cell surface glycoprotein CD44 (hyaluronate binding protein), clone MGC:11407 IMAGE:3153835, mRNA, complete cds. /PROD=Similar to Cell surface glycoprotein CD44(hyaluronate binding protein) /FL=gb:J05163.1 gb:M30655.1 gb:BC005676.1 gb:M…	9.85	0.39	8.92	0.23	-0.93	0.085483	100	100		9.37	0.05	9.45	0.2	0.07	0.751473	100	100		11.24	0.21	9.76	0.13	-1.49	0.007551	100	100
1452483_a_at	CD44 antigen	X66083	12505	gb:X66083.1 /DB_XREF=gi:53677 /GEN=Pgp-1 /FEA=mRNA /CNT=3 /TID=Mm.24138.2 /TIER=ConsEnd /STK=0 /UG=Mm.24138 /LL=12505 /DEF=M.musculus Pgp-1 mRNA for CD44 (clone M3). /PROD=CD44	7.18	0.23	6.53	0.21	-0.66	0.076298	100	100		7.58	0.06	7.74	0.12	0.16	0.302748	100	100		9.23	0.1	7.43	0.18	-1.8	0.002879	100	100
1434376_at	CD44 antigen	AW146109	12505	gb:AW146109 /DB_XREF=gi:6167845 /DB_XREF=um37c10.x1 /CLONE=IMAGE:2247474 /FEA=EST /CNT=87 /TID=Mm.200904.1 /TIER=Stack /STK=33 /UG=Mm.200904 /LL=99339 /UG_GENE=AW146109 /UG_TITLE=expressed sequence AW146109	10.63	0.33	10.07	0.2	-0.56	0.190939	100	100		10.07	0.01	10.22	0.14	0.14	0.40463	100	100		11.8	0.15	10.64	0.1	-1.16	0.005041	100	100
1419554_at	CD47 antigen (Rh-related antigen, integrin-associated signal transducer)	NM_010581	16423	gb:BQ256022 /DB_XREF=gi:20456775 /DB_XREF=NISC_jq08d08.y1 /CLONE=IMAGE:4113087 /FEA=FLmRNA /CNT=83 /TID=Mm.167842.1 /TIER=ConsEnd /STK=0 /UG=Mm.167842 /LL=16423 /UG_GENE=Itgp /UG_TITLE=integrin-associated protein /FL=gb:AB012693.1 gb:NM_010581.1 gb:BC012667.1	9.54	0.19	9.34	0.17	-0.2	0.459318	100	100		9.2	0.21	9.56	0.19	0.35	0.281451	100	100		10.31	0.17	9.24	0.19	-1.07	0.014313	100	100
1428735_at	CD69 antigen	AK017979	12515	gb:AK017979.1 /DB_XREF=gi:12857493 /FEA=mRNA /CNT=29 /TID=Mm.74745.1 /TIER=Stack /STK=24 /UG=Mm.74745 /LL=76049 /UG_GENE=5830438K24Rik /UG_TITLE=RIKEN cDNA 5830438K24 gene /DEF=Mus musculus adult male thymus cDNA, RIKEN full-length enriched library, clone:5830438K24:EARLY ACTIVATION ANTIGEN CD69, full insert sequence.	5.25	0.24	4.99	0.41	-0.26	0.609093	100	100		4.92	0.33	6.07	0.51	1.14	0.143741	100	100		4.51	0.13	4.87	0.38	0.37	0.439692	100	100
1417640_at	CD79B antigen	NM_008339	15985	gb:NM_008339.1 /DB_XREF=gi:6680374 /GEN=Igb /FEA=FLmRNA /CNT=60 /TID=Mm.2987.1 /TIER=FL+Stack /STK=40 /UG=Mm.2987 /LL=15985 /DEF=Mus musculus immunoglobulin-associated beta (Igb), mRNA. /PROD=immunoglobulin-associated beta /FL=gb:BC012226.1 gb:J03857.1 gb:NM_008339.1	7.89	0.41	8.18	0.49	0.29	0.66411	100	100		6.91	0.28	7.96	0.25	1.06	0.048551	100	100		6.97	0.22	6.94	0.63	-0.02	0.973891	100	66
1419589_at	CD93 antigen	BB039247	17064	gb:NM_010740.1 /DB_XREF=gi:6754577 /GEN=Ly68 /FEA=FLmRNA /CNT=29 /TID=Mm.681.1 /TIER=FL+Stack /STK=8 /UG=Mm.681 /LL=17064 /DEF=Mus musculus lymphocyte antigen 68 (Ly68), mRNA. /PROD=lymphocyte antigen 68 /FL=gb:NM_010740.1 gb:AF081789.1	8.16	0.29	7.12	0.18	-1.04	0.020418	100	100		7.25	0.22	7.33	0.09	0.08	0.771578	100	100		6.53	0.19	6.79	0.26	0.26	0.466491	100	66
1456046_at	CD93 antigen	AV319144	17064	gb:AV319144 /DB_XREF=gi:16394810 /DB_XREF=AV319144 /CLONE=6030404G09 /FEA=EST /CNT=36 /TID=Mm.69004.1 /TIER=Stack /STK=18 /UG=Mm.69004 /UG_TITLE=ESTs, Weakly similar to TYROSINE-PROTEIN KINASE JAK3 (M.musculus)	8.12	0.3	7.05	0.19	-1.07	0.021996	100	100		7.33	0.25	7.29	0.14	-0.04	0.892053	100	100		6.25	0.17	6.64	0.3	0.38	0.347268	100	100
1424376_at	CDC42 effector protein (Rho GTPase binding) 1	BC016250	104445	gb:BC016250.1 /DB_XREF=gi:16740755 /FEA=FLmRNA /CNT=114 /TID=Mm.30075.1 /TIER=FL+Stack /STK=35 /UG=Mm.30075 /LL=69811 /UG_GENE=1810058K22Rik /DEF=Mus musculus, RIKEN cDNA 1810058K22 gene, clone MGC:28884 IMAGE:4910994, mRNA, complete cds. /PROD=RIKEN cDNA 1810058K22 gene /FL=gb:BC016250.1	7.39	0.04	6.94	0.1	-0.45	0.012584	100	100		7.32	0.12	7.12	0.08	-0.2	0.249447	100	100		8.4	0.17	7.11	0.13	-1.28	0.005245	100	100
1436530_at	CDNA clone MGC:107680 IMAGE:6766535	AA666504		gb:AA666504 /DB_XREF=gi:2625205 /DB_XREF=vm48f01.r1 /CLONE=IMAGE:1001497 /FEA=EST /CNT=16 /TID=Mm.24097.1 /TIER=Stack /STK=8 /UG=Mm.24097 /UG_TITLE=ESTs, Weakly similar to S61553 probable proteinase inhibitor wdnm1 precursor - mouse (M.musculus)	8.8	0.1	6.86	0.14	-1.94	5.6e-05	100	0		11.09	0.13	9.55	0.43	-1.54	0.057942	100	100		10.86	0.17	9.33	0.2	-1.54	0.004522	100	100
1438278_a_at	cDNA sequence BC003993	BB532946	80744	gb:BB532946 /DB_XREF=gi:9584875 /DB_XREF=BB532946 /CLONE=E030027I05 /FEA=EST /CNT=13 /TID=Mm.28717.3 /TIER=Stack /STK=11 /UG=Mm.28717 /LL=80744 /UG_GENE=BC003993 /UG_TITLE=hypothetical protein, MGC:7531	7.34	0.04	7.84	0.38	0.5	0.285416	100	100		7.57	0.14	8.9	0.11	1.33	0.002124	100	100		8.06	0.09	7.5	0.16	-0.56	0.049177	100	100
1443827_x_at	cDNA sequence BC004044	BB375974	80752	gb:BB375974 /DB_XREF=gi:9088788 /DB_XREF=BB375974 /CLONE=C130083D14 /FEA=EST /CNT=3 /TID=Mm.127111.1 /TIER=ConsEnd /STK=3 /UG=Mm.127111 /UG_TITLE=ESTs	7.25	0.11	6.17	0.33	-1.07	0.04126	100	100		5.79	0.24	5.61	0.13	-0.19	0.538332	100	66		5.26	0.24	5.22	0.38	-0.05	0.92189	100	100
1425002_at	cDNA sequence BC010462	BC010462	209588	gb:BC010462.1 /DB_XREF=gi:14714644 /FEA=FLmRNA /CNT=25 /TID=Mm.69553.1 /TIER=FL+Stack /STK=9 /UG=Mm.69553 /DEF=Mus musculus, Similar to secreted and transmembrane 1, clone MGC:7970 IMAGE:3585040, mRNA, complete cds. /PROD=Similar to secreted and transmembrane 1 /FL=gb:BC010462.1	8.64	0.18	7.74	0.28	-0.9	0.041228	100	100		9.3	0.12	7.86	0.17	-1.44	0.003614	100	100		9.26	0.24	7.61	0.07	-1.65	0.014394	100	100
1451601_a_at	cDNA sequence BC011467	BC025823	216892	gb:BC025823.1 /DB_XREF=gi:19388014 /FEA=FLmRNA /CNT=42 /TID=Mm.212812.1 /TIER=FL /STK=5 /UG=Mm.212812 /DEF=Mus musculus, similar to spinster-like protein, clone MGC:37865 IMAGE:5100525, mRNA, complete cds. /PROD=similar to spinster-like protein /FL=gb:BC025823.1	6.99	0.14	7.02	0.16	0.03	0.89865	100	100		6.66	0.03	6.88	0.14	0.22	0.251355	100	100		8.64	0.3	7.14	0.13	-1.5	0.023275	100	100
1457619_at	cDNA sequence BC015286	BB743970	234669	gb:BB743970 /DB_XREF=gi:16146975 /DB_XREF=BB743970 /CLONE=F520015D01 /FEA=EST /CNT=4 /TID=Mm.117410.1 /TIER=ConsEnd /STK=4 /UG=Mm.117410 /UG_TITLE=ESTs, Weakly similar to ESTM MOUSE LIVER CARBOXYLESTERASE PRECURSOR (M.musculus)	10.04	0.24	9.6	0.27	-0.43	0.274503	100	100		8.44	0.22	8.28	0.14	-0.17	0.558263	100	66		6.55	0.25	8.38	0.3	1.83	0.010473	66	66
1425069_at	cDNA sequence BC018285	BC018285	223706	gb:BC018285.1 /DB_XREF=gi:17390671 /FEA=FLmRNA /CNT=18 /TID=Mm.190390.1 /TIER=FL /STK=7 /UG=Mm.190390 /DEF=Mus musculus, Similar to cytochrome P450, 2d10, clone MGC:18824 IMAGE:4207630, mRNA, complete cds. /PROD=Similar to cytochrome P450, 2d10 /FL=gb:BC018285.1	11.27	0.26	11.21	0.09	-0.06	0.844109	100	100		10.53	0.25	10.56	0.17	0.03	0.920018	100	100		8.15	0.59	10.14	0.28	2	0.059309	100	100
1427451_a_at	cDNA sequence BC018473	AF118272	193217	gb:AF118272.1 /DB_XREF=gi:4580978 /FEA=mRNA /CNT=16 /TID=Mm.100084.1 /TIER=ConsEnd /STK=0 /UG=Mm.100084 /LL=193217 /UG_GENE=LOC193217 /UG_TITLE=hitchhiker-1 /DEF=Mus musculus hitchhiker-1 mRNA, complete sequence.	5.61	0.1	6.44	0.16	0.83	0.007192	0	75		5.69	0.01	6.3	0.09	0.61	0.01916	0	66		5.62	0.06	7.25	0.16	1.63	0.004657	0	100
1425704_at	cDNA sequence BC022224	BC022224	192970	gb:BC022224.1 /DB_XREF=gi:18490589 /FEA=FLmRNA /CNT=10 /TID=Mm.192213.1 /TIER=FL /STK=1 /UG=Mm.192213 /DEF=Mus musculus, Similar to hypothetical protein MGC4172, clone MGC:18716 IMAGE:4219994, mRNA, complete cds. /PROD=Similar to hypothetical protein MGC4172 /FL=gb:BC022224.1	9.92	0.13	10.17	0.07	0.25	0.130366	100	100		9.49	0.01	9.62	0.05	0.13	0.117205	100	100		7.85	0.13	9.65	0.34	1.8	0.02275	100	100
1440094_at	cDNA sequence BC030870	AV371344	407795	gb:AV371344 /DB_XREF=gi:16397848 /DB_XREF=AV371344 /CLONE=9030413G09 /FEA=EST /CNT=6 /TID=Mm.25686.1 /TIER=ConsEnd /STK=6 /UG=Mm.25686 /UG_TITLE=ESTs	10.88	0.07	11.01	0.1	0.13	0.311373	100	100		11.37	0.09	11.41	0.09	0.05	0.720867	100	100		10.1	0.2	11.43	0.06	1.32	0.016155	100	100
1459904_at	cDNA sequence BC030870	BF582044	407795	gb:BF582044 /DB_XREF=gi:11655665 /DB_XREF=602099313F1 /CLONE=IMAGE:4219106 /FEA=EST /CNT=11 /TID=Mm.25686.2 /TIER=ConsEnd /STK=0 /UG=Mm.25686 /UG_TITLE=ESTs	10.74	0.12	11	0.28	0.26	0.44681	100	100		11.81	0.11	11.88	0.08	0.07	0.636308	100	100		10.32	0.26	11.64	0.11	1.32	0.024256	100	100
1427352_at	cDNA sequence BC031593	BC019155	223917	gb:BC019155.1 /DB_XREF=gi:17512383 /FEA=mRNA /CNT=24 /TID=Mm.162744.1 /TIER=ConsEnd /STK=6 /UG=Mm.162744 /DEF=Mus musculus, Similar to keratin 6A, clone IMAGE:5065687, mRNA, partial cds. /PROD=Similar to keratin 6A	6.31	0.18	7.31	0.71	1	0.257101	100	75		5.97	0.07	6.98	0.87	1.01	0.365805	66	100		7.12	0.41	7.06	0.67	-0.06	0.94476	100	100
1440218_at	cDNA sequence BC040758	BB745015	268663	gb:BB745015 /DB_XREF=gi:16147954 /DB_XREF=BB745015 /CLONE=F530006B09 /FEA=EST /CNT=12 /TID=Mm.197409.1 /TIER=ConsEnd /STK=5 /UG=Mm.197409 /UG_TITLE=ESTs, Weakly similar to protocadherin LKC precursor (Homo sapiens) (H.sapiens)	11.63	0.06	11.64	0.15	0.01	0.93249	100	100		10.33	0.11	10.11	0.11	-0.22	0.22727	100	100		9.34	0.2	10.53	0.37	1.2	0.061737	100	100
1435069_at	cDNA sequence BC064078	AW493518	408064	gb:AW493518 /DB_XREF=gi:7063799 /DB_XREF=UI-M-BH3-aud-c-01-0-UI.s1 /CLONE=UI-M-BH3-aud-c-01-0-UI /FEA=EST /CNT=48 /TID=Mm.34689.1 /TIER=Stack /STK=20 /UG=Mm.34689 /UG_TITLE=ESTs	6.92	0.1	7.35	0.49	0.43	0.445512	100	100		7.22	0.1	8.61	0.61	1.39	0.147958	100	100		7.5	0.16	7.59	0.53	0.09	0.879032	100	100
1444632_at	cDNA sequence BC064078	BF658882	408064	gb:BF658882 /DB_XREF=gi:11924016 /DB_XREF=maa97g08.x1 /CLONE=IMAGE:3824846 /FEA=EST /CNT=5 /TID=Mm.73307.1 /TIER=ConsEnd /STK=2 /UG=Mm.73307 /UG_TITLE=ESTs	5.68	0.11	6.23	0.26	0.55	0.117165	80	75		5.67	0.03	6.94	0.58	1.27	0.160674	66	100		5.93	0.05	6.32	0.46	0.39	0.485802	100	66
1436271_at	cDNA sequence BC085284 /// similar to apolipoprotein L, 3 (predicted)	BE687174	278679 /// 666348	gb:BE687174 /DB_XREF=gi:10074798 /DB_XREF=uv99h10.x1 /CLONE=IMAGE:3415363 /FEA=EST /CNT=15 /TID=Mm.32407.1 /TIER=Stack /STK=10 /UG=Mm.32407 /UG_TITLE=ESTs	4.4	0.07	5.17	0.23	0.77	0.036431	20	25		4.29	0.19	6.03	0.16	1.74	0.002291	0	100		4.55	0.15	5.06	0.33	0.51	0.259432	33	33
1436696_x_at	CEA-related cell adhesion molecule 11	AV038436	66996	gb:AV038436 /DB_XREF=gi:4858101 /DB_XREF=AV038436 /CLONE=1600029N05 /FEA=EST /CNT=8 /TID=Mm.36666.3 /TIER=Stack /STK=8 /UG=Mm.36666 /LL=66996 /UG_GENE=Ceacam11 /UG_TITLE=CEA-related cell adhesion molecule 11	2.29	0.27	2.54	0.53	0.24	0.700138	20	0		2.02	0.16	2.47	0.48	0.45	0.448496	0	0		3.17	0.22	1.61	0.81	-1.55	0.190836	0	0
1416777_at	CEA-related cell adhesion molecule 12	NM_026087	67315	gb:NM_026087.1 /DB_XREF=gi:13385587 /GEN=Ceacam12 /FEA=FLmRNA /CNT=79 /TID=Mm.46089.1 /TIER=FL+Stack /STK=70 /UG=Mm.46089 /LL=67315 /DEF=Mus musculus CEA-related cell adhesion molecule 12 (Ceacam12), mRNA. /PROD=RIKEN cDNA 1600031J20 /FL=gb:NM_026087.1	4.39	0.09	4.51	0.08	0.12	0.361824	80	50		5.19	0.17	4.95	0.21	-0.24	0.438037	100	100		6.53	0.25	8.23	0.23	1.71	0.00768	100	100
1430383_at	CEA-related cell adhesion molecule 20	AU022382	71601	gb:AU022382 /DB_XREF=gi:3387341 /DB_XREF=AU022382 /CLONE=J0413C03 /FEA=mRNA /CNT=6 /TID=Mm.98097.1 /TIER=ConsEnd /STK=2 /UG=Mm.98097 /LL=71601 /UG_GENE=9130012D09Rik /UG_TITLE=RIKEN cDNA 9130012D09 gene	10.63	0.12	11.09	0.09	0.46	0.022481	100	100		10.67	0.1	10.78	0.11	0.11	0.48503	100	100		7.58	0.35	10.19	0.42	2.6	0.009521	100	100
1418976_s_at	cell death-inducing DNA fragmentation factor, alpha subunit-like effector B	NM_009894	12684	gb:NM_009894.1 /DB_XREF=gi:6753421 /GEN=Cideb /FEA=FLmRNA /CNT=56 /TID=Mm.10737.1 /TIER=FL+Stack /STK=15 /UG=Mm.10737 /LL=12684 /DEF=Mus musculus cell death-inducing DNA fragmentation factor, alpha subunit-like effector B (Cideb), mRNA. /PROD=cell death-inducing DNA fragmentation factor,alpha subunit-like effector B /FL=gb:NM_009894.1 gb:BC012664.1 gb:AF041377.1	10.39	0.13	10.28	0.08	-0.11	0.478891	100	100		10.5	0.13	10.44	0.06	-0.06	0.703661	100	100		8.63	0.37	10.54	0.25	1.91	0.016566	100	100
1415947_at	cellular repressor of E1A-stimulated genes 1	BC027426	433375	gb:NM_011804.1 /DB_XREF=gi:6753519 /GEN=Creg /FEA=FLmRNA /CNT=313 /TID=Mm.459.1 /TIER=FL+Stack /STK=161 /UG=Mm.459 /LL=23850 /DEF=Mus musculus cellular repressor of E1A-stimulated genes (Creg), mRNA. /PROD=cellular repressor of E1A-stimulated genes /FL=gb:NM_011804.1 gb:AF084524.1 gb:BC027426.1	10.39	0.05	10.23	0.07	-0.15	0.145779	100	100		9.74	0.09	9.62	0.07	-0.12	0.374447	100	100		10.63	0.02	9.43	0.18	-1.2	0.021221	100	100
1415948_at	cellular repressor of E1A-stimulated genes 1	BC027426	433375	gb:BC027426.1 /DB_XREF=gi:20071654 /FEA=FLmRNA /CNT=313 /TID=Mm.459.1 /TIER=FL+Stack /STK=33 /UG=Mm.459 /LL=23850 /UG_GENE=Creg /DEF=Mus musculus, cellular repressor of E1A-stimulated genes, clone MGC:36084 IMAGE:3670649, mRNA, complete cds. /PROD=cellular repressor of E1A-stimulated genes /FL=gb:NM_011804.1 gb:AF084524.1 gb:BC027426.1	9.91	0.09	10.46	0.06	0.55	0.001306	100	100		9.18	0.05	9.59	0.08	0.41	0.021279	100	100		10.09	0.02	8.85	0.15	-1.23	0.012829	100	100
1436037_at	ceramide kinase-like	BB205589	228094	gb:BB205589 /DB_XREF=gi:16351997 /DB_XREF=BB205589 /CLONE=A430066O12 /FEA=EST /CNT=30 /TID=Mm.122709.1 /TIER=Stack /STK=11 /UG=Mm.122709 /UG_TITLE=ESTs	6.49	0.12	7.86	0.23	1.38	0.003627	60	100		6.18	0.07	7.65	0.19	1.46	0.008894	0	100		5.89	0.02	7.07	0.16	1.18	0.017881	0	100
1450677_at	checkpoint kinase 1 homolog (S. pombe)	NM_007691	12649	gb:NM_007691.1 /DB_XREF=gi:6680929 /GEN=Chek1 /FEA=FLmRNA /CNT=139 /TID=Mm.16753.1 /TIER=FL+Stack /STK=29 /UG=Mm.16753 /LL=12649 /DEF=Mus musculus checkpoint kinase 1 homolog (S. pombe) (Chek1), mRNA. /PROD=checkpoint kinase 1 homolog (S. pombe) /FL=gb:NM_007691.1 gb:AF016583.1	6.35	0.19	6.08	0.16	-0.27	0.314285	100	100		7.35	0.3	7.41	0.19	0.06	0.870947	100	100		7.88	0.15	6.84	0.35	-1.04	0.079375	100	100
1419282_at	chemokine (C-C motif) ligand 12	U50712	20293	gb:U50712.1 /DB_XREF=gi:1477581 /GEN=MCP-5 /FEA=FLmRNA /CNT=27 /TID=Mm.867.1 /TIER=FL+Stack /STK=11 /UG=Mm.867 /LL=20293 /DEF=Mus musculus monocyte chemoattractant protein-5 precursor (MCP-5) mRNA, complete cds. /PROD=monocyte chemoattractant protein-5 precursor /FL=gb:U66670.1 gb:U50712.1 gb:AF065937.1 gb:NM_011331.1 gb:AF065936.1 gb:AF065935.1 gb:AF065934.1 gb:AF065938.1	5.87	0.13	5.75	0.24	-0.12	0.686728	60	25		6.21	0.13	7.81	0.25	1.6	0.009897	33	100		5.4	0.16	5.52	0.07	0.12	0.534472	33	0
1419188_s_at	chemokine (C-C motif) ligand 27	NM_011336	20301	gb:NM_011336.1 /DB_XREF=gi:6755427 /GEN=Scya27 /FEA=FLmRNA /CNT=19 /TID=Mm.6660.1 /TIER=FL+Stack /STK=12 /UG=Mm.6660 /LL=20301 /DEF=Mus musculus small inducible cytokine A27 (Scya27), mRNA. /PROD=small inducible cytokine A27 /FL=gb:AF082392.1 gb:AF099931.1 gb:NM_011336.1 gb:AB013398.1	8.83	0.21	9.27	0.42	0.44	0.398433	100	100		7.73	0.13	9.26	0.55	1.54	0.101816	100	100		6.39	0.1	7.59	0.5	1.21	0.134446	66	100
1430375_a_at	chemokine (C-C motif) ligand 27	BE198116	20301	gb:BE198116 /DB_XREF=gi:8710285 /DB_XREF=ug79g12.x1 /CLONE=IMAGE:1548646 /FEA=mRNA /CNT=5 /TID=Mm.6660.2 /TIER=ConsEnd /STK=2 /UG=Mm.6660 /LL=20301 /UG_GENE=Scya27 /UG_TITLE=small inducible cytokine A27	7.28	0.07	7.92	0.3	0.64	0.124796	100	100		6.52	0.14	7.72	0.03	1.2	0.011686	66	100		6.58	0.14	6.12	0.27	-0.46	0.230986	66	0
1434962_x_at	chemokine (C-C motif) ligand 27	BQ174669	20301	gb:BQ174669 /DB_XREF=gi:20350161 /DB_XREF=UI-M-DJ2-bwb-i-17-0-UI.s1 /CLONE=UI-M-DJ2-bwb-i-17-0-UI /FEA=EST /CNT=25 /TID=Mm.6660.3 /TIER=Stack /STK=22 /UG=Mm.6660 /LL=20301 /UG_GENE=Scya27 /UG_TITLE=small inducible cytokine A27	6.89	0.09	7.6	0.37	0.7	0.154224	100	100		5.88	0.15	7.38	0.06	1.5	0.004008	100	100		5.95	0.01	5.39	0.19	-0.56	0.09983	100	100
1455577_at	Chemokine (C-C motif) ligand 28	BE196980	56838	gb:BE196980 /DB_XREF=gi:8709159 /DB_XREF=ug65f02.x1 /CLONE=IMAGE:1547259 /FEA=EST /CNT=42 /TID=Mm.25184.1 /TIER=Stack /STK=10 /UG=Mm.25184 /UG_TITLE=ESTs	11.68	0.12	11.56	0.2	-0.12	0.639259	100	100		11.12	0.13	11.27	0.06	0.15	0.367202	100	100		9.97	0.31	11.13	0.24	1.16	0.046201	100	100
1417266_at	chemokine (C-C motif) ligand 6	BC002073	20305	gb:BC002073.1 /DB_XREF=gi:12805224 /FEA=FLmRNA /CNT=111 /TID=Mm.137.1 /TIER=FL+Stack /STK=50 /UG=Mm.137 /LL=20305 /UG_GENE=Scya6 /DEF=Mus musculus, clone MGC:6215 IMAGE:3492808, mRNA, complete cds. /PROD=Unknown (protein for MGC:6215) /FL=gb:NM_009139.1 gb:AF128192.1 gb:AF128191.1 gb:M58004.1 gb:BC002073.1 gb:AF128190.1 gb:AF128189.1 gb:AF128188.1	12.21	0.08	10.99	0.46	-1.21	0.0759	100	100		11.97	0.05	11.93	0.19	-0.04	0.845703	100	100		10.97	0.57	10.66	0.35	-0.31	0.667474	100	100
1420249_s_at	chemokine (C-C motif) ligand 6	AV084904	20305	gb:AV084904 /DB_XREF=gi:5216352 /DB_XREF=AV084904 /CLONE=2310009A22 /FEA=EST /CNT=1 /TID=Mm.218266.1 /TIER=ConsEnd /STK=1 /UG=Mm.218266 /UG_TITLE=EST	10.78	0.1	9.43	0.49	-1.35	0.068979	100	100		10.3	0.06	10.25	0.19	-0.05	0.822524	100	100		9.5	0.61	9.12	0.31	-0.38	0.613846	100	100
1421228_at	chemokine (C-C motif) ligand 7	AF128193	20306	gb:AF128193.1 /DB_XREF=gi:6652905 /GEN=ScyA7 /FEA=FLmRNA /CNT=11 /TID=Mm.16091.1 /TIER=FL /STK=2 /UG=Mm.16091 /LL=20306 /DEF=Mus musculus strain B10.SJ small inducible cytokine A7 (ScyA7) mRNA, complete cds. /PROD=small inducible cytokine A7 /FL=gb:L04694.1 gb:AF128194.1 gb:NM_013654.1 gb:AF128193.1	5.91	0.06	5.84	0.11	-0.07	0.584562	20	50		6.98	0.17	7.5	0.38	0.52	0.312071	100	100		8.26	0.29	6.92	0.13	-1.34	0.02913	100	100
1417936_at	chemokine (C-C motif) ligand 9	AF128196	20308	gb:NM_011338.1 /DB_XREF=gi:6755433 /GEN=Scya9 /FEA=FLmRNA /CNT=72 /TID=Mm.2271.1 /TIER=FL+Stack /STK=33 /UG=Mm.2271 /LL=20308 /DEF=Mus musculus small inducible cytokine A9 (Scya9), mRNA. /PROD=small inducible cytokine A9 /FL=gb:AF128195.1 gb:AF128204.1 gb:AF128203.1 gb:AF128202.1 gb:AF128201.1 gb:U15209.1 gb:NM_011338.1 gb:U19482.1 gb:AF128200.1 gb:AF128199.1 gb:U49513.1 gb:AF128198.1 gb:AF128197…	8.72	0.12	8.08	0.36	-0.64	0.175047	100	100		9.25	0.06	8.3	0.07	-0.95	0.000463	100	100		8.75	0.28	7.73	0.33	-1.03	0.079967	100	100
1421188_at	chemokine (C-C motif) receptor 2	BB148128	12772	gb:BB148128 /DB_XREF=gi:16267740 /DB_XREF=BB148128 /CLONE=9930105N04 /FEA=FLmRNA /CNT=31 /TID=Mm.6272.1 /TIER=ConsEnd /STK=1 /UG=Mm.6272 /LL=12772 /UG_GENE=Cmkbr2 /UG_TITLE=chemokine (C-C) receptor 2 /FL=gb:U51717.1 gb:NM_009915.1 gb:U56819.1 gb:U47035.1	7.19	0.21	6.52	0.12	-0.67	0.031181	100	100		8.25	0.56	8.32	0.19	0.07	0.919109	100	100		6.34	0.59	7.48	0.68	1.15	0.269928	66	100
1419209_at	chemokine (C-X-C motif) ligand 1	NM_008176	14825	gb:NM_008176.1 /DB_XREF=gi:6680108 /GEN=Gro1 /FEA=FLmRNA /CNT=19 /TID=Mm.21013.1 /TIER=FL+Stack /STK=12 /UG=Mm.21013 /LL=14825 /DEF=Mus musculus GRO1 oncogene (Gro1), mRNA. /PROD=GRO1 oncogene /FL=gb:NM_008176.1 gb:J04596.1	5.35	0.03	5.39	0.16	0.04	0.802889	80	100		7.34	0.06	8.74	0.33	1.4	0.048483	100	100		8.44	0.3	7.75	0.45	-0.69	0.281813	100	100
1457644_s_at	chemokine (C-X-C motif) ligand 1	BB554288	14825	gb:BB554288 /DB_XREF=gi:9640654 /DB_XREF=BB554288 /CLONE=E330012K12 /FEA=EST /CNT=4 /TID=Mm.149204.1 /TIER=ConsEnd /STK=4 /UG=Mm.149204 /UG_TITLE=ESTs	7.02	0.02	7.09	0.08	0.08	0.396164	80	100		8.11	0.08	9.17	0.22	1.07	0.026189	100	100		8.87	0.3	8.38	0.35	-0.49	0.352794	100	100
1418930_at	chemokine (C-X-C motif) ligand 10	NM_021274	15945	gb:NM_021274.1 /DB_XREF=gi:10946575 /GEN=Scyb10 /FEA=FLmRNA /CNT=36 /TID=Mm.877.1 /TIER=FL+Stack /STK=16 /UG=Mm.877 /LL=15945 /DEF=Mus musculus small inducible cytokine B subfamily (Cys-X-Cys), member 10 (Scyb10), mRNA. /PROD=small inducible cytokine B subfamily(Cys-X-Cys), member 10 /FL=gb:AF227743.1 gb:NM_021274.1 gb:M86829.1 gb:M33266.1	6.19	0.12	6.2	0.14	0	0.979556	40	75		8.26	0.2	10.28	0.59	2.03	0.06338	100	100		8.64	0.44	7.44	0.34	-1.2	0.100834	100	100
1419697_at	chemokine (C-X-C motif) ligand 11	NM_019494	56066	gb:AF136449.1 /DB_XREF=gi:8777612 /GEN=Scyb11 /FEA=FLmRNA /CNT=16 /TID=Mm.131723.1 /TIER=FL /STK=7 /UG=Mm.131723 /LL=56066 /DEF=Mus musculus SCYB11 (Scyb11) mRNA, complete cds. /PROD=SCYB11 /FL=gb:NM_019494.1 gb:AF178672.1 gb:AF179872.1 gb:AF136449.1 gb:BC025903.1	5.05	0.06	4.96	0.15	-0.08	0.646493	20	25		8.22	0.32	9.57	0.44	1.35	0.071688	100	100		8.23	0.23	6.64	0.53	-1.59	0.077975	100	100
1449195_s_at	chemokine (C-X-C motif) ligand 16	BC019961	66102	gb:BC019961.1 /DB_XREF=gi:18043283 /FEA=FLmRNA /CNT=54 /TID=Mm.46424.1 /TIER=FL+Stack /STK=19 /UG=Mm.46424 /LL=66102 /UG_GENE=Cxcl16 /DEF=Mus musculus, Cxc chemokine ligand 16, clone MGC:28190 IMAGE:3988542, mRNA, complete cds. /PROD=Cxc chemokine ligand 16 /FL=gb:NM_023158.2 gb:AF301017.1 gb:BC019961.1 gb:AF277001.1	7.89	0.14	8.03	0.08	0.14	0.409551	100	100		8.15	0.14	7.86	0.08	-0.29	0.166554	100	100		9.06	0.1	7.99	0.01	-1.06	0.007017	100	100
1449984_at	chemokine (C-X-C motif) ligand 2	NM_009140	20310	gb:NM_009140.1 /DB_XREF=gi:6677884 /GEN=Scyb2 /FEA=FLmRNA /CNT=4 /TID=Mm.4979.1 /TIER=FL /STK=3 /UG=Mm.4979 /LL=20310 /DEF=Mus musculus small inducible cytokine subfamily, member 2 (Scyb2), mRNA. /PROD=small inducible cytokine subfamily, member 2 /FL=gb:NM_009140.1	4.29	0.14	4.18	0.22	-0.1	0.708829	80	75		6.27	0.09	6.98	0.27	0.7	0.113522	100	100		8.63	0.57	6.78	0.36	-1.84	0.062099	100	100
1448995_at	chemokine (C-X-C motif) ligand 4	NM_019932	56744	gb:NM_019932.1 /DB_XREF=gi:9910485 /GEN=Pf4 /FEA=FLmRNA /CNT=47 /TID=Mm.23905.1 /TIER=FL+Stack /STK=28 /UG=Mm.23905 /LL=56744 /DEF=Mus musculus platelet factor 4 (Pf4), mRNA. /PROD=platelet factor 4 /FL=gb:AB017491.2 gb:NM_019932.1	9.53	0.32	7.8	0.37	-1.73	0.010517	100	100		8.65	0.24	8.63	0.08	-0.02	0.936904	100	100		7.23	0.25	7.34	0.12	0.11	0.718389	100	100
1419728_at	chemokine (C-X-C motif) ligand 5	NM_009141	20311	gb:NM_009141.1 /DB_XREF=gi:6677886 /GEN=Scyb5 /FEA=FLmRNA /CNT=12 /TID=Mm.4660.1 /TIER=FL /STK=7 /UG=Mm.4660 /LL=20311 /DEF=Mus musculus small inducible cytokine B subfamily, member 5 (Scyb5), mRNA. /PROD=small inducible cytokine B subfamily, member 5 /FL=gb:BC024392.1 gb:U27267.1 gb:NM_009141.1	5.11	0.54	5.45	1.01	0.34	0.780502	60	50		7.56	0.16	7.29	0.39	-0.27	0.566852	100	100		9.33	0.27	8.13	0.27	-1.2	0.034794	100	100
1418480_at	chemokine (C-X-C motif) ligand 7	NM_023785	57349	gb:NM_023785.1 /DB_XREF=gi:12963822 /GEN=Ppbp /FEA=FLmRNA /CNT=41 /TID=Mm.157750.1 /TIER=FL+Stack /STK=23 /UG=Mm.157750 /LL=57349 /DEF=Mus musculus pro-platelet basic protein (Ppbp), mRNA. /PROD=pro-platelet basic protein /FL=gb:AB042817.1 gb:AF219112.1 gb:NM_023785.1 gb:AF278700.1	7.09	0.89	7.69	1.55	0.6	0.750484	60	75		5.07	0.04	6.87	0.92	1.81	0.187112	66	66		8.28	0.43	6.9	0.88	-1.37	0.257287	100	100
1422812_at	chemokine (C-X-C motif) receptor 6	NM_030712	80901	gb:NM_030712.1 /DB_XREF=gi:13507657 /GEN=Cxcr6 /FEA=FLmRNA /CNT=20 /TID=Mm.124289.1 /TIER=FL+Stack /STK=11 /UG=Mm.124289 /LL=80901 /DEF=Mus musculus chemokine (C-X-C) receptor 6 (Cxcr6), mRNA. /PROD=chemokine (C-X-C) receptor 6 /FL=gb:AF305709.1 gb:NM_030712.1	6.1	0.23	6.04	0.11	-0.06	0.822474	80	100		6.43	0.29	6.8	0.28	0.37	0.413999	100	100		5.01	0.24	6.14	0.57	1.13	0.179016	0	33
1417625_s_at	chemokine orphan receptor 1	BC015254	12778	gb:BC015254.1 /DB_XREF=gi:15929639 /FEA=FLmRNA /CNT=72 /TID=Mm.6522.1 /TIER=FL+Stack /STK=40 /UG=Mm.6522 /LL=12778 /UG_GENE=Cmkor1 /DEF=Mus musculus, chemokine orphan receptor 1, clone MGC:18378 IMAGE:4242244, mRNA, complete cds. /PROD=chemokine orphan receptor 1 /FL=gb:BC015254.1 gb:NM_007722.1 gb:AF000236.1	9.17	0.32	8.15	0.33	-1.02	0.063287	100	100		8.54	0.22	8.43	0.23	-0.11	0.750538	100	100		8.94	0.24	7.38	0.26	-1.56	0.012202	100	100
1428574_a_at	chimerin (chimaerin) 2	AK006398	69993	gb:AK006398.1 /DB_XREF=gi:12839479 /FEA=mRNA /CNT=97 /TID=Mm.34715.2 /TIER=Stack /STK=28 /UG=Mm.34715 /LL=69993 /UG_GENE=1700026N20Rik /UG_TITLE=RIKEN cDNA 1700026N20 gene /DEF=Mus musculus adult male testis cDNA, RIKEN full-length enriched library, clone:1700026N20:BETA CHIMAERIN, full insert sequence.	5.26	0.12	5.55	0.21	0.29	0.285397	80	100		5.54	0.3	5.72	0.33	0.18	0.71032	100	100		6.58	0.08	5.22	0.14	-1.36	0.002611	100	66
1449248_at	chloride channel 2	NM_009900	12724	gb:NM_009900.1 /DB_XREF=gi:6753431 /GEN=Clcn2 /FEA=FLmRNA /CNT=40 /TID=Mm.177761.1 /TIER=FL+Stack /STK=17 /UG=Mm.177761 /LL=12724 /DEF=Mus musculus chloride channel 2 (Clcn2), mRNA. /PROD=chloride channel 2 /FL=gb:AF097415.1 gb:AF139724.1 gb:NM_009900.1	9.61	0.12	9.35	0.11	-0.26	0.15957	100	100		9.42	0.07	9.21	0.15	-0.21	0.300483	100	100		8.06	0.05	9.15	0.33	1.09	0.075602	100	100
1416306_at	chloride channel calcium activated 3	NM_017474	23844	gb:NM_017474.1 /DB_XREF=gi:8567335 /GEN=Clca3 /FEA=FLmRNA /CNT=164 /TID=Mm.6594.1 /TIER=FL+Stack /STK=100 /UG=Mm.6594 /LL=23844 /DEF=Mus musculus chloride channel calcium activated 3 (Clca3), mRNA. /PROD=chloride channel calcium activated 3 /FL=gb:NM_017474.1 gb:AB017156.1	13.68	0.15	13.63	0.24	-0.04	0.883413	100	100		13.17	0.12	13.82	0.26	0.65	0.11362	100	100		9.84	1.05	12.9	0.38	3.06	0.086656	100	100
1459889_at	chloride channel calcium activated 3	AV373372	23844	gb:AV373372 /DB_XREF=gi:15406843 /DB_XREF=AV373372 /CLONE=9030623F02 /FEA=EST /CNT=3 /TID=Mm.97893.1 /TIER=ConsEnd /STK=1 /UG=Mm.97893 /UG_TITLE=ESTs	7.93	0.3	8.63	0.8	0.69	0.46256	100	100		6.8	0.19	8.74	0.88	1.94	0.15432	100	100		5.36	0.33	7	0.19	1.64	0.020119	100	100
1451823_at	chloride channel calcium activated 4	AY008277	229927	gb:AY008277.1 /DB_XREF=gi:15822538 /FEA=FLmRNA /CNT=7 /TID=Mm.205462.1 /TIER=FL /STK=1 /UG=Mm.205462 /LL=229927 /UG_GENE=Clca4 /DEF=Mus musculus calcium-activated chloride channel CLCA4 mRNA, complete cds. /PROD=calcium-activated chloride channel CLCA4 /FL=gb:AY008277.1	9.79	0.18	8.65	0.41	-1.15	0.0592	100	100		12.37	0.2	12.19	0.19	-0.18	0.564485	100	100		11.52	0.1	11.93	0.2	0.41	0.166901	100	100
1439727_at	chloride channel calcium activated 6 /// expressed sequence AI747448	AV375098	99663 /// 99709	gb:AV375098 /DB_XREF=gi:15412276 /DB_XREF=AV375098 /CLONE=9130020L07 /FEA=EST /CNT=7 /TID=Mm.42333.1 /TIER=ConsEnd /STK=7 /UG=Mm.42333 /LL=99663 /UG_GENE=AI504701 /UG_TITLE=expressed sequence AI504701	11.49	0.27	10.29	0.12	-1.2	0.008301	100	100		12.51	0.04	11.08	0.45	-1.43	0.085232	100	100		7.85	0.86	10.26	0.43	2.41	0.088009	100	100
1447394_at	chloride channel calcium activated 6 /// expressed sequence AI747448 /// similar to chloride channel calcium activated 6	BB750818	622139 /// 99663 /// 99709	gb:BB750818 /DB_XREF=gi:16155054 /DB_XREF=BB750818 /CLONE=G130202I11 /FEA=EST /CNT=2 /TID=Mm.42333.2 /TIER=ConsEnd /STK=2 /UG=Mm.42333 /LL=99663 /UG_GENE=AI504701 /UG_TITLE=expressed sequence AI504701	6.88	0.29	6.25	0.5	-0.63	0.325399	80	75		11.62	0.07	11.57	0.16	-0.06	0.777341	100	100		7.9	0.97	10.5	0.4	2.6	0.099921	100	100
1431261_at	chloride intracellular channel 5	BB610000	224796	gb:BB610000 /DB_XREF=gi:16451638 /DB_XREF=BB610000 /CLONE=1200018I03 /FEA=mRNA /CNT=8 /TID=Mm.54148.1 /TIER=ConsEnd /STK=0 /UG=Mm.54148 /LL=70662 /UG_GENE=5730531E12Rik /UG_TITLE=RIKEN cDNA 5730531E12 gene	7.38	0.23	7.78	0.35	0.4	0.383233	100	100		9.13	0.18	9.27	0.11	0.14	0.536821	100	100		6.96	0.43	8.28	0.5	1.32	0.1164	100	100
1439505_at	chloride intracellular channel 5	AA210377	224796	gb:AA210377 /DB_XREF=gi:1807624 /DB_XREF=mu72d07.r1 /CLONE=IMAGE:644941 /FEA=EST /CNT=11 /TID=Mm.69166.1 /TIER=ConsEnd /STK=7 /UG=Mm.69166 /UG_TITLE=ESTs	10.53	0.1	10.7	0.17	0.17	0.435966	100	100		10.42	0.31	10.64	0.11	0.22	0.556658	100	100		8.72	0.22	10.24	0.43	1.52	0.052231	100	100
1456873_at	chloride intracellular channel 5	BB236747	224796	gb:BB236747 /DB_XREF=gi:8916283 /DB_XREF=BB236747 /CLONE=A630060P09 /FEA=EST /CNT=18 /TID=Mm.37666.1 /TIER=ConsEnd /STK=6 /UG=Mm.37666 /UG_TITLE=ESTs	10.97	0.1	11.12	0.12	0.14	0.400315	100	100		11.3	0.29	11.39	0.05	0.09	0.779397	100	100		9.45	0.29	10.98	0.4	1.53	0.041221	100	100
1458381_at	chloride intracellular channel 5	BB028501	224796	gb:BB028501 /DB_XREF=gi:16258081 /DB_XREF=BB028501 /CLONE=5430407J11 /FEA=EST /CNT=9 /TID=Mm.110849.1 /TIER=ConsEnd /STK=2 /UG=Mm.110849 /UG_TITLE=ESTs	9.63	0.19	10.01	0.19	0.38	0.202897	100	100		10.67	0.25	10.82	0.08	0.15	0.617262	100	100		8.57	0.41	10.17	0.48	1.61	0.064894	100	100
1435446_a_at	choline phosphotransferase 1	BF180212	212862	gb:BF180212 /DB_XREF=gi:11058354 /DB_XREF=601808485F1 /CLONE=IMAGE:4039388 /FEA=EST /CNT=29 /TID=Mm.21754.3 /TIER=Stack /STK=16 /UG=Mm.21754 /UG_TITLE=Mus musculus 10 day old male pancreas cDNA, RIKEN full-length enriched library, clone:1810073D20:synaptonemal complex protein 3, full insert sequence	10.71	0.06	10.6	0.05	-0.11	0.174754	100	100		9.88	0.1	10.16	0.05	0.28	0.080738	100	100		8.53	0.29	9.82	0.2	1.29	0.027093	100	100
1455901_at	choline phosphotransferase 1	AI642069	212862	gb:AI642069 /DB_XREF=gi:4720544 /DB_XREF=ub75d10.x1 /CLONE=IMAGE:1383571 /FEA=EST /CNT=121 /TID=Mm.21754.4 /TIER=Stack /STK=27 /UG=Mm.21754 /UG_TITLE=Mus musculus 10 day old male pancreas cDNA, RIKEN full-length enriched library, clone:1810073D20:synaptonemal complex protein 3, full insert sequence	9.19	0.11	9.27	0.18	0.08	0.705471	100	100		8.6	0.21	9	0.07	0.4	0.188182	100	100		7	0.34	8.28	0.2	1.28	0.042793	100	100
1451440_at	chondrolectin	AF311699	246048	gb:AF311699.1 /DB_XREF=gi:17979838 /FEA=FLmRNA /CNT=25 /TID=Mm.77895.1 /TIER=FL+Stack /STK=20 /UG=Mm.77895 /LL=246048 /UG_GENE=Chodl /DEF=Mus musculus c-type lectin protein MT75 mRNA, complete cds. /PROD=c-type lectin protein MT75 /FL=gb:AF311699.1	6.79	0.23	7.1	0.35	0.31	0.488105	100	100		5.97	0.16	6.49	0.15	0.51	0.083984	100	100		10.21	0.35	7.29	0.44	-2.92	0.007379	100	100
1428466_at	chromodomain helicase DNA binding protein 3	AK011183	216848	gb:AK011183.1 /DB_XREF=gi:12847139 /FEA=mRNA /CNT=83 /TID=Mm.178246.1 /TIER=Stack /STK=40 /UG=Mm.178246 /LL=72450 /UG_GENE=2600010P09Rik /UG_TITLE=RIKEN cDNA 2600010P09 gene /DEF=Mus musculus 10 days embryo whole body cDNA, RIKEN full-length enriched library, clone:2600010P09:homolog to ZINC-FINGER HELICASE, full insert sequence.	8.89	0.1	9.95	0.1	1.06	0.000139	100	100		8.15	0.08	9.38	0.03	1.22	0.00152	100	100		8.64	0.01	9.14	0.05	0.51	0.00506	100	100
1415885_at	chromogranin B	NM_007694	12653	gb:NM_007694.1 /DB_XREF=gi:6680933 /GEN=Chgb /FEA=FLmRNA /CNT=226 /TID=Mm.1339.1 /TIER=FL+Stack /STK=184 /UG=Mm.1339 /LL=12653 /DEF=Mus musculus chromogranin B (Chgb), mRNA. /PROD=chromogranin B /FL=gb:NM_007694.1 gb:BC014736.1	11.63	0.07	10.62	0.29	-1	0.03893	100	100		11.19	0.04	11.15	0.1	-0.04	0.738542	100	100		9.37	0.33	9.93	0.34	0.56	0.302534	100	100
1434747_at	chymotrypsin C (caldecrin)	BI963522	76701	gb:BI963522 /DB_XREF=gi:16337927 /DB_XREF=id30f09.x1 /CLONE=IMAGE:5664904 /FEA=EST /CNT=85 /TID=Mm.2131.2 /TIER=Stack /STK=25 /UG=Mm.2131 /LL=109901 /UG_GENE=Ela1 /UG_TITLE=elastase 1, pancreatic	6.83	0.06	8.12	1.31	1.29	0.398067	40	25		6.98	0.03	6.85	0.03	-0.13	0.033834	33	0		6.85	0.06	6.95	0.01	0.1	0.236177	33	0
1431763_a_at	chymotrypsin-like	AK003074	109660	gb:AK003074.1 /DB_XREF=gi:12833504 /FEA=mRNA /CNT=2 /TID=Mm.2745.2 /TIER=ConsEnd /STK=0 /UG=Mm.2745 /LL=109660 /UG_GENE=Ctrl /UG_TITLE=chymotrypsin-like /DEF=Mus musculus adult male spleen cDNA, RIKEN full-length enriched library, clone:0910001G08:CHYMOPASIN, full insert sequence.	7.05	0.04	8.33	1.41	1.28	0.430521	0	25		7.14	0.03	7.16	0.03	0.02	0.656943	0	66		6.97	0.05	7.06	0.03	0.09	0.231589	0	0
1448220_at	chymotrypsinogen B1	NM_025583	66473	gb:NM_025583.1 /DB_XREF=gi:13385031 /GEN=2200008D09Rik /FEA=FLmRNA /CNT=420 /TID=Mm.34374.1 /TIER=FL+Stack /STK=126 /UG=Mm.34374 /LL=66473 /DEF=Mus musculus RIKEN cDNA 2200008D09 gene (2200008D09Rik), mRNA. /PROD=RIKEN cDNA 2200008D09 /FL=gb:NM_025583.1	7.93	0.08	9.06	1.26	1.13	0.437162	0	25		8.18	0.07	8.02	0.03	-0.16	0.150148	0	33		7.85	0.07	8.07	0.06	0.22	0.081442	0	0
1438851_x_at	claudin 1	BB210412	12737	gb:BB210412 /DB_XREF=gi:8875365 /DB_XREF=BB210412 /CLONE=A430097E17 /FEA=EST /CNT=10 /TID=Mm.33669.3 /TIER=Stack /STK=9 /UG=Mm.33669 /LL=12737 /UG_GENE=Cldn1 /UG_TITLE=claudin 1	6.74	0.42	6.77	0.61	0.03	0.969246	20	0		5.46	0.28	6.1	0.86	0.64	0.54369	0	33		6.02	0.37	4.94	1.08	-1.07	0.428998	33	33
1417232_at	claudin 2	NM_016675	12738	gb:NM_016675.1 /DB_XREF=gi:7710003 /GEN=Cldn2 /FEA=FLmRNA /CNT=105 /TID=Mm.117068.1 /TIER=FL /STK=2 /UG=Mm.117068 /LL=12738 /DEF=Mus musculus claudin 2 (Cldn2), mRNA. /PROD=claudin 2 /FL=gb:AF072128.1 gb:BC015252.1 gb:NM_016675.1	8.42	0.3	7.52	0.59	-0.9	0.23661	100	100		9.64	0.12	9.83	0.03	0.18	0.264245	100	100		9.42	0.27	8.33	0.42	-1.09	0.106822	100	100
1418283_at	claudin 4	NM_009903	12740	gb:NM_009903.1 /DB_XREF=gi:6753439 /GEN=Cldn4 /FEA=FLmRNA /CNT=98 /TID=Mm.7339.1 /TIER=FL+Stack /STK=26 /UG=Mm.7339 /LL=12740 /DEF=Mus musculus claudin 4 (Cldn4), mRNA. /PROD=claudin 4 /FL=gb:AF087822.1 gb:AB000713.1 gb:NM_009903.1	9.27	0.08	8.84	0.03	-0.42	0.002992	100	100		9.09	0.14	8.6	0.12	-0.48	0.063073	100	100		11.23	0.11	9.77	0.18	-1.45	0.005003	100	100
1449091_at	claudin 8	BC003868	54420	gb:BC003868.1 /DB_XREF=gi:13278019 /FEA=FLmRNA /CNT=65 /TID=Mm.25836.1 /TIER=FL+Stack /STK=23 /UG=Mm.25836 /LL=54420 /UG_GENE=Cldn8 /DEF=Mus musculus, claudin 8, clone MGC:6620 IMAGE:3490218, mRNA, complete cds. /PROD=claudin 8 /FL=gb:BC003868.1 gb:NM_018778.1 gb:AF087826.1	11.28	0.09	11.86	0.07	0.58	0.001414	100	100		11.8	0.09	11.85	0.17	0.05	0.813817	100	100		9.32	0.35	11.4	0.34	2.07	0.013134	100	100
1437328_x_at	cleavage and polyadenylation specificity factor 3	BB206008	54451	gb:BB206008 /DB_XREF=gi:8870961 /DB_XREF=BB206008 /CLONE=A430071D07 /FEA=EST /CNT=21 /TID=Mm.28790.2 /TIER=Stack /STK=20 /UG=Mm.28790 /LL=54451 /UG_GENE=Cpsf3 /UG_TITLE=cleavage and polyadenylation specificity factor 3	1.6	0.54	2.62	0.29	1.03	0.147582	40	75		1.25	0.7	2.17	0.07	0.92	0.320409	33	0		2	0.64	2.69	0.38	0.7	0.411009	33	33
1418626_a_at	clusterin	NM_013492	12759	gb:NM_013492.1 /DB_XREF=gi:7304966 /GEN=Clu /FEA=FLmRNA /CNT=222 /TID=Mm.196344.1 /TIER=FL+Stack /STK=20 /UG=Mm.196344 /LL=12759 /DEF=Mus musculus clusterin (Clu), mRNA. /PROD=clusterin /FL=gb:D14077.1 gb:NM_013492.1 gb:L08235.1 gb:AF248057.1 gb:L05670.1	10.68	0.22	10.28	0.41	-0.4	0.430738	100	100		8.45	0.07	9.16	0.26	0.71	0.101169	100	100		11.29	0.41	8.12	0.68	-3.17	0.023685	100	66
1437458_x_at	clusterin	AV075715	12759	gb:AV075715 /DB_XREF=gi:5195543 /DB_XREF=AV075715 /CLONE=2210015B03 /FEA=EST /CNT=18 /TID=Mm.196344.5 /TIER=Stack /STK=18 /UG=Mm.196344 /LL=12759 /UG_GENE=Clu /UG_TITLE=clusterin	11.56	0.19	11.31	0.34	-0.25	0.548977	100	100		9.31	0.08	10.08	0.24	0.77	0.071352	100	100		12.1	0.33	9.2	0.71	-2.91	0.037313	100	100
1437689_x_at	clusterin	AV152288	12759	gb:AV152288 /DB_XREF=gi:5357494 /DB_XREF=AV152288 /CLONE=2900035F02 /FEA=EST /CNT=16 /TID=Mm.196344.6 /TIER=Stack /STK=15 /UG=Mm.196344 /LL=12759 /UG_GENE=Clu /UG_TITLE=clusterin	11.47	0.19	11.26	0.33	-0.2	0.625118	100	100		9.22	0.08	10.03	0.23	0.81	0.058149	100	100		12.02	0.32	9.17	0.71	-2.84	0.040054	100	100
1454849_x_at	clusterin	BB433678	12759	gb:BB433678 /DB_XREF=gi:9273405 /DB_XREF=BB433678 /CLONE=C820003B16 /FEA=EST /CNT=49 /TID=Mm.196344.4 /TIER=Stack /STK=41 /UG=Mm.196344 /LL=12759 /UG_GENE=Clu /UG_TITLE=clusterin	11.32	0.2	10.95	0.4	-0.37	0.441847	100	100		8.88	0.07	9.65	0.27	0.77	0.09386	100	100		11.93	0.38	8.77	0.78	-3.16	0.037302	100	100
1422869_at	c-mer proto-oncogene tyrosine kinase	NM_008587	17289	gb:NM_008587.1 /DB_XREF=gi:7106354 /GEN=Mer /FEA=FLmRNA /CNT=37 /TID=Mm.4582.1 /TIER=FL+Stack /STK=9 /UG=Mm.4582 /LL=17289 /DEF=Mus musculus c-mer proto-oncogene (Mer), mRNA. /PROD=c-mer proto-oncogene /FL=gb:U21301.1 gb:NM_008587.1	9.39	0.11	9.62	0.13	0.23	0.216057	100	100		7.93	0.09	8	0.1	0.07	0.626373	100	100		7.4	0.14	8.49	0.23	1.09	0.024567	100	100
1437308_s_at	coagulation factor II (thrombin) receptor	AV024285	14062	gb:AV024285 /DB_XREF=gi:4801277 /DB_XREF=AV024285 /CLONE=1200001P22 /FEA=EST /CNT=23 /TID=Mm.24816.2 /TIER=Stack /STK=20 /UG=Mm.24816 /LL=14062 /UG_GENE=F2r /UG_TITLE=coagulation factor II (thrombin) receptor	11.48	0.23	10.37	0.2	-1.11	0.008671	100	100		10.2	0.27	10.48	0.15	0.28	0.430342	100	100		8.39	0.4	9.13	0.34	0.73	0.237205	100	100
1450852_s_at	coagulation factor II (thrombin) receptor	BQ173958	14062	gb:BQ173958 /DB_XREF=gi:20349449 /DB_XREF=UI-M-DJ2-bvv-m-22-0-UI.s1 /CLONE=UI-M-DJ2-bvv-m-22-0-UI /FEA=FLmRNA /CNT=169 /TID=Mm.24816.1 /TIER=Stack /STK=87 /UG=Mm.24816 /LL=14062 /UG_GENE=F2r /UG_TITLE=coagulation factor II (thrombin) receptor /FL=gb:L03529.1 gb:NM_010169.1	10.42	0.27	9.27	0.17	-1.15	0.009815	100	100		9.12	0.25	9.51	0.16	0.39	0.264796	100	100		7.34	0.29	7.86	0.34	0.52	0.305274	100	100
1417408_at	coagulation factor III	BC024886	14066	gb:BC024886.1 /DB_XREF=gi:19353022 /FEA=FLmRNA /CNT=77 /TID=Mm.3742.1 /TIER=FL+Stack /STK=46 /UG=Mm.3742 /LL=14066 /UG_GENE=F3 /DEF=Mus musculus, coagulation factor III, clone MGC:18513 IMAGE:3591823, mRNA, complete cds. /PROD=coagulation factor III /FL=gb:BC024886.1 gb:NM_010171.1 gb:BC016397.1 gb:M57896.1 gb:M26071.1	9.36	0.12	8.94	0.29	-0.42	0.253143	100	100		9.03	0.17	8.98	0.06	-0.04	0.819376	100	100		10.94	0.16	9.12	0.21	-1.83	0.003155	100	100
1448929_at	coagulation factor XIII, A1 subunit	NM_028784	74145	gb:NM_028784.1 /DB_XREF=gi:13386349 /GEN=1200014I03Rik /FEA=FLmRNA /CNT=67 /TID=Mm.17403.1 /TIER=FL+Stack /STK=31 /UG=Mm.17403 /LL=74145 /DEF=Mus musculus RIKEN cDNA 1200014I03 gene (1200014I03Rik), mRNA. /PROD=RIKEN cDNA 1200014I03 /FL=gb:NM_028784.1	8.59	0.27	7.26	0.27	-1.33	0.010346	100	100		7.71	0.49	8.14	0.12	0.43	0.480751	100	100		7.69	0.33	6.3	0.38	-1.39	0.050818	100	100
1427122_at	coatomer protein complex, subunit gamma 2, antisense 2	BE653037	54158	gb:BE653037 /DB_XREF=gi:9978903 /DB_XREF=UI-M-AN1-afj-a-01-0-UI.r1 /CLONE=UI-M-AN1-afj-a-01-0-UI /FEA=mRNA /CNT=31 /TID=Mm.22891.1 /TIER=Stack /STK=15 /UG=Mm.22891 /LL=54158 /UG_GENE=Copg2as2 /UG_TITLE=coatomer protein complex, subunit gamma 2, antisense 2	1.61	0.2	1.5	0.44	-0.11	0.827941	20	0		0.86	0.58	1.12	0.39	0.26	0.73106	0	0		1.25	0.67	0	0	-1.25	0.204171	0	0
1457628_at	coiled-coil domain containing 53	AV236222	67282	gb:AV236222 /DB_XREF=gi:16386272 /DB_XREF=AV236222 /CLONE=4732410B12 /FEA=EST /CNT=4 /TID=Mm.208465.1 /TIER=ConsEnd /STK=4 /UG=Mm.208465 /UG_TITLE=ESTs	4.67	0.09	7.48	0.18	2.82	7e-05	20	100		4.81	0.12	6.5	0.14	1.69	0.00099	33	100		4.77	0.07	6.9	0.07	2.13	3.3e-05	66	100
1449446_at	coiled-coil domain containing 59	BC027401	52713	gb:BC027401.1 /DB_XREF=gi:20073253 /FEA=FLmRNA /CNT=79 /TID=Mm.33787.1 /TIER=FL+Stack /STK=10 /UG=Mm.33787 /LL=66502 /UG_GENE=2300004H16Rik /DEF=Mus musculus, Similar to RIKEN cDNA 2300004H16 gene, clone MGC:35732 IMAGE:4948072, mRNA, complete cds. /PROD=Similar to RIKEN cDNA 2300004H16 gene /FL=gb:NM_025602.1 gb:BC027401.1	6.86	0.15	7.94	0.04	1.08	0.001324	100	100		6.57	0.07	8	0.16	1.43	0.006364	100	100		7	0.2	8.07	0.14	1.08	0.013651	100	100
1443712_x_at	Coiled-coil domain containing 82	BB740432	66396	gb:BB740432 /DB_XREF=gi:16143437 /DB_XREF=BB740432 /CLONE=F430205M07 /FEA=EST /CNT=3 /TID=Mm.207156.1 /TIER=ConsEnd /STK=3 /UG=Mm.207156 /UG_TITLE=ESTs	2.74	0.34	3.31	0.11	0.58	0.175455	20	25		2.63	0.05	3.01	0.54	0.38	0.55389	66	100		2.51	0.7	3.58	0.15	1.08	0.260466	0	0
1438612_a_at	colipase, pancreatic	AV076302	109791	gb:AV076302 /DB_XREF=gi:5196130 /DB_XREF=AV076302 /CLONE=2210017J11 /FEA=EST /CNT=10 /TID=Mm.21160.2 /TIER=Stack /STK=10 /UG=Mm.21160 /LL=66287 /UG_GENE=2200003J09Rik /UG_TITLE=RIKEN cDNA 2200003J09 gene	8.27	0.06	9.05	1.36	0.78	0.605909	100	100		6.51	0.27	7.69	0.77	1.18	0.25949	100	100		6.33	0.5	6.54	0.3	0.21	0.745006	100	100
1438644_x_at	COMM domain containing 9	BB264843	76501	gb:BB264843 /DB_XREF=gi:8961303 /DB_XREF=BB264843 /CLONE=A830016N02 /FEA=EST /CNT=10 /TID=Mm.22353.4 /TIER=Stack /STK=10 /UG=Mm.22353 /LL=76501 /UG_GENE=1810029F08Rik /UG_TITLE=RIKEN cDNA 1810029F08 gene	9.02	0.09	8.74	0.39	-0.28	0.53108	100	100		9.3	0.06	7.79	0.06	-1.51	5.6e-05	100	100		9.28	0.08	8.86	0.08	-0.42	0.023512	100	100
1449401_at	complement component 1, q subcomponent, C chain	NM_007574	12262	gb:NM_007574.1 /DB_XREF=gi:6671651 /GEN=C1qc /FEA=FLmRNA /CNT=46 /TID=Mm.3453.1 /TIER=FL+Stack /STK=11 /UG=Mm.3453 /LL=12262 /DEF=Mus musculus complement component 1, q subcomponent, c polypeptide (C1qc), mRNA. /PROD=complement component 1, q subcomponent, cpolypeptide /FL=gb:NM_007574.1	9.58	0.27	8.51	0.31	-1.08	0.037764	100	100		9.55	0.28	9.92	0.05	0.37	0.323503	100	100		7.49	0.28	8.14	0.48	0.65	0.319317	100	100
1419483_at	complement component 3a receptor 1	NM_009779	12267	gb:NM_009779.1 /DB_XREF=gi:6753223 /GEN=C3ar1 /FEA=FLmRNA /CNT=39 /TID=Mm.2408.1 /TIER=FL /STK=3 /UG=Mm.2408 /LL=12267 /DEF=Mus musculus complement component 3a receptor 1 (C3ar1), mRNA. /PROD=complement component 3a receptor 1 /FL=gb:BC003728.1 gb:NM_009779.1 gb:U77460.1	6.74	0.26	5.43	0.15	-1.32	0.004708	100	50		6.49	0.16	6.17	0.09	-0.32	0.184665	100	100		5.59	0.17	5.7	0.15	0.11	0.670735	100	100
1439902_at	complement component 5a receptor 1	BB552085	12273	gb:BB552085 /DB_XREF=gi:16448122 /DB_XREF=BB552085 /CLONE=E230034J22 /FEA=EST /CNT=9 /TID=Mm.137488.1 /TIER=ConsEnd /STK=6 /UG=Mm.137488 /UG_TITLE=ESTs	7	0.29	5.21	0.16	-1.79	0.00162	100	50		7.01	0.09	6.09	0.17	-0.92	0.016937	100	100		5.6	0.26	5.45	0.15	-0.16	0.632946	100	66
1423153_x_at	complement component factor h	AI987976	12628	gb:AI987976 /DB_XREF=gi:5819770 /DB_XREF=um09g12.x1 /CLONE=IMAGE:2182630 /FEA=FLmRNA /CNT=86 /TID=Mm.8655.1 /TIER=Stack /STK=38 /UG=Mm.8655 /LL=12628 /UG_GENE=Cfh /UG_TITLE=complement component factor h /FL=gb:M12660.1 gb:NM_009888.1	8.7	0.28	7.75	0.42	-0.95	0.114201	100	100		9.5	0.29	9.43	0.03	-0.07	0.827902	100	100		8.78	0.64	11.09	0.2	2.3	0.058294	100	100
1450876_at	complement component factor h	AI987976	12628	gb:AI987976 /DB_XREF=gi:5819770 /DB_XREF=um09g12.x1 /CLONE=IMAGE:2182630 /FEA=FLmRNA /CNT=86 /TID=Mm.8655.1 /TIER=Stack /STK=38 /UG=Mm.8655 /LL=12628 /UG_GENE=Cfh /UG_TITLE=complement component factor h /FL=gb:M12660.1 gb:NM_009888.1	8.14	0.24	7.06	0.52	-1.08	0.126731	100	100		9.01	0.33	8.99	0.02	-0.02	0.952055	100	100		8.18	0.67	10.53	0.16	2.35	0.065228	100	100
1417867_at	complement factor D (adipsin)	NM_013459	11537	gb:NM_013459.1 /DB_XREF=gi:7304866 /GEN=Adn /FEA=FLmRNA /CNT=166 /TID=Mm.4407.1 /TIER=FL+Stack /STK=34 /UG=Mm.4407 /LL=11537 /DEF=Mus musculus adipsin (Adn), mRNA. /PROD=adipsin /FL=gb:M11768.1 gb:NM_013459.1	8.35	1.11	8.21	1.2	-0.14	0.93284	60	75		9.08	1.71	10.39	0.12	1.31	0.523031	66	100		7.03	0.66	7.14	1.03	0.11	0.933768	66	66
1430131_at	complement receptor related protein	AK017702	12946	gb:AK017702.1 /DB_XREF=gi:12857077 /GEN=Crry /FEA=mRNA /CNT=17 /TID=Mm.180392.1 /TIER=ConsEnd /STK=3 /UG=Mm.180392 /UG_TITLE=Mus musculus 8 days embryo whole body cDNA, RIKEN full-length enriched library, clone:5730478H20:complement receptor related protein, full insert sequence /DEF=Mus musculus 8 days embryo whole body cDNA, RIKEN full-length enriched library, clone:5730478H20:complement recept…	7.56	0.09	5.91	0.06	-1.65	2e-06	100	100		6.97	0.08	5.83	0.13	-1.14	0.003465	100	33		7.37	0.08	5.9	0.1	-1.47	0.000443	100	33
1416953_at	connective tissue growth factor	NM_010217	14219	gb:NM_010217.1 /DB_XREF=gi:6753877 /GEN=Ctgf /FEA=FLmRNA /CNT=139 /TID=Mm.1810.1 /TIER=FL+Stack /STK=62 /UG=Mm.1810 /LL=14219 /DEF=Mus musculus connective tissue growth factor (Ctgf), mRNA. /PROD=fibroblast inducible secreted protein /FL=gb:BC006783.1 gb:M70642.1 gb:NM_010217.1	9.8	0.3	8.99	0.19	-0.81	0.057841	100	100		9.62	0.21	8.56	0.36	-1.05	0.080458	100	100		10.41	0.4	7.93	0.33	-2.48	0.009708	100	100
1458259_x_at	COP9 (constitutive photomorphogenic) homolog, subunit 3 (Arabidopsis thaliana)	BB283617	26572	gb:BB283617 /DB_XREF=gi:8984066 /DB_XREF=BB283617 /CLONE=A930102M24 /FEA=EST /CNT=3 /TID=Mm.168036.1 /TIER=ConsEnd /STK=3 /UG=Mm.168036 /UG_TITLE=ESTs, Highly similar to COP9 complex subunit 3 (M.musculus)	0.69	0.34	1.07	0.62	0.38	0.611246	40	25		1.99	0.89	0.42	0.42	-1.57	0.213185	0	0		1.56	0.48	1.49	0.72	-0.08	0.932773	33	33
1431146_a_at	copine VIII	AK004559	66871	gb:AK004559.1 /DB_XREF=gi:12835810 /FEA=mRNA /CNT=10 /TID=Mm.80748.2 /TIER=ConsEnd /STK=0 /UG=Mm.80748 /LL=66871 /UG_GENE=1200003E11Rik /UG_TITLE=RIKEN cDNA 1200003E11 gene /DEF=Mus musculus adult male lung cDNA, RIKEN full-length enriched library, clone:1200003E11:homolog to COPINE-LIKE PROTEIN KIAA1599, full insert sequence.	6.52	0.13	7.69	0.1	1.17	0.000211	100	100		7.05	0.32	8.36	0.37	1.31	0.055219	100	100		7.45	0.18	8.35	0.23	0.9	0.040985	100	100
1435435_at	cortactin binding protein 2	BB357580	30785	gb:BB357580 /DB_XREF=gi:9069408 /DB_XREF=BB357580 /CLONE=C030022H19 /FEA=EST /CNT=33 /TID=Mm.17573.1 /TIER=Stack /STK=16 /UG=Mm.17573 /LL=101266 /UG_GENE=AU040881 /UG_TITLE=expressed sequence AU040881	7.28	0.2	9.23	0.3	1.95	0.002376	100	100		6.36	0.2	8.08	0.12	1.73	0.003994	100	100		6.98	0.2	7.31	0.49	0.34	0.577499	100	100
1432418_a_at	creatine kinase, mitochondrial 1, ubiquitous	AK018487	12716	gb:AK018487.1 /DB_XREF=gi:12858210 /GEN=Ckmt1 /FEA=mRNA /CNT=1 /TID=Mm.970.3 /TIER=ConsEnd /STK=0 /UG=Mm.970 /LL=12716 /UG_TITLE=creatine kinase, mitochondrial 1, ubiquitous /DEF=Mus musculus adult male colon cDNA, RIKEN full-length enriched library, clone:9030406C11:creatine kinase, mitochondrial 1, ubiquitous, full insert sequence.	13.16	0.18	13.04	0.2	-0.12	0.666122	100	100		12.93	0.07	13.16	0.08	0.23	0.098601	100	100		11.68	0.31	12.86	0.23	1.18	0.042342	100	100
1417614_at	creatine kinase, muscle	NM_007710	12715	gb:NM_007710.1 /DB_XREF=gi:6671761 /GEN=Ckmm /FEA=FLmRNA /CNT=129 /TID=Mm.2375.1 /TIER=FL+Stack /STK=40 /UG=Mm.2375 /LL=12715 /DEF=Mus musculus creatine kinase, muscle (Ckmm), mRNA. /PROD=creatine kinase, muscle /FL=gb:NM_007710.1	8.04	0.3	8.93	0.81	0.88	0.367908	100	100		7.4	0.5	8.65	0.64	1.25	0.20023	33	100		7.24	0.33	7.5	0.41	0.26	0.646919	100	100
1419468_at	C-type lectin domain family 14, member a	NM_025809	66864	gb:NM_025809.1 /DB_XREF=gi:13385277 /GEN=1200003C23Rik /FEA=FLmRNA /CNT=76 /TID=Mm.74798.1 /TIER=FL+Stack /STK=19 /UG=Mm.74798 /LL=66864 /DEF=Mus musculus RIKEN cDNA 1200003C23 gene (1200003C23Rik), mRNA. /PROD=RIKEN cDNA 1200003C23 /FL=gb:NM_025809.1 gb:BC019452.1	6.99	0.07	6.76	0.2	-0.24	0.322048	100	100		6.15	0.11	6.37	0.18	0.22	0.357223	100	100		4.39	0.17	5.7	0.18	1.31	0.006479	66	100
1419477_at	C-type lectin domain family 2, member d	NM_053109	93694	gb:NM_053109.1 /DB_XREF=gi:16716406 /GEN=Ocil-pending /FEA=FLmRNA /CNT=26 /TID=Mm.197536.1 /TIER=FL+Stack /STK=9 /UG=Mm.197536 /LL=93694 /DEF=Mus musculus osteoclast inhibitory lectin (Ocil-pending), mRNA. /PROD=osteoclast inhibitory lectin /FL=gb:AF350409.1 gb:NM_053109.1 gb:AF321553.1	8.75	0.2	9.45	0.24	0.71	0.063268	100	100		8.53	0.31	9.69	0.15	1.15	0.046597	100	100		7.48	0.23	9.18	0.8	1.7	0.158319	100	100
1442074_at	C-type lectin domain family 2, member g	AI447438	70809	gb:AI447438 /DB_XREF=gi:4303988 /DB_XREF=mr19b09.x1 /CLONE=IMAGE:597881 /FEA=EST /CNT=8 /TID=Mm.33887.1 /TIER=ConsEnd /STK=3 /UG=Mm.33887 /UG_TITLE=ESTs	5.21	0.26	5.95	0.35	0.74	0.138572	100	100		5.75	0.15	6.56	0.22	0.81	0.047067	100	100		7	0.23	8.04	0.22	1.04	0.03177	100	100
1416873_a_at	cyclin-dependent kinase 2	NM_016756	12566	gb:NM_016756.1 /DB_XREF=gi:7949019 /GEN=Cdk2 /FEA=FLmRNA /CNT=78 /TID=Mm.219464.1 /TIER=FL+Stack /STK=66 /UG=Mm.219464 /LL=12566 /DEF=Mus musculus cyclin-dependent kinase 2 (Cdk2), mRNA. /PROD=cyclin-dependent kinase 2 /FL=gb:U63337.1 gb:NM_016756.1	8.32	0.03	7.76	0.15	-0.56	0.030722	100	100		8.73	0.11	8.25	0.16	-0.48	0.077993	100	100		9.16	0.09	7.91	0.56	-1.25	0.150674	100	100
1422440_at	cyclin-dependent kinase 4 /// similar to Cell division protein kinase 4 (Cyclin-dependent kinase 4) (PSK-J3) (CRK3)	NM_009870	12567 /// 640611	gb:NM_009870.1 /DB_XREF=gi:6753379 /GEN=Cdk4 /FEA=FLmRNA /CNT=239 /TID=Mm.6839.1 /TIER=FL+Stack /STK=122 /UG=Mm.6839 /LL=12567 /DEF=Mus musculus cyclin-dependent kinase 4 (Cdk4), mRNA. /PROD=cyclin-dependent kinase 4 /FL=gb:L01640.1 gb:NM_009870.1	8.88	0.04	8.51	0.11	-0.37	0.037589	100	100		9.51	0.12	9.37	0.14	-0.15	0.487439	100	100		9.97	0.03	8.94	0.29	-1.03	0.06826	100	100
1435338_at	cyclin-dependent kinase 6	BM238926	12571	gb:AW553415 /DB_XREF=gi:7198838 /DB_XREF=L0226H02-3 /CLONE=L0226H02 /FEA=EST /CNT=87 /TID=Mm.31672.1 /TIER=Stack /STK=17 /UG=Mm.31672 /LL=100686 /UG_GENE=AI504062 /UG_TITLE=expressed sequence AI504062	9.11	0.07	8.54	0.09	-0.58	0.002264	100	100		7.93	0.19	8	0.1	0.07	0.777847	100	100		9.34	0.19	7.87	0.06	-1.47	0.010974	100	100
1419497_at	cyclin-dependent kinase inhibitor 1B (P27)	NM_009875	12576	gb:NM_009875.1 /DB_XREF=gi:6753385 /GEN=Cdkn1b /FEA=FLmRNA /CNT=30 /TID=Mm.8046.1 /TIER=FL+Stack /STK=9 /UG=Mm.8046 /LL=12576 /DEF=Mus musculus cyclin-dependent kinase inhibitor 1B (P27) (Cdkn1b), mRNA. /PROD=cyclin-dependent kinase inhibitor 1B (P27) /FL=gb:U10440.1 gb:NM_009875.1 gb:U09968.1 gb:BC014296.1	5.99	0.21	4.94	0.14	-1.05	0.00533	80	50		5.5	0.04	5.42	0.17	-0.08	0.696755	66	100		5.33	0.2	5.19	0.13	-0.14	0.58369	100	33
1434045_at	cyclin-dependent kinase inhibitor 1B (P27)	BB354528	12576	gb:BB354528 /DB_XREF=gi:16405625 /DB_XREF=BB354528 /CLONE=B930099A10 /FEA=EST /CNT=63 /TID=Mm.2958.1 /TIER=Stack /STK=45 /UG=Mm.2958 /LL=101171 /UG_GENE=AI843786 /UG_TITLE=expressed sequence AI843786	8.98	0.08	10.14	0.03	1.16	3.3e-05	100	100		8.14	0.03	9.8	0.08	1.66	0.000597	100	100		8.4	0.09	9.87	0.24	1.47	0.01531	100	100
1426243_at	cystathionase (cystathionine gamma-lyase)	BC019483	107869	gb:BC019483.1 /DB_XREF=gi:18044097 /FEA=FLmRNA /CNT=66 /TID=Mm.28301.1 /TIER=FL+Stack /STK=28 /UG=Mm.28301 /LL=70338 /UG_GENE=0610010I13Rik /DEF=Mus musculus, clone MGC:28655 IMAGE:4235178, mRNA, complete cds. /PROD=Unknown (protein for MGC:28655) /FL=gb:BC019483.1	8.47	0.1	10.23	0.23	1.76	0.002096	100	100		8.04	0.37	9.74	0.1	1.69	0.038699	100	100		7.12	0.2	9.78	0.2	2.66	0.000652	100	100
1423844_s_at	cystathionine beta-synthase	BC026595	12411	gb:BC026595.1 /DB_XREF=gi:20071820 /FEA=FLmRNA /CNT=138 /TID=Mm.206417.1 /TIER=FL+Stack /STK=92 /UG=Mm.206417 /DEF=Mus musculus, clone MGC:37300 IMAGE:4974777, mRNA, complete cds. /PROD=Unknown (protein for MGC:37300) /FL=gb:BC026595.1 gb:BC013472.1	9.16	0.13	9.52	0.13	0.36	0.089114	100	100		7.9	0.1	9.29	0.23	1.39	0.013544	100	100		8.26	0.07	8.91	0.11	0.65	0.012244	100	100
1435760_at	cystatin A	C89521	209294	gb:C89521 /DB_XREF=gi:3165283 /DB_XREF=C89521 /CLONE=01B00071KA10 /FEA=EST /CNT=23 /TID=Mm.133872.1 /TIER=Stack /STK=13 /UG=Mm.133872 /UG_TITLE=ESTs, Highly similar to CYT3 MOUSE STEFIN 3 (M.musculus)	8.52	0.43	9.04	0.78	0.52	0.58396	100	100		8.35	0.03	9.13	0.47	0.78	0.241448	100	100		8.41	0.44	9.58	0.35	1.17	0.111211	100	100
1427910_at	cystatin E/M	AK003744	73720	gb:AK003744.1 /DB_XREF=gi:12834601 /FEA=mRNA /CNT=49 /TID=Mm.36816.1 /TIER=Stack /STK=27 /UG=Mm.36816 /LL=73720 /UG_GENE=1110017E11Rik /UG_TITLE=RIKEN cDNA 1110017E11 gene /DEF=Mus musculus 18 days embryo whole body cDNA, RIKEN full-length enriched library, clone:1110017E11:homolog to CYSTATIN M PRECURSOR (CYSTATIN E), full insert sequence.	6.05	0.3	7.08	0.87	1.03	0.326587	40	50		6.05	0.33	7.39	1.37	1.34	0.432233	33	33		7.5	1.05	6.87	0.64	-0.63	0.641768	66	33
1428151_x_at	cysteine conjugate-beta lyase 1	AK008165	70266	gb:AK008165.1 /DB_XREF=gi:12842184 /FEA=mRNA /CNT=125 /TID=Mm.30082.1 /TIER=Stack /STK=93 /UG=Mm.30082 /LL=70266 /UG_GENE=2010009K05Rik /UG_TITLE=RIKEN cDNA 2010009K05 gene /DEF=Mus musculus adult male small intestine cDNA, RIKEN full-length enriched library, clone:2010009K05:homolog to KYNURENINE AMINOTRANSFERASEGLUTAMINE TRANSAMINASE K, full insert sequence.	10.2	0.26	9.82	0.15	-0.37	0.255199	100	100		8.5	0.24	8.7	0.14	0.2	0.514035	100	100		7.98	0.08	9.15	0.66	1.17	0.216538	100	100
1416039_x_at	cysteine rich protein 61	NM_010516	16007	gb:NM_010516.1 /DB_XREF=gi:6753593 /GEN=Cyr61 /FEA=FLmRNA /CNT=204 /TID=Mm.1231.1 /TIER=FL+Stack /STK=140 /UG=Mm.1231 /LL=16007 /DEF=Mus musculus cysteine rich protein 61 (Cyr61), mRNA. /PROD=cysteine rich protein 61 /FL=gb:M32490.1 gb:NM_010516.1	8.26	0.19	7.85	0.06	-0.41	0.094494	100	100		9.48	0.35	8.09	0.27	-1.39	0.038474	100	100		10.94	0.45	9.01	0.99	-1.94	0.178191	100	100
1438133_a_at	cysteine rich protein 61	BM202770	16007	gb:BM202770 /DB_XREF=gi:17757100 /DB_XREF=C0244E04-3 /CLONE=C0244E04 /FEA=EST /CNT=12 /TID=Mm.1231.2 /TIER=Stack /STK=12 /UG=Mm.1231 /LL=16007 /UG_GENE=Cyr61 /UG_TITLE=cysteine rich protein 61	7.76	0.23	7.3	0.13	-0.47	0.128972	100	100		9.27	0.4	7.6	0.42	-1.67	0.044664	100	100		10.77	0.43	8.66	1.03	-2.11	0.166057	100	100
1442340_x_at	cysteine rich protein 61	BB533736	16007	gb:BB533736 /DB_XREF=gi:9585665 /DB_XREF=BB533736 /CLONE=E030031K24 /FEA=EST /CNT=5 /TID=Mm.116967.1 /TIER=ConsEnd /STK=3 /UG=Mm.116967 /UG_TITLE=ESTs, Moderately similar to CYR6 MOUSE CYR61 PROTEIN PRECURSOR (M.musculus)	6.33	0.29	5.76	0.09	-0.57	0.125277	60	0		7.23	0.21	6.08	0.22	-1.15	0.019669	100	33		8.77	0.56	6.86	0.92	-1.92	0.163649	100	33
1457823_at	cysteine rich protein 61	BB533736	16007	gb:BB533736 /DB_XREF=gi:9585665 /DB_XREF=BB533736 /CLONE=E030031K24 /FEA=EST /CNT=5 /TID=Mm.116967.1 /TIER=ConsEnd /STK=3 /UG=Mm.116967 /UG_TITLE=ESTs, Moderately similar to CYR6 MOUSE CYR61 PROTEIN PRECURSOR (M.musculus)	6.49	0.24	5.91	0.13	-0.58	0.076395	60	25		6.95	0.07	6.11	0.13	-0.83	0.010784	100	33		8.36	0.44	6.89	0.75	-1.46	0.185181	100	33
1449838_at	cysteine-rich secretory protein 3	NM_009639	11572	gb:NM_009639.1 /DB_XREF=gi:6753003 /GEN=Aeg2 /FEA=FLmRNA /CNT=38 /TID=Mm.14138.1 /TIER=FL /STK=5 /UG=Mm.14138 /LL=11572 /DEF=Mus musculus acidic epididymal glycoprotein 2 (Aeg2), mRNA. /PROD=acidic epididymal glycoprotein 2 /FL=gb:M92850.1 gb:L05560.1 gb:NM_009639.1 gb:BC022573.1	4.53	0.19	5.39	0.67	0.86	0.293704	80	75		3.41	0.57	4.65	0.06	1.24	0.161061	33	100		3.16	0.36	3.52	0.66	0.36	0.659925	0	33
1427357_at	cytidine deaminase	AK008793	72269	gb:AK008793.1 /DB_XREF=gi:12843204 /FEA=mRNA /CNT=24 /TID=Mm.46182.1 /TIER=ConsEnd /STK=5 /UG=Mm.46182 /LL=72269 /UG_GENE=2210401N16Rik /UG_TITLE=RIKEN cDNA 2210401N16 gene /DEF=Mus musculus adult male stomach cDNA, RIKEN full-length enriched library, clone:2210401N16:CYTIDINE DEAMINASE (EC 3.5.4.5) (CYTIDINE AMINOHYDROLASE), full insert sequence.	8.3	0.16	8.93	0.06	0.63	0.014822	100	100		6.12	0.05	7.88	0.09	1.76	0.00029	100	100		6.57	0.23	8.31	0.07	1.75	0.011317	100	100
1418709_at	cytochrome c oxidase, subunit VIIa 1	AF037370	12865	gb:AF037370.1 /DB_XREF=gi:3213235 /GEN=Cox7ah /FEA=FLmRNA /CNT=35 /TID=Mm.12907.1 /TIER=FL+Stack /STK=19 /UG=Mm.12907 /LL=12865 /DEF=Mus musculus cytochrome c oxidase subunit VIIa-H precursor (Cox7ah) mRNA, nuclear gene encoding mitochondrial protein, complete cds. /PROD=cytochrome c oxidase subunit VIIa-H precursor /FL=gb:AF037370.1 gb:NM_009944.1	10.23	0.13	10.4	0.13	0.18	0.382206	100	100		8.55	0.2	9.1	0.09	0.55	0.089011	100	100		7.86	0.21	9.33	0.21	1.46	0.008062	100	100
1439947_at	cytochrome P450, family 11, subfamily a, polypeptide 1	C87524	13070	gb:C87524 /DB_XREF=gi:2919481 /DB_XREF=C87524 /CLONE=J0247B02 /FEA=EST /CNT=7 /TID=Mm.172133.1 /TIER=ConsEnd /STK=6 /UG=Mm.172133 /UG_TITLE=ESTs, Weakly similar to Y069_HUMAN HYPOTHETICAL PROTEIN KIAA0069 (H.sapiens)	6.02	0.28	5.56	0.09	-0.46	0.180056	100	75		5.74	0.02	5.64	0.04	-0.09	0.156655	100	100		7.05	0.33	5.59	0.06	-1.46	0.044377	100	66
1418113_at	cytochrome P450, family 2, subfamily d, polypeptide 10	BC010989	13101	gb:BC010989.1 /DB_XREF=gi:15012160 /FEA=FLmRNA /CNT=128 /TID=Mm.174372.1 /TIER=FL+Stack /STK=29 /UG=Mm.174372 /LL=13101 /UG_GENE=Cyp2d10 /DEF=Mus musculus, cytochrome P450, 2d10, clone MGC:14081 IMAGE:4193743, mRNA, complete cds. /PROD=cytochrome P450, 2d10 /FL=gb:BC010989.1 gb:M27167.1 gb:NM_010005.1	10.17	0.21	10.5	0.18	0.33	0.272375	100	100		10.34	0.21	10.15	0.18	-0.19	0.542778	100	100		6.73	0.31	9.27	0.47	2.54	0.015211	66	100
1425365_a_at	cytochrome P450, family 2, subfamily d, polypeptide 13	BC018344	68444	gb:BC018344.1 /DB_XREF=gi:17390803 /FEA=FLmRNA /CNT=13 /TID=Mm.46933.1 /TIER=FL /STK=2 /UG=Mm.46933 /LL=68444 /UG_GENE=1300007K12Rik /DEF=Mus musculus, Similar to cytochrome P450, 2d9, clone MGC:25853 IMAGE:4194968, mRNA, complete cds. /PROD=Similar to cytochrome P450, 2d9 /FL=gb:BC018344.1	8.04	0.23	8.12	0.19	0.08	0.784286	100	100		7.15	0.19	6.91	0.07	-0.24	0.322078	100	100		4.13	0.14	7.06	0.49	2.93	0.021079	66	100
1431803_at	cytochrome P450, family 2, subfamily d, polypeptide 13	AK004933	68444	gb:AK004933.1 /DB_XREF=gi:12836492 /FEA=mRNA /CNT=1 /TID=Mm.46933.2 /TIER=ConsEnd /STK=0 /UG=Mm.46933 /LL=68444 /UG_GENE=1300007K12Rik /UG_TITLE=RIKEN cDNA 1300007K12 gene /DEF=Mus musculus adult male liver cDNA, RIKEN full-length enriched library, clone:1300007K12:homolog to CYTOCHROME P450 2D3 (EC 1.14.14.1) (CYPIID3) (P450-DB3) (DEBRISOQUINE 4-HYDROXYLASE), full insert sequence.	7.96	0.18	7.96	0.19	-0.01	0.984315	100	100		6.94	0.11	6.75	0.11	-0.19	0.291868	100	100		5.44	0.08	7.13	0.38	1.69	0.042059	0	100
1448683_at	cytochrome P450, family 2, subfamily d, polypeptide 26	NM_029562	76279	gb:NM_029562.1 /DB_XREF=gi:13386413 /GEN=1300006E06Rik /FEA=FLmRNA /CNT=199 /TID=Mm.29064.1 /TIER=FL+Stack /STK=47 /UG=Mm.29064 /LL=76279 /DEF=Mus musculus RIKEN cDNA 1300006E06 gene (1300006E06Rik), mRNA. /PROD=RIKEN cDNA 1300006E06 /FL=gb:NM_029562.1	7.87	0.17	7.62	0.12	-0.25	0.281338	100	100		7.62	0.12	7.71	0.21	0.08	0.748877	100	100		6.4	0.16	7.99	0.2	1.59	0.003972	33	100
1419349_a_at	cytochrome P450, family 2, subfamily d, polypeptide 9	BC010593	13105	gb:BC010593.1 /DB_XREF=gi:14714876 /FEA=FLmRNA /CNT=127 /TID=Mm.104363.1 /TIER=FL+Stack /STK=10 /UG=Mm.104363 /LL=13105 /UG_GENE=Cyp2d9 /DEF=Mus musculus, cytochrome P450, 2d9, clone MGC:11540 IMAGE:3964178, mRNA, complete cds. /PROD=cytochrome P450, 2d9 /FL=gb:BC010593.1 gb:M23998.1 gb:M27168.1 gb:NM_010006.1	9.84	0.29	10.16	0.34	0.32	0.492223	100	100		9.82	0.31	9.48	0.2	-0.34	0.413012	100	100		6.42	0.59	9.45	0.55	3.04	0.01986	100	100
1448792_a_at	cytochrome P450, family 2, subfamily f, polypeptide 2	NM_007817	13107	gb:NM_007817.1 /DB_XREF=gi:6681110 /GEN=Cyp2f2 /FEA=FLmRNA /CNT=168 /TID=Mm.4515.1 /TIER=FL+Stack /STK=39 /UG=Mm.4515 /LL=13107 /DEF=Mus musculus cytochrome P450, 2f2 (Cyp2f2), mRNA. /PROD=cytochrome P450, 2f2 /FL=gb:NM_007817.1 gb:BC011089.1 gb:M77497.1	10.66	0.14	11.09	0.28	0.43	0.229227	100	100		7.64	0.25	9.04	0.2	1.4	0.013997	100	100		8.12	0.99	8.46	0.96	0.34	0.815369	100	100
1444138_at	cytochrome P450, family 2, subfamily r, polypeptide 1	BB139766	244209	gb:BB139766 /DB_XREF=gi:8794703 /DB_XREF=BB139766 /CLONE=9830166E01 /FEA=EST /CNT=5 /TID=Mm.108037.1 /TIER=ConsEnd /STK=2 /UG=Mm.108037 /UG_TITLE=ESTs, Weakly similar to CPJ6 MOUSE CYTOCHROME P450 2J6 (M.musculus)	5.52	0.05	4.56	0.17	-0.96	0.007257	100	25		5.91	0.16	4.63	0.14	-1.28	0.003898	100	100		5.47	0.29	4.61	0.34	-0.86	0.130075	33	33
1419523_at	cytochrome P450, family 3, subfamily a, polypeptide 13	NM_007819	13113	gb:NM_007819.1 /DB_XREF=gi:6681114 /GEN=Cyp3a13 /FEA=FLmRNA /CNT=22 /TID=Mm.4094.1 /TIER=FL+Stack /STK=9 /UG=Mm.4094 /LL=13113 /DEF=Mus musculus cytochrome P450, steroid inducible 3a13 (Cyp3a13), mRNA. /PROD=cytochrome P450, steroid inducible 3a13 /FL=gb:NM_007819.1	9.75	0.19	11.22	0.12	1.47	0.000388	100	100		9.66	0.09	10.36	0.05	0.7	0.00615	100	100		8.25	0.61	10.31	0.23	2.06	0.063729	100	100
1419559_at	cytochrome P450, family 4, subfamily f, polypeptide 14	BC011228	64385	gb:BC011228.1 /DB_XREF=gi:15029981 /FEA=FLmRNA /CNT=56 /TID=Mm.10976.1 /TIER=FL+Stack /STK=8 /UG=Mm.10976 /LL=64385 /UG_GENE=Cyp4f14 /DEF=Mus musculus, cytochrome P450, subfamily IVF, polypeptide 14 (leukotriene B4 omega hydroxylase), clone MGC:18804 IMAGE:4195156, mRNA, complete cds. /PROD=cytochrome P450, subfamily IVF, polypeptide 14(leukotriene B4 omega hydroxylase) /FL=gb:NM_022434.1 gb:BC01…	5.05	0.12	7.62	0.46	2.57	0.008528	0	100		4.99	0.26	7.23	0.16	2.25	0.003558	0	100		4.41	0.11	7.16	0.25	2.75	0.002979	0	100
1421074_at	cytochrome P450, family 7, subfamily b, polypeptide 1	NM_007825	13123	gb:NM_007825.1 /DB_XREF=gi:6681126 /GEN=Cyp7b1 /FEA=FLmRNA /CNT=26 /TID=Mm.4781.1 /TIER=FL /STK=2 /UG=Mm.4781 /LL=13123 /DEF=Mus musculus cytochrome P450, 7b1 (Cyp7b1), mRNA. /PROD=cytochrome P450, 7b1 /FL=gb:NM_007825.1 gb:U36993.1	5.31	0.33	5.92	0.32	0.61	0.223157	80	100		5.31	0.14	6.4	0.28	1.08	0.041251	100	100		4.95	0.43	5.48	0.2	0.53	0.351907	66	100
1431708_a_at	cytotoxic granule-associated RNA binding protein 1	AK009502	21841	gb:AK009502.1 /DB_XREF=gi:12844338 /FEA=mRNA /CNT=2 /TID=Mm.156851.2 /TIER=ConsEnd /STK=0 /UG=Mm.156851 /LL=67108 /UG_GENE=2310050N03Rik /UG_TITLE=RIKEN cDNA 2310050N03 gene /DEF=Mus musculus adult male tongue cDNA, RIKEN full-length enriched library, clone:2310026D05:homolog to NUCLEOLYSIN TIA-1 (RNA-BINDING PROTEIN TIA-1) (P40-TIA-1), full insert sequence.	5.38	0.07	6.63	0.49	1.25	0.082438	20	75		5.3	0.03	6.39	0.07	1.09	0.000998	0	100		5.07	0.09	6.28	0.59	1.21	0.173308	33	66
1448471_a_at	cytotoxic T lymphocyte-associated protein 2 alpha	NM_007796	13024	gb:NM_007796.1 /DB_XREF=gi:6681076 /GEN=Ctla2a /FEA=FLmRNA /CNT=119 /TID=Mm.30144.1 /TIER=FL+Stack /STK=68 /UG=Mm.30144 /LL=13024 /DEF=Mus musculus cytotoxic T lymphocyte-associated protein 2 alpha (Ctla2a), mRNA. /PROD=cytotoxic T lymphocyte-associated protein 2alpha /FL=gb:NM_007796.1 gb:AY034577.1	9	0.24	8	0.25	-1	0.024187	100	100		8.43	0.38	8.71	0.66	0.28	0.734333	100	100		8.31	0.13	7.51	0.23	-0.8	0.05523	100	100
1418174_at	D site albumin promoter binding protein	BC018323	13170	gb:BC018323.1 /DB_XREF=gi:17390756 /FEA=FLmRNA /CNT=100 /TID=Mm.3459.1 /TIER=FL+Stack /STK=28 /UG=Mm.3459 /LL=13170 /UG_GENE=Dbp /DEF=Mus musculus, D site albumin promoter binding protein, clone MGC:18803 IMAGE:4195116, mRNA, complete cds. /PROD=D site albumin promoter binding protein /FL=gb:NM_016974.1 gb:BC018323.1	9.99	0.27	7.77	0.54	-2.21	0.017487	100	100		8.19	0.34	7.99	0.29	-0.2	0.676116	100	100		7.08	0.28	7.06	0.33	-0.01	0.976713	100	100
1438211_s_at	D site albumin promoter binding protein	BB550183	13170	gb:BB550183 /DB_XREF=gi:9636549 /DB_XREF=BB550183 /CLONE=E230020M14 /FEA=EST /CNT=25 /TID=Mm.24222.3 /TIER=Stack /STK=11 /UG=Mm.24222 /LL=56632 /UG_GENE=Sphk2 /UG_TITLE=sphingosine kinase 2	10.99	0.27	8.63	0.71	-2.36	0.037336	100	100		9.04	0.33	8.95	0.37	-0.09	0.86162	100	100		7.71	0.36	7.73	0.51	0.02	0.981059	100	100
1433743_at	dachshund 1 (Drosophila)	BG075820	13134	gb:BG075820 /DB_XREF=gi:12558389 /DB_XREF=H3152B12-3 /CLONE=H3152B12 /FEA=EST /CNT=68 /TID=Mm.10877.1 /TIER=Stack /STK=65 /UG=Mm.10877 /LL=105462 /UG_GENE=AI182278 /UG_TITLE=expressed sequence AI182278	4.53	0.09	3.39	0.39	-1.14	0.059519	100	75		3.84	0.07	3.17	0.4	-0.67	0.232639	100	100		2.87	0.25	3.01	0.26	0.14	0.721813	100	66
1447879_x_at	DALR anticodon binding domain containing 3 /// WD repeat domain 6	BB322528	67789 /// 83669	gb:BB322528 /DB_XREF=gi:9030842 /DB_XREF=BB322528 /CLONE=B330016H16 /FEA=EST /CNT=2 /TID=Mm.149166.1 /TIER=ConsEnd /STK=2 /UG=Mm.149166 /UG_TITLE=ESTs	6.27	0.19	6.44	0.25	0.16	0.624084	60	50		5.68	0.19	5.87	0.23	0.19	0.566893	33	100		6.44	0.09	5.38	0.07	-1.06	0.000815	33	100
1455079_at	DCN1, defective in cullin neddylation 1, domain containing 4 (S. cerevisiae)	BQ176904	100737	gb:BQ176904 /DB_XREF=gi:20352396 /DB_XREF=UI-M-DJ2-bwa-e-03-0-UI.s1 /CLONE=UI-M-DJ2-bwa-e-03-0-UI /FEA=EST /CNT=43 /TID=Mm.220312.1 /TIER=Stack /STK=26 /UG=Mm.220312 /LL=100737 /UG_GENE=AI836376 /UG_TITLE=expressed sequence AI836376	7.74	0.07	7.91	0.04	0.17	0.068209	100	100		7.36	0.03	8.01	0.12	0.65	0.023224	100	100		9.13	0.12	7.97	0.05	-1.16	0.0046	100	100
1419130_at	deaminase domain containing 1	NM_025748	66757	gb:NM_025748.1 /DB_XREF=gi:13385211 /GEN=4933426M09Rik /FEA=FLmRNA /CNT=21 /TID=Mm.133346.1 /TIER=FL+Stack /STK=13 /UG=Mm.133346 /LL=66757 /DEF=Mus musculus RIKEN cDNA 4933426M09 gene (4933426M09Rik), mRNA. /PROD=RIKEN cDNA 4933426M09 /FL=gb:NM_025748.1	8.32	0.06	7.06	0.1	-1.25	0.000107	100	100		8.63	0.19	7.65	0.06	-0.98	0.025127	100	100		9.03	0.12	7.47	0.19	-1.57	0.004093	100	100
1429028_at	dedicator of cytokinesis 11	AK017170	75974	gb:AK017170.1 /DB_XREF=gi:12856284 /FEA=mRNA /CNT=24 /TID=Mm.32873.1 /TIER=Stack /STK=14 /UG=Mm.32873 /LL=75974 /UG_GENE=5033414A21Rik /UG_TITLE=RIKEN cDNA 5033414A21 gene /DEF=Mus musculus 11 days pregnant adult female ovary and uterus cDNA, RIKEN full-length enriched library, clone:5033414A21:homolog to CDNA FLJ10391 FIS, CLONE NT2RM4000139, MODERATELY SIMILAR TO R.NORVEGICUS TRG MRNA, full ins…	8.85	0.18	8.71	0.16	-0.15	0.556736	100	100		8.66	0.2	8.59	0.1	-0.06	0.793226	100	100		10.24	0.06	8.87	0.23	-1.37	0.021757	100	100
1421011_at	dehydrogenase/reductase (SDR family) member 8	NM_053262	114664	gb:NM_053262.1 /DB_XREF=gi:16716596 /GEN=Hsd17b11 /FEA=FLmRNA /CNT=27 /TID=Mm.1187.1 /TIER=FL /STK=2 /UG=Mm.1187 /LL=114664 /DEF=Mus musculus hydroxysteroid (17-beta) dehydrogenase 11 (Hsd17b11), mRNA. /PROD=hydroxysteroid (17-beta) dehydrogenase 11 /FL=gb:AF304306.1 gb:NM_053262.1	10.43	0.14	9.44	0.33	-0.98	0.049344	100	100		10.39	0.06	8.15	0.12	-2.25	0.000485	100	100		9.85	0.28	9.64	0.53	-0.21	0.748179	100	100
1417991_at	deiodinase, iodothyronine, type I	NM_007860	13370	gb:NM_007860.1 /DB_XREF=gi:6681186 /GEN=Dio1 /FEA=FLmRNA /CNT=53 /TID=Mm.2774.1 /TIER=FL+Stack /STK=32 /UG=Mm.2774 /LL=13370 /DEF=Mus musculus deiodinase, iodothyronine, type I (Dio1), mRNA. /PROD=deiodinase, iodothyronine, type I /FL=gb:NM_007860.1 gb:U49861.1	9.95	0.17	9.83	0.16	-0.12	0.628652	100	100		8.63	0.39	8.77	0.21	0.14	0.776034	100	100		7.27	0.39	8.73	0.58	1.47	0.114057	100	100
1418937_at	deiodinase, iodothyronine, type II	AF177196	13371	gb:NM_010050.1 /DB_XREF=gi:6753637 /GEN=Dio2 /FEA=FLmRNA /CNT=27 /TID=Mm.21389.1 /TIER=FL+Stack /STK=16 /UG=Mm.21389 /LL=13371 /DEF=Mus musculus deiodinase, iodothyronine, type II (Dio2), mRNA. /PROD=deiodinase, iodothyronine, type II /FL=gb:AF177196.1 gb:NM_010050.1 gb:AF093137.1 gb:AF096875.1	6.04	0.11	6.58	0.17	0.54	0.040509	80	100		6.55	0.23	7.39	0.03	0.84	0.063264	33	66		5.68	0.09	6.86	0.39	1.18	0.088536	66	33
1443745_s_at	dentin matrix protein 1	AV020965	13406	gb:AV020965 /DB_XREF=gi:4797957 /DB_XREF=AV020965 /CLONE=1190021A20 /FEA=EST /CNT=3 /TID=Mm.199008.1 /TIER=ConsEnd /STK=3 /UG=Mm.199008 /LL=100868 /UG_GENE=AV020965 /UG_TITLE=expressed sequence AV020965	5.07	0.34	3.74	0.42	-1.33	0.048556	100	25		4.39	0.17	3.44	0.38	-0.95	0.114449	33	0		3.16	0.39	3.37	0.32	0.22	0.688643	0	0
1453571_at	DEP domain containing 6	BB324973	97998	gb:BB324973 /DB_XREF=gi:16403539 /DB_XREF=BB324973 /CLONE=B430113B11 /FEA=mRNA /CNT=24 /TID=Mm.116736.2 /TIER=ConsEnd /STK=1 /UG=Mm.116736 /LL=67982 /UG_GENE=9030416F12Rik /UG_TITLE=RIKEN cDNA 9030416F12 gene	9.13	0.1	10.37	0.13	1.23	0.000305	100	100		8.44	0.11	9.65	0.06	1.2	0.002773	100	100		8.33	0.09	10.25	0.31	1.92	0.018767	100	100
1455519_at	desmoglein 1 beta	AV253195	225256	gb:AV253195 /DB_XREF=gi:16387892 /DB_XREF=AV253195 /CLONE=4833446A17 /FEA=EST /CNT=13 /TID=Mm.37953.1 /TIER=Stack /STK=12 /UG=Mm.37953 /UG_TITLE=ESTs	3.31	0.7	4.34	1.1	1.04	0.461543	60	50		1.43	0.97	4.17	1.28	2.74	0.167044	0	66		5.16	0.33	3.8	0.8	-1.36	0.224209	66	33
1442936_at	Desmoglein 3	AV229522	13512	gb:AV229522 /DB_XREF=gi:15404937 /DB_XREF=AV229522 /CLONE=4631413B02 /FEA=EST /CNT=3 /TID=Mm.120021.1 /TIER=ConsEnd /STK=3 /UG=Mm.120021 /UG_TITLE=ESTs	5.82	0.32	6.41	0.77	0.59	0.519215	80	50		5.19	0.12	5.99	0.47	0.79	0.225727	33	100		7.76	0.41	6.28	0.38	-1.48	0.059129	100	100
1459906_at	Diacylglycerol kinase, eta	BB655998	380921	gb:BB655998 /DB_XREF=gi:16489826 /DB_XREF=BB655998 /CLONE=D130053N18 /FEA=EST /CNT=14 /TID=Mm.9747.3 /TIER=ConsEnd /STK=0 /UG=Mm.9747 /UG_TITLE=ESTs, Weakly similar to KDGA MOUSE DIACYLGLYCEROL KINASE, ALPHA (M.musculus)	9.95	0.1	10.01	0.25	0.06	0.825271	100	100		7.92	0.14	8.31	0.15	0.4	0.125861	100	100		7.1	0.05	8.33	0.36	1.23	0.072725	100	100
1440016_at	Dihydrolipoamide branched chain transacylase E2	AW553188	13171	gb:AW553188 /DB_XREF=gi:7198611 /DB_XREF=L0223C07-3 /CLONE=L0223C07 /FEA=EST /CNT=6 /TID=Mm.103039.1 /TIER=ConsEnd /STK=6 /UG=Mm.103039 /UG_TITLE=ESTs	4.39	0.15	8.02	0.93	3.63	0.028293	0	75		4.22	0.08	6.74	1.25	2.52	0.180308	0	66		4.63	0.12	5.99	1.43	1.37	0.439711	0	33
1427945_at	dihydropyrimidine dehydrogenase	BC028831	99586	gb:BC028831.1 /DB_XREF=gi:20381137 /FEA=mRNA /CNT=29 /TID=Mm.27907.1 /TIER=Stack /STK=14 /UG=Mm.27907 /DEF=Mus musculus, Similar to dihydropyrimidine dehydrogenase, clone MGC:37940 IMAGE:5126155, mRNA, complete cds. /PROD=Similar to dihydropyrimidine dehydrogenase	8.89	0.17	8.07	0.32	-0.82	0.078207	100	100		6.9	0.21	6.82	0.33	-0.08	0.85482	100	100		7.07	0.19	5.36	0.35	-1.72	0.021445	100	66
1427946_s_at	dihydropyrimidine dehydrogenase	BC028831	99586	gb:BC028831.1 /DB_XREF=gi:20381137 /FEA=mRNA /CNT=29 /TID=Mm.27907.1 /TIER=Stack /STK=14 /UG=Mm.27907 /DEF=Mus musculus, Similar to dihydropyrimidine dehydrogenase, clone MGC:37940 IMAGE:5126155, mRNA, complete cds. /PROD=Similar to dihydropyrimidine dehydrogenase	10.56	0.11	9.65	0.16	-0.91	0.003578	100	100		8.3	0.3	8.26	0.37	-0.04	0.935389	100	100		8.63	0.11	6.64	0.52	-1.99	0.056321	100	100
1454995_at	dimethylarginine dimethylaminohydrolase 1	AW556888	69219	gb:AW556888 /DB_XREF=gi:7202317 /DB_XREF=L0274F03-3 /CLONE=L0274F03 /FEA=EST /CNT=67 /TID=Mm.119073.1 /TIER=Stack /STK=30 /UG=Mm.119073 /LL=99881 /UG_GENE=AW050362 /UG_TITLE=expressed sequence AW050362	7.86	0.28	6.79	0.19	-1.07	0.016378	100	100		9.62	0.29	8.44	0.07	-1.18	0.049253	100	100		9.34	0.13	9.15	0.22	-0.19	0.51588	100	100
1436076_at	discs, large (Drosophila) homolog-associated protein 1	BQ174338	224997	gb:BQ174338 /DB_XREF=gi:20349829 /DB_XREF=UI-M-DJ2-bvx-f-08-0-UI.s1 /CLONE=UI-M-DJ2-bvx-f-08-0-UI /FEA=EST /CNT=15 /TID=Mm.184031.1 /TIER=Stack /STK=11 /UG=Mm.184031 /LL=106664 /UG_GENE=AI848168 /UG_TITLE=expressed sequence AI848168	1.77	0.32	2.96	0.36	1.19	0.044321	40	25		2.21	0.34	2.41	0.2	0.2	0.63446	33	33		2.44	0.26	2.43	0.42	-0.01	0.989596	66	100
1459064_at	Discs, large homolog 2 (Drosophila)	AW488784	23859	gb:AW488784 /DB_XREF=gi:7059054 /DB_XREF=UI-M-BH3-arx-f-01-0-UI.s1 /CLONE=UI-M-BH3-arx-f-01-0-UI /FEA=EST /CNT=3 /TID=Mm.101508.1 /TIER=ConsEnd /STK=2 /UG=Mm.101508 /UG_TITLE=ESTs	2.25	0.22	1.99	0.69	-0.26	0.736997	0	0		2.34	0.43	1.33	0.36	-1.01	0.14757	0	0		1.99	0.78	2.27	0.74	0.28	0.804211	0	0
1424778_at	DNA segment, Chr 10, University of California at Los Angeles 1	AK005026	28193	gb:BC004607.1 /DB_XREF=gi:13435475 /FEA=FLmRNA /CNT=83 /TID=Mm.41272.1 /TIER=FL+Stack /STK=16 /UG=Mm.41272 /LL=28193 /UG_GENE=D10Ucla1 /DEF=Mus musculus, clone MGC:6708 IMAGE:3585133, mRNA, complete cds. /PROD=Unknown (protein for MGC:6708) /FL=gb:BC004607.1	10.37	0.07	8.99	0.08	-1.37	7e-06	100	100		9.52	0.08	8.8	0.13	-0.72	0.013199	100	100		9.58	0.07	8.72	0.1	-0.87	0.002533	100	100
1439097_at	DNA segment, Chr 10, Wayne State University 52, expressed	BM239519	28088	gb:BM239519 /DB_XREF=gi:17874777 /DB_XREF=K0535F06-3 /CLONE=K0535F06 /FEA=EST /CNT=12 /TID=Mm.154609.1 /TIER=Stack /STK=8 /UG=Mm.154609 /UG_TITLE=ESTs	7.42	0.1	6.62	0.36	-0.79	0.111083	100	100		6.81	0.06	6.89	0.19	0.08	0.71907	100	100		7.45	0.17	6.27	0.24	-1.18	0.019081	100	33
1446972_at	DNA segment, Chr 15, Wayne State University 126, expressed	BG063165	28112	gb:BG063165 /DB_XREF=gi:12545728 /DB_XREF=H3003G11-3 /CLONE=H3003G11 /FEA=EST /CNT=2 /TID=Mm.100550.1 /TIER=ConsEnd /STK=2 /UG=Mm.100550 /LL=28112 /UG_GENE=D15Wsu126e /UG_TITLE=DNA segment, Chr 15, Wayne State University 126, expressed	5.61	0.1	6.6	0.1	0.98	0.00025	80	100		5.35	0.08	6.33	0.16	0.98	0.013848	100	100		5.34	0.16	6.69	0.09	1.36	0.004113	66	100
1457004_at	DNA segment, Chr 15, Wayne State University 169, expressed	BB698378	223666	gb:BB698378 /DB_XREF=gi:16047202 /DB_XREF=BB698378 /CLONE=7120499J15 /FEA=EST /CNT=6 /TID=Mm.206800.1 /TIER=ConsEnd /STK=6 /UG=Mm.206800 /LL=28124 /UG_GENE=D15Wsu169e /UG_TITLE=DNA segment, Chr 15, Wayne State University 169, expressed	7.25	0.16	8.37	0.19	1.13	0.003505	0	0		8.47	0.07	9.51	0.06	1.05	0.000468	0	0		6.45	0.18	8.94	0.41	2.48	0.014081	0	0
1427182_s_at	DNA segment, Chr 18, ERATO Doi 653, expressed	BQ032363	52662	gb:BG070238 /DB_XREF=gi:12552807 /DB_XREF=H3085B09-3 /CLONE=H3085B09 /FEA=mRNA /CNT=30 /TID=Mm.22131.1 /TIER=ConsEnd /STK=4 /UG=Mm.22131 /UG_TITLE=Mus musculus, Similar to chromosome 18 open reading frame 1, clone IMAGE:4488884, mRNA, partial cds	5.1	0.09	5.15	0.13	0.05	0.754771	40	75		4.97	0.15	4.92	0.12	-0.04	0.828695	33	33		5.91	0.06	4.83	0.05	-1.08	0.000205	100	0
1455757_at	DNA segment, Chr 3, ERATO Doi 254, expressed	AU067741	241944	gb:AU067741 /DB_XREF=gi:4968478 /DB_XREF=AU067741 /CLONE=MNCb-1216 /FEA=EST /CNT=13 /TID=Mm.35051.1 /TIER=Stack /STK=8 /UG=Mm.35051 /UG_TITLE=ESTs, Weakly similar to I48208 zinc finger protein 30 - mouse (M.musculus)	6.63	0.05	8.33	0.1	1.7	4.9e-05	100	100		6.26	0.18	7.78	0.13	1.52	0.003283	100	100		6.82	0.02	7.82	0.21	0.99	0.039907	100	100
1447526_at	DNA segment, Chr 5, ERATO Doi 255, expressed	C79489	52183	gb:C79489 /DB_XREF=gi:2519819 /DB_XREF=C79489 /CLONE=J0067A07 /FEA=EST /CNT=2 /TID=Mm.154737.1 /TIER=ConsEnd /STK=2 /UG=Mm.154737 /LL=52183 /UG_GENE=D5Ertd255e /UG_TITLE=DNA segment, Chr 5, ERATO Doi 255, expressed	7.45	0.06	6.66	0.08	-0.79	0.000267	100	100		6.95	0.03	6.34	0.04	-0.61	0.000516	100	66		7.53	0.26	6.44	0.05	-1.09	0.046056	100	100
1436964_at	DNA segment, Chr 7, ERATO Doi 715, expressed	BB314814	52480	gb:BB314814 /DB_XREF=gi:16402996 /DB_XREF=BB314814 /CLONE=B230350A07 /FEA=EST /CNT=37 /TID=Mm.133704.1 /TIER=Stack /STK=32 /UG=Mm.133704 /UG_TITLE=ESTs	5.75	0.05	5.93	0.09	0.18	0.141723	100	100		4.91	0.32	5.13	0.23	0.22	0.609364	66	100		6.18	0.06	4.34	0.48	-1.84	0.060482	100	66
1455087_at	DNA segment, Chr 7, ERATO Doi 715, expressed	AV328498	52480	gb:AV328498 /DB_XREF=gi:16395889 /DB_XREF=AV328498 /CLONE=6330442C21 /FEA=EST /CNT=26 /TID=Mm.21243.1 /TIER=Stack /STK=26 /UG=Mm.21243 /LL=52480 /UG_GENE=D7Ertd715e /UG_TITLE=DNA segment, Chr 7, ERATO Doi 715, expressed	5.62	0.1	6.05	0.1	0.43	0.01566	100	100		5.4	0.31	5.51	0.18	0.11	0.77197	100	66		6.32	0.08	5.14	0.35	-1.18	0.072193	100	100
1436736_x_at	DNA segment, human D4S114	BB369191	27528	gb:BB369191 /DB_XREF=gi:9081020 /DB_XREF=BB369191 /CLONE=C130047C13 /FEA=EST /CNT=78 /TID=Mm.4919.2 /TIER=Stack /STK=78 /UG=Mm.4919 /LL=27528 /UG_GENE=D0H4S114 /UG_TITLE=DNA segment, human D4S114	8.87	0.26	8.82	0.15	-0.05	0.88533	100	100		7.35	0.27	8.18	0.16	0.83	0.072124	100	100		9.5	0.03	7.2	0.18	-2.3	0.005063	100	100
1450839_at	DNA segment, human D4S114	D45203	27528	gb:D45203.1 /DB_XREF=gi:757508 /FEA=FLmRNA /CNT=377 /TID=Mm.4919.1 /TIER=Stack /STK=198 /UG=Mm.4919 /LL=27528 /UG_GENE=D0H4S114 /UG_TITLE=DNA segment, human D4S114 /DEF=Mouse pentylenetetrazol-related mRNA PTZ-17 (3UTR of E3.1). /FL=gb:NM_053078.1	8.04	0.15	7.89	0.12	-0.15	0.4602	100	100		7.06	0.07	7.39	0.08	0.33	0.041301	100	100		8.36	0.06	7.15	0.1	-1.21	0.001378	100	100
1429093_at	DNA-damage inducible protein 2	BI110088	68817	gb:BG070809 /DB_XREF=gi:12553466 /DB_XREF=H3092D05-3 /CLONE=H3092D05 /FEA=mRNA /CNT=57 /TID=Mm.40897.1 /TIER=Stack /STK=12 /UG=Mm.40897 /LL=74566 /UG_GENE=9130022E05Rik /UG_TITLE=RIKEN cDNA 9130022E05 gene	8.9	0.11	9.87	0.35	0.96	0.062721	100	100		8.68	0.05	9.5	0.18	0.82	0.038133	100	100		8.32	0.34	9.43	0.21	1.11	0.062844	100	100
1448985_at	dual specificity phosphatase 22	NM_134068	105352	gb:NM_134068.1 /DB_XREF=gi:19527287 /GEN=1110028K04Rik /FEA=FLmRNA /CNT=37 /TID=Mm.46262.1 /TIER=FL+Stack /STK=29 /UG=Mm.46262 /LL=105352 /DEF=Mus musculus RIKEN cDNA 1110028K04 gene (1110028K04Rik), mRNA. /PROD=RIKEN cDNA 1110028K04 gene /FL=gb:AF237619.1 gb:NM_134068.1	7.89	0.15	7.77	0.15	-0.12	0.610425	100	100		7.81	0.03	7.54	0.15	-0.27	0.218775	100	100		8.51	0.06	7.33	0.05	-1.17	0.000191	100	100
1428834_at	dual specificity phosphatase 4	AK012530	319520	gb:AK012530.1 /DB_XREF=gi:12849333 /FEA=mRNA /CNT=60 /TID=Mm.153803.1 /TIER=Stack /STK=20 /UG=Mm.153803 /LL=70236 /UG_GENE=2700078F24Rik /UG_TITLE=RIKEN cDNA 2700078F24 gene /DEF=Mus musculus 11 days embryo whole body cDNA, RIKEN full-length enriched library, clone:2700078F24:unclassifiable transcript, full insert sequence.	7.17	0.07	6.92	0.09	-0.25	0.070047	100	100		6.72	0.25	6.48	0.06	-0.24	0.445059	66	100		8.24	0.19	6.88	0.25	-1.36	0.015308	100	100
1416247_at	dynactin 3	NM_016890	53598	gb:NM_016890.1 /DB_XREF=gi:8393726 /GEN=Dctn3 /FEA=FLmRNA /CNT=179 /TID=Mm.29025.1 /TIER=FL+Stack /STK=107 /UG=Mm.29025 /LL=53598 /DEF=Mus musculus dynactin 3 (Dctn3), mRNA. /PROD=dynactin 3 /FL=gb:NM_016890.1 gb:AF098508.1	10.31	0.03	11.52	0.24	1.21	0.013201	100	100		10.66	0.04	12.11	0.03	1.45	1.7e-05	100	100		10.94	0.18	11.61	0.08	0.67	0.046349	100	100
1438466_at	dynein, axonemal, heavy chain 12 /// gene model 107, (NCBI) /// dynein heavy chain-related	AI647999	110083 /// 227058 /// 433299	gb:AI647999 /DB_XREF=gi:4726677 /DB_XREF=uk39a01.x1 /CLONE=IMAGE:1971336 /FEA=EST /CNT=19 /TID=Mm.72845.1 /TIER=Stack /STK=10 /UG=Mm.72845 /UG_TITLE=ESTs, Weakly similar to T12545 hypothetical protein DKFZp434N074.1 (H.sapiens)	5.94	0.11	5.36	0.07	-0.57	0.003922	40	0		6.47	0.03	5.37	0.2	-1.1	0.028937	33	33		6.42	0.12	5.44	0.14	-0.98	0.006212	33	0
1427318_s_at	dysferlin /// fer-1-like 3, myoferlin (C. elegans)	BI555209	226101 /// 26903	gb:BI555209 /DB_XREF=gi:15442523 /DB_XREF=603236154F1 /CLONE=IMAGE:5289349 /FEA=mRNA /CNT=71 /TID=Mm.34674.1 /TIER=Stack /STK=9 /UG=Mm.34674 /UG_TITLE=Mus musculus, Similar to dysferlin, clone IMAGE:5324940, mRNA, partial cds	8.49	0.11	8.26	0.27	-0.23	0.460157	100	100		8.29	0.06	8.04	0.05	-0.25	0.032573	100	100		9.58	0.2	8.51	0.27	-1.07	0.037788	100	100
1417065_at	early growth response 1	NM_007913	13653	gb:NM_007913.1 /DB_XREF=gi:6681284 /GEN=Egr1 /FEA=FLmRNA /CNT=130 /TID=Mm.181959.1 /TIER=FL+Stack /STK=58 /UG=Mm.181959 /LL=13653 /DEF=Mus musculus early growth response 1 (Egr1), mRNA. /PROD=early growth response 1 /FL=gb:M20157.1 gb:M22326.1 gb:NM_007913.1	9.26	0.36	8.98	0.14	-0.28	0.493075	100	100		10.01	0.61	9.14	0.37	-0.88	0.298289	100	100		10.4	0.19	9.24	0.29	-1.16	0.036711	100	100
1417382_at	ectonucleoside triphosphate diphosphohydrolase 5	NM_007647	12499	gb:NM_007647.1 /DB_XREF=gi:6680883 /GEN=Entpd5 /FEA=FLmRNA /CNT=179 /TID=Mm.10211.1 /TIER=FL+Stack /STK=46 /UG=Mm.10211 /LL=12499 /DEF=Mus musculus ectonucleoside triphosphate diphosphohydrolase 5 (Entpd5), mRNA. /PROD=CD39 antigen-like 4 /FL=gb:NM_007647.1 gb:BC015247.1 gb:AF006482.1	10.34	0.13	10.39	0.19	0.05	0.824357	100	100		9.7	0.16	9.76	0.09	0.06	0.754175	100	100		8.46	0.17	9.66	0.14	1.2	0.005849	100	100
1417384_at	ectonucleoside triphosphate diphosphohydrolase 5	NM_007647	12499	gb:AV376291 /DB_XREF=gi:16398066 /DB_XREF=AV376291 /CLONE=9130207E07 /FEA=FLmRNA /CNT=179 /TID=Mm.10211.1 /TIER=Stack /STK=16 /UG=Mm.10211 /LL=12499 /UG_GENE=Entpd5 /UG_TITLE=ectonucleoside triphosphate diphosphohydrolase 5 /FL=gb:NM_007647.1 gb:BC015247.1 gb:AF006482.1	10.5	0.13	10.32	0.11	-0.18	0.332691	100	100		9.45	0.12	9.45	0.09	0	0.977407	100	100		8.61	0.13	9.64	0.2	1.02	0.018188	100	100
1433763_at	ectonucleoside triphosphate diphosphohydrolase 5	BB309883	12499	gb:BB309883 /DB_XREF=gi:16402572 /DB_XREF=BB309883 /CLONE=B230312N07 /FEA=EST /CNT=64 /TID=Mm.17490.1 /TIER=Stack /STK=63 /UG=Mm.17490 /LL=104767 /UG_GENE=AI196558 /UG_TITLE=expressed sequence AI196558	10.41	0.08	10.15	0.16	-0.27	0.202833	100	100		9.12	0.09	9.16	0.06	0.04	0.708783	100	100		8.36	0.12	9.39	0.2	1.03	0.017437	100	100
1429550_at	ectonucleoside triphosphate diphosphohydrolase 8	AK008590	72090	gb:AK008590.1 /DB_XREF=gi:12842867 /FEA=mRNA /CNT=21 /TID=Mm.33403.1 /TIER=Stack /STK=15 /UG=Mm.33403 /LL=72090 /UG_GENE=2010320H07Rik /UG_TITLE=RIKEN cDNA 2010320H07 gene /DEF=Mus musculus adult male small intestine cDNA, RIKEN full-length enriched library, clone:2010320H07:homolog to ECTONUCLEOSIDE TRIPHOSPHATE DIPHOSPHOHYDROLASE 1 (EC 3.6.1.5) (ECTO- ATP DIPHOSPHOHYDROLASE) (ATPDASE) (LYMPHOID…	9.8	0.12	9.92	0.08	0.12	0.43544	100	100		9.13	0.08	9.16	0.12	0.03	0.837091	100	100		7.97	0.22	9.06	0.38	1.1	0.084877	100	100
1439260_a_at	ectonucleotide pyrophosphatase/phosphodiesterase 3	BB039510	209558	gb:BB039510 /DB_XREF=gi:8445896 /DB_XREF=BB039510 /CLONE=6030443A19 /FEA=EST /CNT=9 /TID=Mm.53371.2 /TIER=Stack /STK=8 /UG=Mm.53371 /LL=103316 /UG_GENE=AI876438 /UG_TITLE=expressed sequence AI876438	6.89	0.14	5.82	0.27	-1.06	0.01908	100	100		5.45	0.25	5.88	0.12	0.43	0.220313	100	100		3.78	0.28	4.25	0.59	0.46	0.533842	0	100
1433474_at	EGF-like repeats and discoidin I-like domains 3	BB377340	13612	gb:BB377340 /DB_XREF=gi:16407605 /DB_XREF=BB377340 /CLONE=C130088P09 /FEA=EST /CNT=160 /TID=Mm.41716.3 /TIER=Stack /STK=150 /UG=Mm.41716 /LL=13612 /UG_GENE=Edil3 /UG_TITLE=EGF-like repeats and discordin I-like domains 3	7.91	0.22	6.34	0.29	-1.56	0.004815	100	100		6.09	0.41	6.38	0.21	0.29	0.573173	100	100		4.44	0.25	4.78	0.44	0.33	0.551028	100	100
1448281_a_at	elastase 2A	NM_007919	13706	gb:NM_007919.1 /DB_XREF=gi:6681296 /GEN=Ela2 /FEA=FLmRNA /CNT=252 /TID=Mm.21925.1 /TIER=FL+Stack /STK=102 /UG=Mm.21925 /LL=13706 /DEF=Mus musculus elastase 2 (Ela2), mRNA. /PROD=elastase 2 /FL=gb:NM_007919.1	7.3	0.03	8.42	1.24	1.11	0.435457	0	25		7.52	0.01	7.42	0.03	-0.1	0.0578	0	0		7.28	0.13	7.37	0.04	0.09	0.578571	0	33
1415883_a_at	elastase 3, pancreatic	NM_026419	67868	gb:NM_026419.1 /DB_XREF=gi:13385915 /GEN=Ela3b /FEA=FLmRNA /CNT=429 /TID=Mm.30780.1 /TIER=FL+Stack /STK=184 /UG=Mm.30780 /LL=67868 /DEF=Mus musculus elastase 3B, pancreatic (Ela3b), mRNA. /PROD=elastase 3B, pancreatic /FL=gb:NM_026419.1	5.95	0.14	7.45	1.6	1.5	0.417047	0	25		5.84	0.11	5.77	0.01	-0.07	0.569421	0	0		5.8	0.07	5.74	0.03	-0.06	0.483001	0	0
1415884_at	elastase 3, pancreatic	NM_026419	67868	gb:NM_026419.1 /DB_XREF=gi:13385915 /GEN=Ela3b /FEA=FLmRNA /CNT=429 /TID=Mm.30780.1 /TIER=FL+Stack /STK=184 /UG=Mm.30780 /LL=67868 /DEF=Mus musculus elastase 3B, pancreatic (Ela3b), mRNA. /PROD=elastase 3B, pancreatic /FL=gb:NM_026419.1	7.02	0.05	8.2	1.22	1.18	0.40272	20	25		7.16	0.05	7.09	0.05	-0.07	0.396936	33	66		7.09	0.03	7.11	0.04	0.03	0.647853	0	33
1435611_x_at	elastase 3, pancreatic	BI439657	67868	gb:BI439657 /DB_XREF=gi:15264347 /DB_XREF=ib91a05.x3 /CLONE=IMAGE:5653905 /FEA=EST /CNT=16 /TID=Mm.30780.4 /TIER=Stack /STK=15 /UG=Mm.30780 /LL=67868 /UG_GENE=Ela3b /UG_TITLE=elastase 3B, pancreatic	6.57	0.04	7.96	1.51	1.38	0.426251	20	50		6.56	0.03	6.54	0.1	-0.03	0.82352	0	0		6.4	0.05	6.52	0.01	0.13	0.119443	0	0
1435012_x_at	elastase 3, pancreatic /// similar to elastase 3B, pancreatic	BI439550	638418 /// 67868	gb:BI439550 /DB_XREF=gi:15264240 /DB_XREF=ib80d07.x4 /CLONE=IMAGE:5652924 /FEA=EST /CNT=28 /TID=Mm.30780.3 /TIER=Stack /STK=21 /UG=Mm.30780 /LL=67868 /UG_GENE=Ela3b /UG_TITLE=elastase 3B, pancreatic	4.94	0.2	6.92	1.99	1.98	0.393949	60	25		5.32	0.16	4.93	0.27	-0.38	0.304439	66	33		4.62	0.03	4.91	0.12	0.3	0.130392	0	0
1437326_x_at	elastase 3, pancreatic /// similar to elastase 3B, pancreatic	AV060902	638418 /// 67868	gb:AV060902 /DB_XREF=gi:5160649 /DB_XREF=AV060902 /CLONE=1810065N19 /FEA=EST /CNT=21 /TID=Mm.30780.5 /TIER=Stack /STK=20 /UG=Mm.30780 /LL=67868 /UG_GENE=Ela3b /UG_TITLE=elastase 3B, pancreatic	6.41	0.08	8.02	1.55	1.61	0.376269	20	75		6.69	0.08	6.61	0.11	-0.08	0.565077	33	66		6.37	0.02	6.78	0.03	0.41	0.001104	0	0
1421883_at	ELAV (embryonic lethal, abnormal vision, Drosophila)-like 2 (Hu antigen B)	BB105998	15569	gb:BB105998 /DB_XREF=gi:8758566 /DB_XREF=BB105998 /CLONE=9430098E08 /FEA=FLmRNA /CNT=104 /TID=Mm.3823.1 /TIER=Stack /STK=17 /UG=Mm.3823 /LL=15569 /UG_GENE=Elavl2 /UG_TITLE=ELAV (embryonic lethal, abnormal vision, Drosophila)-like 2 (Hu antigen B) /FL=gb:U29088.1 gb:NM_010486.1 gb:AY035380.1	5.26	0.1	4.82	0.34	-0.44	0.291993	80	50		4.74	0.07	5.1	0.22	0.36	0.229192	66	66		4.95	0.31	3.94	0.14	-1.01	0.063895	100	66
1448797_at	ELK3, member of ETS oncogene family	BC005686	13713	gb:BC005686.1 /DB_XREF=gi:13543010 /FEA=FLmRNA /CNT=84 /TID=Mm.4454.1 /TIER=FL+Stack /STK=39 /UG=Mm.4454 /LL=13713 /UG_GENE=Elk3 /DEF=Mus musculus, ELK3, member of ETS oncogene family, clone MGC:11528 IMAGE:3155850, mRNA, complete cds. /PROD=ELK3, member of ETS oncogene family /FL=gb:BC005686.1 gb:L19953.1 gb:NM_013508.1	8.05	0.27	7.71	0.12	-0.34	0.301453	100	100		7.38	0.13	7.64	0.15	0.26	0.251465	100	100		8.11	0.24	6.97	0.19	-1.14	0.02104	100	100
1424306_at	elongation of very long chain fatty acids (FEN1/Elo2, SUR4/Elo3, yeast)-like 4	BB829575	83603	gb:AF277093.1 /DB_XREF=gi:12044040 /FEA=FLmRNA /CNT=125 /TID=Mm.83949.1 /TIER=FL+Stack /STK=38 /UG=Mm.83949 /DEF=Mus musculus Elovl4 mRNA, complete cds. /PROD=Elovl4 /FL=gb:AF277093.1	5.34	0.48	6.64	1.14	1.3	0.353475	60	75		5.17	0.5	6.65	1.38	1.48	0.399831	100	100		7.15	0.62	6.19	1.27	-0.96	0.547366	100	100
1451308_at	elongation of very long chain fatty acids (FEN1/Elo2, SUR4/Elo3, yeast)-like 4	BB829575	83603	gb:BB829575 /DB_XREF=gi:17007818 /DB_XREF=BB829575 /CLONE=G930007M12 /FEA=FLmRNA /CNT=125 /TID=Mm.83949.1 /TIER=Stack /STK=16 /UG=Mm.83949 /UG_TITLE=Mus musculus Elovl4 mRNA, complete cds /FL=gb:AF277093.1	5.6	0.33	6.56	0.88	0.95	0.371847	60	50		5.38	0.35	6.62	1.04	1.25	0.356304	66	66		6.97	0.53	6.18	1.04	-0.78	0.549423	100	66
1418723_at	endothelial differentiation, lysophosphatidic acid G-protein-coupled receptor 7	NM_022983	65086	gb:NM_022983.1 /DB_XREF=gi:12667795 /GEN=Edg7 /FEA=FLmRNA /CNT=41 /TID=Mm.155520.1 /TIER=FL+Stack /STK=19 /UG=Mm.155520 /LL=65086 /DEF=Mus musculus endothelial differentiation, lysophosphatidic acid G-protein-coupled receptor 7 (Edg7), mRNA. /PROD=endothelial differentiation, lysophosphatidicacid G-protein-coupled receptor 7 /FL=gb:AF293845.2 gb:NM_022983.1	4.41	0.22	4.13	0.14	-0.29	0.31064	60	50		3.19	0.3	4.24	0.19	1.05	0.053408	0	66		3.51	0.26	3.37	0.41	-0.14	0.789918	0	66
1442279_at	Enhancer of polycomb homolog 1 (Drosophila)	BB453954	13831	gb:BB453954 /DB_XREF=gi:16425819 /DB_XREF=BB453954 /CLONE=D130027L03 /FEA=EST /CNT=5 /TID=Mm.139807.1 /TIER=ConsEnd /STK=3 /UG=Mm.139807 /UG_TITLE=ESTs	6.56	0.09	7.6	0.12	1.04	0.000438	60	100		6.21	0.06	6.69	0.24	0.48	0.177608	33	0		6.32	0.11	7.14	0.33	0.81	0.119752	33	100
1417951_at	enolase 3, beta muscle	NM_007933	13808	gb:NM_007933.1 /DB_XREF=gi:6679650 /GEN=Eno3 /FEA=FLmRNA /CNT=114 /TID=Mm.29994.1 /TIER=FL+Stack /STK=32 /UG=Mm.29994 /LL=13808 /DEF=Mus musculus enolase 3, beta muscle (Eno3), mRNA. /PROD=enolase 3, beta muscle /FL=gb:NM_007933.1 gb:BC013460.1	12.35	0.13	12.45	0.09	0.11	0.520575	100	100		11.14	0.3	11.44	0.2	0.3	0.4561	100	100		9.74	0.47	11.69	0.35	1.95	0.032756	100	100
1425016_at	Eph receptor B2	AV221401	13844	gb:AV221401 /DB_XREF=gi:15404806 /DB_XREF=AV221401 /CLONE=3322402C10 /FEA=FLmRNA /CNT=67 /TID=Mm.4652.1 /TIER=Stack /STK=24 /UG=Mm.4652 /LL=13844 /UG_GENE=Ephb2 /UG_TITLE=Eph receptor B2 /FL=gb:L25890.1	8.47	0.14	8.24	0.27	-0.23	0.4775	100	100		8.13	0.28	8.11	0.16	-0.02	0.942588	100	100		9.85	0.22	8.67	0.45	-1.18	0.104275	100	100
1427183_at	epidermal growth factor-containing fibulin-like extracellular matrix protein 1	BC023060	216616	gb:BC023060.1 /DB_XREF=gi:18606201 /FEA=mRNA /CNT=19 /TID=Mm.44176.1 /TIER=Stack /STK=11 /UG=Mm.44176 /DEF=Mus musculus, Similar to EGF-containing fibulin-like extracellular matrix protein 1, clone IMAGE:5357328, mRNA, partial cds. /PROD=Similar to EGF-containing fibulin-likeextracellular matrix protein 1	9.68	0.2	8.38	0.4	-1.31	0.037232	100	100		8.26	0.26	9.1	0.23	0.84	0.07161	100	100		6.17	0.67	7.04	0.8	0.87	0.451781	100	66
1419431_at	epiregulin	NM_007950	13874	gb:NM_007950.1 /DB_XREF=gi:6679682 /GEN=Ereg /FEA=FLmRNA /CNT=15 /TID=Mm.4791.1 /TIER=FL+Stack /STK=10 /UG=Mm.4791 /LL=13874 /DEF=Mus musculus epiregulin (Ereg), mRNA. /PROD=epiregulin /FL=gb:NM_007950.1 gb:D30782.1	7.75	0.29	7.32	0.27	-0.43	0.303101	100	100		9.08	0.36	7.03	0.14	-2.06	0.018247	100	100		8.4	0.21	7.33	0.3	-1.07	0.047819	100	100
1425273_s_at	epithelial membrane protein 2	AF083876	13731	gb:BE573195 /DB_XREF=gi:9816915 /DB_XREF=601332879F2 /CLONE=IMAGE:3710419 /FEA=FLmRNA /CNT=43 /TID=Mm.220873.1 /TIER=ConsEnd /STK=0 /UG=Mm.220873 /UG_TITLE=Mus musculus epithelial membrane protein 2 (Emp2) mRNA, complete cds /FL=gb:AF346627.1 gb:AF083876.1	7.91	0.05	7.66	0.03	-0.25	0.005477	100	100		7.72	0.08	7.94	0.05	0.22	0.093956	100	100		8.82	0.07	7.64	0.05	-1.18	0.000239	100	100
1433670_at	epithelial membrane protein 2	BE571790	13731	gb:BE571790 /DB_XREF=gi:9815510 /DB_XREF=601333779F1 /CLONE=IMAGE:3711186 /FEA=EST /CNT=99 /TID=Mm.4908.2 /TIER=Stack /STK=74 /UG=Mm.4908 /LL=12993 /UG_GENE=Csng /UG_TITLE=casein gamma	9.95	0.07	9.95	0.23	0	0.996227	100	100		9.13	0.16	9.57	0.1	0.44	0.086884	100	100		10.71	0.01	9.56	0.02	-1.15	8e-06	100	100
1419062_at	erythrocyte protein band 4.1-like 3	NM_013813	13823	gb:NM_013813.1 /DB_XREF=gi:7305030 /GEN=Epb4.1l3 /FEA=FLmRNA /CNT=40 /TID=Mm.17951.1 /TIER=FL+Stack /STK=14 /UG=Mm.17951 /LL=13823 /DEF=Mus musculus erythrocyte protein band 4.1-like 3 (Epb4.1l3), mRNA. /PROD=erythrocyte protein band 4.1-like 3 /FL=gb:AF152247.1 gb:NM_013813.1	10.47	0.1	10.24	0.15	-0.23	0.260976	100	100		9.37	0.09	9.56	0.17	0.2	0.389901	100	100		8.49	0.14	9.8	0.23	1.32	0.012547	100	100
1426010_a_at	erythrocyte protein band 4.1-like 3	AF177146	13823	gb:AF177146.1 /DB_XREF=gi:5764660 /GEN=Dal1 /FEA=FLmRNA /CNT=1 /TID=Mm.17951.2 /TIER=FL /STK=1 /UG=Mm.17951 /LL=13823 /DEF=Mus musculus DAL1P (Dal1) mRNA, complete cds. /PROD=DAL1P /FL=gb:AF177146.1	9.32	0.17	8.87	0.12	-0.44	0.072296	100	100		8.71	0.08	8.77	0.15	0.06	0.738834	100	100		7.68	0.18	8.7	0.26	1.02	0.038483	100	100
1452406_x_at	erythroid differentiation regulator 1	AJ007909	170942	gb:AJ007909.1 /DB_XREF=gi:3336885 /GEN=edr /FEA=mRNA /CNT=7 /TID=Mm.35829.2 /TIER=ConsEnd /STK=5 /UG=Mm.35829 /LL=170942 /DEF=Mus musculus mRNA for erythroid differentiation regulator, partial. /PROD=erythroid differentiation regulator	11.42	0.07	11.13	0.12	-0.29	0.093436	100	100		11	0.23	10.73	0.09	-0.26	0.380523	100	100		11.62	0.24	10.6	0.12	-1.02	0.031897	100	100
1423005_a_at	espin	NM_019585	56226	gb:NM_019585.1 /DB_XREF=gi:9624981 /GEN=Espn /FEA=FLmRNA /CNT=6 /TID=Mm.32006.1 /TIER=FL /STK=0 /UG=Mm.32006 /LL=56226 /DEF=Mus musculus espin (Espn), mRNA. /PROD=espin /FL=gb:NM_019585.1	8.2	0.06	8.29	0.13	0.09	0.564825	100	100		7.51	0.17	7.36	0.07	-0.15	0.487342	100	100		6.49	0.11	7.55	0.26	1.06	0.039504	0	100
1441604_at	Esterase D/formylglutathione hydrolase	BM248597	13885	gb:BM248597 /DB_XREF=gi:17883867 /DB_XREF=K0819C04-3 /CLONE=K0819C04 /FEA=EST /CNT=4 /TID=Mm.214966.1 /TIER=ConsEnd /STK=4 /UG=Mm.214966 /UG_TITLE=ESTs	7.72	0.08	5.39	0.19	-2.33	0.000282	100	100		7.15	0.06	5.36	0.03	-1.78	0.00022	100	100		7.39	0.03	5.14	0.08	-2.25	0.000344	100	66
1429712_at	ethanol induced 1 /// RIKEN cDNA 6230416C02 gene /// similar to zinc finger protein 97 /// similar to zinc finger protein 97	AK005093	13999 /// 545490 /// 667962 /// 668009	gb:AK005093.1 /DB_XREF=gi:12836785 /FEA=mRNA /CNT=58 /TID=Mm.180095.1 /TIER=Stack /STK=9 /UG=Mm.180095 /LL=13999 /UG_GENE=Etohi1 /UG_TITLE=ethanol induced 1 /DEF=Mus musculus adult male cerebellum cDNA, RIKEN full-length enriched library, clone:1500001I20:ethanol induced 1, full insert sequence.	7.08	0.06	8.43	0.21	1.35	0.005371	100	100		6.97	0.31	8.48	0.12	1.52	0.027806	100	100		7.22	0.3	7.92	0.21	0.69	0.136018	100	100
1417203_at	ethylmalonic encephalopathy 1	BC010592	66071	gb:BC010592.1 /DB_XREF=gi:14714874 /FEA=FLmRNA /CNT=119 /TID=Mm.29553.1 /TIER=FL+Stack /STK=53 /UG=Mm.29553 /LL=66071 /UG_GENE=0610025L15Rik /DEF=Mus musculus, RIKEN cDNA 0610025L15 gene, clone MGC:7046 IMAGE:3156338, mRNA, complete cds. /PROD=RIKEN cDNA 0610025L15 gene /FL=gb:BC010592.1 gb:AB049623.1 gb:NM_023154.1	12.24	0.08	12.34	0.13	0.1	0.55607	100	100		11.88	0.05	11.92	0.17	0.05	0.818027	100	100		10.16	0.28	11.96	0.16	1.81	0.009258	100	100
1445111_at	Exocyst complex component 4	AW548720	20336	gb:AW548720 /DB_XREF=gi:7194143 /DB_XREF=L0040F05-3 /CLONE=L0040F05 /FEA=EST /CNT=3 /TID=Mm.215518.1 /TIER=ConsEnd /STK=2 /UG=Mm.215518 /UG_TITLE=ESTs, Weakly similar to RIKEN cDNA 5730493B19 (Mus musculus) (M.musculus)	6.21	0.12	7.64	0.02	1.43	0.000194	0	100		6.45	0.15	7.23	0.06	0.78	0.020706	0	100		6.18	0.1	7.4	0.12	1.22	0.001432	0	100
1455180_at	expressed sequence AA407270	BG063148	102371	gb:BG063148 /DB_XREF=gi:12545711 /DB_XREF=H3003F04-3 /CLONE=H3003F04 /FEA=EST /CNT=32 /TID=Mm.27585.1 /TIER=Stack /STK=21 /UG=Mm.27585 /LL=102371 /UG_GENE=AA407270 /UG_TITLE=expressed sequence AA407270	7.84	0.1	8.26	0.2	0.42	0.119527	100	100		7.43	0.3	7.58	0.05	0.15	0.67152	100	100		6.47	0.16	7.81	0.54	1.34	0.122553	100	100
1434046_at	expressed sequence AA467197	BG961961	433470	gb:BG961961 /DB_XREF=gi:14349598 /DB_XREF=602826672F1 /CLONE=IMAGE:4981504 /FEA=EST /CNT=59 /TID=Mm.36783.1 /TIER=Stack /STK=45 /UG=Mm.36783 /UG_TITLE=ESTs, Moderately similar to normal mucosa of esophagus specific 1 (Homo sapiens) (H.sapiens)	12.75	0.08	13.01	0.1	0.26	0.087788	100	100		12.67	0.1	12.98	0.01	0.31	0.092096	100	100		11.9	0.39	13.06	0.16	1.16	0.080653	100	100
1435330_at	expressed sequence AI447904 /// cDNA sequence BC094916 /// similar to Gamma-interferon-inducible protein Ifi-16 (Interferon-inducible myeloid differentiation transcriptional activator) (IFI 16)	BM241008	236312 /// 545384 /// 672540	gb:BG092516 /DB_XREF=gi:12575079 /DB_XREF=mac12e05.x1 /CLONE=IMAGE:3999465 /FEA=EST /CNT=95 /TID=Mm.447.1 /TIER=Stack /STK=17 /UG=Mm.447 /LL=98348 /UG_GENE=AI447904 /UG_TITLE=expressed sequence AI447904	5.39	0.1	7.5	0.4	2.12	0.010609	100	100		5.68	0.08	7.66	0.58	1.98	0.07262	100	100		5.37	0.11	6.99	0.38	1.62	0.043116	66	100
1436520_at	expressed sequence AI450948	BB378317	382643	gb:BB378317 /DB_XREF=gi:16407712 /DB_XREF=BB378317 /CLONE=C130093J22 /FEA=EST /CNT=26 /TID=Mm.30517.1 /TIER=Stack /STK=8 /UG=Mm.30517 /LL=104825 /UG_GENE=AI450948 /UG_TITLE=expressed sequence AI450948	9.92	0.12	8.34	0.6	-1.57	0.076763	100	100		8.18	0.26	6.46	0.26	-1.72	0.009702	100	100		9	0.38	7.08	0.38	-1.92	0.022878	100	100
1437176_at	expressed sequence AI451557	AV277444	102084	gb:AV277444 /DB_XREF=gi:16390998 /DB_XREF=AV277444 /CLONE=4932442G13 /FEA=EST /CNT=48 /TID=Mm.50780.1 /TIER=Stack /STK=23 /UG=Mm.50780 /LL=102084 /UG_GENE=AI451557 /UG_TITLE=expressed sequence AI451557	5.31	0.21	5.53	0.16	0.21	0.439244	100	100		7.05	0.18	8.06	0.32	1.01	0.064429	100	100		7.99	0.33	7.72	0.17	-0.27	0.523539	100	100
1435665_at	expressed sequence AI451617	BM241342	209387	gb:BM241342 /DB_XREF=gi:17876612 /DB_XREF=K0615F02-3 /CLONE=K0615F02 /FEA=EST /CNT=26 /TID=Mm.33905.1 /TIER=Stack /STK=14 /UG=Mm.33905 /UG_TITLE=ESTs	5.83	0.08	7.6	0.44	1.76	0.025856	80	100		5.05	0.13	7.57	0.41	2.52	0.017271	33	100		6.24	0.17	6.09	0.27	-0.15	0.677559	100	100
1433465_a_at	expressed sequence AI467606	BB234337	101602	gb:BB234337 /DB_XREF=gi:15410356 /DB_XREF=BB234337 /CLONE=A630048L02 /FEA=EST /CNT=179 /TID=Mm.33718.1 /TIER=Stack /STK=166 /UG=Mm.33718 /LL=101602 /UG_GENE=AI467606 /UG_TITLE=expressed sequence AI467606	8.87	0.24	10.92	0.11	2.05	0.000332	100	100		8.21	0.2	10.59	0.08	2.38	0.002641	100	100		7.82	0.22	10.29	0.07	2.48	0.004419	100	100
1433466_at	expressed sequence AI467606	BB234337	101602	gb:BB234337 /DB_XREF=gi:15410356 /DB_XREF=BB234337 /CLONE=A630048L02 /FEA=EST /CNT=179 /TID=Mm.33718.1 /TIER=Stack /STK=166 /UG=Mm.33718 /LL=101602 /UG_GENE=AI467606 /UG_TITLE=expressed sequence AI467606	6.74	0.13	8.55	0.15	1.81	6.7e-05	100	100		6.54	0.14	8.65	0.11	2.11	0.000354	100	100		5.87	0.15	8.03	0.05	2.16	0.002429	66	100
1435601_at	expressed sequence AI481772	AW542144	102105	gb:AW542144 /DB_XREF=gi:7184561 /DB_XREF=C0154B04-3 /CLONE=C0154B04 /FEA=EST /CNT=17 /TID=Mm.23494.1 /TIER=Stack /STK=15 /UG=Mm.23494 /LL=102105 /UG_GENE=AI481772 /UG_TITLE=expressed sequence AI481772	10.51	0.11	10.61	0.13	0.09	0.603051	100	100		9.36	0.12	9.47	0.04	0.11	0.458377	100	100		8.5	0.02	9.67	0.37	1.17	0.085518	100	100
1442028_at	expressed sequence AI593864	AI593864	103794	gb:AI593864 /DB_XREF=gi:4602912 /DB_XREF=vt81f10.x1 /CLONE=IMAGE:1177579 /FEA=EST /CNT=10 /TID=Mm.24822.1 /TIER=ConsEnd /STK=3 /UG=Mm.24822 /LL=103794 /UG_GENE=AI593864 /UG_TITLE=expressed sequence AI593864	11.96	0.2	9.39	1	-2.57	0.080814	100	100		11.43	0.14	11.25	0.21	-0.19	0.504622	100	100		10.61	0.09	11.04	0.2	0.43	0.150414	100	100
1449603_at	expressed sequence AI594671	AA711038	103795	gb:AA711038 /DB_XREF=gi:2720956 /DB_XREF=vt54g10.r1 /CLONE=IMAGE:1166946 /FEA=EST /CNT=2 /TID=Mm.25249.1 /TIER=ConsEnd /STK=2 /UG=Mm.25249 /LL=103795 /UG_GENE=AI594671 /UG_TITLE=expressed sequence AI594671	4.79	0.14	3.72	0.92	-1.07	0.330491	100	75		4.12	0.19	2.17	0.34	-1.95	0.013363	66	0		4.1	0.22	2.61	0.36	-1.49	0.03305	66	0
1434067_at	expressed sequence AI662270	BE688410	103814	gb:BE688410 /DB_XREF=gi:10076034 /DB_XREF=uw45e08.x1 /CLONE=IMAGE:3464966 /FEA=EST /CNT=84 /TID=Mm.37773.1 /TIER=Stack /STK=44 /UG=Mm.37773 /LL=103814 /UG_GENE=AI662270 /UG_TITLE=expressed sequence AI662270	6.6	0.27	6.59	0.45	-0.01	0.987404	100	100		6.82	0.38	7.89	0.2	1.07	0.086893	100	100		6.16	0.03	6.78	0.32	0.62	0.194223	100	100
1439796_at	expressed sequence AI747448	AI747448	99709	gb:AI747448 /DB_XREF=gi:5125712 /DB_XREF=ul15g01.x1 /CLONE=IMAGE:2076912 /FEA=EST /CNT=19 /TID=Mm.35543.1 /TIER=ConsEnd /STK=6 /UG=Mm.35543 /LL=99709 /UG_GENE=AI747448 /UG_TITLE=expressed sequence AI747448	6.99	0.32	7.55	0.22	0.56	0.195681	100	100		13.44	0.04	13.4	0.09	-0.04	0.734678	100	100		11.29	0.56	13.2	0.09	1.91	0.071685	100	100
1433914_at	expressed sequence AI747699	BM246193	381236	gb:BM246193 /DB_XREF=gi:17881463 /DB_XREF=K0734G05-3 /CLONE=K0734G05 /FEA=EST /CNT=61 /TID=Mm.30678.1 /TIER=Stack /STK=52 /UG=Mm.30678 /LL=107236 /UG_GENE=AI747699 /UG_TITLE=expressed sequence AI747699	8.66	0.1	9.73	0.13	1.07	0.000509	100	100		8.25	0.1	9.93	0.09	1.68	0.000229	100	100		8.05	0.13	9.7	0.23	1.65	0.007501	100	100
1424266_s_at	expressed sequence AU018778	BC013479	234564	gb:BC013479.1 /DB_XREF=gi:15488663 /FEA=FLmRNA /CNT=96 /TID=Mm.29110.1 /TIER=FL+Stack /STK=42 /UG=Mm.29110 /DEF=Mus musculus, clone MGC:18894 IMAGE:4239756, mRNA, complete cds. /PROD=Unknown (protein for MGC:18894) /FL=gb:BC013479.1	6.28	0.23	9.24	0.23	2.96	4.8e-05	100	100		5.77	0.1	8.6	0.65	2.84	0.045876	66	100		4.56	0.28	7.2	0.44	2.64	0.010597	0	100
1459953_at	Expressed sequence AW011752	BB477142	104570	gb:BB477142 /DB_XREF=gi:16440264 /DB_XREF=BB477142 /CLONE=D330023B03 /FEA=EST /CNT=2 /TID=Mm.209444.1 /TIER=ConsEnd /STK=2 /UG=Mm.209444 /UG_TITLE=ESTs	6.71	0.15	5.52	0.43	-1.19	0.064607	80	100		6.05	0.19	5.29	0.15	-0.75	0.038836	100	100		6.77	0.22	4.12	0.33	-2.65	0.004444	100	100
1436453_at	expressed sequence BB144871	BB144871	101918	gb:BB144871 /DB_XREF=gi:8799808 /DB_XREF=BB144871 /CLONE=9930027H11 /FEA=EST /CNT=10 /TID=Mm.25766.1 /TIER=Stack /STK=9 /UG=Mm.25766 /LL=101918 /UG_GENE=BB144871 /UG_TITLE=expressed sequence BB144871	4.7	0.4	4.25	0.55	-0.45	0.535806	60	25		4.65	0.64	5.89	0.17	1.24	0.185516	66	100		3.79	0.21	4.03	0.46	0.25	0.660285	0	33
1418734_at	expressed sequence BE136769	U96752	497653	gb:U96752.1 /DB_XREF=gi:2454274 /FEA=FLmRNA /CNT=32 /TID=Mm.98914.1 /TIER=FL+Stack /STK=19 /UG=Mm.98914 /LL=15006 /UG_GENE=H2-Q1 /DEF=Mus musculus major histocompability complex Q1b mRNA, complete cds. /PROD=major histocompability complex Q1b /FL=gb:U96752.1 gb:NM_010390.1	9.46	0.18	9.4	0.24	-0.06	0.852899	100	100		9.25	0.27	8.93	0.26	-0.32	0.444066	100	100		8.24	0.28	9.3	0.09	1.06	0.053686	100	100
1435484_at	expressed sequence BF642829	BM729431	503859	gb:BM729431 /DB_XREF=gi:19050764 /DB_XREF=ih80h06.x1 /CLONE=IMAGE:5683042 /FEA=EST /CNT=29 /TID=Mm.27661.1 /TIER=Stack /STK=16 /UG=Mm.27661 /UG_TITLE=ESTs	11.19	0.15	11.48	0.08	0.28	0.14252	100	100		10.74	0.25	10.74	0.07	0	0.989817	100	100		9.48	0.06	11.13	0.25	1.65	0.018111	100	100
1457588_at	expressed sequence C76213	C76213	97124	gb:C76213 /DB_XREF=gi:2516543 /DB_XREF=C76213 /CLONE=J0006A04 /FEA=EST /CNT=4 /TID=Mm.206842.1 /TIER=ConsEnd /STK=4 /UG=Mm.206842 /LL=97124 /UG_GENE=C76213 /UG_TITLE=expressed sequence C76213	7.7	0.07	7.3	0.37	-0.4	0.355005	100	100		7.8	0.03	7.93	0.05	0.13	0.115658	100	100		7.8	0.02	6.76	0.32	-1.04	0.0831	100	66
1417160_s_at	extracellular proteinase inhibitor	NM_007969	14038	gb:NM_007969.1 /DB_XREF=gi:6679716 /GEN=Expi /FEA=FLmRNA /CNT=81 /TID=Mm.1650.1 /TIER=FL+Stack /STK=54 /UG=Mm.1650 /LL=14038 /DEF=Mus musculus extracellular proteinase inhibitor (Expi), mRNA. /PROD=extracellular proteinase inhibitor /FL=gb:NM_007969.1	8.76	0.14	7.62	0.24	-1.13	0.009006	100	75		12.4	0.18	10.59	0.39	-1.81	0.026931	100	100		13.45	0.02	11.11	0.28	-2.34	0.013324	100	100
1432461_at	eyes absent 4 homolog (Drosophila)	AK007097	14051	gb:AK007097.1 /DB_XREF=gi:12840469 /GEN=Eya4 /FEA=mRNA /CNT=1 /TID=Mm.160349.1 /TIER=ConsEnd /STK=0 /UG=Mm.160349 /UG_TITLE=Mus musculus adult male testis cDNA, RIKEN full-length enriched library, clone:1700097D02:eyes absent 4 homolog (Drosophila), full insert sequence /DEF=Mus musculus adult male testis cDNA, RIKEN full-length enriched library, clone:1700097D02:eyes absent 4 homolog (Drosophila…	5.36	0.1	5.4	0.08	0.05	0.726577	0	0		6.19	0.13	6.46	0.11	0.28	0.185524	0	0		5.35	0.14	6.36	0.05	1.01	0.00943	66	0
1426960_a_at	fatty acid 2-hydroxylase	BM118638	338521	gb:BM118638 /DB_XREF=gi:17086664 /DB_XREF=L0913H04-3 /CLONE=L0913H04 /FEA=mRNA /CNT=53 /TID=Mm.41083.1 /TIER=Stack /STK=33 /UG=Mm.41083 /UG_TITLE=Mus musculus, Similar to fatty acid hydroxylase, clone IMAGE:4208853, mRNA, partial cds	10.27	0.16	10.22	0.19	-0.05	0.853095	100	100		9.84	0.11	9.95	0.2	0.11	0.663906	100	100		7.48	0.14	9.82	0.43	2.34	0.023848	100	100
1418438_at	fatty acid binding protein 2, intestinal	NM_007980	14079	gb:NM_007980.1 /DB_XREF=gi:6679736 /GEN=Fabp2 /FEA=FLmRNA /CNT=87 /TID=Mm.28398.1 /TIER=FL+Stack /STK=23 /UG=Mm.28398 /LL=14079 /DEF=Mus musculus fatty acid binding protein 2, intestinal (Fabp2), mRNA. /PROD=fatty acid binding protein intestinal /FL=gb:NM_007980.1 gb:M65034.1 gb:BC013457.1	9.73	0.57	9.44	0.77	-0.29	0.772635	100	100		8.25	0.51	8.82	0.4	0.57	0.429922	100	100		6.02	0.26	7.85	0.25	1.83	0.006759	33	100
1416021_a_at	fatty acid binding protein 5, epidermal /// similar to Fatty acid-binding protein, epidermal (E-FABP) (Psoriasis-associated fatty acid-binding protein homolog) (PA-FABP) (Keratinocyte lipid-binding protein) /// similar to Fatty acid-binding protein, epidermal (E-FABP) (Psoriasis-associated fatty acid-binding protein homolog) (PA-FABP) (Keratinocyte lipid-binding protein) /// similar to Fatty acid…	BC002008	16592 /// 628298 /// 637129 /// 669559 /// 672321	gb:BC002008.1 /DB_XREF=gi:12805102 /FEA=FLmRNA /CNT=262 /TID=Mm.741.1 /TIER=FL+Stack /STK=143 /UG=Mm.741 /LL=16592 /UG_GENE=Fabp5 /DEF=Mus musculus, fatty acid binding protein 5, epidermal, clone MGC:5786 IMAGE:3490535, mRNA, complete cds. /PROD=fatty acid binding protein 5, epidermal /FL=gb:NM_010634.1 gb:BC002008.1	9.92	0.55	10.96	0.8	1.04	0.329562	100	100		9.17	0.24	10.17	0.74	1	0.307981	100	100		11.26	0.31	10.73	0.61	-0.54	0.490748	100	100
1450682_at	fatty acid binding protein 6, ileal (gastrotropin)	NM_008375	16204	gb:NM_008375.1 /DB_XREF=gi:6680440 /GEN=Fabp6 /FEA=FLmRNA /CNT=34 /TID=Mm.142716.1 /TIER=FL+Stack /STK=29 /UG=Mm.142716 /LL=16204 /DEF=Mus musculus fatty acid binding protein 6, ileal (gastrotropin) (Fabp6), mRNA. /PROD=ileal lipid binding protein /FL=gb:NM_008375.1	7.35	0.12	7.58	0.23	0.23	0.411838	100	100		8.34	0.5	9.32	0.16	0.99	0.177937	100	100		6.82	0.14	9.17	1.23	2.35	0.194114	100	100
1422134_at	FBJ osteosarcoma oncogene B	NM_008036	14282	gb:NM_008036.1 /DB_XREF=gi:6679826 /GEN=Fosb /FEA=FLmRNA /CNT=9 /TID=Mm.26091.1 /TIER=FL /STK=1 /UG=Mm.26091 /LL=14282 /DEF=Mus musculus FBJ osteosarcoma oncogene B (Fosb), mRNA. /PROD=FBJ osteosarcoma oncogene B /FL=gb:NM_008036.1	5.32	0.16	5.47	0.48	0.15	0.786298	100	75		7.71	0.38	5.17	0.1	-2.54	0.016695	100	66		8.65	0.49	6.9	1.05	-1.75	0.234392	100	100
1437135_at	F-box and WD-40 domain protein 10	BF018708	213980	gb:BF018708 /DB_XREF=gi:10750040 /DB_XREF=ux97b10.x1 /CLONE=IMAGE:3656443 /FEA=EST /CNT=29 /TID=Mm.87397.1 /TIER=Stack /STK=25 /UG=Mm.87397 /UG_TITLE=ESTs, Weakly similar to Charcot-Marie-Tooth duplicated region transcript 1 (Homo sapiens) (H.sapiens)	7.09	0.24	5.56	0.1	-1.53	0.001746	100	50		5.45	0.13	5.49	0.05	0.04	0.813383	33	66		5.27	0.2	5.75	0.13	0.48	0.127756	0	66
1438336_at	F-box and WD-40 domain protein 11	BB307004	103583	gb:BB307004 /DB_XREF=gi:16402254 /DB_XREF=BB307004 /CLONE=B230210M17 /FEA=EST /CNT=11 /TID=Mm.214716.1 /TIER=Stack /STK=11 /UG=Mm.214716 /UG_TITLE=ESTs	5.66	0.08	8.29	0.2	2.63	0.000308	40	100		5.2	0.08	7.02	0.25	1.82	0.011768	0	100		5.33	0.13	7.36	0.16	2.02	0.000779	33	100
1417535_at	F-box only protein 25	NM_025785	66822	gb:NM_025785.1 /DB_XREF=gi:13385251 /GEN=Fbxo25 /FEA=FLmRNA /CNT=74 /TID=Mm.37950.1 /TIER=FL+Stack /STK=42 /UG=Mm.37950 /LL=66822 /DEF=Mus musculus F-box only protein 25 (Fbxo25), mRNA. /PROD=F-box only protein 25 /FL=gb:BC014749.1 gb:NM_025785.1	10.71	0.13	10.66	0.11	-0.05	0.786649	100	100		9.72	0.06	9.77	0.06	0.05	0.59248	100	100		8.69	0.17	9.72	0.25	1.03	0.033595	100	100
1426872_at	Fc fragment of IgG binding protein	BC026653	215384	gb:BC026653.1 /DB_XREF=gi:20072052 /FEA=mRNA /CNT=188 /TID=Mm.205520.1 /TIER=Stack /STK=46 /UG=Mm.205520 /DEF=Mus musculus, clone IMAGE:4988271, mRNA, partial cds. /PROD=Unknown (protein for IMAGE:4988271)	13.45	0.06	13.05	0.15	-0.41	0.0682	100	100		12.76	0.16	12.84	0.34	0.08	0.848488	100	100		11	0.46	12.42	0.44	1.42	0.090324	100	100
1448620_at	Fc receptor, IgG, low affinity III	NM_010188	14131	gb:NM_010188.1 /DB_XREF=gi:6753833 /GEN=Fcgr3 /FEA=FLmRNA /CNT=97 /TID=Mm.22119.1 /TIER=FL+Stack /STK=53 /UG=Mm.22119 /LL=14131 /DEF=Mus musculus Fc receptor, IgG, low affinity III (Fcgr3), mRNA. /PROD=Fc receptor, IgG, low affinity III /FL=gb:AF197930.1 gb:M14215.1 gb:NM_010188.1	8.48	0.29	7.27	0.44	-1.2	0.066111	100	75		8.76	0.3	8.65	0.05	-0.11	0.750295	100	100		6.98	0.44	7.44	0.61	0.46	0.58029	66	66
1437075_at	FERM domain containing 3	BB099015	242506	gb:BB099015 /DB_XREF=gi:16261278 /DB_XREF=BB099015 /CLONE=9430066I12 /FEA=EST /CNT=28 /TID=Mm.94708.1 /TIER=Stack /STK=27 /UG=Mm.94708 /UG_TITLE=ESTs	4.56	0.08	4.48	0.25	-0.08	0.788316	40	100		4.57	0.26	4.83	0.19	0.26	0.466262	100	66		3.9	0.14	4.99	0.24	1.09	0.027392	0	66
1460208_at	fibrillin 1	NM_007993	14118	gb:NM_007993.1 /DB_XREF=gi:6679758 /GEN=Fbn1 /FEA=FLmRNA /CNT=122 /TID=Mm.735.1 /TIER=FL+Stack /STK=43 /UG=Mm.735 /LL=14118 /DEF=Mus musculus fibrillin 1 (Fbn1), mRNA. /PROD=fibrillin 1 /FL=gb:L29454.1 gb:NM_007993.1 gb:U22493.1	9.84	0.39	8.69	0.3	-1.15	0.053341	100	100		8.19	0.24	8.98	0.34	0.8	0.137721	100	100		7.73	0.55	7.48	0.45	-0.25	0.746997	100	100
1421854_at	fibrinogen-like protein 2	BF136544	14190	gb:NM_008013.1 /DB_XREF=gi:6996914 /GEN=Fgl2 /FEA=FLmRNA /CNT=90 /TID=Mm.3040.1 /TIER=FL /STK=1 /UG=Mm.3040 /LL=14190 /DEF=Mus musculus fibrinogen-like protein 2 (Fgl2), mRNA. /PROD=fibrinogen-like protein 2 /FL=gb:NM_008013.1	8.19	0.21	8.48	0.35	0.29	0.51367	100	100		8.48	0.25	9.49	0.21	1.01	0.038101	100	100		6.35	0.32	7.23	0.42	0.88	0.176247	100	100
1447221_x_at	Fibroblast growth factor 14	BB127905	14169	gb:BB127905 /DB_XREF=gi:16262389 /DB_XREF=BB127905 /CLONE=9630026J20 /FEA=EST /CNT=2 /TID=Mm.214769.1 /TIER=ConsEnd /STK=2 /UG=Mm.214769 /UG_TITLE=ESTs	2	0.2	2.1	0.1	0.11	0.652006	20	25		0.99	0.42	1.57	0.3	0.58	0.324553	0	0		2.48	0.34	1.25	0.64	-1.23	0.186346	33	0
1451912_a_at	fibroblast growth factor receptor-like 1	AF321301	116701	gb:AF321301.1 /DB_XREF=gi:15723201 /GEN=Fgfr5 /FEA=FLmRNA /CNT=1 /TID=Mm.35691.2 /TIER=FL /STK=1 /UG=Mm.35691 /LL=116701 /DEF=Mus musculus fibroblast growth factor receptor 5 gamma precursor (Fgfr5) mRNA, complete cds. /PROD=fibroblast growth factor receptor 5 gammaprecursor /FL=gb:AF321301.1	7.63	0.03	7.36	0.12	-0.28	0.109385	100	100		7.52	0.11	7.35	0.03	-0.18	0.252313	100	100		8.31	0.12	7.25	0.05	-1.06	0.005999	100	100
1437218_at	fibronectin 1	BM234360	14268	gb:BM234360 /DB_XREF=gi:17869630 /DB_XREF=K0349A04-3 /CLONE=K0349A04 /FEA=EST /CNT=27 /TID=Mm.193099.3 /TIER=Stack /STK=22 /UG=Mm.193099 /LL=14268 /UG_GENE=Fn1 /UG_TITLE=fibronectin 1	7.47	0.3	7.28	0.44	-0.19	0.729769	100	100		6.48	0.23	6.24	0.17	-0.24	0.447489	100	100		7.1	0.02	5.97	0.32	-1.13	0.069476	100	66
1423407_a_at	fibulin 2	BF228318	14115	gb:BF228318 /DB_XREF=gi:11136413 /DB_XREF=uz42g10.x1 /CLONE=IMAGE:3671778 /FEA=FLmRNA /CNT=180 /TID=Mm.6120.1 /TIER=Stack /STK=71 /UG=Mm.6120 /LL=14115 /UG_GENE=Fbln2 /UG_TITLE=fibulin 2 /FL=gb:NM_007992.1	7.68	0.29	6.59	0.19	-1.09	0.017244	100	100		6.84	0.18	7.03	0.18	0.19	0.508293	100	100		6.38	0.37	6.23	0.17	-0.16	0.725937	66	66
1427268_at	filaggrin /// similar to Filaggrin /// similar to Filaggrin	J03458	14246 /// 620355 /// 675741	gb:J03458.1 /DB_XREF=gi:193307 /FEA=mRNA /CNT=25 /TID=Mm.4685.1 /TIER=Stack /STK=17 /UG=Mm.4685 /LL=14246 /UG_GENE=Flg /UG_TITLE=filaggrin /DEF=Mouse filaggrin mRNA, 3 end.	5.35	1.13	5.98	1.8	0.63	0.776369	60	50		2.94	0.17	5.9	1.99	2.96	0.275498	0	66		6.79	1.13	5.03	1.5	-1.75	0.406237	100	66
1449429_at	FK506 binding protein 1b	NM_016863	14226	gb:NM_016863.1 /DB_XREF=gi:8393361 /GEN=Fkbp1b /FEA=FLmRNA /CNT=17 /TID=Mm.20453.1 /TIER=FL+Stack /STK=11 /UG=Mm.20453 /LL=14226 /DEF=Mus musculus FK506 binding protein 1b (12.6 kDa) (Fkbp1b), mRNA. /PROD=FK506 binding protein 1b (12.6 kDa) /FL=gb:AF060872.1 gb:NM_016863.1	7.55	0.08	8.6	0.24	1.05	0.017479	100	100		7.15	0.14	7.92	0.08	0.76	0.013977	100	100		6.89	0.07	7.5	0.21	0.61	0.087859	100	100
1416125_at	FK506 binding protein 5	U16959	14229	gb:BC015260.1 /DB_XREF=gi:15929656 /FEA=FLmRNA /CNT=212 /TID=Mm.154390.1 /TIER=FL+Stack /STK=124 /UG=Mm.154390 /LL=14229 /UG_GENE=Fkbp5 /DEF=Mus musculus, FK506 binding protein 5 (51 kDa), clone MGC:18417 IMAGE:4237766, mRNA, complete cds. /PROD=FK506 binding protein 5 (51 kDa) /FL=gb:BC015260.1 gb:U36220.1 gb:NM_010220.1 gb:U16959.1	10.08	0.04	10.02	0.07	-0.06	0.501071	100	100		10.17	0.23	8.7	0.32	-1.47	0.023506	100	100		8.65	0.24	8.75	0.54	0.11	0.869688	100	100
1448231_at	FK506 binding protein 5	U16959	14229	gb:U16959.1 /DB_XREF=gi:915279 /FEA=FLmRNA /CNT=212 /TID=Mm.154390.1 /TIER=FL /STK=1 /UG=Mm.154390 /LL=14229 /UG_GENE=Fkbp5 /DEF=Mus musculus immunophilin FKBP51 mRNA, complete cds. /PROD=FKBP51 /FL=gb:BC015260.1 gb:U36220.1 gb:NM_010220.1 gb:U16959.1	8.27	0.18	8.14	0.21	-0.13	0.654902	100	100		9.07	0.16	7.69	0.27	-1.37	0.019578	100	100		7.37	0.1	7.54	0.33	0.17	0.671582	100	100
1450332_s_at	flavin containing monooxygenase 5	NM_010232	14263	gb:NM_010232.1 /DB_XREF=gi:6753891 /GEN=Fmo5 /FEA=FLmRNA /CNT=2 /TID=Mm.1668.1 /TIER=FL /STK=2 /UG=Mm.1668 /LL=14263 /DEF=Mus musculus flavin containing monooxygenase 5 (Fmo5), mRNA. /PROD=flavin containing monooxygenase 5 /FL=gb:NM_010232.1 gb:U90535.1	9.1	0.12	7.71	0.56	-1.39	0.086957	100	100		6.86	0.35	6.43	0.14	-0.43	0.345586	100	100		5.98	0.46	5.6	0.23	-0.37	0.525941	100	66
1456744_x_at	folliculin	BB270461	216805	gb:BB270461 /DB_XREF=gi:8966934 /DB_XREF=BB270461 /CLONE=A830048D01 /FEA=EST /CNT=8 /TID=Mm.27707.5 /TIER=Stack /STK=8 /UG=Mm.27707 /UG_TITLE=Mus musculus, clone IMAGE:3598437, mRNA, partial cds	3.47	0.08	2.82	0.11	-0.66	0.003438	100	100		3.37	0.18	2.69	0.08	-0.69	0.047265	100	66		3.69	0.09	2.47	0.24	-1.22	0.024365	66	0
1438220_at	forkhead box J3	BM240405	230700	gb:BM240405 /DB_XREF=gi:17875675 /DB_XREF=K0602A05-3 /CLONE=K0602A05 /FEA=EST /CNT=33 /TID=Mm.31178.3 /TIER=Stack /STK=11 /UG=Mm.31178 /LL=68441 /UG_GENE=1300010C19Rik /UG_TITLE=RIKEN cDNA 1300010C19 gene	8.1	0.03	7.06	0.15	-1.04	0.00581	100	100		8.06	0.02	7.31	0.07	-0.75	0.005572	100	100		8.39	0.02	7.04	0.09	-1.35	0.002987	100	100
1422735_at	forkhead box Q1	NM_008239	15220	gb:NM_008239.2 /DB_XREF=gi:6754191 /GEN=Foxq1 /FEA=FLmRNA /CNT=51 /TID=Mm.44235.1 /TIER=FL+Stack /STK=15 /UG=Mm.44235 /LL=15220 /DEF=Mus musculus forkhead box Q1 (Foxq1), mRNA. /PROD=forkhead box Q1 /FL=gb:NM_008239.2	7.98	0.11	8	0.33	0.02	0.961168	100	100		6.73	0.15	6.95	0.25	0.21	0.515513	100	100		8.91	0.29	7.65	0.27	-1.26	0.033783	100	100
1428579_at	formin-like 2	AK017338	71409	gb:AK017338.1 /DB_XREF=gi:12856525 /FEA=mRNA /CNT=53 /TID=Mm.31405.1 /TIER=Stack /STK=31 /UG=Mm.31405 /LL=71409 /UG_GENE=5430425K04Rik /UG_TITLE=RIKEN cDNA 5430425K04 gene /DEF=Mus musculus 6 days neonate head cDNA, RIKEN full-length enriched library, clone:5430425K04:unclassifiable transcript, full insert sequence.	8.42	0.19	8.09	0.07	-0.33	0.152653	100	100		7.74	0.12	8.07	0.08	0.33	0.091991	100	100		8.93	0.28	7.68	0.07	-1.25	0.040312	100	100
1417872_at	four and a half LIM domains 1	U41739	14199	gb:U41739.1 /DB_XREF=gi:2894671 /FEA=FLmRNA /CNT=130 /TID=Mm.3126.1 /TIER=FL+Stack /STK=34 /UG=Mm.3126 /LL=14199 /UG_GENE=Fhl1 /DEF=Mus musculus RBP associated molecule RAM14-1 mRNA, complete cds. /PROD=RBP associated molecule RAM14-1 /FL=gb:NM_010211.1 gb:U41739.1 gb:AF114380.1 gb:U77039.1	12.87	0.06	12.99	0.14	0.12	0.473171	100	100		11.35	0.29	11.92	0.14	0.57	0.182282	100	100		10.08	0.43	11.33	0.87	1.24	0.291448	100	100
1450246_at	fucosyltransferase 2	NM_018876	14344	gb:NM_018876.1 /DB_XREF=gi:9256540 /GEN=Fut2 /FEA=FLmRNA /CNT=6 /TID=Mm.57090.1 /TIER=FL /STK=2 /UG=Mm.57090 /LL=14344 /DEF=Mus musculus fucosyltransferase 2 (Fut2), mRNA. /PROD=fucosyltransferase 2 /FL=gb:NM_018876.1 gb:AF064792.1	7.47	0.18	7.27	0.39	-0.2	0.665425	100	100		10.22	0.14	10.32	0.12	0.1	0.624167	100	100		7.91	0.34	9.09	0.21	1.18	0.051884	100	100
1434862_at	fucosyltransferase 2	AV371838	14344	gb:AV371838 /DB_XREF=gi:15406822 /DB_XREF=AV371838 /CLONE=9030420L11 /FEA=EST /CNT=28 /TID=Mm.209977.1 /TIER=Stack /STK=24 /UG=Mm.209977 /UG_TITLE=ESTs	9.78	0.11	9.51	0.2	-0.27	0.295356	100	100		11.44	0.09	11.43	0.07	-0.01	0.903634	100	100		9.49	0.16	10.96	0.2	1.47	0.005459	100	100
1418374_at	FXYD domain-containing ion transport regulator 3	NM_008557	17178	gb:NM_008557.1 /DB_XREF=gi:6678813 /GEN=Fxyd3 /FEA=FLmRNA /CNT=44 /TID=Mm.1662.1 /TIER=FL+Stack /STK=24 /UG=Mm.1662 /LL=17178 /DEF=Mus musculus FXYD domain-containing ion transport regulator 3 (Fxyd3), mRNA. /PROD=chloride conductance inducer protein MAT-8precursor /FL=gb:NM_008557.1 gb:BC002039.1	10.65	0.07	9.75	0.27	-0.9	0.043349	100	100		10.39	0.1	10.09	0.25	-0.3	0.354195	100	100		12.15	0.11	10.5	0.03	-1.64	0.002768	100	100
1418207_at	FXYD domain-containing ion transport regulator 4	NM_033648	108017	gb:NM_033648.1 /DB_XREF=gi:16258806 /GEN=Fxyd4 /FEA=FLmRNA /CNT=33 /TID=Mm.206679.1 /TIER=FL+Stack /STK=28 /UG=Mm.206679 /LL=108017 /DEF=Mus musculus FXYD domain-containing ion transport regulator 4 (Fxyd4), mRNA. /PROD=corticosteroid-induced protein /FL=gb:NM_033648.1	11.21	0.13	10.97	0.47	-0.24	0.650555	100	100		11.04	0.36	8.79	0.29	-2.25	0.009597	100	100		10.59	0.08	8.99	0.37	-1.6	0.042646	100	100
1421443_at	G protein-coupled receptor 110	NM_133776	77596	gb:NM_133776.1 /DB_XREF=gi:19527001 /GEN=5031409J19Rik /FEA=FLmRNA /CNT=9 /TID=Mm.159950.1 /TIER=FL /STK=2 /UG=Mm.159950 /LL=77596 /DEF=Mus musculus RIKEN cDNA 5031409J19 gene (5031409J19Rik), mRNA. /PROD=RIKEN cDNA 5031409J19 /FL=gb:BC019217.1 gb:NM_133776.1	4.59	0.13	4.81	0.19	0.23	0.363871	20	50		6.7	0.18	6.98	0.35	0.28	0.536725	100	100		6.1	0.32	7.29	0.15	1.19	0.048354	100	100
1440862_at	G protein-coupled receptor 178	BB629079	77106	gb:BB629079 /DB_XREF=gi:16466328 /DB_XREF=BB629079 /CLONE=9630048P21 /FEA=EST /CNT=11 /TID=Mm.153468.1 /TIER=ConsEnd /STK=4 /UG=Mm.153468 /UG_TITLE=ESTs	5.46	0.04	6.91	0.45	1.45	0.047505	40	100		5.8	0.09	7.34	0.11	1.54	0.000477	100	100		5.65	0.12	6.98	0.13	1.33	0.001628	33	100
1450187_a_at	galactose-1-phosphate uridyl transferase	NM_016658	14430	gb:NM_016658.1 /DB_XREF=gi:7710025 /GEN=Galt /FEA=FLmRNA /CNT=11 /TID=Mm.2420.1 /TIER=FL /STK=2 /UG=Mm.2420 /LL=14430 /DEF=Mus musculus galactose-1-phosphate uridyl transferase (Galt), mRNA. /PROD=galactose-1-phosphate uridyl transferase /FL=gb:M96265.1 gb:NM_016658.1	9.26	0.06	9.87	0.45	0.61	0.26943	100	100		8.96	0.01	10.26	0.03	1.3	0.00016	100	100		8.94	0.04	8.75	0.19	-0.19	0.436006	100	100
1439599_at	galactose-3-O-sulfotransferase 2	BB796863	381334	gb:BB796863 /DB_XREF=gi:16966482 /DB_XREF=BB796863 /CLONE=G630001I07 /FEA=EST /CNT=8 /TID=Mm.23980.1 /TIER=ConsEnd /STK=7 /UG=Mm.23980 /UG_TITLE=ESTs	8.9	0.19	9.22	0.4	0.32	0.514663	100	100		8.58	0.08	9.74	0.27	1.16	0.041899	100	100		7.35	0.29	8.67	0.55	1.32	0.124901	100	100
1451424_at	gamma-aminobutyric acid (GABA-A) receptor, pi	BC027245	216643	gb:BC027245.1 /DB_XREF=gi:20071048 /FEA=FLmRNA /CNT=61 /TID=Mm.99989.1 /TIER=FL+Stack /STK=15 /UG=Mm.99989 /DEF=Mus musculus, clone MGC:28005 IMAGE:3602400, mRNA, complete cds. /PROD=Unknown (protein for MGC:28005) /FL=gb:BC027245.1 gb:BC025550.1	6.41	0.19	6.91	0.29	0.5	0.204041	100	75		5.82	0.12	7.16	0.24	1.34	0.015505	66	100		6.97	0.38	7.88	0.58	0.91	0.272887	100	100
1419595_a_at	gamma-glutamyl hydrolase /// similar to Gamma-glutamyl hydrolase precursor (Gamma-Glu-x carboxypeptidase) (Conjugase) (GH) (Folylpolyglutamate hydrolase) (FGPH)	NM_010281	14590 /// 667301	gb:NM_010281.1 /DB_XREF=gi:6753979 /GEN=Ggh /FEA=FLmRNA /CNT=14 /TID=Mm.20461.1 /TIER=FL+Stack /STK=8 /UG=Mm.20461 /LL=14590 /DEF=Mus musculus gamma-glutamyl hydrolase (Ggh), mRNA. /PROD=gamma-glutamyl hydrolase /FL=gb:AF051103.1 gb:NM_010281.1	12.55	0.13	12.42	0.16	-0.13	0.568158	100	100		11.6	0.03	11.37	0.09	-0.24	0.094876	100	100		10.16	0.42	11.3	0.23	1.14	0.094313	100	100
1448485_at	gamma-glutamyltransferase 1	NM_008116	14598	gb:NM_008116.1 /DB_XREF=gi:6679994 /GEN=Ggtp /FEA=FLmRNA /CNT=121 /TID=Mm.4559.1 /TIER=FL+Stack /STK=67 /UG=Mm.4559 /LL=14598 /DEF=Mus musculus gamma-glutamyl transpeptidase (Ggtp), mRNA. /PROD=gamma-glutamyl transpeptidase /FL=gb:NM_008116.1 gb:U30509.1 gb:BC012969.1	6.39	0.18	7.47	0.26	1.08	0.0146	100	100		6.23	0.31	6.53	0.34	0.29	0.558018	66	100		5.64	0.17	6.87	0.17	1.23	0.006608	0	100
1416142_at	gb:AA103697 /DB_XREF=gi:1649860 /DB_XREF=mo40d06.r1 /CLONE=IMAGE:556043 /FEA=FLmRNA /CNT=288 /TID=Mm.1139.1 /TIER=ConsEnd /STK=0 /UG=Mm.1139 /LL=20104 /UG_GENE=Rps6 /UG_TITLE=ribosomal protein S6 /FL=gb:NM_009096.1 gb:BC010604.1	NM_009096		gb:AA103697 /DB_XREF=gi:1649860 /DB_XREF=mo40d06.r1 /CLONE=IMAGE:556043 /FEA=FLmRNA /CNT=288 /TID=Mm.1139.1 /TIER=ConsEnd /STK=0 /UG=Mm.1139 /LL=20104 /UG_GENE=Rps6 /UG_TITLE=ribosomal protein S6 /FL=gb:NM_009096.1 gb:BC010604.1	10.16	0.05	10	0.13	-0.16	0.321854	100	100		10.06	0.02	10.1	0.04	0.04	0.465585	100	100		10.39	0.01	9.26	0.23	-1.13	0.039937	100	100
1426161_at	gb:AB036341.1 /DB_XREF=gi:6635259 /GEN=CN 8 /FEA=FLmRNA /CNT=1 /TID=Mm.220176.1 /TIER=FL /STK=1 /UG=Mm.220176 /DEF=Mus musculus mRNA for CN 8 scFv, complete cds. /PROD=CN 8 scFv /FL=gb:AB036341.1	AB036341		gb:AB036341.1 /DB_XREF=gi:6635259 /GEN=CN 8 /FEA=FLmRNA /CNT=1 /TID=Mm.220176.1 /TIER=FL /STK=1 /UG=Mm.220176 /DEF=Mus musculus mRNA for CN 8 scFv, complete cds. /PROD=CN 8 scFv /FL=gb:AB036341.1	4.31	0.27	4.45	0.55	0.14	0.8274	40	75		5.84	0.38	6.32	0.7	0.47	0.590842	100	66		3.41	0.41	5.07	0.44	1.65	0.05103	33	66
1439620_at	gb:AI326425 /DB_XREF=gi:4060854 /DB_XREF=mm45g07.x1 /CLONE=IMAGE:524508 /FEA=EST /CNT=8 /TID=Mm.46429.1 /TIER=ConsEnd /STK=7 /UG=Mm.46429 /UG_TITLE=ESTs	AI326425		gb:AI326425 /DB_XREF=gi:4060854 /DB_XREF=mm45g07.x1 /CLONE=IMAGE:524508 /FEA=EST /CNT=8 /TID=Mm.46429.1 /TIER=ConsEnd /STK=7 /UG=Mm.46429 /UG_TITLE=ESTs	4.02	0.19	5.12	0.17	1.1	0.0036	100	100		4.96	0.43	5.33	0.22	0.37	0.502577	100	100		5	0.16	5.81	0.17	0.81	0.025498	100	100
1427434_at	gb:AI451585 /DB_XREF=gi:4305029 /DB_XREF=mu50b01.x1 /CLONE=IMAGE:642793 /FEA=mRNA /CNT=5 /TID=Mm.218759.1 /TIER=ConsEnd /STK=1 /UG=Mm.218759 /LL=17952 /UG_GENE=Birc1f /UG_TITLE=baculoviral IAP repeat-containing 1f	AI451585		gb:AI451585 /DB_XREF=gi:4305029 /DB_XREF=mu50b01.x1 /CLONE=IMAGE:642793 /FEA=mRNA /CNT=5 /TID=Mm.218759.1 /TIER=ConsEnd /STK=1 /UG=Mm.218759 /LL=17952 /UG_GENE=Birc1f /UG_TITLE=baculoviral IAP repeat-containing 1f	8.35	0.06	9.8	0.14	1.45	0.000723	100	100		8.43	0.09	9.39	0.1	0.96	0.001891	100	100		8.2	0.14	9.87	0.11	1.67	0.000832	100	100
1444495_at	gb:AI585784 /DB_XREF=gi:4571681 /DB_XREF=vs06d12.x1 /CLONE=IMAGE:1137431 /FEA=EST /CNT=4 /TID=Mm.52282.1 /TIER=ConsEnd /STK=2 /UG=Mm.52282 /UG_TITLE=ESTs, Weakly similar to TYROSINE-PROTEIN KINASE JAK3 (M.musculus)	AI585784		gb:AI585784 /DB_XREF=gi:4571681 /DB_XREF=vs06d12.x1 /CLONE=IMAGE:1137431 /FEA=EST /CNT=4 /TID=Mm.52282.1 /TIER=ConsEnd /STK=2 /UG=Mm.52282 /UG_TITLE=ESTs, Weakly similar to TYROSINE-PROTEIN KINASE JAK3 (M.musculus)	8.41	0.19	8.71	0.21	0.3	0.326588	100	100		6.66	0.05	7.12	0.19	0.47	0.121909	100	100		5.18	0.16	7.14	0.34	1.96	0.01661	0	100
1441093_at	gb:AI644190 /DB_XREF=gi:4722665 /DB_XREF=vw55h06.x1 /CLONE=IMAGE:1247771 /FEA=EST /CNT=9 /TID=Mm.10347.1 /TIER=ConsEnd /STK=4 /UG=Mm.10347 /UG_TITLE=ESTs	AI644190		gb:AI644190 /DB_XREF=gi:4722665 /DB_XREF=vw55h06.x1 /CLONE=IMAGE:1247771 /FEA=EST /CNT=9 /TID=Mm.10347.1 /TIER=ConsEnd /STK=4 /UG=Mm.10347 /UG_TITLE=ESTs	7.55	0.09	7.81	0.18	0.26	0.245187	100	100		7.47	0.13	8.27	0.13	0.8	0.012961	100	100		6.71	0.2	8.45	0.13	1.74	0.003566	33	100
1442725_at	gb:AI661167 /DB_XREF=gi:4764750 /DB_XREF=va01h03.x1 /CLONE=IMAGE:721685 /FEA=EST /CNT=4 /TID=Mm.43976.1 /TIER=ConsEnd /STK=3 /UG=Mm.43976 /UG_TITLE=ESTs	AI661167		gb:AI661167 /DB_XREF=gi:4764750 /DB_XREF=va01h03.x1 /CLONE=IMAGE:721685 /FEA=EST /CNT=4 /TID=Mm.43976.1 /TIER=ConsEnd /STK=3 /UG=Mm.43976 /UG_TITLE=ESTs	3.77	0.22	5.92	0.29	2.15	0.001105	0	75		3.8	0.34	4.7	0.08	0.9	0.109659	0	33		3.89	0.34	5.27	0.25	1.37	0.035862	0	100
1434631_at	gb:AU040849 /DB_XREF=gi:3954673 /DB_XREF=AU040849 /CLONE=J0819C10 /FEA=EST /CNT=36 /TID=Mm.29006.2 /TIER=Stack /STK=28 /UG=Mm.29006 /LL=69946 /UG_GENE=2810009O15Rik /UG_TITLE=RIKEN cDNA 2810009O15 gene	AU040849		gb:AU040849 /DB_XREF=gi:3954673 /DB_XREF=AU040849 /CLONE=J0819C10 /FEA=EST /CNT=36 /TID=Mm.29006.2 /TIER=Stack /STK=28 /UG=Mm.29006 /LL=69946 /UG_GENE=2810009O15Rik /UG_TITLE=RIKEN cDNA 2810009O15 gene	7.07	0.06	7.96	0.16	0.9	0.00761	80	100		6.73	0.04	7.81	0.02	1.08	0.000196	33	100		6.86	0.08	7.53	0.04	0.66	0.005459	66	100
1438758_at	gb:AU046270 /DB_XREF=gi:3982453 /DB_XREF=AU046270 /CLONE=J0950D05 /FEA=EST /CNT=12 /TID=Mm.19006.2 /TIER=Stack /STK=9 /UG=Mm.19006 /LL=104923 /UG_GENE=AL024210 /UG_TITLE=expressed sequence AL024210	AU046270		gb:AU046270 /DB_XREF=gi:3982453 /DB_XREF=AU046270 /CLONE=J0950D05 /FEA=EST /CNT=12 /TID=Mm.19006.2 /TIER=Stack /STK=9 /UG=Mm.19006 /LL=104923 /UG_GENE=AL024210 /UG_TITLE=expressed sequence AL024210	7.71	0.1	8.94	0.02	1.22	0.000209	60	100		7.5	0.06	8.68	0.05	1.18	9.7e-05	66	100		7.18	0.03	8.72	0.11	1.54	0.002496	33	100
1438558_x_at	gb:AV009267 /DB_XREF=gi:4786254 /DB_XREF=AV009267 /CLONE=1110018A19 /FEA=EST /CNT=11 /TID=Mm.75174.1 /TIER=Stack /STK=10 /UG=Mm.75174 /UG_TITLE=ESTs	AV009267		gb:AV009267 /DB_XREF=gi:4786254 /DB_XREF=AV009267 /CLONE=1110018A19 /FEA=EST /CNT=11 /TID=Mm.75174.1 /TIER=Stack /STK=10 /UG=Mm.75174 /UG_TITLE=ESTs	8.45	0.11	8.6	0.32	0.15	0.685602	100	100		7.2	0.1	7.51	0.31	0.32	0.415897	100	100		9.57	0.28	8.49	0.23	-1.08	0.041665	100	100
1457259_at	gb:AV023631 /DB_XREF=gi:4800623 /DB_XREF=AV023631 /CLONE=1190033D19 /FEA=EST /CNT=5 /TID=Mm.69128.1 /TIER=ConsEnd /STK=5 /UG=Mm.69128 /UG_TITLE=ESTs	AV023631		gb:AV023631 /DB_XREF=gi:4800623 /DB_XREF=AV023631 /CLONE=1190033D19 /FEA=EST /CNT=5 /TID=Mm.69128.1 /TIER=ConsEnd /STK=5 /UG=Mm.69128 /UG_TITLE=ESTs	7.24	0.06	8.31	0.07	1.06	1.1e-05	100	100		7.24	0.06	8.16	0.14	0.92	0.012591	100	100		7.51	0.13	8.36	0.07	0.85	0.008639	100	100
1429277_at	gb:AV063773 /DB_XREF=gi:5183601 /DB_XREF=AV063773 /CLONE=2010008A24 /FEA=mRNA /CNT=11 /TID=Mm.37729.1 /TIER=Stack /STK=8 /UG=Mm.37729 /UG_TITLE=Mus musculus adult male small intestine cDNA, RIKEN full-length enriched library, clone:2010306N10:butyrophilin-like 2, full insert sequence	AV063773		gb:AV063773 /DB_XREF=gi:5183601 /DB_XREF=AV063773 /CLONE=2010008A24 /FEA=mRNA /CNT=11 /TID=Mm.37729.1 /TIER=Stack /STK=8 /UG=Mm.37729 /UG_TITLE=Mus musculus adult male small intestine cDNA, RIKEN full-length enriched library, clone:2010306N10:butyrophilin-like 2, full insert sequence	9.76	0.12	10.25	0.17	0.49	0.055072	100	100		10.14	0.17	10.51	0.13	0.38	0.154147	100	100		8.25	0.33	10.39	0.44	2.13	0.021009	100	100
1441863_x_at	gb:AV089258 /DB_XREF=gi:5220706 /DB_XREF=AV089258 /CLONE=2310043C18 /FEA=EST /CNT=4 /TID=Mm.45511.1 /TIER=ConsEnd /STK=4 /UG=Mm.45511 /UG_TITLE=ESTs	AV089258		gb:AV089258 /DB_XREF=gi:5220706 /DB_XREF=AV089258 /CLONE=2310043C18 /FEA=EST /CNT=4 /TID=Mm.45511.1 /TIER=ConsEnd /STK=4 /UG=Mm.45511 /UG_TITLE=ESTs	5.58	0.68	6.13	1.1	0.55	0.688585	60	75		4.44	0.11	5.92	0.54	1.48	0.107191	0	66		6.69	0.44	6	0.62	-0.69	0.419639	66	33
1447698_x_at	gb:AV094016 /DB_XREF=gi:5241564 /DB_XREF=AV094016 /CLONE=2400007M11 /FEA=EST /CNT=2 /TID=Mm.46485.1 /TIER=ConsEnd /STK=2 /UG=Mm.46485 /UG_TITLE=ESTs	AV094016		gb:AV094016 /DB_XREF=gi:5241564 /DB_XREF=AV094016 /CLONE=2400007M11 /FEA=EST /CNT=2 /TID=Mm.46485.1 /TIER=ConsEnd /STK=2 /UG=Mm.46485 /UG_TITLE=ESTs	1.6	0.41	2.6	0.26	1	0.083559	80	50		2.17	0.32	1.72	0.86	-0.45	0.662494	33	0		1.2	0.49	2.65	0.27	1.45	0.079661	33	33
1447763_at	gb:AV160090 /DB_XREF=gi:5403725 /DB_XREF=AV160090 /CLONE=3010040M24 /FEA=EST /CNT=2 /TID=Mm.45283.1 /TIER=ConsEnd /STK=2 /UG=Mm.45283 /UG_TITLE=ESTs	AV160090		gb:AV160090 /DB_XREF=gi:5403725 /DB_XREF=AV160090 /CLONE=3010040M24 /FEA=EST /CNT=2 /TID=Mm.45283.1 /TIER=ConsEnd /STK=2 /UG=Mm.45283 /UG_TITLE=ESTs	4.05	0.18	4.75	0.26	0.69	0.071118	80	100		3.59	0.3	3.9	0.09	0.31	0.408341	66	100		2.89	0.24	3.94	0.12	1.04	0.029784	0	33
1447733_x_at	gb:AV325788 /DB_XREF=gi:6365840 /DB_XREF=AV325788 /CLONE=6330405N07 /FEA=EST /CNT=2 /TID=Mm.181154.1 /TIER=ConsEnd /STK=2 /UG=Mm.181154 /UG_TITLE=ESTs	AV325788		gb:AV325788 /DB_XREF=gi:6365840 /DB_XREF=AV325788 /CLONE=6330405N07 /FEA=EST /CNT=2 /TID=Mm.181154.1 /TIER=ConsEnd /STK=2 /UG=Mm.181154 /UG_TITLE=ESTs	2.05	0.3	1.38	0.19	-0.67	0.102994	20	0		2.29	0.3	1.22	0.62	-1.07	0.221073	0	0		2.6	0.45	2.7	0.44	0.1	0.88173	66	33
1455783_at	gb:AV361804 /DB_XREF=gi:16397514 /DB_XREF=AV361804 /CLONE=7630402D21 /FEA=EST /CNT=9 /TID=Mm.102241.1 /TIER=Stack /STK=8 /UG=Mm.102241 /UG_TITLE=ESTs	AV361804		gb:AV361804 /DB_XREF=gi:16397514 /DB_XREF=AV361804 /CLONE=7630402D21 /FEA=EST /CNT=9 /TID=Mm.102241.1 /TIER=Stack /STK=8 /UG=Mm.102241 /UG_TITLE=ESTs	7.46	0.13	7.71	0.07	0.25	0.154818	0	0		6.72	0.18	6.56	0.09	-0.16	0.477409	0	0		5.52	0.16	6.67	0.41	1.16	0.091546	0	0
1446523_at	gb:AV382158 /DB_XREF=gi:16398376 /DB_XREF=AV382158 /CLONE=9330104A10 /FEA=EST /CNT=2 /TID=Mm.213233.1 /TIER=ConsEnd /STK=2 /UG=Mm.213233 /UG_TITLE=ESTs	AV382158		gb:AV382158 /DB_XREF=gi:16398376 /DB_XREF=AV382158 /CLONE=9330104A10 /FEA=EST /CNT=2 /TID=Mm.213233.1 /TIER=ConsEnd /STK=2 /UG=Mm.213233 /UG_TITLE=ESTs	4.93	0.12	5.24	0.3	0.31	0.394804	0	0		5.03	0.22	5.52	0.3	0.49	0.269717	0	0		4.08	0.11	5.32	0.09	1.23	0.001231	33	0
1434534_at	gb:BB006344 /DB_XREF=gi:16257000 /DB_XREF=BB006344 /CLONE=4732471B22 /FEA=EST /CNT=41 /TID=Mm.28245.1 /TIER=Stack /STK=30 /UG=Mm.28245 /UG_TITLE=ESTs, Weakly similar to DSC1 MOUSE DESMOCOLLIN 1A1B PRECURSOR (M.musculus)	BB006344		gb:BB006344 /DB_XREF=gi:16257000 /DB_XREF=BB006344 /CLONE=4732471B22 /FEA=EST /CNT=41 /TID=Mm.28245.1 /TIER=Stack /STK=30 /UG=Mm.28245 /UG_TITLE=ESTs, Weakly similar to DSC1 MOUSE DESMOCOLLIN 1A1B PRECURSOR (M.musculus)	5.03	0.35	5.92	0.75	0.88	0.343795	40	75		4.58	0.14	5.68	0.84	1.11	0.315311	0	66		6.25	0.14	5.38	0.44	-0.87	0.177237	100	66
1434249_s_at	gb:BB083438 /DB_XREF=gi:15407634 /DB_XREF=BB083438 /CLONE=9330182J15 /FEA=EST /CNT=38 /TID=Mm.40472.1 /TIER=Stack /STK=38 /UG=Mm.40472 /LL=104881 /UG_GENE=AI835002 /UG_TITLE=expressed sequence AI835002	BB083438		gb:BB083438 /DB_XREF=gi:15407634 /DB_XREF=BB083438 /CLONE=9330182J15 /FEA=EST /CNT=38 /TID=Mm.40472.1 /TIER=Stack /STK=38 /UG=Mm.40472 /LL=104881 /UG_GENE=AI835002 /UG_TITLE=expressed sequence AI835002	2.7	0.4	2.42	0.33	-0.28	0.604378	0	25		2.19	0.4	0.8	0.8	-1.39	0.219676	0	0		2.16	0.67	1.35	0.19	-0.81	0.351021	33	0
1437665_at	gb:BB212617 /DB_XREF=gi:16352800 /DB_XREF=BB212617 /CLONE=A530002E19 /FEA=EST /CNT=17 /TID=Mm.123613.1 /TIER=Stack /STK=15 /UG=Mm.123613 /UG_TITLE=ESTs	BB212617		gb:BB212617 /DB_XREF=gi:16352800 /DB_XREF=BB212617 /CLONE=A530002E19 /FEA=EST /CNT=17 /TID=Mm.123613.1 /TIER=Stack /STK=15 /UG=Mm.123613 /UG_TITLE=ESTs	8.3	0.38	8.61	0.63	0.3	0.694486	100	100		6.31	0.1	7.89	0.04	1.58	0.00128	100	100		6.49	0.15	6.65	0.56	0.16	0.801305	100	66
1458099_at	gb:BB291417 /DB_XREF=gi:16401463 /DB_XREF=BB291417 /CLONE=B130004P22 /FEA=EST /CNT=3 /TID=Mm.214692.1 /TIER=ConsEnd /STK=3 /UG=Mm.214692 /UG_TITLE=ESTs	BB291417		gb:BB291417 /DB_XREF=gi:16401463 /DB_XREF=BB291417 /CLONE=B130004P22 /FEA=EST /CNT=3 /TID=Mm.214692.1 /TIER=ConsEnd /STK=3 /UG=Mm.214692 /UG_TITLE=ESTs	7.77	0.07	4.57	0.81	-3.21	0.02839	100	25		6.35	0.19	6.26	0.34	-0.1	0.821414	100	100		7.07	0.13	5.64	0.94	-1.43	0.265813	100	66
1443095_at	gb:BB373598 /DB_XREF=gi:16407192 /DB_XREF=BB373598 /CLONE=C130071C21 /FEA=EST /CNT=3 /TID=Mm.127026.1 /TIER=ConsEnd /STK=3 /UG=Mm.127026 /UG_TITLE=ESTs	BB373598		gb:BB373598 /DB_XREF=gi:16407192 /DB_XREF=BB373598 /CLONE=C130071C21 /FEA=EST /CNT=3 /TID=Mm.127026.1 /TIER=ConsEnd /STK=3 /UG=Mm.127026 /UG_TITLE=ESTs	6.22	0.1	7.43	0.22	1.21	0.006161	100	100		6.14	0.2	7.3	0.18	1.15	0.012641	100	100		6.58	0.17	8.01	0.2	1.43	0.006254	100	100
1434847_at	gb:BB432741 /DB_XREF=gi:16424246 /DB_XREF=BB432741 /CLONE=C630047K02 /FEA=EST /CNT=34 /TID=Mm.155669.2 /TIER=Stack /STK=24 /UG=Mm.155669 /LL=74496 /UG_GENE=5430430O18Rik /UG_TITLE=RIKEN cDNA 5430430O18 gene	BB432741		gb:BB432741 /DB_XREF=gi:16424246 /DB_XREF=BB432741 /CLONE=C630047K02 /FEA=EST /CNT=34 /TID=Mm.155669.2 /TIER=Stack /STK=24 /UG=Mm.155669 /LL=74496 /UG_GENE=5430430O18Rik /UG_TITLE=RIKEN cDNA 5430430O18 gene	9.95	0.14	10.22	0.25	0.27	0.387034	100	100		8.97	0.13	9.07	0.19	0.1	0.697448	100	100		8.48	0.16	9.69	0.18	1.2	0.007809	100	100
1446592_at	gb:BB466044 /DB_XREF=gi:16427191 /DB_XREF=BB466044 /CLONE=D230005P03 /FEA=EST /CNT=2 /TID=Mm.210102.1 /TIER=ConsEnd /STK=2 /UG=Mm.210102 /UG_TITLE=ESTs	BB466044		gb:BB466044 /DB_XREF=gi:16427191 /DB_XREF=BB466044 /CLONE=D230005P03 /FEA=EST /CNT=2 /TID=Mm.210102.1 /TIER=ConsEnd /STK=2 /UG=Mm.210102 /UG_TITLE=ESTs	8.22	0.13	7.65	0.12	-0.57	0.014736	100	100		7.4	0.07	6.95	0.1	-0.45	0.024444	100	66		8.07	0.14	6.74	0.52	-1.32	0.119094	100	66
1444140_at	gb:BB468014 /DB_XREF=gi:16427449 /DB_XREF=BB468014 /CLONE=D230017J23 /FEA=EST /CNT=5 /TID=Mm.193004.1 /TIER=ConsEnd /STK=2 /UG=Mm.193004 /UG_TITLE=ESTs	BB468014		gb:BB468014 /DB_XREF=gi:16427449 /DB_XREF=BB468014 /CLONE=D230017J23 /FEA=EST /CNT=5 /TID=Mm.193004.1 /TIER=ConsEnd /STK=2 /UG=Mm.193004 /UG_TITLE=ESTs	5.08	0.19	6.66	0.16	1.57	0.000367	0	100		5.39	0.07	6.81	0.26	1.42	0.025195	33	100		5.45	0.08	6.98	0.11	1.54	0.000512	33	100
1443196_at	gb:BB473548 /DB_XREF=gi:16439725 /DB_XREF=BB473548 /CLONE=D330001J12 /FEA=EST /CNT=3 /TID=Mm.209415.1 /TIER=ConsEnd /STK=3 /UG=Mm.209415 /UG_TITLE=ESTs	BB473548		gb:BB473548 /DB_XREF=gi:16439725 /DB_XREF=BB473548 /CLONE=D330001J12 /FEA=EST /CNT=3 /TID=Mm.209415.1 /TIER=ConsEnd /STK=3 /UG=Mm.209415 /UG_TITLE=ESTs	6.17	0.05	5.88	0.18	-0.29	0.206668	100	100		6.02	0.1	5.62	0.21	-0.4	0.196737	100	66		6.64	0.09	5.56	0.06	-1.09	0.001206	100	100
1460084_at	gb:BB473929 /DB_XREF=gi:16439785 /DB_XREF=BB473929 /CLONE=D330003M06 /FEA=EST /CNT=5 /TID=Mm.214471.1 /TIER=ConsEnd /STK=3 /UG=Mm.214471 /UG_TITLE=ESTs, Weakly similar to ENV1_HUMAN RETROVIRUS-RELATED ENV POLYPROTEIN (H.sapiens)	BB473929		gb:BB473929 /DB_XREF=gi:16439785 /DB_XREF=BB473929 /CLONE=D330003M06 /FEA=EST /CNT=5 /TID=Mm.214471.1 /TIER=ConsEnd /STK=3 /UG=Mm.214471 /UG_TITLE=ESTs, Weakly similar to ENV1_HUMAN RETROVIRUS-RELATED ENV POLYPROTEIN (H.sapiens)	7	0.29	6.64	0.42	-0.36	0.504776	100	100		7.63	0.2	7.32	0.41	-0.31	0.542875	100	100		5.67	0.37	7.38	0.22	1.72	0.023663	100	100
1458589_at	gb:BB485297 /DB_XREF=gi:16441254 /DB_XREF=BB485297 /CLONE=D430030N05 /FEA=EST /CNT=4 /TID=Mm.207498.1 /TIER=ConsEnd /STK=2 /UG=Mm.207498 /UG_TITLE=ESTs	BB485297		gb:BB485297 /DB_XREF=gi:16441254 /DB_XREF=BB485297 /CLONE=D430030N05 /FEA=EST /CNT=4 /TID=Mm.207498.1 /TIER=ConsEnd /STK=2 /UG=Mm.207498 /UG_TITLE=ESTs	4.75	0.08	5.12	0.19	0.37	0.136709	20	50		5.56	0.15	6.91	0.33	1.35	0.039076	66	100		6.4	0.3	5.88	0.11	-0.52	0.220296	100	100
1446934_at	gb:BB548287 /DB_XREF=gi:16447664 /DB_XREF=BB548287 /CLONE=E230007A11 /FEA=EST /CNT=2 /TID=Mm.180859.1 /TIER=ConsEnd /STK=2 /UG=Mm.180859 /UG_TITLE=ESTs	BB548287		gb:BB548287 /DB_XREF=gi:16447664 /DB_XREF=BB548287 /CLONE=E230007A11 /FEA=EST /CNT=2 /TID=Mm.180859.1 /TIER=ConsEnd /STK=2 /UG=Mm.180859 /UG_TITLE=ESTs	7.12	0.16	3.62	0.73	-3.49	0.014951	100	75		5.6	0.06	3.24	0.37	-2.36	0.021132	100	66		7.05	0.27	4.32	0.78	-2.73	0.059328	100	66
1456955_at	gb:BB560470 /DB_XREF=gi:16449121 /DB_XREF=BB560470 /CLONE=E530020K13 /FEA=EST /CNT=7 /TID=Mm.211236.1 /TIER=ConsEnd /STK=6 /UG=Mm.211236 /UG_TITLE=ESTs	BB560470		gb:BB560470 /DB_XREF=gi:16449121 /DB_XREF=BB560470 /CLONE=E530020K13 /FEA=EST /CNT=7 /TID=Mm.211236.1 /TIER=ConsEnd /STK=6 /UG=Mm.211236 /UG_TITLE=ESTs	5.89	0.16	7.46	0.15	1.57	0.000165	60	100		4.91	0.09	6.56	0.05	1.65	0.000367	66	100		5.32	0.12	6.73	0.11	1.4	0.000932	33	100
1438027_at	gb:BB668084 /DB_XREF=gi:16399533 /DB_XREF=BB668084 /CLONE=C920021A02 /FEA=EST /CNT=22 /TID=Mm.80553.1 /TIER=Stack /STK=12 /UG=Mm.80553 /UG_TITLE=ESTs	BB668084		gb:BB668084 /DB_XREF=gi:16399533 /DB_XREF=BB668084 /CLONE=C920021A02 /FEA=EST /CNT=22 /TID=Mm.80553.1 /TIER=Stack /STK=12 /UG=Mm.80553 /UG_TITLE=ESTs	6.68	0.2	6.79	0.03	0.11	0.615532	100	100		7.43	0.22	8.78	0.46	1.35	0.078773	100	100		7.11	0.13	6.7	0.14	-0.41	0.102896	100	100
1438461_at	gb:BB752997 /DB_XREF=gi:16183432 /DB_XREF=BB752997 /CLONE=G270024P17 /FEA=EST /CNT=14 /TID=Mm.8256.5 /TIER=Stack /STK=10 /UG=Mm.8256 /LL=20218 /UG_GENE=Khdrbs1 /UG_TITLE=KH domain containing, RNA binding, signal transduction associated 1	BB752997		gb:BB752997 /DB_XREF=gi:16183432 /DB_XREF=BB752997 /CLONE=G270024P17 /FEA=EST /CNT=14 /TID=Mm.8256.5 /TIER=Stack /STK=10 /UG=Mm.8256 /LL=20218 /UG_GENE=Khdrbs1 /UG_TITLE=KH domain containing, RNA binding, signal transduction associated 1	2.92	0.27	3.03	0.17	0.11	0.746014	0	25		2.33	0.31	2.01	0.28	-0.32	0.490498	0	0		1.98	0.1	3.45	0.57	1.48	0.116852	0	0
1452677_at	gb:BB777815 /DB_XREF=gi:16938515 /DB_XREF=BB777815 /CLONE=G430042F07 /FEA=mRNA /CNT=133 /TID=Mm.41935.2 /TIER=ConsEnd /STK=1 /UG=Mm.41935 /LL=71701 /UG_GENE=1200003F12Rik /UG_TITLE=RIKEN cDNA 1200003F12 gene	BB777815		gb:BB777815 /DB_XREF=gi:16938515 /DB_XREF=BB777815 /CLONE=G430042F07 /FEA=mRNA /CNT=133 /TID=Mm.41935.2 /TIER=ConsEnd /STK=1 /UG=Mm.41935 /LL=71701 /UG_GENE=1200003F12Rik /UG_TITLE=RIKEN cDNA 1200003F12 gene	8	0.06	6.25	0.66	-1.75	0.076417	100	50		8.45	0.07	6.43	0.75	-2.02	0.114013	100	66		8.69	0.13	8.12	0.18	-0.58	0.068394	100	66
1459658_at	gb:BB785334 /DB_XREF=gi:16953830 /DB_XREF=BB785334 /CLONE=G430101J17 /FEA=EST /CNT=2 /TID=Mm.214181.1 /TIER=ConsEnd /STK=2 /UG=Mm.214181 /UG_TITLE=ESTs, Weakly similar to TYROSINE-PROTEIN KINASE JAK3 (M.musculus)	BB785334		gb:BB785334 /DB_XREF=gi:16953830 /DB_XREF=BB785334 /CLONE=G430101J17 /FEA=EST /CNT=2 /TID=Mm.214181.1 /TIER=ConsEnd /STK=2 /UG=Mm.214181 /UG_TITLE=ESTs, Weakly similar to TYROSINE-PROTEIN KINASE JAK3 (M.musculus)	5.11	0.1	5.67	0.09	0.56	0.003344	80	100		5.18	0.11	5.91	0.04	0.72	0.014286	66	100		4.98	0.15	6.43	0.14	1.45	0.002056	0	100
1425471_x_at	gb:BC003855.1 /DB_XREF=gi:13277980 /FEA=FLmRNA /CNT=238 /TID=Mm.1232.1 /TIER=FL /STK=1 /UG=Mm.1232 /DEF=Mus musculus, clone MGC:6439 IMAGE:3601769, mRNA, complete cds. /PROD=Unknown (protein for MGC:6439) /FL=gb:BC003855.1	BC003855		gb:BC003855.1 /DB_XREF=gi:13277980 /FEA=FLmRNA /CNT=238 /TID=Mm.1232.1 /TIER=FL /STK=1 /UG=Mm.1232 /DEF=Mus musculus, clone MGC:6439 IMAGE:3601769, mRNA, complete cds. /PROD=Unknown (protein for MGC:6439) /FL=gb:BC003855.1	6.89	0.1	6.88	0.14	-0.01	0.969541	100	100		8.32	0.38	8.12	0.24	-0.2	0.689969	100	100		6.57	0.03	7.7	0.15	1.12	0.015214	100	100
1426941_at	gb:BC020027.1 /DB_XREF=gi:18043224 /FEA=mRNA /CNT=162 /TID=Mm.32566.1 /TIER=Stack /STK=35 /UG=Mm.32566 /UG_TITLE=Mus musculus, clone IMAGE:3666894, mRNA /DEF=Mus musculus, clone IMAGE:3666894, mRNA.	BC020027		gb:BC020027.1 /DB_XREF=gi:18043224 /FEA=mRNA /CNT=162 /TID=Mm.32566.1 /TIER=Stack /STK=35 /UG=Mm.32566 /UG_TITLE=Mus musculus, clone IMAGE:3666894, mRNA /DEF=Mus musculus, clone IMAGE:3666894, mRNA.	4.57	0.09	4.93	0.34	0.36	0.377107	20	50		4.45	0.05	5.52	0.82	1.07	0.323512	0	100		5.52	0.37	4.84	0.13	-0.68	0.20159	66	33
1427820_at	gb:BC021831.1 /DB_XREF=gi:18256103 /FEA=mRNA /CNT=1 /TID=Mm.218360.1 /TIER=ConsEnd /STK=0 /UG=Mm.218360 /DEF=Mus musculus, clone IMAGE:3983821, mRNA, partial cds. /PROD=Unknown (protein for IMAGE:3983821)	BC021831		gb:BC021831.1 /DB_XREF=gi:18256103 /FEA=mRNA /CNT=1 /TID=Mm.218360.1 /TIER=ConsEnd /STK=0 /UG=Mm.218360 /DEF=Mus musculus, clone IMAGE:3983821, mRNA, partial cds. /PROD=Unknown (protein for IMAGE:3983821)	10.9	0.11	10.3	0.27	-0.61	0.108677	100	100		10.38	0.14	9.26	0.36	-1.12	0.075522	100	100		11.06	0.22	10.24	0.12	-0.81	0.048095	100	100
1451548_at	gb:BC027189.1 /DB_XREF=gi:20071297 /FEA=FLmRNA /CNT=22 /TID=Mm.200370.1 /TIER=FL+Stack /STK=10 /UG=Mm.200370 /LL=76654 /UG_GENE=1700124F02Rik /DEF=Mus musculus, clone MGC:28547 IMAGE:4196835, mRNA, complete cds. /PROD=Unknown (protein for MGC:28547) /FL=gb:BC027189.1	BC027189		gb:BC027189.1 /DB_XREF=gi:20071297 /FEA=FLmRNA /CNT=22 /TID=Mm.200370.1 /TIER=FL+Stack /STK=10 /UG=Mm.200370 /LL=76654 /UG_GENE=1700124F02Rik /DEF=Mus musculus, clone MGC:28547 IMAGE:4196835, mRNA, complete cds. /PROD=Unknown (protein for MGC:28547) /FL=gb:BC027189.1	1.9	0.45	2.15	0.34	0.25	0.676574	20	0		1.67	0.2	1.99	0.37	0.31	0.505829	0	0		1.51	0.59	2.53	0.55	1.02	0.274578	0	0
1439200_x_at	gb:BE686792 /DB_XREF=gi:10074416 /DB_XREF=uu66g08.x1 /CLONE=IMAGE:3376958 /FEA=EST /CNT=10 /TID=Mm.35829.4 /TIER=Stack /STK=8 /UG=Mm.35829 /LL=170942 /UG_GENE=edr /UG_TITLE=erythroid differentiation regulator	BE686792		gb:BE686792 /DB_XREF=gi:10074416 /DB_XREF=uu66g08.x1 /CLONE=IMAGE:3376958 /FEA=EST /CNT=10 /TID=Mm.35829.4 /TIER=Stack /STK=8 /UG=Mm.35829 /LL=170942 /UG_GENE=edr /UG_TITLE=erythroid differentiation regulator	10.92	0.07	10.69	0.15	-0.24	0.216074	100	100		10.54	0.21	10.21	0.1	-0.34	0.242868	100	100		11.38	0.25	10.1	0.21	-1.28	0.018598	100	100
1436296_x_at	gb:BE946605 /DB_XREF=gi:10524364 /DB_XREF=UI-M-BZ0-axv-b-06-0-UI.s1 /CLONE=UI-M-BZ0-axv-b-06-0-UI /FEA=EST /CNT=10 /TID=Mm.212764.1 /TIER=Stack /STK=10 /UG=Mm.212764 /UG_TITLE=ESTs	BE946605		gb:BE946605 /DB_XREF=gi:10524364 /DB_XREF=UI-M-BZ0-axv-b-06-0-UI.s1 /CLONE=UI-M-BZ0-axv-b-06-0-UI /FEA=EST /CNT=10 /TID=Mm.212764.1 /TIER=Stack /STK=10 /UG=Mm.212764 /UG_TITLE=ESTs	2.75	0.49	2.71	0.3	-0.04	0.943579	60	0		2	0.59	3.06	0.28	1.05	0.212089	0	33		3.05	0.23	3.08	0.28	0.03	0.934569	33	33
1455090_at	gb:BF681826 /DB_XREF=gi:11955721 /DB_XREF=602117651F1 /CLONE=IMAGE:3468684 /FEA=EST /CNT=43 /TID=Mm.19081.1 /TIER=Stack /STK=25 /UG=Mm.19081 /LL=99355 /UG_GENE=AW260363 /UG_TITLE=expressed sequence AW260363	BF681826		gb:BF681826 /DB_XREF=gi:11955721 /DB_XREF=602117651F1 /CLONE=IMAGE:3468684 /FEA=EST /CNT=43 /TID=Mm.19081.1 /TIER=Stack /STK=25 /UG=Mm.19081 /LL=99355 /UG_GENE=AW260363 /UG_TITLE=expressed sequence AW260363	8.97	0.27	8.71	0.26	-0.26	0.520705	100	100		7.75	0.24	8.09	0.03	0.35	0.277719	66	100		8.26	0.2	7.09	0.25	-1.16	0.022879	100	66
1439300_at	gb:BG065782 /DB_XREF=gi:12548345 /DB_XREF=H3035C01-3 /CLONE=H3035C01 /FEA=EST /CNT=8 /TID=Mm.132500.1 /TIER=Stack /STK=8 /UG=Mm.132500 /UG_TITLE=ESTs	BG065782		gb:BG065782 /DB_XREF=gi:12548345 /DB_XREF=H3035C01-3 /CLONE=H3035C01 /FEA=EST /CNT=8 /TID=Mm.132500.1 /TIER=Stack /STK=8 /UG=Mm.132500 /UG_TITLE=ESTs	6.17	0.08	6.78	0.13	0.6	0.009191	100	100		6.18	0.27	6.81	0.1	0.63	0.13033	100	100		5.4	0.13	6.8	0.22	1.41	0.009713	100	100
1441366_at	gb:BG067531 /DB_XREF=gi:12550100 /DB_XREF=H3055D10-3 /CLONE=H3055D10 /FEA=EST /CNT=5 /TID=Mm.36778.1 /TIER=ConsEnd /STK=4 /UG=Mm.36778 /UG_TITLE=ESTs	BG067531		gb:BG067531 /DB_XREF=gi:12550100 /DB_XREF=H3055D10-3 /CLONE=H3055D10 /FEA=EST /CNT=5 /TID=Mm.36778.1 /TIER=ConsEnd /STK=4 /UG=Mm.36778 /UG_TITLE=ESTs	4.76	0.12	4.51	0.15	-0.25	0.23182	40	0		5.77	0.11	4.55	0.08	-1.22	0.001641	0	0		7.59	0.36	5.88	0.97	-1.71	0.213572	66	33
1458859_at	gb:BG068086 /DB_XREF=gi:12550655 /DB_XREF=H3061F02-3 /CLONE=H3061F02 /FEA=EST /CNT=3 /TID=Mm.173486.1 /TIER=ConsEnd /STK=2 /UG=Mm.173486 /UG_TITLE=ESTs, Weakly similar to GNMSLL retrovirus-related reverse transcriptase homolog - mouse retrotransposon (M.musculus)	BG068086		gb:BG068086 /DB_XREF=gi:12550655 /DB_XREF=H3061F02-3 /CLONE=H3061F02 /FEA=EST /CNT=3 /TID=Mm.173486.1 /TIER=ConsEnd /STK=2 /UG=Mm.173486 /UG_TITLE=ESTs, Weakly similar to GNMSLL retrovirus-related reverse transcriptase homolog - mouse retrotransposon (M.musculus)	2.41	0.29	2.47	0.3	0.06	0.896533	0	50		2.7	0.04	2.48	0.34	-0.23	0.576264	0	0		1.42	0.65	3.03	0.15	1.61	0.123347	0	33
1440539_at	gb:BG069481 /DB_XREF=gi:12551973 /DB_XREF=H3076A05-3 /CLONE=H3076A05 /FEA=EST /CNT=5 /TID=Mm.11732.1 /TIER=ConsEnd /STK=5 /UG=Mm.11732 /UG_TITLE=ESTs	BG069481		gb:BG069481 /DB_XREF=gi:12551973 /DB_XREF=H3076A05-3 /CLONE=H3076A05 /FEA=EST /CNT=5 /TID=Mm.11732.1 /TIER=ConsEnd /STK=5 /UG=Mm.11732 /UG_TITLE=ESTs	5.36	0.11	4.07	0.18	-1.29	0.001562	80	50		4.97	0.17	4.14	0.1	-0.83	0.021013	100	66		5.36	0.36	3.77	0.1	-1.59	0.038228	66	0
1447285_at	gb:BG072508 /DB_XREF=gi:12555077 /DB_XREF=H3111E10-3 /CLONE=H3111E10 /FEA=EST /CNT=2 /TID=Mm.173966.1 /TIER=ConsEnd /STK=2 /UG=Mm.173966 /UG_TITLE=ESTs	BG072508		gb:BG072508 /DB_XREF=gi:12555077 /DB_XREF=H3111E10-3 /CLONE=H3111E10 /FEA=EST /CNT=2 /TID=Mm.173966.1 /TIER=ConsEnd /STK=2 /UG=Mm.173966 /UG_TITLE=ESTs	3.25	0.17	3.08	0.26	-0.18	0.597458	0	0		4.33	0.29	5.44	0.31	1.1	0.059678	33	100		4.99	0.45	4.41	0.16	-0.58	0.326868	66	66
1458010_at	gb:BG074974 /DB_XREF=gi:12557543 /DB_XREF=H3141F07-3 /CLONE=H3141F07 /FEA=EST /CNT=4 /TID=Mm.182757.1 /TIER=ConsEnd /STK=3 /UG=Mm.182757 /UG_TITLE=ESTs	BG074974		gb:BG074974 /DB_XREF=gi:12557543 /DB_XREF=H3141F07-3 /CLONE=H3141F07 /FEA=EST /CNT=4 /TID=Mm.182757.1 /TIER=ConsEnd /STK=3 /UG=Mm.182757 /UG_TITLE=ESTs	4.79	0.08	5.14	0.11	0.35	0.046189	60	50		4.72	0.27	4.64	0.15	-0.08	0.805454	66	33		4.61	0.18	5.71	0.31	1.1	0.05208	33	33
1439231_at	gb:BG228852 /DB_XREF=gi:12716356 /DB_XREF=ux62e05.x1 /CLONE=IMAGE:3514856 /FEA=EST /CNT=9 /TID=Mm.133155.1 /TIER=Stack /STK=8 /UG=Mm.133155 /UG_TITLE=ESTs	BG228852		gb:BG228852 /DB_XREF=gi:12716356 /DB_XREF=ux62e05.x1 /CLONE=IMAGE:3514856 /FEA=EST /CNT=9 /TID=Mm.133155.1 /TIER=Stack /STK=8 /UG=Mm.133155 /UG_TITLE=ESTs	4.02	0.09	5.81	0.1	1.79	7e-06	0	100		4.13	0.11	5.18	0.34	1.05	0.077339	0	66		4.14	0.16	6.05	0.12	1.91	0.00103	0	66
1457822_at	gb:BI465596 /DB_XREF=gi:15278474 /DB_XREF=ie16e09.x1 /FEA=EST /CNT=5 /TID=Mm.193154.1 /TIER=ConsEnd /STK=3 /UG=Mm.193154 /UG_TITLE=ESTs	BI465596		gb:BI465596 /DB_XREF=gi:15278474 /DB_XREF=ie16e09.x1 /FEA=EST /CNT=5 /TID=Mm.193154.1 /TIER=ConsEnd /STK=3 /UG=Mm.193154 /UG_TITLE=ESTs	7.28	0.11	6.84	0.15	-0.44	0.05939	80	50		6.73	0.14	5.56	0.39	-1.17	0.082638	0	0		7.09	0.23	6	0.44	-1.1	0.111885	100	0
1456179_at	gb:BM228311 /DB_XREF=gi:17790902 /DB_XREF=K0258H10-3 /CLONE=K0258H10 /FEA=EST /CNT=15 /TID=Mm.43477.1 /TIER=Stack /STK=14 /UG=Mm.43477 /LL=100287 /UG_GENE=AU019176 /UG_TITLE=expressed sequence AU019176	BM228311		gb:BM228311 /DB_XREF=gi:17790902 /DB_XREF=K0258H10-3 /CLONE=K0258H10 /FEA=EST /CNT=15 /TID=Mm.43477.1 /TIER=Stack /STK=14 /UG=Mm.43477 /LL=100287 /UG_GENE=AU019176 /UG_TITLE=expressed sequence AU019176	2.84	0.37	4.46	0.22	1.61	0.009139	80	100		2.29	1.04	3.91	0.11	1.62	0.259453	33	66		3.4	0.29	4.17	0.41	0.77	0.207158	66	66
1455498_at	gb:BQ032613 /DB_XREF=gi:19767892 /DB_XREF=UI-1-CF0-aph-b-07-0-UI.s1 /CLONE=UI-1-CF0-aph-b-07-0-UI /FEA=EST /CNT=17 /TID=Mm.33336.1 /TIER=Stack /STK=12 /UG=Mm.33336 /UG_TITLE=ESTs	BQ032613		gb:BQ032613 /DB_XREF=gi:19767892 /DB_XREF=UI-1-CF0-aph-b-07-0-UI.s1 /CLONE=UI-1-CF0-aph-b-07-0-UI /FEA=EST /CNT=17 /TID=Mm.33336.1 /TIER=Stack /STK=12 /UG=Mm.33336 /UG_TITLE=ESTs	3.32	0.23	2.77	0.26	-0.55	0.159867	0	0		3.76	0.1	3.37	0.06	-0.39	0.043588	0	0		7.91	0.41	5.06	0.87	-2.84	0.063493	100	33
1418596_at	gb:NM_008011.1 /DB_XREF=gi:6679788 /GEN=Fgfr4 /FEA=FLmRNA /CNT=44 /TID=Mm.4912.1 /TIER=FL+Stack /STK=21 /UG=Mm.4912 /LL=14186 /DEF=Mus musculus fibroblast growth factor receptor 4 (Fgfr4), mRNA. /PROD=fibroblast growth factor receptor 4 /FL=gb:NM_008011.1	NM_008011		gb:NM_008011.1 /DB_XREF=gi:6679788 /GEN=Fgfr4 /FEA=FLmRNA /CNT=44 /TID=Mm.4912.1 /TIER=FL+Stack /STK=21 /UG=Mm.4912 /LL=14186 /DEF=Mus musculus fibroblast growth factor receptor 4 (Fgfr4), mRNA. /PROD=fibroblast growth factor receptor 4 /FL=gb:NM_008011.1	7.43	0.04	7.28	0.12	-0.15	0.315464	100	100		7.1	0.21	6.81	0.06	-0.28	0.308467	100	100		8.26	0.24	7.19	0.26	-1.07	0.03812	100	100
1420491_at	gb:NM_026114.1 /DB_XREF=gi:13385623 /GEN=Eif2a /FEA=FLmRNA /CNT=86 /TID=Mm.196220.1 /TIER=FL /STK=4 /UG=Mm.196220 /LL=13665 /DEF=Mus musculus eukaryotic translation initiation factor 2A (Eif2a), mRNA. /PROD=eukaryotic translation initiation factor 2A /FL=gb:BC016448.1 gb:BC005463.1 gb:NM_026114.1 gb:BC016497.1	BC016497		gb:NM_026114.1 /DB_XREF=gi:13385623 /GEN=Eif2a /FEA=FLmRNA /CNT=86 /TID=Mm.196220.1 /TIER=FL /STK=4 /UG=Mm.196220 /LL=13665 /DEF=Mus musculus eukaryotic translation initiation factor 2A (Eif2a), mRNA. /PROD=eukaryotic translation initiation factor 2A /FL=gb:BC016448.1 gb:BC005463.1 gb:NM_026114.1 gb:BC016497.1	6.01	0.06	7.68	0.13	1.67	0.000229	100	100		6.55	0.12	7.8	0.14	1.25	0.002632	100	100		6.6	0.21	7.84	0.02	1.24	0.026339	100	100
1457429_s_at	gene model 106, (NCBI)	BB549174	226866	gb:BB549174 /DB_XREF=gi:9620602 /DB_XREF=BB549174 /CLONE=E230014E08 /FEA=EST /CNT=5 /TID=Mm.170373.1 /TIER=ConsEnd /STK=4 /UG=Mm.170373 /UG_TITLE=ESTs	5	0.54	4.65	0.72	-0.35	0.714196	80	75		3.89	0.65	5.12	0.06	1.23	0.198447	66	100		3.72	0.17	3.45	0.5	-0.27	0.651857	33	33
1457269_at	gene model 1123, (NCBI) /// similar to coxsackie-adenovirus receptor-like	AV289181	382097 /// 674752	gb:AV289181 /DB_XREF=gi:16392192 /DB_XREF=AV289181 /CLONE=5033418M15 /FEA=EST /CNT=11 /TID=Mm.97614.1 /TIER=ConsEnd /STK=4 /UG=Mm.97614 /UG_TITLE=ESTs, Weakly similar to CXAR MOUSE COXSACKIEVIRUS AND ADENOVIRUS RECEPTOR HOMOLOG PRECURSOR (M.musculus)	10.98	0.17	9.9	0.54	-1.09	0.135747	100	100		9.98	0.15	10.44	0.24	0.46	0.185129	100	100		7.19	0.56	8.77	0.29	1.58	0.086777	66	100
1446051_at	gene model 1140, (NCBI)	BG075960	382217	gb:BG075960 /DB_XREF=gi:12558529 /DB_XREF=H3153H03-3 /CLONE=H3153H03 /FEA=EST /CNT=2 /TID=Mm.103252.1 /TIER=ConsEnd /STK=2 /UG=Mm.103252 /UG_TITLE=ESTs, Weakly similar to SCP3 MOUSE SYNAPTONEMAL COMPLEX PROTEIN 3 (M.musculus)	4.85	0.03	4.92	0.11	0.07	0.597311	0	0		5.9	0.24	6.32	0.3	0.42	0.343246	100	100		4.8	0.21	6.4	0.18	1.6	0.004735	33	100
1451948_at	gene model 1409, (NCBI)	U48716	620017	gb:U48716.1 /DB_XREF=gi:2289025 /FEA=FLmRNA /CNT=1 /TID=Mm.220154.1 /TIER=FL /STK=1 /UG=Mm.220154 /DEF=Mus musculus anti-HIV-1 reverse transcriptase single-chain variable fragment mRNA, complete cds. /PROD=anti-HIV-1 reverse transcriptase single-chainvariable fragment /FL=gb:U48716.1	6.31	0.39	5.87	1.12	-0.44	0.729078	100	25		6.87	0.59	9.53	0.47	2.66	0.025916	100	100		3.37	0.35	6.61	0.81	3.24	0.040872	0	100
1426201_at	Gene model 1499, (NCBI)	AY058906	385109	gb:AY058906.1 /DB_XREF=gi:16902037 /FEA=FLmRNA /CNT=1 /TID=Mm.220163.1 /TIER=FL /STK=1 /UG=Mm.220163 /DEF=Mus musculus anti-human CD20 antibody 1F5 kappa light chain variable region mRNA, complete cds. /PROD=anti-human CD20 antibody 1F5 kappa light chainvariable region /FL=gb:AY058906.1	7.09	0.28	6.59	0.57	-0.5	0.470058	100	50		7.09	0.45	9.28	0.77	2.19	0.084106	66	100		5.81	0.15	6.99	0.42	1.19	0.095392	0	33
1438148_at	gene model 1960, (NCBI)	BB829808	330122	gb:BB829808 /DB_XREF=gi:17008051 /DB_XREF=BB829808 /CLONE=G930008M04 /FEA=EST /CNT=12 /TID=Mm.214043.1 /TIER=Stack /STK=12 /UG=Mm.214043 /UG_TITLE=ESTs	4.93	0.17	4.88	0.31	-0.05	0.899558	100	75		5.83	0.05	6.82	0.19	1	0.029417	100	100		7.9	0.47	6.64	0.28	-1.26	0.097006	100	100
1427857_x_at	Gene model 459, (NCBI)	M18237	243451	gb:M18237.1 /DB_XREF=gi:197007 /FEA=mRNA /CNT=1 /TID=Mm.104747.24 /TIER=ConsEnd /STK=0 /UG=Mm.104747 /LL=16114 /UG_GENE=Igk-V28 /UG_TITLE=immunoglobulin kappa chain variable 28 (V28) /DEF=Mouse Ig kappa chain V-region mRNA, partial cds, clone 3H9.	6.56	0.3	5.45	0.65	-1.11	0.191828	60	75		6.47	0.52	8.79	0.58	2.32	0.04174	100	66		4.83	0.15	5.72	0.43	0.89	0.161415	0	33
1458367_at	gene model 94, (NCBI)	AV376030	225443	gb:AV376030 /DB_XREF=gi:6423677 /DB_XREF=AV376030 /CLONE=9130204I19 /FEA=EST /CNT=16 /TID=Mm.100304.1 /TIER=ConsEnd /STK=2 /UG=Mm.100304 /UG_TITLE=ESTs	6.4	0.65	6.41	0.93	0	0.998101	60	50		5.15	0.04	6.82	1.04	1.66	0.251918	0	100		7.58	0.26	5.7	0.6	-1.88	0.071214	100	66
1458242_at	Gephyrin	BB229756	268566	gb:BB229756 /DB_XREF=gi:15410273 /DB_XREF=BB229756 /CLONE=A630023H14 /FEA=EST /CNT=3 /TID=Mm.167702.1 /TIER=ConsEnd /STK=3 /UG=Mm.167702 /UG_TITLE=ESTs	3.95	0.14	3.09	0.22	-0.87	0.018932	0	0		3.39	0.27	3.31	0.14	-0.09	0.791447	0	0		4.42	0.14	3.35	0.25	-1.07	0.032276	33	0
1452598_at	GINS complex subunit 4 (Sld5 homolog)	AK013116	69270	gb:AK013116.1 /DB_XREF=gi:12850277 /FEA=mRNA /CNT=44 /TID=Mm.85844.1 /TIER=Stack /STK=21 /UG=Mm.85844 /LL=69270 /UG_GENE=2810418N01Rik /UG_TITLE=RIKEN cDNA 2810418N01 gene /DEF=Mus musculus 10, 11 days embryo whole body cDNA, RIKEN full-length enriched library, clone:2810418N01:homolog to HYPOTHETICAL PROTEIN KIAA0186, full insert sequence.	7.15	0.11	6.95	0.1	-0.2	0.209474	100	100		8.45	0.17	8.22	0.12	-0.22	0.347809	100	100		9.1	0.11	8.01	0.26	-1.09	0.037	100	100
1419194_s_at	glia maturation factor, gamma	NM_022024	63986	gb:NM_022024.1 /DB_XREF=gi:11993949 /GEN=Gmfg /FEA=FLmRNA /CNT=23 /TID=Mm.29766.1 /TIER=FL+Stack /STK=12 /UG=Mm.29766 /LL=63986 /DEF=Mus musculus glia maturation factor, gamma (Gmfg), mRNA. /PROD=glia maturation factor, gamma /FL=gb:BC011488.1 gb:NM_022024.1 gb:AF297221.1	9.41	0.1	9.37	0.15	-0.04	0.846881	100	100		9.91	0.24	10.07	0.07	0.16	0.580849	100	100		9.01	0.24	10.02	0.09	1.01	0.036195	100	100
1450970_at	glutamate oxaloacetate transaminase 1, soluble	AA792094	14718	gb:AA792094 /DB_XREF=gi:2855049 /DB_XREF=vp47c04.r1 /CLONE=IMAGE:1079814 /FEA=FLmRNA /CNT=188 /TID=Mm.19039.1 /TIER=Stack /STK=8 /UG=Mm.19039 /LL=14718 /UG_GENE=Got1 /UG_TITLE=glutamate oxaloacetate transaminase 1, soluble /FL=gb:J02623.1 gb:BC002057.1 gb:NM_010324.1	9.79	0.06	9.78	0.1	-0.02	0.895275	100	100		10.36	0.2	10.2	0.05	-0.17	0.492579	100	100		9.27	0.17	10.35	0.14	1.08	0.009212	100	100
1434146_at	glutamate receptor, ionotropic, AMPA2 (alpha 2)	BB749143	14800	gb:BB749143 /DB_XREF=gi:16153379 /DB_XREF=BB749143 /CLONE=G030102O13 /FEA=EST /CNT=42 /TID=Mm.133488.1 /TIER=Stack /STK=41 /UG=Mm.133488 /UG_TITLE=ESTs	2.64	0.33	3.04	0.3	0.4	0.397322	20	75		1.47	0.55	2.63	0.3	1.16	0.159707	0	0		2.52	0.24	2.29	0.35	-0.23	0.617995	66	0
1427151_at	glutamine and serine rich 1	BC021511	99003	gb:BC021511.1 /DB_XREF=gi:18204504 /FEA=mRNA /CNT=42 /TID=Mm.34850.1 /TIER=Stack /STK=13 /UG=Mm.34850 /DEF=Mus musculus, clone IMAGE:5347423, mRNA, partial cds. /PROD=Unknown (protein for IMAGE:5347423)	7.59	0.13	7.5	0.28	-0.09	0.788197	100	100		6.77	0.01	6.92	0.26	0.15	0.627145	100	100		8.14	0.19	6.98	0.06	-1.16	0.018208	100	100
1452331_s_at	glutamine and serine rich 1	BC021511	99003	gb:BC021511.1 /DB_XREF=gi:18204504 /FEA=mRNA /CNT=42 /TID=Mm.34850.1 /TIER=Stack /STK=13 /UG=Mm.34850 /DEF=Mus musculus, clone IMAGE:5347423, mRNA, partial cds. /PROD=Unknown (protein for IMAGE:5347423)	7.67	0.14	6.99	0.33	-0.68	0.129007	100	100		7.01	0.01	6.8	0.29	-0.21	0.551017	100	100		8.22	0.22	6.62	0.13	-1.6	0.006542	100	100
1449268_at	glutamine fructose-6-phosphate transaminase 1	AF334736	14583	gb:AF334736.1 /DB_XREF=gi:13183788 /FEA=FLmRNA /CNT=43 /TID=Mm.19893.1 /TIER=FL+Stack /STK=16 /UG=Mm.19893 /LL=14583 /UG_GENE=Gfpt1 /DEF=Mus musculus glutamine: fructose-6-phosphate amidotransferase 1 muscle isoform GFAT1M mRNA, complete cds. /PROD=glutamine: fructose-6-phosphate amidotransferase1 muscle isoform GFAT1M /FL=gb:U00932.1 gb:BC010516.1 gb:NM_013528.1 gb:AF334736.1	8.95	0.08	8.88	0.2	-0.08	0.740786	100	100		9.87	0.1	9.85	0.1	-0.02	0.908389	100	100		8.09	0.21	9.19	0.09	1.1	0.022949	100	100
1420080_a_at	glutamine fructose-6-phosphate transaminase 1	AI324119	14583	gb:AI324119 /DB_XREF=gi:4058548 /DB_XREF=mh23g03.x1 /CLONE=IMAGE:443380 /FEA=EST /CNT=1 /TID=Mm.170041.2 /TIER=ConsEnd /STK=1 /UG=Mm.170041 /LL=58872 /UG_GENE=AI324119 /UG_TITLE=EST AI324119	6.85	0.1	6.93	0.07	0.07	0.565652	100	100		7.15	0.09	7.1	0.15	-0.05	0.803233	100	100		5.85	0.23	6.86	0.15	1.01	0.026607	100	100
1448649_at	glutamyl aminopeptidase	NM_007934	13809	gb:NM_007934.1 /DB_XREF=gi:6679652 /GEN=Enpep /FEA=FLmRNA /CNT=77 /TID=Mm.1193.1 /TIER=FL+Stack /STK=50 /UG=Mm.1193 /LL=13809 /DEF=Mus musculus glutamyl aminopeptidase (Enpep), mRNA. /PROD=glutamyl aminopeptidase /FL=gb:M29961.1 gb:NM_007934.1	8.16	0.24	8.55	0.27	0.39	0.321376	100	100		6.92	0.26	7.57	0.25	0.65	0.15117	100	100		6.36	0.19	8.34	0.57	1.99	0.06115	100	100
1449106_at	glutathione peroxidase 3	NM_008161	14778	gb:NM_008161.1 /DB_XREF=gi:6680076 /GEN=Gpx3 /FEA=FLmRNA /CNT=307 /TID=Mm.7156.1 /TIER=FL+Stack /STK=22 /UG=Mm.7156 /LL=14778 /DEF=Mus musculus glutathione peroxidase 3 (Gpx3), mRNA. /PROD=glutathione peroxidase 3 /FL=gb:U13705.1 gb:NM_008161.1	9.58	0.27	8.74	0.22	-0.84	0.046911	100	100		9.34	0.36	9.54	0.06	0.2	0.636941	100	100		9.95	0.52	8.71	0.12	-1.24	0.134637	100	100
1421041_s_at	glutathione S-transferase, alpha 1 (Ya) /// glutathione S-transferase, alpha 2 (Yc2)	NM_008182	14857 /// 14858	gb:NM_008182.1 /DB_XREF=gi:6680118 /GEN=Gsta2 /FEA=FLmRNA /CNT=20 /TID=Mm.197422.1 /TIER=FL /STK=2 /UG=Mm.197422 /LL=14858 /DEF=Mus musculus glutathione S-transferase, alpha 2 (Yc2) (Gsta2), mRNA. /PROD=glutathione-S-transferase, alpha 2 (Yc2) /FL=gb:NM_008182.1	8.61	0.29	8.27	0.53	-0.33	0.605684	100	100		9.38	0.23	9.24	0.18	-0.14	0.652302	100	100		8.59	0.32	10.62	0.38	2.04	0.015242	100	100
1416411_at	glutathione S-transferase, mu 2	NM_008183	14863	gb:NM_008183.1 /DB_XREF=gi:6680120 /GEN=Gstm2 /FEA=FLmRNA /CNT=135 /TID=Mm.14601.1 /TIER=FL+Stack /STK=91 /UG=Mm.14601 /LL=14863 /DEF=Mus musculus glutathione S-transferase, mu 2 (Gstm2), mRNA. /PROD=glutathione-S-transferase, mu 2 /FL=gb:J04696.1 gb:NM_008183.1	11.27	0.07	11.55	0.12	0.28	0.098888	100	100		10.61	0.04	11.21	0.2	0.59	0.089995	100	100		10.16	0.05	11.38	0.14	1.22	0.007591	100	100
1416842_at	glutathione S-transferase, mu 5	NM_010360	14866	gb:NM_010360.1 /DB_XREF=gi:6754085 /GEN=Gstm5 /FEA=FLmRNA /CNT=149 /TID=Mm.667.1 /TIER=FL+Stack /STK=67 /UG=Mm.667 /LL=14866 /DEF=Mus musculus glutathione S-transferase, mu 5 (Gstm5), mRNA. /PROD=glutathione-S-transferase, mu 5 /FL=gb:NM_010360.1 gb:BC008206.1 gb:U24428.1	10.36	0.05	10.37	0.16	0.01	0.949998	100	100		10.57	0.22	10.4	0.11	-0.17	0.533729	100	100		12.07	0.52	10.77	0.37	-1.29	0.121393	100	100
1418186_at	glutathione S-transferase, theta 1	BC012254	14871	gb:BC012254.1 /DB_XREF=gi:15126648 /FEA=FLmRNA /CNT=67 /TID=Mm.2746.1 /TIER=FL+Stack /STK=28 /UG=Mm.2746 /LL=14871 /UG_GENE=Gstt1 /DEF=Mus musculus, Similar to glutathione S-transferase, theta 1, clone MGC:19075 IMAGE:4193816, mRNA, complete cds. /PROD=Similar to glutathione S-transferase, theta 1 /FL=gb:NM_008185.1 gb:BC012254.1	9.74	0.09	8.45	0.15	-1.28	0.00076	100	100		8.85	0.2	7.79	0.03	-1.07	0.030742	100	100		7.67	0.23	7.01	0.14	-0.66	0.085111	100	100
1424077_at	glycerophosphodiester phosphodiesterase domain containing 1	AK016023	66569	gb:AK016023.1 /DB_XREF=gi:12854600 /FEA=FLmRNA /CNT=145 /TID=Mm.7775.1 /TIER=Stack /STK=38 /UG=Mm.7775 /LL=66569 /UG_GENE=2610020H15Rik /UG_TITLE=RIKEN cDNA 2610020H15 gene /DEF=Mus musculus adult male testis cDNA, RIKEN full-length enriched library, clone:4930542N03:homolog to CDNA: FLJ22603 FIS, CLONE HSI04564 (UNKNOWN) (PROTEIN FOR MGC:4171), full insert sequence. /FL=gb:BC016541.1	11.02	0.08	9.98	0.38	-1.04	0.067158	100	100		10.44	0.02	10.25	0.12	-0.19	0.249375	100	100		9.68	0.09	9.89	0.22	0.21	0.447655	100	100
1449526_a_at	glycerophosphodiester phosphodiesterase domain containing 3	NM_024228	68616	gb:NM_024228.1 /DB_XREF=gi:13195651 /GEN=1110015E22Rik /FEA=FLmRNA /CNT=17 /TID=Mm.27893.1 /TIER=FL+Stack /STK=8 /UG=Mm.27893 /LL=68616 /DEF=Mus musculus RIKEN cDNA 1110015E22 gene (1110015E22Rik), mRNA. /PROD=RIKEN cDNA 1110015E22 /FL=gb:BC002172.1 gb:NM_024228.1	11.38	0.1	6.28	0.08	-5.1	0	100	0		10.62	0.2	6.27	0.11	-4.35	0.00025	100	0		10.13	0.24	6.15	0.04	-3.98	0.003073	100	33
1449452_a_at	glycoprotein 2 (zymogen granule membrane)	NM_025989	67133	gb:NM_025989.1 /DB_XREF=gi:13385493 /GEN=2310037I18Rik /FEA=FLmRNA /CNT=36 /TID=Mm.46403.1 /TIER=FL+Stack /STK=10 /UG=Mm.46403 /LL=67133 /DEF=Mus musculus RIKEN cDNA 2310037I18 gene (2310037I18Rik), mRNA. /PROD=RIKEN cDNA 2310037I18 /FL=gb:NM_025989.1	6.48	0.11	7.61	1	1.13	0.342456	100	100		6.36	0.16	6.65	0.14	0.29	0.245744	100	100		5.46	0.15	5.85	0.07	0.39	0.107478	33	66
1443620_at	Glypican 4	BB212497	14735	gb:BB212497 /DB_XREF=gi:16352787 /DB_XREF=BB212497 /CLONE=A530001E12 /FEA=EST /CNT=3 /TID=Mm.44349.1 /TIER=ConsEnd /STK=3 /UG=Mm.44349 /UG_TITLE=ESTs	6.97	0.1	8.15	0.25	1.18	0.01234	100	100		6.56	0.04	7.24	0.2	0.68	0.069509	100	100		6.74	0.08	7.75	0.18	1.01	0.016415	100	100
1417087_at	golgi apparatus protein 1	BG074127	20340	gb:BM236195 /DB_XREF=gi:17871465 /DB_XREF=K0431F06-3 /CLONE=K0431F06 /FEA=FLmRNA /CNT=216 /TID=Mm.488.1 /TIER=Stack /STK=18 /UG=Mm.488 /LL=20340 /UG_GENE=Selel /UG_TITLE=selectin, endothelial cell, ligand /FL=gb:NM_009149.1 gb:BC021306.1	7.55	0.15	9.41	0.11	1.86	2.8e-05	100	100		7.39	0.08	8.91	0.09	1.52	0.000221	100	100		7.67	0.07	9.24	0.11	1.57	0.000821	100	100
1425173_s_at	golgi phosphoprotein 3-like	BC027194	229593	gb:AV055723 /DB_XREF=gi:15404323 /DB_XREF=AV055723 /CLONE=1810036H15 /FEA=FLmRNA /CNT=176 /TID=Mm.21218.1 /TIER=Stack /STK=100 /UG=Mm.21218 /LL=69879 /UG_GENE=2010204I15Rik /UG_TITLE=RIKEN cDNA 2010204I15 gene /FL=gb:BC027194.1	11.18	0.12	10.8	0.27	-0.38	0.261659	100	100		10.79	0.07	10.86	0.09	0.07	0.574669	100	100		9.52	0.36	10.59	0.19	1.07	0.078304	100	100
1449859_at	golgi transport 1 homolog B (S. cerevisiae)	NM_025872	66964	gb:NM_025872.1 /DB_XREF=gi:13385353 /GEN=2310061A22Rik /FEA=FLmRNA /CNT=20 /TID=Mm.3676.1 /TIER=FL /STK=5 /UG=Mm.3676 /LL=66964 /DEF=Mus musculus RIKEN cDNA 2310061A22 gene (2310061A22Rik), mRNA. /PROD=RIKEN cDNA 2310061A22 /FL=gb:NM_025872.1	7.37	0.12	6.14	0.29	-1.23	0.017636	100	25		7.61	0.19	6.52	0.58	-1.09	0.193603	100	66		7.83	0.07	7.17	0.19	-0.66	0.057831	100	100
1437162_at	GPI-anchored membrane protein 1	BM203355	53872	gb:BM203355 /DB_XREF=gi:17757875 /DB_XREF=C0253C03-3 /CLONE=C0253C03 /FEA=EST /CNT=25 /TID=Mm.116993.1 /TIER=Stack /STK=24 /UG=Mm.116993 /UG_TITLE=ESTs, Weakly similar to TYROSINE-PROTEIN KINASE JAK3 (M.musculus)	7.2	0.17	8.22	0.47	1.02	0.111509	100	100		6.88	0.11	8.33	0.06	1.45	0.001024	100	100		7.56	0.32	8.93	0.05	1.37	0.046663	100	100
1417898_a_at	granzyme A	NM_010370	14938	gb:NM_010370.1 /DB_XREF=gi:6754101 /GEN=Gzma /FEA=FLmRNA /CNT=43 /TID=Mm.15510.1 /TIER=FL+Stack /STK=34 /UG=Mm.15510 /LL=14938 /DEF=Mus musculus granzyme A (Gzma), mRNA. /PROD=granzyme A /FL=gb:NM_010370.1	6.43	0.08	6.53	0.15	0.1	0.560414	60	75		6.98	0.13	7.49	0.23	0.51	0.14411	100	100		7.17	0.33	8.7	0.99	1.53	0.256891	66	100
1424843_a_at	growth arrest specific 5	BC004622	14455	gb:BC004622.1 /DB_XREF=gi:13435499 /FEA=FLmRNA /CNT=24 /TID=Mm.35844.2 /TIER=FL+Stack /STK=14 /UG=Mm.35844 /LL=14455 /UG_GENE=Gas5 /DEF=Mus musculus, Similar to growth arrest specific 5, clone MGC:6251 IMAGE:3585621, mRNA, complete cds. /PROD=Similar to growth arrest specific 5 /FL=gb:BC004622.1	9.35	0.07	8.86	0.16	-0.48	0.052222	100	100		10	0.22	9.91	0.26	-0.09	0.809671	100	100		10.5	0.04	9.27	0.41	-1.23	0.093214	100	100
1436222_at	growth arrest specific 5	AW547050	14455	gb:AW547050 /DB_XREF=gi:7192461 /DB_XREF=L0016F01-3 /CLONE=L0016F01 /FEA=EST /CNT=18 /TID=Mm.35844.4 /TIER=Stack /STK=10 /UG=Mm.35844 /LL=14455 /UG_GENE=Gas5 /UG_TITLE=growth arrest specific 5	9.23	0.05	9.18	0.1	-0.05	0.704267	100	100		9.57	0.19	9.78	0.21	0.21	0.496582	100	100		10.4	0.07	9.39	0.29	-1.01	0.067353	100	100
1441894_s_at	GRP1 (general receptor for phosphoinositides 1)-associated scaffold protein	BB071890	56149	gb:BB071890 /DB_XREF=gi:8581888 /DB_XREF=BB071890 /CLONE=8030499N14 /FEA=EST /CNT=4 /TID=Mm.133295.1 /TIER=ConsEnd /STK=4 /UG=Mm.133295 /UG_TITLE=ESTs	7.97	0.17	7.3	0.09	-0.67	0.014562	100	100		7.47	0.11	7.27	0.06	-0.2	0.220772	100	100		8.7	0.11	7.19	0.11	-1.51	0.000709	100	100
1436713_s_at	GTL2, imprinted maternally expressed untranslated mRNA	BM119226	17263	gb:BM119226 /DB_XREF=gi:17087252 /DB_XREF=L0922F05-3 /CLONE=L0922F05 /FEA=EST /CNT=117 /TID=Mm.200506.1 /TIER=Stack /STK=112 /UG=Mm.200506 /LL=97845 /UG_GENE=R75394 /UG_TITLE=expressed sequence R75394	7.37	0.39	5.47	0.49	-1.91	0.021491	100	75		6.48	0.04	5.19	0.08	-1.29	0.000928	100	100		5.61	0.28	5.06	0.4	-0.56	0.322661	100	66
1452905_at	GTL2, imprinted maternally expressed untranslated mRNA /// latrophilin 1	AV015833	17263 /// 330814	gb:AV015833 /DB_XREF=gi:4792825 /DB_XREF=AV015833 /CLONE=1110061M07 /FEA=mRNA /CNT=133 /TID=Mm.41602.1 /TIER=Stack /STK=11 /UG=Mm.41602 /LL=67301 /UG_GENE=3110050O07Rik /UG_TITLE=RIKEN cDNA 3110050O07 gene	8.78	0.37	7.32	0.49	-1.45	0.058105	100	100		7.53	0.07	7.71	0.16	0.18	0.387562	100	100		7.21	0.25	5.5	0.13	-1.72	0.008405	100	66
1422868_s_at	guanine deaminase	NM_010266	14544	gb:NM_010266.1 /DB_XREF=gi:6753959 /GEN=Gda /FEA=FLmRNA /CNT=51 /TID=Mm.45054.1 /TIER=FL+Stack /STK=9 /UG=Mm.45054 /LL=14544 /DEF=Mus musculus guanine deaminase (Gda), mRNA. /PROD=guanine deaminase /FL=gb:AF174583.1 gb:NM_010266.1	8.16	0.12	7.31	0.29	-0.85	0.054877	100	100		9.84	0.16	8.6	0.19	-1.24	0.008671	100	100		9.26	0.13	9.03	0.24	-0.23	0.468365	100	100
1435748_at	guanine deaminase	AW911807	14544	gb:BE136057 /DB_XREF=gi:8598557 /DB_XREF=ug23h08.x1 /CLONE=IMAGE:1532511 /FEA=EST /CNT=61 /TID=Mm.157113.2 /TIER=Stack /STK=13 /UG=Mm.157113 /LL=107333 /UG_GENE=AW047581 /UG_TITLE=expressed sequence AW047581	10.79	0.09	9.72	0.32	-1.07	0.03977	100	100		12.09	0.09	10.54	0.13	-1.56	0.000842	100	100		11.75	0.11	10.89	0.37	-0.86	0.133553	100	100
1435749_at	guanine deaminase	AW911807	14544	gb:AW911807 /DB_XREF=gi:8077389 /DB_XREF=uf39b08.y1 /CLONE=IMAGE:1513719 /FEA=EST /CNT=61 /TID=Mm.157113.2 /TIER=Stack /STK=8 /UG=Mm.157113 /LL=107333 /UG_GENE=AW047581 /UG_TITLE=expressed sequence AW047581	10.31	0.11	8.76	0.55	-1.55	0.064392	100	100		11.57	0.11	9.41	0.26	-2.16	0.006148	100	100		11.21	0.12	9.64	0.55	-1.57	0.099052	100	100
1421061_at	guanylate cyclase activator 1a (retina)	NM_008189	14913	gb:NM_008189.1 /DB_XREF=gi:6680130 /GEN=Guca1a /FEA=FLmRNA /CNT=21 /TID=Mm.16224.1 /TIER=FL /STK=2 /UG=Mm.16224 /LL=14913 /DEF=Mus musculus guanylate cyclase activator 1a (retina) (Guca1a), mRNA. /PROD=guanylate cyclase activator 1a (retina) /FL=gb:NM_008189.1 gb:BC026834.1 gb:L36860.1	8.38	0.06	7.12	0.13	-1.25	0.000709	100	25		8.48	0.13	7.4	0.04	-1.08	0.009376	100	100		8.65	0.24	7.37	0.11	-1.29	0.020267	100	33
1418392_a_at	guanylate nucleotide binding protein 4	NM_018734	55932	gb:NM_018734.1 /DB_XREF=gi:9055221 /GEN=Gbp3 /FEA=FLmRNA /CNT=56 /TID=Mm.1909.1 /TIER=FL+Stack /STK=24 /UG=Mm.1909 /LL=55932 /DEF=Mus musculus guanylate nucleotide binding protein 3 (Gbp3), mRNA. /PROD=guanylate nucleotide binding protein 3 /FL=gb:U44731.1 gb:NM_018734.1	8.14	0.21	8.28	0.15	0.14	0.596895	100	100		10.13	0.35	10.77	0.28	0.64	0.225748	100	100		10.79	0.04	9.63	0.05	-1.16	8.9e-05	100	100
1448194_a_at	H19 fetal liver mRNA	NM_023123	14955	gb:NM_023123.1 /DB_XREF=gi:12963478 /GEN=H19 /FEA=FLmRNA /CNT=341 /TID=Mm.14802.1 /TIER=FL+Stack /STK=137 /UG=Mm.14802 /LL=14955 /DEF=Mus musculus H19 fetal liver mRNA (H19), mRNA. /PROD=H19 fetal liver mRNA /FL=gb:NM_023123.1 gb:BC025150.1	6.44	0.33	7.29	1.03	0.85	0.477827	80	75		6.25	0.37	7.48	0.88	1.22	0.300755	33	100		7.42	0.37	6.78	0.23	-0.64	0.230423	100	100
1425343_at	haloacid dehalogenase-like hydrolase domain containing 3	BC003491	72748	gb:BC003491.1 /DB_XREF=gi:13097530 /FEA=FLmRNA /CNT=43 /TID=Mm.41506.1 /TIER=FL /STK=2 /UG=Mm.41506 /LL=72748 /UG_GENE=2810435D12Rik /DEF=Mus musculus, RIKEN cDNA 2810435D12 gene, clone MGC:6931 IMAGE:2811559, mRNA, complete cds. /PROD=RIKEN cDNA 2810435D12 gene /FL=gb:BC003491.1	9.16	0.11	9.22	0.21	0.06	0.809598	100	100		9.55	0.12	9.33	0.04	-0.22	0.206924	100	100		8.21	0.27	9.69	0.32	1.48	0.024756	100	100
1431182_at	heat shock protein 8 /// similar to heat shock protein 8 /// similar to heat shock protein 8 /// similar to heat shock protein 8 /// similar to heat shock protein 8 /// similar to heat shock protein 8 /// similar to heat shock protein 8 /// similar to heat shock protein 8 /// similar to heat shock protein 8 /// similar to heat shock protein 8	AK004608	15481 /// 621284 /// 624853 /// 632214 /// 641192 /// 666508 /// 666904 /// 669493 /// 671270 /// 675417	gb:AK004608.1 /DB_XREF=gi:12835893 /GEN=Hspa8 /FEA=mRNA /CNT=8 /TID=Mm.197551.2 /TIER=ConsEnd /STK=0 /UG=Mm.197551 /LL=15481 /UG_TITLE=heat shock 70kD protein 8 /DEF=Mus musculus adult male lung cDNA, RIKEN full-length enriched library, clone:1200006C03:heat shock 70kD protein 8, full insert sequence.	7.79	0.14	8.81	0.23	1.02	0.011749	100	100		8.59	0.2	8.65	0.04	0.06	0.79942	100	100		8.67	0.21	8.51	0.14	-0.16	0.565764	100	100
1418917_at	heme binding protein 2	NM_019487	56016	gb:BI696085 /DB_XREF=gi:15658714 /DB_XREF=603345911F1 /CLONE=IMAGE:5373674 /FEA=FLmRNA /CNT=52 /TID=Mm.35551.1 /TIER=ConsEnd /STK=0 /UG=Mm.35551 /LL=56016 /UG_GENE=Hebp2 /UG_TITLE=heme binding protein 2 /FL=gb:NM_019487.1 gb:AF117614.1	7.27	0.06	6.87	0.08	-0.4	0.006616	100	50		7.4	0.1	6.98	0.26	-0.42	0.243162	100	0		7.91	0.03	6.91	0.11	-1	0.007772	100	33
1449271_a_at	heme binding protein 2	NM_019487	56016	gb:NM_019487.1 /DB_XREF=gi:9507128 /GEN=Hebp2 /FEA=FLmRNA /CNT=52 /TID=Mm.35551.1 /TIER=FL+Stack /STK=16 /UG=Mm.35551 /LL=56016 /DEF=Mus musculus heme binding protein 2 (Hebp2), mRNA. /PROD=heme binding protein 2 /FL=gb:NM_019487.1 gb:AF117614.1	9.07	0.09	7.98	0.17	-1.09	0.002727	100	100		9.51	0.09	7.95	0.24	-1.56	0.015348	100	100		10.2	0.03	7.99	0.01	-2.21	0.000104	100	100
1438532_at	hemicentin 1	BB024475	240793	gb:BB024475 /DB_XREF=gi:15403432 /DB_XREF=BB024475 /CLONE=5330422A06 /FEA=EST /CNT=11 /TID=Mm.32677.1 /TIER=Stack /STK=10 /UG=Mm.32677 /UG_TITLE=ESTs, Weakly similar to EMR1 MOUSE CELL SURFACE GLYCOPROTEIN EMR1 PRECURSOR (M.musculus)	8.2	0.1	6.03	0.14	-2.17	1.7e-05	100	100		6.85	0.11	6.14	0.09	-0.71	0.007913	100	100		6.93	0.33	6.03	0.12	-0.9	0.096287	100	0
1417714_x_at	hemoglobin alpha, adult chain 1	NM_008218	15122	gb:NM_008218.1 /DB_XREF=gi:6680174 /GEN=Hba-a1 /FEA=FLmRNA /CNT=194 /TID=Mm.196110.1 /TIER=FL+Stack /STK=37 /UG=Mm.196110 /LL=15122 /DEF=Mus musculus hemoglobin alpha, adult chain 1 (Hba-a1), mRNA. /PROD=hemoglobin alpha, adult chain 1 /FL=gb:L75940.1 gb:NM_008218.1	10.24	0.36	8.76	0.53	-1.48	0.062318	100	25		9.89	0.63	11.03	0.19	1.14	0.208702	100	100		8.1	0.59	8.1	0.43	0	0.998933	66	66
1428361_x_at	hemoglobin alpha, adult chain 1	AK011116	15122	gb:AK011116.1 /DB_XREF=gi:12847032 /GEN=Hba-a1 /FEA=mRNA /CNT=79 /TID=Mm.30266.3 /TIER=Stack /STK=48 /UG=Mm.30266 /LL=15129 /UG_TITLE=hemoglobin, beta adult major chain /DEF=Mus musculus 13 days embryo liver cDNA, RIKEN full-length enriched library, clone:2510049A20:hemoglobin alpha, adult chain 1, full insert sequence.	10.33	0.34	9.99	0.64	-0.34	0.665861	100	100		10.1	0.62	12.05	0.24	1.95	0.071961	100	100		8.24	0.69	9.02	0.4	0.78	0.395395	100	100
1452757_s_at	hemoglobin alpha, adult chain 1	AK011116	15122	gb:AK011116.1 /DB_XREF=gi:12847032 /GEN=Hba-a1 /FEA=mRNA /CNT=79 /TID=Mm.30266.3 /TIER=Stack /STK=48 /UG=Mm.30266 /LL=15129 /UG_TITLE=hemoglobin, beta adult major chain /DEF=Mus musculus 13 days embryo liver cDNA, RIKEN full-length enriched library, clone:2510049A20:hemoglobin alpha, adult chain 1, full insert sequence.	10.97	0.33	9.92	0.63	-1.05	0.206207	100	100		10.73	0.56	12.09	0.16	1.36	0.12838	100	100		8.78	0.72	9.17	0.47	0.39	0.678278	100	100
1417184_s_at	hemoglobin, beta adult major chain /// hemoglobin, beta adult minor chain	BC027434	15129 /// 15130	gb:BC027434.1 /DB_XREF=gi:20071755 /FEA=FLmRNA /CNT=126 /TID=Mm.206691.1 /TIER=FL+Stack /STK=53 /UG=Mm.206691 /LL=15130 /UG_GENE=Hbb-b2 /DEF=Mus musculus, hemoglobin, beta adult minor chain, clone MGC:36885 IMAGE:4920093, mRNA, complete cds. /PROD=hemoglobin, beta adult minor chain /FL=gb:NM_016956.1 gb:AF149782.1 gb:BC027434.1	10.36	0.28	9.75	0.66	-0.61	0.440612	100	100		10.51	0.53	11.89	0.2	1.39	0.106861	100	100		8.83	0.5	9.15	0.38	0.31	0.644238	100	100
1421331_at	heparan sulfate (glucosamine) 3-O-sulfotransferase 3B1	BI649209	54710	gb:NM_018805.1 /DB_XREF=gi:9055263 /GEN=Hs3st3b /FEA=FLmRNA /CNT=17 /TID=Mm.103769.1 /TIER=FL /STK=2 /UG=Mm.103769 /LL=54710 /DEF=Mus musculus heparan sulfate (glucosamine) 3-O-sulfotransferase 3B (Hs3st3b), mRNA. /PROD=D-glycosaminyl 3-O-sulfotransferase-3B /FL=gb:NM_018805.1 gb:AF168992.1	7.53	0.06	7.34	0.07	-0.19	0.078301	40	100		7.89	0.09	7.67	0.04	-0.22	0.113466	66	66		7.7	0.17	8.82	0.16	1.12	0.00886	66	100
1418405_at	hepatocyte growth factor activator	NM_019447	54426	gb:NM_019447.1 /DB_XREF=gi:9506778 /GEN=Hgfac /FEA=FLmRNA /CNT=52 /TID=Mm.27369.1 /TIER=FL+Stack /STK=24 /UG=Mm.27369 /LL=54426 /DEF=Mus musculus hepatocyte growth factor activator (Hgfac), mRNA. /PROD=hepatocyte growth factor activator /FL=gb:AF099017.1 gb:BC019376.1 gb:NM_019447.1 gb:AF224724.1	10.34	0.08	9.69	0.2	-0.65	0.039417	100	100		9.73	0.04	10.11	0.12	0.38	0.073744	100	100		8.51	0.36	9.77	0.23	1.27	0.051611	100	100
1419196_at	hepcidin antimicrobial peptide 1	NM_032541	84506	gb:NM_032541.1 /DB_XREF=gi:14211541 /GEN=Hamp /FEA=FLmRNA /CNT=18 /TID=Mm.23995.1 /TIER=FL+Stack /STK=12 /UG=Mm.23995 /LL=84506 /DEF=Mus musculus hepcidin antimicrobial peptide (Hamp), mRNA. /PROD=hepcidin antimicrobial peptide /FL=gb:NM_032541.1 gb:AF297664.1 gb:BC021587.1	5.61	0.05	5.98	0.32	0.37	0.327425	80	100		6.61	0.12	7.79	0.06	1.18	0.0033	100	100		5.54	0.04	5.85	0.13	0.3	0.128355	66	66
1419197_x_at	hepcidin antimicrobial peptide 1	NM_032541	84506	gb:NM_032541.1 /DB_XREF=gi:14211541 /GEN=Hamp /FEA=FLmRNA /CNT=18 /TID=Mm.23995.1 /TIER=FL+Stack /STK=12 /UG=Mm.23995 /LL=84506 /DEF=Mus musculus hepcidin antimicrobial peptide (Hamp), mRNA. /PROD=hepcidin antimicrobial peptide /FL=gb:NM_032541.1 gb:AF297664.1 gb:BC021587.1	5.95	0.06	6.19	0.28	0.24	0.464654	80	100		6.81	0.12	7.86	0.08	1.05	0.002869	100	100		5.91	0.07	6.12	0.24	0.2	0.49397	100	66
1448696_at	hephaestin	NM_010417	15203	gb:NM_010417.1 /DB_XREF=gi:6754179 /GEN=Heph /FEA=FLmRNA /CNT=58 /TID=Mm.27494.1 /TIER=FL+Stack /STK=46 /UG=Mm.27494 /LL=15203 /DEF=Mus musculus hephaestin (Heph), mRNA. /PROD=hephaestin /FL=gb:AF082567.1 gb:NM_010417.1	10.7	0.14	10.84	0.13	0.14	0.483211	100	100		10.63	0.09	10.64	0.05	0.01	0.904769	100	100		9.35	0.15	10.78	0.13	1.43	0.00212	100	100
1459670_at	Heterogeneous nuclear ribonucleoprotein L-like	AI503931	72692	gb:AI503931 /DB_XREF=gi:4401782 /DB_XREF=vm34b05.x1 /CLONE=IMAGE:992049 /FEA=EST /CNT=2 /TID=Mm.104227.1 /TIER=ConsEnd /STK=2 /UG=Mm.104227 /UG_TITLE=ESTs	7.49	0.18	6.89	0.05	-0.6	0.028821	100	100		6.76	0.06	6.22	0.03	-0.53	0.003008	100	100		6.95	0.14	5.68	0.53	-1.27	0.130811	100	66
1422851_at	high mobility group AT-hook 2	X58380	15364	gb:NM_010441.1 /DB_XREF=gi:6754209 /GEN=Hmga2 /FEA=FLmRNA /CNT=79 /TID=Mm.3953.1 /TIER=FL+Stack /STK=9 /UG=Mm.3953 /LL=15364 /DEF=Mus musculus high mobility group AT-hook 2 (Hmga2), mRNA. /PROD=high mobility group AT-hook 2 /FL=gb:NM_010441.1	7.61	0.09	7.62	0.15	0.01	0.962307	100	100		7.01	0.35	6.91	0.19	-0.1	0.812618	100	100		8.37	0.17	6.94	0.35	-1.42	0.035715	100	100
1450780_s_at	high mobility group AT-hook 2	X58380	15364	gb:NM_010441.1 /DB_XREF=gi:6754209 /GEN=Hmga2 /FEA=FLmRNA /CNT=79 /TID=Mm.3953.1 /TIER=FL+Stack /STK=9 /UG=Mm.3953 /LL=15364 /DEF=Mus musculus high mobility group AT-hook 2 (Hmga2), mRNA. /PROD=high mobility group AT-hook 2 /FL=gb:NM_010441.1	8.1	0.1	8.12	0.16	0.02	0.926235	100	100		7.37	0.31	7.14	0.08	-0.23	0.5437	100	100		8.82	0.16	7.39	0.31	-1.43	0.025188	100	100
1450781_at	high mobility group AT-hook 2	X58380	15364	gb:X58380.1 /DB_XREF=gi:51343 /GEN=HMGI-C /FEA=FLmRNA /CNT=79 /TID=Mm.3953.1 /TIER=Stack /STK=22 /UG=Mm.3953 /LL=15364 /DEF=M.musculus HMGI-C mRNA for a nuclear phosphoprotein. /PROD=nuclear phosphoprotein /FL=gb:NM_010441.1	6.26	0.15	6.03	0.12	-0.23	0.262036	100	100		6.14	0.26	5.58	0.11	-0.56	0.15543	100	100		7.22	0.05	5.62	0.39	-1.6	0.051526	100	100
1443783_x_at	Histocompatibility 2, class II antigen A, alpha	AV086906	14960	gb:AV086906 /DB_XREF=gi:5218354 /DB_XREF=AV086906 /CLONE=2310024L19 /FEA=EST /CNT=3 /TID=Mm.45646.1 /TIER=ConsEnd /STK=3 /UG=Mm.45646 /UG_TITLE=ESTs	3.95	0.2	2.93	0.43	-1.02	0.093369	100	50		3.73	0.61	3.7	0.21	-0.03	0.967424	100	66		3.74	0.3	3.75	0.16	0.01	0.968046	66	100
1422892_s_at	histocompatibility 2, class II antigen E alpha	U13648	14968	gb:U13648.1 /DB_XREF=gi:606924 /GEN=H-2E alpha /FEA=FLmRNA /CNT=61 /TID=Mm.15680.1 /TIER=FL+Stack /STK=8 /UG=Mm.15680 /LL=14968 /DEF=Mus musculus domesticus MHC class II antigen H-2E alpha precursor (allele w29) mRNA, complete cds. /PROD=major histocompatibility complex H-2E alphachain precursor /FL=gb:U13649.1 gb:U13648.1 gb:NM_010381.1	7.7	0.34	6.68	0.3	-1.02	0.062262	80	100		7	0.26	7.15	0.2	0.15	0.671674	100	66		7.24	0.17	5.14	1.16	-2.1	0.211121	100	33
1417025_at	histocompatibility 2, class II antigen E beta	NM_010382	14969	gb:NM_010382.1 /DB_XREF=gi:6912403 /GEN=H2-Eb1 /FEA=FLmRNA /CNT=183 /TID=Mm.22564.1 /TIER=FL+Stack /STK=59 /UG=Mm.22564 /LL=14969 /DEF=Mus musculus histocompatibility 2, class II antigen E beta (H2-Eb1), mRNA. /PROD=histocompatibility 2, class II antigen E beta /FL=gb:U28490.1 gb:U28489.1 gb:M36939.1 gb:M36940.1 gb:NM_010382.1	7.24	0.15	9.75	0.52	2.51	0.013688	80	100		7.17	0.17	10.02	0.16	2.86	0.000256	100	100		7.88	0.21	9.64	1.01	1.76	0.221013	100	100
1419744_at	histocompatibility 2, class II, locus Mb2	NM_010388	15000	gb:NM_010388.1 /DB_XREF=gi:6754123 /GEN=H2-DMb2 /FEA=FLmRNA /CNT=21 /TID=Mm.195060.1 /TIER=FL /STK=6 /UG=Mm.195060 /LL=15000 /DEF=Mus musculus histocompatibility 2, class II, locus Mb2 (H2-DMb2), mRNA. /PROD=histocompatibility 2, class II, locus Mb2 /FL=gb:NM_010388.1 gb:U35334.1 gb:U35338.1 gb:U35337.1 gb:U35336.1 gb:U35335.1	7.43	0.41	7.7	0.38	0.27	0.640972	100	100		6.88	0.22	7.97	0.36	1.09	0.07502	100	100		6.7	0.14	6.92	0.5	0.22	0.710756	100	100
1450170_x_at	Histocompatibility 2, K1, K region	NM_010380	14972	gb:NM_010380.1 /DB_XREF=gi:6754117 /GEN=H2-D1 /FEA=FLmRNA /CNT=11 /TID=Mm.33263.1 /TIER=FL /STK=2 /UG=Mm.33263 /LL=14964 /DEF=Mus musculus histocompatibility 2, D region locus 1 (H2-D1), mRNA. /PROD=histocompatibility 2, D region locus 1 /FL=gb:U47327.1 gb:NM_010380.1	4.21	0.14	6.16	1.48	1.95	0.280618	100	75		4.69	0.09	6.9	2.1	2.21	0.403891	100	100		4.72	0.05	4.75	0.19	0.03	0.889126	100	100
1440837_at	histocompatibility 2, O region beta locus	BG144448	15002	gb:BG144448 /DB_XREF=gi:12647848 /DB_XREF=ut65b05.x1 /CLONE=IMAGE:3332673 /FEA=EST /CNT=21 /TID=Mm.138636.1 /TIER=ConsEnd /STK=4 /UG=Mm.138636 /UG_TITLE=ESTs	6.82	0.44	7.68	0.54	0.86	0.259284	100	100		5.87	0.22	7.04	0.28	1.17	0.030984	100	100		5.47	0.2	6.05	0.69	0.59	0.491378	100	100
1457769_at	histocompatibility 60	BB822862	15101	gb:BB822862 /DB_XREF=gi:16995491 /DB_XREF=BB822862 /CLONE=G830024M18 /FEA=EST /CNT=5 /TID=Mm.213984.1 /TIER=ConsEnd /STK=3 /UG=Mm.213984 /UG_TITLE=ESTs	5.91	0.14	5.58	0.26	-0.33	0.316392	100	25		6.04	0.27	5.11	0.17	-0.93	0.053861	66	33		7.25	0.19	5.23	0.1	-2.02	0.002272	100	0
1418260_at	hormonally upregulated Neu-associated kinase /// similar to hormonally upregulated Neu-associated kinase	NM_015755	26559 /// 630567	gb:NM_015755.1 /DB_XREF=gi:7657215 /GEN=Hunk /FEA=FLmRNA /CNT=50 /TID=Mm.25120.1 /TIER=FL+Stack /STK=27 /UG=Mm.25120 /LL=26559 /DEF=Mus musculus hormonally upregulated Neu-associated kinase (Hunk), mRNA. /PROD=hormonally upregulated Neu-associated kinase /FL=gb:AF167987.1 gb:AF055919.2 gb:NM_015755.1	8.26	0.07	8.23	0.14	-0.03	0.860913	100	100		6.61	0.04	7.04	0.09	0.43	0.029586	100	100		8.67	0.12	7.38	0.06	-1.29	0.002871	100	100
1451613_at	hornerin	AY027660	68723	gb:AY027660.1 /DB_XREF=gi:17864716 /FEA=FLmRNA /CNT=13 /TID=Mm.208047.1 /TIER=FL /STK=5 /UG=Mm.208047 /LL=68723 /UG_GENE=1110033K19Rik /DEF=Mus musculus hornerin mRNA, complete cds. /PROD=hornerin /FL=gb:AY027660.1	4.2	0.3	4.23	0.76	0.04	0.966321	20	25		3.55	0.06	5.27	1.25	1.72	0.302348	0	66		5.03	0.91	3.81	0.16	-1.23	0.307793	33	33
1438020_at	hyaluronan and proteoglycan link protein 1	BB036951	12950	gb:BB036951 /DB_XREF=gi:15403718 /DB_XREF=BB036951 /CLONE=5930421M24 /FEA=EST /CNT=35 /TID=Mm.94336.1 /TIER=Stack /STK=12 /UG=Mm.94336 /LL=105399 /UG_GENE=BB099155 /UG_TITLE=expressed sequence BB099155	6.43	0.26	5.05	0.25	-1.38	0.006901	100	100		5.55	0.36	5.4	0.17	-0.15	0.72953	100	66		3.82	0.17	4.26	0.28	0.45	0.254537	0	66
1418654_at	hydroxyacid oxidase (glycolate oxidase) 3	NM_019545	56185	gb:NM_019545.1 /DB_XREF=gi:9506768 /GEN=Hao3 /FEA=FLmRNA /CNT=70 /TID=Mm.20413.1 /TIER=FL+Stack /STK=20 /UG=Mm.20413 /LL=56185 /DEF=Mus musculus hydroxyacid oxidase (glycolate oxidase) 3 (Hao3), mRNA. /PROD=hydroxyacid oxidase (glycolate oxidase) 3 /FL=gb:NM_019545.1 gb:AF272947.1	12.85	0.11	12.94	0.2	0.09	0.7051	100	100		11.52	0.17	11.8	0.09	0.29	0.221217	100	100		8.14	0.48	10.97	0.27	2.83	0.01287	100	100
1419905_s_at	hydroxyprostaglandin dehydrogenase 15 (NAD)	AV026552	15446	gb:AV026552 /DB_XREF=gi:4803544 /DB_XREF=AV026552 /CLONE=1210002B12 /FEA=EST /CNT=1 /TID=Mm.199536.1 /TIER=ConsEnd /STK=1 /UG=Mm.199536 /LL=102266 /UG_GENE=AV026552 /UG_TITLE=expressed sequence AV026552	12.02	0.09	12.27	0.06	0.24	0.063569	100	100		11.31	0.12	11.29	0.13	-0.02	0.932787	100	100		9.16	0.49	10.66	0.48	1.5	0.094358	100	100
1425589_at	hydroxysteroid (17-beta) dehydrogenase 13	BC019427	243168	gb:BC019427.1 /DB_XREF=gi:18043883 /FEA=FLmRNA /CNT=14 /TID=Mm.27300.1 /TIER=FL /STK=1 /UG=Mm.27300 /DEF=Mus musculus, Similar to hydroxysteroid 17-beta dehydrogenase 11, clone MGC:30360 IMAGE:5132342, mRNA, complete cds. /PROD=Similar to hydroxysteroid 17-beta dehydrogenase11 /FL=gb:BC019427.1	7.5	0.11	5.8	0.06	-1.7	1.1e-05	100	0		6.97	0.04	5.97	0.04	-1	8e-05	100	0		6.44	0.1	6.06	0.05	-0.38	0.039275	100	33
1460606_at	hydroxysteroid (17-beta) dehydrogenase 13	AV050442	243168	gb:AV050442 /DB_XREF=gi:5136214 /DB_XREF=AV050442 /CLONE=1810013N11 /FEA=EST /CNT=14 /TID=Mm.220914.1 /TIER=Stack /STK=8 /UG=Mm.220914 /LL=100569 /UG_GENE=AI047820 /UG_TITLE=expressed sequence AI047820	7.42	0.14	7.13	1.19	-0.29	0.823513	100	75		6.28	0.07	5.69	0.01	-0.59	0.01166	100	100		5.96	0.19	8.3	1.38	2.33	0.231836	33	66
1441622_at	hypothetical gene supported by AK078896	AV374024	433023	gb:AV374024 /DB_XREF=gi:16397926 /DB_XREF=AV374024 /CLONE=9130004I05 /FEA=EST /CNT=4 /TID=Mm.213009.1 /TIER=ConsEnd /STK=4 /UG=Mm.213009 /UG_TITLE=ESTs	11.72	0.19	11.74	0.15	0.02	0.932947	100	100		10.5	0.14	10.54	0.12	0.04	0.847606	100	100		8.28	0.37	9.94	0.48	1.66	0.056323	100	100
1439055_at	hypothetical LOC217066	AU022548	217066	gb:AU022548 /DB_XREF=gi:3387523 /DB_XREF=AU022548 /CLONE=J0416D09 /FEA=EST /CNT=16 /TID=Mm.25892.1 /TIER=Stack /STK=8 /UG=Mm.25892 /LL=104504 /UG_GENE=AU021711 /UG_TITLE=expressed sequence AU021711	6.51	0.02	5.71	0.38	-0.8	0.123946	80	25		6.4	0.07	6.42	0.02	0.03	0.736474	100	33		6.73	0.1	5.32	0.16	-1.41	0.003657	100	0
1439831_at	Hypothetical LOC240327	AW111920	240327	gb:AW111920 /DB_XREF=gi:6824633 /DB_XREF=MC8026 /CLONE=MC8026 /FEA=EST /CNT=9 /TID=Mm.100018.1 /TIER=ConsEnd /STK=6 /UG=Mm.100018 /UG_TITLE=ESTs	5.28	0.06	5.67	0.16	0.39	0.089722	20	100		7.1	0.36	8.62	0.31	1.51	0.035469	100	100		8.35	0.35	8	0.16	-0.34	0.444165	100	100
1432646_a_at	hypothetical LOC640370 /// hypothetical protein LOC667653 /// hypothetical protein LOC672953	BE859789	640370 /// 667653 /// 672953	gb:AK013851.1 /DB_XREF=gi:12851370 /FEA=mRNA /CNT=3 /TID=Mm.15985.3 /TIER=ConsEnd /STK=0 /UG=Mm.15985 /LL=14705 /UG_GENE=Gng3lg /UG_TITLE=G protein gamma 3 linked gene /DEF=Mus musculus adult male hippocampus cDNA, RIKEN full-length enriched library, clone:2900097C17:unclassifiable transcript, full insert sequence.	6.67	0.21	5.5	0.32	-1.17	0.024292	100	100		8.35	0.13	7.47	0.49	-0.88	0.21243	100	100		8.06	0.32	6.93	0.59	-1.13	0.187559	100	100
1431688_at	hypothetical LOC73899	AK014661	73899	gb:AK014661.1 /DB_XREF=gi:12852654 /FEA=mRNA /CNT=3 /TID=Mm.203971.1 /TIER=ConsEnd /STK=0 /UG=Mm.203971 /LL=73899 /UG_GENE=4833407H14Rik /UG_TITLE=RIKEN cDNA 4833407H14 gene /DEF=Mus musculus 0 day neonate head cDNA, RIKEN full-length enriched library, clone:4833407H14:unclassifiable transcript, full insert sequence.	7.6	0.16	8.55	0.16	0.96	0.004189	100	100		6.92	0.14	7.53	0.09	0.61	0.029195	100	100		6.55	0.14	7.75	0.26	1.2	0.027695	100	100
1447918_x_at	hypothetical protein LOC207685 /// similar to Ig lambda-3 chain C region - mouse	AV376345	207685 /// 386520	gb:AV376345 /DB_XREF=gi:6423992 /DB_XREF=AV376345 /CLONE=9130207M05 /FEA=EST /CNT=2 /TID=Mm.182172.1 /TIER=ConsEnd /STK=2 /UG=Mm.182172 /UG_TITLE=ESTs	7.02	0.15	7.17	0.55	0.15	0.804637	100	75		6.75	0.07	8.5	0.51	1.75	0.072648	66	100		6.06	0.06	6.81	0.24	0.75	0.079239	0	66
1452731_x_at	hypothetical protein LOC544988 /// RIKEN cDNA B930046C15 gene /// hypothetical protein LOC545007 /// RIKEN cDNA 2610042L04 gene /// similar to Spetex-2F protein /// similar to Spetex-2H protein /// similar to Spetex-2H protein /// hypothetical protein LOC664825 /// similar to Spetex-2F protein /// similar to Spetex-2H protein /// similar to Spetex-2H protein /// similar to Spetex-2H protein /// h…	BM195235	544988 /// 544998 /// 545007 /// 545015 /// 622916 /// 622931 /// 638853 /// 664825 /// 666193 /// 666329 /// 666442 /// 666684 /// 666772 /// 671957	gb:BM195235 /DB_XREF=gi:17746601 /DB_XREF=C0306B10-3 /CLONE=C0306B10 /FEA=mRNA /CNT=95 /TID=Mm.204.1 /TIER=Stack /STK=57 /UG=Mm.204 /LL=67055 /UG_GENE=2610042L04Rik /UG_TITLE=RIKEN cDNA 2610042L04 gene	8.33	0.05	8.1	0.42	-0.22	0.629728	100	100		7.24	0.09	6.89	0.45	-0.35	0.518199	100	100		8.5	0.13	6.8	0.39	-1.7	0.03737	100	100
1428301_at	hypothetical protein LOC544988 /// RIKEN cDNA B930046C15 gene /// hypothetical protein LOC545007 /// RIKEN cDNA 2610042L04 gene /// similar to Spetex-2H protein /// similar to Spetex-2H protein /// hypothetical protein LOC664825 /// similar to Spetex-2F protein /// similar to Spetex-2H protein /// similar to Spetex-2H protein /// similar to Spetex-2H protein /// hypothetical protein LOC666740 ///…	BM195235	544988 /// 544998 /// 545007 /// 545015 /// 622931 /// 638853 /// 664825 /// 666193 /// 666329 /// 666442 /// 666684 /// 666740 /// 666772 /// 666890 /// 671957	gb:BM195235 /DB_XREF=gi:17746601 /DB_XREF=C0306B10-3 /CLONE=C0306B10 /FEA=mRNA /CNT=95 /TID=Mm.204.1 /TIER=Stack /STK=57 /UG=Mm.204 /LL=67055 /UG_GENE=2610042L04Rik /UG_TITLE=RIKEN cDNA 2610042L04 gene	8.56	0.05	8.32	0.47	-0.24	0.642193	100	100		7.47	0.07	7.28	0.4	-0.2	0.67154	100	100		8.89	0.16	7.37	0.26	-1.52	0.013029	100	100
1435198_at	hypothetical protein LOC545228	AA175473	545228	gb:AA175473 /DB_XREF=gi:1756631 /DB_XREF=ms91e07.r1 /CLONE=IMAGE:618948 /FEA=EST /CNT=26 /TID=Mm.24614.1 /TIER=Stack /STK=19 /UG=Mm.24614 /UG_TITLE=ESTs	7.61	0.15	8.05	0.06	0.45	0.03436	100	100		6.49	0.1	7.5	0.15	1.01	0.008726	100	100		6.83	0.26	7.6	0.29	0.77	0.119738	100	100
1427514_at	hypothetical protein LOC624295	BC019591	624295	gb:BC019591.1 /DB_XREF=gi:18044323 /FEA=mRNA /CNT=10 /TID=Mm.156929.1 /TIER=ConsEnd /STK=0 /UG=Mm.156929 /DEF=Mus musculus, clone IMAGE:3674789, mRNA, partial cds. /PROD=Unknown (protein for IMAGE:3674789)	6.54	0.11	8.12	0.17	1.58	0.000394	80	100		5.52	0.1	7.01	0.1	1.49	0.000455	66	100		6.66	0.2	7.32	0.05	0.66	0.075207	100	100
1451951_at	Hypothetical protein LOC625794	U62386	625794	gb:U62386.1 /DB_XREF=gi:1480721 /FEA=FLmRNA /CNT=1 /TID=Mm.220175.1 /TIER=FL /STK=1 /UG=Mm.220175 /DEF=Mus musculus immunoglobulin heavy and light chain variable region mRNA, complete cds. /PROD=immunoglobulin heavy and light chain variableregion /FL=gb:U62386.1	6.86	0.21	6.73	1.18	-0.14	0.916576	80	50		7.77	0.72	9.69	0.34	1.92	0.098355	100	100		5.15	0.13	6.31	0.52	1.16	0.146656	33	33
1455973_at	hypothetical protein LOC626870	BB738659	626870	gb:BB738659 /DB_XREF=gi:16141664 /DB_XREF=BB738659 /CLONE=F430108I10 /FEA=EST /CNT=27 /TID=Mm.84459.1 /TIER=Stack /STK=22 /UG=Mm.84459 /UG_TITLE=ESTs	4.15	0.2	5.13	0.34	0.98	0.057258	100	75		4.1	0.5	4.87	0.16	0.77	0.263636	66	100		4.02	0.41	5.44	0.42	1.42	0.072395	100	66
1445746_at	hypothetical protein LOC630474 /// hypothetical protein LOC630475 /// hypothetical LOC638081	BB118894	630474 /// 630475 /// 638081	gb:BB118894 /DB_XREF=gi:15408132 /DB_XREF=BB118894 /CLONE=9530068A19 /FEA=EST /CNT=3 /TID=Mm.208089.1 /TIER=ConsEnd /STK=2 /UG=Mm.208089 /UG_TITLE=ESTs, Highly similar to S12207 hypothetical protein (M.musculus)	3.18	0.08	5.69	0.13	2.51	1.1e-05	20	100		3.31	0.17	5.25	0.12	1.94	0.001093	33	100		3.46	0.22	5.12	0.05	1.66	0.013529	0	66
1452565_x_at	hypothetical protein LOC641050	M11024	641050	gb:M11024.1 /DB_XREF=gi:193080 /FEA=mRNA /CNT=1 /TID=Mm.1232.4 /TIER=ConsEnd /STK=0 /UG=Mm.1232 /UG_TITLE=Mus musculus, clone MGC:8060 IMAGE:3587523, mRNA, complete cds /DEF=Mouse endogenous mammary tumor virus (MMTV) RNA, env gene and right LTR.	4.98	0.04	4.9	0.2	-0.08	0.708042	0	0		6.07	0.42	5.96	0.18	-0.11	0.822322	33	66		4.99	0.26	6.3	0.32	1.31	0.036417	0	33
1436439_at	hypothetical protein LOC666145 /// hypothetical protein LOC672141 /// hypothetical protein LOC675886	AV266901	666145 /// 672141 /// 675886	gb:AV266901 /DB_XREF=gi:16389515 /DB_XREF=AV266901 /CLONE=4930521G13 /FEA=EST /CNT=11 /TID=Mm.66840.1 /TIER=Stack /STK=9 /UG=Mm.66840 /UG_TITLE=ESTs	2.87	0.22	3.43	0.19	0.56	0.097496	0	0		3.58	0.18	3.21	0.09	-0.37	0.16566	33	0		2.14	0.53	3.16	0.49	1.02	0.234275	0	0
1457231_at	Hypoxia inducible factor 1, alpha subunit	BB409314	15251	gb:BB409314 /DB_XREF=gi:16423170 /DB_XREF=BB409314 /CLONE=C430013K04 /FEA=EST /CNT=5 /TID=Mm.209077.1 /TIER=ConsEnd /STK=5 /UG=Mm.209077 /UG_TITLE=ESTs	4.75	0.11	6.39	0.7	1.64	0.099252	20	50		4.39	0.05	7.29	0.48	2.9	0.025585	0	66		4.79	0.33	7.83	0.18	3.05	0.003428	33	100
1436305_at	IBR domain containing 1	BE951394	268291	gb:BE951394 /DB_XREF=gi:10590631 /DB_XREF=UI-M-CC0-axz-d-01-0-UI.s1 /CLONE=UI-M-CC0-axz-d-01-0-UI /FEA=EST /CNT=44 /TID=Mm.11177.1 /TIER=Stack /STK=9 /UG=Mm.11177 /LL=103311 /UG_GENE=AI853829 /UG_TITLE=expressed sequence AI853829	7.64	0.06	6.98	0.17	-0.66	0.026459	100	100		7.59	0.07	6.85	0.18	-0.74	0.039432	100	100		7.98	0.15	6.82	0.08	-1.15	0.006284	100	100
1440179_x_at	IBR domain containing 1	BB268139	268291	gb:BB268139 /DB_XREF=gi:8964608 /DB_XREF=BB268139 /CLONE=A830033M13 /FEA=EST /CNT=6 /TID=Mm.122407.1 /TIER=ConsEnd /STK=6 /UG=Mm.122407 /UG_TITLE=ESTs	8.69	0.07	8.21	0.18	-0.48	0.070617	100	100		8.78	0.1	8.12	0.24	-0.66	0.095606	100	100		9.28	0.03	8.15	0.15	-1.12	0.014932	100	100
1418825_at	immunity-related GTPase family, M	NM_008326	15944	gb:NM_008326.1 /DB_XREF=gi:6680350 /GEN=Ifi1 /FEA=FLmRNA /CNT=57 /TID=Mm.29938.1 /TIER=FL+Stack /STK=17 /UG=Mm.29938 /LL=15944 /DEF=Mus musculus interferon inducible protein 1 (Ifi1), mRNA. /PROD=interferon inducible protein 1 /FL=gb:U19119.1 gb:NM_008326.1	8.51	0.05	8.79	0.19	0.29	0.225247	100	100		10.37	0.27	11.45	0.2	1.08	0.036247	100	100		10.44	0.09	10.03	0.15	-0.41	0.088216	100	100
1427851_x_at	immunoglobulin heavy chain (J558 family)	AF065324	16061	gb:AF065324.1 /DB_XREF=gi:4234744 /GEN=Vh186.2Jh2 /FEA=mRNA /CNT=1 /TID=Mm.157783.11 /TIER=ConsEnd /STK=0 /UG=Mm.157783 /LL=104911 /DEF=Mus musculus clone X1AC1701 immunoglobulin heavy chain variable region (Vh186.2Jh2) mRNA, partial cds. /PROD=immunoglobulin heavy chain variable region	5.46	0.12	5.68	0.52	0.22	0.704147	100	100		5.99	0.23	8.52	0.31	2.52	0.003623	100	100		4.99	0.1	6.45	0.2	1.46	0.00747	100	100
1421653_a_at	immunoglobulin heavy chain (J558 family) /// similar to immunoglobulin heavy chain variable region /// similar to immunoglobulin mu-chain /// similar to anti-poly(dC) monoclonal antibody heavy chain	NM_134051	16061 /// 238447 /// 544903 /// 544907	gb:NM_134051.1 /DB_XREF=gi:19527267 /GEN=AI893585 /FEA=FLmRNA /CNT=3 /TID=Mm.157783.1 /TIER=FL /STK=2 /UG=Mm.157783 /LL=104911 /DEF=Mus musculus expressed sequence AI893585 (AI893585), mRNA. /PROD=expressed sequence AI893585 /FL=gb:NM_134051.1 gb:BC013488.1	13.32	0.14	11.6	0.82	-1.73	0.125469	100	100		13.08	0.17	13.88	0.09	0.8	0.023033	100	100		9.18	0.39	12.85	0.42	3.67	0.003166	100	100
1425763_x_at	immunoglobulin heavy chain (J558 family) /// similar to immunoglobulin heavy chain variable region /// similar to immunoglobulin mu-chain /// similar to anti-poly(dC) monoclonal antibody heavy chain	BC019425	16061 /// 238447 /// 544903 /// 544907	gb:BC019425.1 /DB_XREF=gi:18043870 /FEA=FLmRNA /CNT=5 /TID=Mm.157783.6 /TIER=FL /STK=1 /UG=Mm.157783 /LL=104911 /UG_GENE=AI893585 /DEF=Mus musculus, clone MGC:30346 IMAGE:4459683, mRNA, complete cds. /PROD=Unknown (protein for MGC:30346) /FL=gb:BC019425.1	13.36	0.13	11.66	0.79	-1.7	0.118568	100	100		13.04	0.17	13.89	0.1	0.85	0.019656	100	100		9.31	0.41	12.85	0.42	3.54	0.003736	100	100
1429381_x_at	immunoglobulin heavy chain (J558 family) /// similar to immunoglobulin heavy chain variable region /// similar to immunoglobulin mu-chain /// similar to anti-poly(dC) monoclonal antibody heavy chain	AK007826	16061 /// 238447 /// 544903 /// 544907	gb:AK007826.1 /DB_XREF=gi:12841627 /FEA=mRNA /CNT=37 /TID=Mm.157783.14 /TIER=Stack /STK=27 /UG=Mm.157783 /LL=104911 /UG_GENE=AI893585 /UG_TITLE=expressed sequence AI893585 /DEF=Mus musculus 10 day old male pancreas cDNA, RIKEN full-length enriched library, clone:1810048H17:immunoglobulin heavy chain, (J558 family), full insert sequence.	12.68	0.2	10.56	0.91	-2.12	0.09879	100	100		12.41	0.21	13.56	0.15	1.15	0.015106	100	100		8.42	0.31	12.07	0.53	3.65	0.007636	100	100
1460423_x_at	immunoglobulin heavy chain (V7183 family) /// immunoglobulin kappa chain variable 1 (V1) /// immunoglobulin kappa chain variable 1-117 /// Ig kappa chain	U29768	16059 /// 16081 /// 16098 /// 381774	gb:U29768.1 /DB_XREF=gi:896134 /FEA=mRNA /CNT=1 /TID=Mm.104747.25 /TIER=ConsEnd /STK=0 /UG=Mm.104747 /LL=16114 /UG_GENE=Igk-V28 /DEF=Mus musculus anti-DNA antibody Ig kappa chain mRNA, V-J region, hybridoma 84.11, partial cds. /PROD=Ig kappa chain	8.53	0.3	7.35	1.06	-1.18	0.351948	100	100		8.59	0.64	10.93	0.3	2.33	0.048798	100	100		5.23	0.25	8.51	0.24	3.28	0.0007	33	100
1451632_a_at	immunoglobulin heavy chain 1a (serum IgG2a)	BC018535	380793	gb:BC018535.1 /DB_XREF=gi:17391265 /FEA=FLmRNA /CNT=14 /TID=Mm.212716.1 /TIER=FL /STK=4 /UG=Mm.212716 /DEF=Mus musculus, Similar to immunoglobulin heavy chain 1 (serum IgG2a), clone MGC:6529 IMAGE:2651493, mRNA, complete cds. /PROD=Similar to immunoglobulin heavy chain 1 (serumIgG2a) /FL=gb:BC018535.1 gb:BC018280.1 gb:BC003878.1	5.24	0.12	5.35	0.2	0.11	0.667571	0	25		5.22	0.17	5.86	0.11	0.64	0.045128	0	66		6.74	0.94	5.62	0.11	-1.12	0.355896	66	0
1452535_at	Immunoglobulin heavy chain 1a (serum IgG2a)	Z95476	380793	gb:Z95476.1 /DB_XREF=gi:2108308 /FEA=mRNA /CNT=1 /TID=Mm.46801.1 /TIER=ConsEnd /STK=0 /UG=Mm.46801 /DEF=Mus musculus mRNA for IgMkappa antibody, scFvGUS-CK. /PROD=IgMkappa antibody	6.83	0.19	6.25	0.59	-0.57	0.414167	100	100		7.32	0.49	9.36	0.77	2.04	0.102104	100	100		5.51	0.21	6.76	0.38	1.26	0.061691	33	100
1455530_at	Immunoglobulin heavy chain 1a (serum IgG2a)	BE686052	380793	gb:BE686052 /DB_XREF=gi:10073676 /DB_XREF=uv90d11.x1 /CLONE=IMAGE:3414453 /FEA=EST /CNT=60 /TID=Mm.28362.4 /TIER=Stack /STK=11 /UG=Mm.28362 /LL=104790 /UG_GENE=AI326478 /UG_TITLE=expressed sequence AI326478	8.01	0.48	8.24	0.48	0.23	0.743615	100	100		6.86	0.33	7.88	0.4	1.02	0.125569	100	100		6.72	0.11	6.67	0.96	-0.04	0.967837	100	66
1427329_a_at	immunoglobulin heavy chain 6 (heavy chain of IgM)	AI326478	16019	gb:AI326478 /DB_XREF=gi:4060907 /DB_XREF=mn86h06.x1 /CLONE=IMAGE:551003 /FEA=mRNA /CNT=194 /TID=Mm.28362.2 /TIER=Stack /STK=8 /UG=Mm.28362 /LL=104790 /UG_GENE=AI326478 /UG_TITLE=expressed sequence AI326478	8.77	0.46	8.96	0.44	0.19	0.775838	100	100		7.94	0.18	9.05	0.26	1.1	0.030592	100	100		7.98	0.31	8.02	0.53	0.04	0.946113	100	100
1427351_s_at	immunoglobulin heavy chain 6 (heavy chain of IgM)	BB226392	16019	gb:BB226392 /DB_XREF=gi:8897037 /DB_XREF=BB226392 /CLONE=A530097A12 /FEA=mRNA /CNT=11 /TID=Mm.218842.1 /TIER=ConsEnd /STK=6 /UG=Mm.218842 /LL=16019 /UG_GENE=Igh-6 /UG_TITLE=immunoglobulin heavy chain 6 (heavy chain of IgM)	8.06	0.51	7.48	0.27	-0.58	0.353782	100	75		7.29	0.2	8.47	0.17	1.18	0.011643	100	100		7.73	0.36	7.71	0.28	-0.01	0.981896	100	100
1452577_at	Immunoglobulin heavy chain complex	X88902	111507	gb:X88902.1 /DB_XREF=gi:895869 /FEA=mRNA /CNT=1 /TID=Mm.196085.14 /TIER=ConsEnd /STK=0 /UG=Mm.196085 /LL=16017 /UG_GENE=Igh-4 /DEF=M.musculus mRNA for variable heavy chain. /PROD=Fv fragment variable heavy chain	2.09	0.14	4.28	1.09	2.19	0.139012	0	0		3.31	0.1	7.83	0.43	4.52	0.006379	0	100		2.81	0.28	4.7	0.27	1.89	0.008391	0	100
1424305_at	immunoglobulin joining chain	BC006026	16069	gb:BC006026.1 /DB_XREF=gi:13543747 /FEA=FLmRNA /CNT=129 /TID=Mm.1192.1 /TIER=FL+Stack /STK=38 /UG=Mm.1192 /LL=16069 /UG_GENE=Igj /DEF=Mus musculus, Similar to immunoglobulin joining chain, clone MGC:6626 IMAGE:3491646, mRNA, complete cds. /PROD=Similar to immunoglobulin joining chain /FL=gb:M90766.1 gb:BC006026.1	12.51	0.1	10.99	0.91	-1.53	0.191606	100	100		12.1	0.28	13.04	0.12	0.94	0.06139	100	100		8.94	0.35	11.94	0.29	3	0.00296	100	100
1426200_at	Immunoglobulin kappa chain complex	AY058910	243469	gb:AY058910.1 /DB_XREF=gi:16902045 /FEA=FLmRNA /CNT=1 /TID=Mm.220159.1 /TIER=FL /STK=1 /UG=Mm.220159 /DEF=Mus musculus anti-HLA class II antibody F3.3 kappa light chain variable region mRNA, complete cds. /PROD=anti-HLA class II antibody F3.3 kappa lightchain variable region /FL=gb:AY058910.1	7.17	0.1	6.99	0.41	-0.18	0.688139	60	75		7.38	0.24	8.72	0.48	1.34	0.087537	100	100		6.46	0.03	7.46	0.17	1	0.023407	66	66
1452463_x_at	Immunoglobulin kappa chain complex	BG966217	243469	gb:BG966217 /DB_XREF=gi:14353854 /DB_XREF=602830177F1 /CLONE=IMAGE:4984819 /FEA=mRNA /CNT=7 /TID=Mm.104747.17 /TIER=ConsEnd /STK=0 /UG=Mm.104747 /LL=16114 /UG_GENE=Igk-V28 /UG_TITLE=immunoglobulin kappa chain variable 28 (V28)	12.8	0.18	11.14	0.81	-1.65	0.132985	100	100		12.56	0.23	13.42	0.11	0.87	0.043618	100	100		9.39	0.5	11.92	0.41	2.53	0.018552	100	100
1452536_s_at	immunoglobulin kappa chain variable 1 (V1)	Z95478	16081	gb:Z95478.1 /DB_XREF=gi:2108312 /FEA=mRNA /CNT=1 /TID=Mm.220155.1 /TIER=ConsEnd /STK=0 /UG=Mm.220155 /DEF=Mus musculus mRNA for IgG3kappa antibody, scFv49-CK. /PROD=IgG3kappa antibody	6.91	0.3	6.69	0.84	-0.23	0.81107	80	25		7.19	0.49	9.69	0.02	2.5	0.036502	66	100		5.64	0.1	6.52	0.31	0.88	0.092433	0	66
1425738_at	immunoglobulin kappa chain variable 21 (V21)-12 /// similar to Ig kappa chain V-III region PC 6684 /// similar to Ig kappa chain V-III region PC 6684	M35669	667914 /// 669090 /// 676193	gb:M35669.1 /DB_XREF=gi:197295 /FEA=FLmRNA /CNT=6 /TID=Mm.104747.7 /TIER=FL /STK=1 /UG=Mm.104747 /LL=16114 /UG_GENE=Igk-V28 /UG_TITLE=immunoglobulin kappa chain variable 28 (V28) /DEF=Mouse Ig aberrantly rearranged kappa-chain mRNA V-J2-C-region, complete cds. /FL=gb:M35669.1	7.85	0.4	7.02	0.61	-0.83	0.304315	100	75		8.17	0.5	10.19	0.26	2.01	0.037413	100	100		6.19	0.39	7.85	0.68	1.65	0.121107	33	66
1427576_at	immunoglobulin kappa chain variable 28 (V28) /// immunoglobulin kappa chain variable 8 (V8) /// immunoglobulin kappa chain /// immunoglobulin kappa chain variable 21 (V21)	BF301241	16114 /// 384422 /// 545854 /// 692179	gb:BF301241 /DB_XREF=gi:11247764 /DB_XREF=602029676F1 /CLONE=IMAGE:4164906 /FEA=mRNA /CNT=4 /TID=Mm.57033.1 /TIER=ConsEnd /STK=0 /UG=Mm.57033 /UG_TITLE=M.musculus immunoglobulin kappa chain variable region	7.18	0.18	6.89	0.48	-0.28	0.60769	60	25		7.19	0.21	8.49	0.32	1.31	0.03491	33	100		6.17	0.08	6.96	0.28	0.8	0.092169	0	33
1427799_x_at	immunoglobulin kappa chain variable 28 (V28) /// immunoglobulin kappa chain variable 8 (V8) /// immunoglobulin kappa chain /// immunoglobulin kappa chain variable 21 (V21)	BF159226	16114 /// 384422 /// 545854 /// 692179	gb:BF159226 /DB_XREF=gi:11039324 /DB_XREF=601766681F1 /CLONE=IMAGE:3982389 /FEA=mRNA /CNT=2 /TID=Mm.104747.22 /TIER=ConsEnd /STK=0 /UG=Mm.104747 /LL=16114 /UG_GENE=Igk-V28 /UG_TITLE=immunoglobulin kappa chain variable 28 (V28)	7.15	0.24	5.29	0.58	-1.86	0.041079	80	75		7.88	0.44	7.94	0.42	0.06	0.931171	100	100		4.22	0.49	4.18	0.98	-0.04	0.970739	0	33
1427577_x_at	immunoglobulin kappa chain variable 28 (V28) /// immunoglobulin kappa chain variable 8 (V8) /// immunoglobulin kappa chain /// immunoglobulin kappa chain variable 6-23 /// immunoglobulin kappa chain variable 19 (V19)-17 /// immunoglobulin kappa chain variable 19 (V19)-13 /// similar to Ig kappa chain V-V region MPC11 precursor /// similar to Ig kappa chain V-V region MPC11 precursor /// similar t…	BF301241	16114 /// 384422 /// 545854 /// 637227 /// 667865 /// 667899 /// 669070 /// 672450 /// 673123 /// 676136 /// 676175 /// 692179	gb:BF301241 /DB_XREF=gi:11247764 /DB_XREF=602029676F1 /CLONE=IMAGE:4164906 /FEA=mRNA /CNT=4 /TID=Mm.57033.1 /TIER=ConsEnd /STK=0 /UG=Mm.57033 /UG_TITLE=M.musculus immunoglobulin kappa chain variable region	7.36	0.19	6.92	0.55	-0.44	0.490881	60	25		7.7	0.21	8.9	0.32	1.2	0.043005	33	66		6.11	0.19	7.14	0.19	1.03	0.018759	0	0
1427455_x_at	immunoglobulin kappa chain variable 28 (V28) /// immunoglobulin kappa chain variable 8 (V8)-16	BI107286	16114 /// 640340	gb:BI107286 /DB_XREF=gi:14558179 /DB_XREF=602894285F1 /CLONE=IMAGE:5039325 /FEA=mRNA /CNT=15 /TID=Mm.104747.15 /TIER=ConsEnd /STK=0 /UG=Mm.104747 /LL=16114 /UG_GENE=Igk-V28 /UG_TITLE=immunoglobulin kappa chain variable 28 (V28)	13.29	0.17	11.82	0.71	-1.47	0.129202	100	100		13.05	0.19	13.79	0.09	0.74	0.041431	100	100		10.1	0.42	12.52	0.37	2.42	0.013144	100	100
1427660_x_at	immunoglobulin kappa chain variable 28 (V28) /// immunoglobulin kappa chain variable 8 (V8)-16	BC013496	16114 /// 640340	gb:BC013496.1 /DB_XREF=gi:15488700 /FEA=mRNA /CNT=2 /TID=Mm.104747.19 /TIER=ConsEnd /STK=0 /UG=Mm.104747 /LL=16114 /UG_GENE=Igk-V28 /DEF=Mus musculus, clone IMAGE:4219618, mRNA, partial cds. /PROD=Unknown (protein for IMAGE:4219618)	13.57	0.11	12.56	0.53	-1.01	0.149554	100	100		13.36	0.14	13.9	0.05	0.54	0.046214	100	100		10.88	0.44	13.2	0.23	2.32	0.018741	100	100
1452417_x_at	immunoglobulin kappa chain variable 28 (V28) /// RIKEN cDNA 2010205A11 gene /// immunoglobulin kappa chain variable 8 (V8)-16	AV057155	16114 /// 640340 /// 69989	gb:AV057155 /DB_XREF=gi:5156902 /DB_XREF=AV057155 /CLONE=1810044K02 /FEA=mRNA /CNT=13 /TID=Mm.104747.14 /TIER=ConsEnd /STK=2 /UG=Mm.104747 /LL=16114 /UG_GENE=Igk-V28 /UG_TITLE=immunoglobulin kappa chain variable 28 (V28)	12.76	0.12	11.21	0.69	-1.55	0.107224	100	100		12.53	0.16	12.85	0.06	0.32	0.174294	100	100		9.98	0.4	11.75	0.3	1.77	0.027055	100	100
1427837_at	Immunoglobulin kappa chain variable 32 (V32)	U25103	16116	gb:U25103.1 /DB_XREF=gi:1815613 /FEA=mRNA /CNT=1 /TID=Mm.104747.23 /TIER=ConsEnd /STK=0 /UG=Mm.104747 /LL=16114 /UG_GENE=Igk-V28 /DEF=Mus musculus anti-Pseudomonas aeruginosa lipid-A of lipopolysaccharide, Ig light chain variable region mRNA, partial cds. /PROD=immunoglobulin light chain	6	0.38	6.07	1.08	0.07	0.953412	60	50		6.91	0.85	8.99	0.29	2.08	0.12443	100	100		4.29	0.08	6.35	0.43	2.06	0.037388	0	33
1427860_at	immunoglobulin kappa chain variable 6-23 /// immunoglobulin kappa chain variable 19 (V19)-14 /// immunoglobulin kappa chain variable 19 (V19)-13 /// similar to Ig kappa chain V-V region MPC11 precursor /// similar to Ig kappa chain V-V region MPC11 precursor /// similar to Ig kappa chain V-V region MPC11 precursor /// similar to Ig kappa chain V-V region MPC11 precursor /// similar to Ig kappa ch…	U55641	637227 /// 667881 /// 667899 /// 669053 /// 669070 /// 676136 /// 676162 /// 676175	gb:U55641.1 /DB_XREF=gi:1870397 /FEA=mRNA /CNT=1 /TID=Mm.104747.26 /TIER=ConsEnd /STK=0 /UG=Mm.104747 /LL=16114 /UG_GENE=Igk-V28 /DEF=Mus musculus anti-DNA immunoglobulin light chain IgG, antibody 423p.176, partial cds. /PROD=anti-DNA immunoglobulin light chain IgG	8.11	0.24	7.27	0.97	-0.84	0.457875	100	100		8.58	0.24	10.25	0.64	1.67	0.106047	100	100		5.18	0.2	7.65	0.71	2.47	0.064203	66	100
1451962_at	immunoglobulin kappa light chain 17-1A	L41881	213481	gb:L41881.1 /DB_XREF=gi:798812 /FEA=FLmRNA /CNT=1 /TID=MmAffx.1.28 /TIER=FL /STK=1 /NOTE=sequence(s) not in UniGene /DEF=Mus musculus immunoglobulin kappa chain mRNA, complete cds. /PROD=immunoglobulin kappa chain /FL=gb:L41881.1	7.46	0.15	6.92	0.88	-0.54	0.5898	20	50		7.27	0.25	8.24	0.44	0.98	0.146829	100	100		5.21	0.13	7.31	0.64	2.09	0.075802	0	33
1424931_s_at	immunoglobulin lambda chain, variable 1	M94350	16142	gb:M94350.1 /DB_XREF=gi:200937 /GEN=IgL /FEA=FLmRNA /CNT=22 /TID=Mm.780.1 /TIER=FL+Stack /STK=11 /UG=Mm.780 /LL=16142 /DEF=Mus musculus immunoglobulin lambda chain (IgL) mRNA, complete cds. /PROD=immunoglobulin lambda-chain /FL=gb:M94350.1	6.87	0.14	7.7	0.88	0.83	0.419174	60	100		6.35	0.12	10.43	0.33	4.08	0.002972	33	100		5.93	0.1	7.21	0.35	1.28	0.05856	0	100
1430523_s_at	immunoglobulin lambda chain, variable 1	AK008145	16142	gb:AK008145.1 /DB_XREF=gi:12842151 /GEN=Igl-V1 /FEA=mRNA /CNT=3 /TID=Mm.780.2 /TIER=ConsEnd /STK=2 /UG=Mm.780 /LL=16142 /UG_TITLE=immunoglobulin lambda chain, variable 1 /DEF=Mus musculus adult male small intestine cDNA, RIKEN full-length enriched library, clone:2010007E08:immunoglobulin lambda chain, variable 1, full insert sequence.	7.4	0.19	7.24	1.24	-0.16	0.905872	100	75		8.04	0.3	10.95	0.3	2.91	0.002395	100	100		5.52	0.13	7.99	0.35	2.47	0.01084	66	100
1428720_s_at	immunoglobulin lambda chain, variable 1 /// RIKEN cDNA 2010309G21 gene /// hypothetical protein LOC207685 /// similar to Ig lambda-3 chain C region - mouse	AK008551	16142 /// 207685 /// 386520 /// 70018	gb:AK008551.1 /DB_XREF=gi:12842802 /FEA=mRNA /CNT=34 /TID=Mm.38214.1 /TIER=Stack /STK=24 /UG=Mm.38214 /LL=70018 /UG_GENE=2010309G21Rik /UG_TITLE=RIKEN cDNA 2010309G21 gene /DEF=Mus musculus adult male small intestine cDNA, RIKEN full-length enriched library, clone:2010309G21:IG LAMBDA-2 CHAIN C REGION, full insert sequence.	9.13	0.28	9.42	0.66	0.29	0.704305	100	100		8.7	0.17	10.89	0.51	2.19	0.038035	100	100		7.11	0.19	8.79	0.24	1.68	0.005879	100	100
1436936_s_at	inactive X specific transcripts	BG806300	213742	gb:BG806300 /DB_XREF=gi:17953245 /DB_XREF=2022-96 /FEA=EST /CNT=67 /TID=Mm.197672.2 /TIER=Stack /STK=34 /UG=Mm.197672 /LL=22097 /UG_GENE=Tsix /UG_TITLE=X (inactive)-specific transcript, antisense	11.49	0.14	12.34	0.18	0.85	0.010029	100	100		10.36	0.11	11.53	0.05	1.17	0.003644	100	100		11.09	0.12	11.91	0.04	0.83	0.01218	100	100
1420437_at	indoleamine-pyrrole 2,3 dioxygenase	NM_008324	15930	gb:NM_008324.1 /DB_XREF=gi:6680346 /GEN=Indo /FEA=FLmRNA /CNT=8 /TID=Mm.392.1 /TIER=FL /STK=5 /UG=Mm.392 /LL=15930 /DEF=Mus musculus indoleamine-pyrrole 2,3 dioxygenase (Indo), mRNA. /PROD=indoleamine-pyrrole 2,3 dioxygenase /FL=gb:NM_008324.1 gb:M69109.1	5.68	0.05	5.89	0.14	0.21	0.24213	60	25		10.81	0.48	9.65	0.32	-1.16	0.125585	100	100		10.38	0.21	10.29	0.18	-0.09	0.767691	100	100
1418697_at	indolethylamine N-methyltransferase	NM_009349	21743	gb:NM_009349.1 /DB_XREF=gi:6678280 /GEN=Temt /FEA=FLmRNA /CNT=97 /TID=Mm.299.1 /TIER=FL+Stack /STK=19 /UG=Mm.299 /LL=21743 /DEF=Mus musculus thioether S-methyltransferase (Temt), mRNA. /PROD=thioether S-methyltransferase /FL=gb:M88694.1 gb:NM_009349.1 gb:BC013518.1	7.12	0.49	6.91	0.48	-0.2	0.776151	100	100		6.65	0.91	8.25	0.49	1.61	0.216222	100	100		4.97	0.35	5.44	0.44	0.46	0.460883	66	66
1457359_at	inositol polyphosphate-4-phosphatase, type II	BB540672	234515	gb:BB540672 /DB_XREF=gi:16447147 /DB_XREF=BB540672 /CLONE=E130107I17 /FEA=EST /CNT=8 /TID=Mm.170349.1 /TIER=ConsEnd /STK=4 /UG=Mm.170349 /UG_TITLE=ESTs, Weakly similar to inositol polyphosphate-4-phosphatase, type I, 107kD (Rattus norvegicus) (R.norvegicus)	5.72	0.15	7.3	0.35	1.58	0.012965	80	100		5.75	0.1	7.41	0.11	1.67	0.000389	100	100		5	0.11	6.66	0.17	1.66	0.00214	33	100
1433542_at	inositol polyphosphate-5-phosphatase F	BB085335	101490	gb:BB085335 /DB_XREF=gi:15407686 /DB_XREF=BB085335 /CLONE=9330198N23 /FEA=EST /CNT=163 /TID=Mm.28703.1 /TIER=Stack /STK=101 /UG=Mm.28703 /LL=101490 /UG_GENE=AI115354 /UG_TITLE=expressed sequence AI115354	8.42	0.07	8.24	0.04	-0.18	0.067459	100	100		8.27	0.1	8.05	0.03	-0.22	0.142615	100	100		9.06	0.04	7.89	0.08	-1.17	0.001436	100	100
1447757_x_at	inositol polyphosphate-5-phosphatase F	AV033355	101490	gb:AV033355 /DB_XREF=gi:4832903 /DB_XREF=AV033355 /CLONE=1500040F03 /FEA=EST /CNT=2 /TID=Mm.78080.1 /TIER=ConsEnd /STK=2 /UG=Mm.78080 /UG_TITLE=ESTs	6.02	0.08	6	0.1	-0.02	0.901406	100	100		6.32	0.21	5.96	0.17	-0.37	0.246918	100	100		7.05	0.07	5.68	0.1	-1.37	0.000521	100	100
1449493_at	insulin-like 5	NM_011831	23919	gb:NM_011831.1 /DB_XREF=gi:6754357 /GEN=Insl5 /FEA=FLmRNA /CNT=18 /TID=Mm.100163.1 /TIER=FL+Stack /STK=9 /UG=Mm.100163 /LL=23919 /DEF=Mus musculus insulin-like 5 (Insl5), mRNA. /PROD=insulin-like 5 /FL=gb:AF076971.1 gb:AF133817.1 gb:AF054843.1 gb:AF054842.1 gb:NM_011831.1 gb:BC010968.1	11.52	0.1	10.7	0.67	-0.82	0.308687	100	100		11.04	0.19	11.75	0.07	0.72	0.049382	100	100		7.7	0.91	9.7	0.27	2	0.151124	100	100
1418346_at	insulin-like 6	NM_013754	27356	gb:NM_013754.1 /DB_XREF=gi:7305184 /GEN=Insl6 /FEA=FLmRNA /CNT=35 /TID=Mm.46153.1 /TIER=FL+Stack /STK=25 /UG=Mm.46153 /LL=27356 /DEF=Mus musculus insulin-like 6 (Insl6), mRNA. /PROD=insulin-like 6 /FL=gb:AF143807.2 gb:NM_013754.1	7.65	0.05	6.09	0.48	-1.56	0.046099	100	50		8.08	0.26	6.61	0.78	-1.47	0.191354	100	66		8.23	0.09	7.38	0.15	-0.85	0.014402	100	100
1423062_at	insulin-like growth factor binding protein 3	AV175389	16009	gb:AV175389 /DB_XREF=gi:16384293 /DB_XREF=AV175389 /CLONE=5730419J04 /FEA=FLmRNA /CNT=174 /TID=Mm.29254.1 /TIER=Stack /STK=73 /UG=Mm.29254 /LL=16009 /UG_GENE=Igfbp3 /UG_TITLE=insulin-like growth factor binding protein 3 /FL=gb:NM_008343.1	8.8	0.27	8.53	0.28	-0.27	0.508716	100	100		6.96	0.15	8.57	0.05	1.61	0.004904	100	100		7	0.37	7.16	0.4	0.16	0.780085	100	100
1458268_s_at	insulin-like growth factor binding protein 3	AI649005	16009	gb:AI649005 /DB_XREF=gi:4729839 /DB_XREF=uk34a10.x1 /CLONE=IMAGE:1970874 /FEA=EST /CNT=3 /TID=Mm.200652.1 /TIER=ConsEnd /STK=3 /UG=Mm.200652 /LL=103811 /UG_GENE=AI649005 /UG_TITLE=expressed sequence AI649005	9.07	0.25	8.63	0.22	-0.45	0.229274	100	100		7.56	0.17	8.82	0.03	1.26	0.016418	100	100		7.36	0.29	7.52	0.31	0.16	0.719089	100	100
1423756_s_at	insulin-like growth factor binding protein 4	BC019836	16010	gb:BC019836.1 /DB_XREF=gi:18043722 /FEA=FLmRNA /CNT=420 /TID=Mm.22248.2 /TIER=FL+Stack /STK=125 /UG=Mm.22248 /LL=16010 /UG_GENE=Igfbp4 /DEF=Mus musculus, insulin-like growth factor binding protein 4, clone MGC:29917 IMAGE:5123738, mRNA, complete cds. /PROD=insulin-like growth factor binding protein 4 /FL=gb:BC019836.1	10.56	0.4	9.45	0.27	-1.11	0.058162	100	100		10.03	0.15	9.76	0.12	-0.27	0.229801	100	100		9.24	0.49	8.86	0.41	-0.38	0.583361	100	100
1437405_a_at	insulin-like growth factor binding protein 4	BB787243	16010	gb:BB787243 /DB_XREF=gi:16955739 /DB_XREF=BB787243 /CLONE=G430115L10 /FEA=EST /CNT=23 /TID=Mm.22248.4 /TIER=Stack /STK=18 /UG=Mm.22248 /LL=16010 /UG_GENE=Igfbp4 /UG_TITLE=insulin-like growth factor binding protein 4	11.22	0.33	10.21	0.27	-1	0.05022	100	100		10.59	0.12	10.37	0.07	-0.22	0.204022	100	100		10.03	0.45	9.72	0.36	-0.31	0.625891	100	100
1456498_at	integrin alpha 4	BB284583	16401	gb:BB284583 /DB_XREF=gi:8985032 /DB_XREF=BB284583 /CLONE=A930106F08 /FEA=EST /CNT=20 /TID=Mm.122709.2 /TIER=Stack /STK=9 /UG=Mm.122709 /UG_TITLE=ESTs	5.6	0.16	7.16	0.21	1.56	0.001053	80	100		5.18	0.19	7.19	0.32	2.01	0.009539	100	100		4.83	0.1	6.58	0.18	1.75	0.002782	33	100
1456097_a_at	integrin beta 3 binding protein (beta3-endonexin)	BB830191	67733	gb:BB830191 /DB_XREF=gi:17008434 /DB_XREF=BB830191 /CLONE=G930010K24 /FEA=EST /CNT=21 /TID=Mm.64982.2 /TIER=Stack /STK=16 /UG=Mm.64982 /LL=67733 /UG_GENE=4930471O16Rik /UG_TITLE=RIKEN cDNA 4930471O16 gene	7.36	0.05	7.31	0.21	-0.06	0.817201	100	100		7.78	0.29	7.27	0.34	-0.51	0.318664	100	100		7.76	0.15	6.54	0.43	-1.22	0.09138	100	100
1436223_at	integrin beta 8	BB504737	320910	gb:BB504737 /DB_XREF=gi:16442745 /DB_XREF=BB504737 /CLONE=D630049N15 /FEA=EST /CNT=18 /TID=Mm.23268.1 /TIER=Stack /STK=10 /UG=Mm.23268 /UG_TITLE=ESTs	6.91	0.15	6.91	0.18	0	0.998493	100	100		5.89	0.15	6.08	0.42	0.19	0.703856	100	100		8.37	0.07	5.56	0.55	-2.8	0.035176	100	100
1418165_at	intelectin a	NM_010584	16429	gb:NM_010584.1 /DB_XREF=gi:6754387 /GEN=Itln /FEA=FLmRNA /CNT=37 /TID=Mm.140192.1 /TIER=FL+Stack /STK=29 /UG=Mm.140192 /LL=16429 /DEF=Mus musculus intelectin (Itln), mRNA. /PROD=intelectin /FL=gb:AB016496.1 gb:NM_010584.1	6.81	0.45	9.95	0.97	3.14	0.039806	20	100		5.77	0.18	11.44	0.84	5.67	0.017634	0	100		8.67	0.43	8.24	0.66	-0.44	0.611349	100	100
1436755_at	inter-alpha (globulin) inhibitor H5	AI317339	209378	gb:AI317339 /DB_XREF=gi:4032606 /DB_XREF=uj13e01.x1 /CLONE=IMAGE:1907928 /FEA=EST /CNT=105 /TID=Mm.38459.1 /TIER=Stack /STK=61 /UG=Mm.38459 /UG_TITLE=ESTs, Weakly similar to INTER-ALPHA-TRYPSIN INHIBITOR HEAVY CHAIN H2 PRECURSOR (M.musculus)	9.01	0.12	9.52	0.12	0.51	0.020624	100	100		8.64	0.11	8.94	0.03	0.3	0.10978	100	100		7.21	0.29	8.79	0.28	1.58	0.016613	100	100
1441946_at	inter-alpha (globulin) inhibitor H5	AV239969	209378	gb:AV239969 /DB_XREF=gi:6192473 /DB_XREF=AV239969 /CLONE=4732437H13 /FEA=EST /CNT=4 /TID=Mm.77620.1 /TIER=ConsEnd /STK=4 /UG=Mm.77620 /UG_TITLE=ESTs	9.41	0.11	9.93	0.08	0.52	0.006523	100	100		8.9	0.1	9.15	0.08	0.25	0.133187	100	100		6.96	0.44	8.88	0.33	1.93	0.027562	66	100
1424067_at	intercellular adhesion molecule	BC008626	15894	gb:BC008626.1 /DB_XREF=gi:14250386 /FEA=FLmRNA /CNT=103 /TID=Mm.28973.1 /TIER=FL+Stack /STK=57 /UG=Mm.28973 /LL=15894 /UG_GENE=Icam1 /DEF=Mus musculus, Similar to intercellular adhesion molecule, clone MGC:6195 IMAGE:3588949, mRNA, complete cds. /PROD=Similar to intercellular adhesion molecule /FL=gb:BC008626.1 gb:M31585.1	6.87	0.24	6.68	0.24	-0.19	0.601972	100	100		7.65	0.09	8.19	0.31	0.54	0.218326	100	100		8.9	0.31	7.12	0.35	-1.78	0.019123	100	100
1421551_s_at	interferon activated gene 202B	NM_011940	26388	gb:NM_011940.1 /DB_XREF=gi:6754285 /GEN=Ifi202b /FEA=FLmRNA /CNT=4 /TID=Mm.89990.1 /TIER=FL /STK=2 /UG=Mm.89990 /LL=26388 /DEF=Mus musculus interferon activated gene 202B (Ifi202b), mRNA. /PROD=interferon activated gene 202B /FL=gb:AF140672.1 gb:NM_011940.1	6.72	0.3	5.19	0.49	-1.54	0.043618	100	25		7.8	0.27	5.75	0.69	-2.05	0.08317	100	33		8.49	0.39	4.99	0.21	-3.5	0.004019	100	0
1457666_s_at	interferon activated gene 202B	AV229143	26388	gb:AV229143 /DB_XREF=gi:6181659 /DB_XREF=AV229143 /CLONE=4631405A07 /FEA=EST /CNT=4 /TID=Mm.83146.1 /TIER=ConsEnd /STK=4 /UG=Mm.83146 /UG_TITLE=ESTs	6.74	0.31	4.7	0.69	-2.04	0.052172	100	75		7.75	0.24	5.36	0.85	-2.4	0.097465	100	66		8.64	0.44	4.34	0.52	-4.3	0.003581	100	33
1426906_at	interferon activated gene 203	M74124	15950	gb:M74124.1 /DB_XREF=gi:198868 /FEA=mRNA /CNT=78 /TID=Mm.215120.1 /TIER=Stack /STK=40 /UG=Mm.215120 /LL=15952 /UG_GENE=Ifi205 /UG_TITLE=interferon activated gene 205 /DEF=Mus musculus (strain C57Bl6) mRNA sequence.	2.61	0.14	7.78	0.48	5.17	0.00093	0	100		2.07	0.78	7.88	0.51	5.82	0.005347	0	100		2.47	0.44	6.99	0.34	4.52	0.001676	0	100
1452231_x_at	interferon activated gene 203	M74124	15950	gb:M74124.1 /DB_XREF=gi:198868 /FEA=mRNA /CNT=78 /TID=Mm.215120.1 /TIER=Stack /STK=40 /UG=Mm.215120 /LL=15952 /UG_GENE=Ifi205 /UG_TITLE=interferon activated gene 205 /DEF=Mus musculus (strain C57Bl6) mRNA sequence.	6.45	0.21	8.44	0.35	1.99	0.004238	60	100		6.81	0.3	9.24	0.43	2.43	0.012861	100	100		6.43	0.2	7.91	0.37	1.48	0.03852	100	100
1452348_s_at	interferon activated gene 203 /// interferon activated gene 204 /// similar to interferon activated gene 205 /// interferon activated gene 205 /// myeloid cell nuclear differentiation antigen /// similar to Interferon-activatable protein 205 (IFI-205) (D3 protein) /// similar to Interferon-activatable protein 204 (Ifi-204) (Interferon-inducible protein p204) /// similar to Interferon-activatable …	AI481797	15950 /// 15951 /// 192690 /// 226695 /// 381308 /// 640890 /// 672547 /// 677184	gb:AI481797 /DB_XREF=gi:4375023 /DB_XREF=vf99b08.x1 /CLONE=IMAGE:851895 /FEA=mRNA /CNT=24 /TID=Mm.215120.2 /TIER=Stack /STK=10 /UG=Mm.215120 /LL=15952 /UG_GENE=Ifi205 /UG_TITLE=interferon activated gene 205	6.41	0.1	7.5	0.24	1.09	0.014328	60	100		6.82	0.24	8.59	0.38	1.78	0.02392	100	100		6.49	0.19	7.13	0.3	0.64	0.156094	100	100
1419603_at	interferon activated gene 204 /// similar to Interferon-activatable protein 204 (Ifi-204) (Interferon-inducible protein p204)	NM_008329	15951 /// 672547	gb:NM_008329.1 /DB_XREF=gi:6680356 /GEN=Ifi204 /FEA=FLmRNA /CNT=22 /TID=Mm.212870.1 /TIER=FL+Stack /STK=8 /UG=Mm.212870 /LL=15951 /DEF=Mus musculus interferon activated gene 204 (Ifi204), mRNA. /PROD=interferon activated gene 204 /FL=gb:BC010546.1 gb:M31419.1 gb:NM_008329.1	5.55	0.17	4.26	0.36	-1.29	0.028656	60	25		5.8	0.35	6.46	0.5	0.66	0.347917	66	100		5.85	0.22	4.27	0.45	-1.58	0.054322	100	33
1452349_x_at	interferon activated gene 205 /// myeloid cell nuclear differentiation antigen	AI481797	226695 /// 381308	gb:AI481797 /DB_XREF=gi:4375023 /DB_XREF=vf99b08.x1 /CLONE=IMAGE:851895 /FEA=mRNA /CNT=24 /TID=Mm.215120.2 /TIER=Stack /STK=10 /UG=Mm.215120 /LL=15952 /UG_GENE=Ifi205 /UG_TITLE=interferon activated gene 205	6.82	0.23	7.97	0.27	1.15	0.016878	100	100		7.13	0.27	9.3	0.43	2.17	0.019036	100	100		6.75	0.32	7.94	0.33	1.19	0.060153	100	100
1417141_at	interferon gamma induced GTPase	NM_018738	16145	gb:NM_018738.1 /DB_XREF=gi:9055247 /GEN=Igtp /FEA=FLmRNA /CNT=155 /TID=Mm.858.1 /TIER=FL+Stack /STK=55 /UG=Mm.858 /LL=16145 /DEF=Mus musculus interferon gamma induced GTPase (Igtp), mRNA. /PROD=interferon gamma induced GTPase /FL=gb:U53219.1 gb:NM_018738.1	8.29	0.1	9.25	0.37	0.96	0.074259	100	100		11.38	0.35	12.54	0.23	1.16	0.057111	100	100		11.52	0.22	11.21	0.06	-0.32	0.289988	100	100
1443602_at	Interferon gamma receptor 1	BB284535	15979	gb:BB284535 /DB_XREF=gi:8984984 /DB_XREF=BB284535 /CLONE=A930106D02 /FEA=EST /CNT=3 /TID=Mm.131222.1 /TIER=ConsEnd /STK=3 /UG=Mm.131222 /UG_TITLE=ESTs	5.66	0.19	5.41	0.21	-0.25	0.404728	100	100		5.13	0.16	5.19	0.26	0.05	0.870898	100	100		4.62	0.28	6.1	0.39	1.47	0.043497	100	100
1419042_at	interferon inducible GTPase 1	BM239828	60440	gb:NM_021792.1 /DB_XREF=gi:11140830 /GEN=Iigp-pending /FEA=FLmRNA /CNT=97 /TID=Mm.29008.1 /TIER=FL+Stack /STK=14 /UG=Mm.29008 /LL=60440 /DEF=Mus musculus interferon-inducible GTPase (Iigp-pending), mRNA. /PROD=interferon-inducible GTPase /FL=gb:AF194871.1 gb:NM_021792.1	6.91	0.21	7.2	0.41	0.29	0.561544	100	100		10.46	0.4	11.73	0.17	1.26	0.069096	100	100		11.29	0.22	10.59	0.2	-0.71	0.079702	100	100
1419043_a_at	interferon inducible GTPase 1	BM239828	60440	gb:BM239828 /DB_XREF=gi:17875098 /DB_XREF=K0541A12-3 /CLONE=K0541A12 /FEA=FLmRNA /CNT=97 /TID=Mm.29008.1 /TIER=Stack /STK=19 /UG=Mm.29008 /LL=60440 /UG_GENE=Iigp-pending /UG_TITLE=interferon-inducible GTPase /FL=gb:AF194871.1 gb:NM_021792.1	7.27	0.24	7.46	0.43	0.19	0.723448	100	100		10.89	0.48	12.27	0.2	1.37	0.088128	100	100		11.64	0.3	10.69	0.21	-0.94	0.066687	100	100
1417793_at	interferon inducible GTPase 2	NM_019440	54396	gb:NM_019440.1 /DB_XREF=gi:9506764 /GEN=Gtpi-pending /FEA=FLmRNA /CNT=84 /TID=Mm.33902.1 /TIER=FL+Stack /STK=36 /UG=Mm.33902 /LL=54396 /DEF=Mus musculus interferon-g induced GTPase (Gtpi-pending), mRNA. /PROD=interferon-g induced GTPase /FL=gb:NM_019440.1 gb:BC005419.1	7.85	0.04	8.66	0.32	0.81	0.083948	100	100		10.12	0.4	11.37	0.17	1.25	0.071819	100	100		10.27	0.17	9.97	0.14	-0.3	0.244971	100	100
1426278_at	interferon, alpha-inducible protein 27	AY090098	76933	gb:AY090098.1 /DB_XREF=gi:20147033 /GEN=Isg12 /FEA=FLmRNA /CNT=24 /TID=Mm.46382.1 /TIER=FL+Stack /STK=14 /UG=Mm.46382 /LL=76933 /DEF=Mus musculus interferon stimulated gene 12 (Isg12) mRNA, complete cds. /PROD=interferon stimulated gene 12 /FL=gb:AY090098.1	8.89	0.2	9.1	0.41	0.21	0.674058	100	100		10.59	0.28	10.89	0.3	0.3	0.500892	100	100		11.11	0.49	9.56	0.66	-1.54	0.13916	100	100
1423555_a_at	interferon-induced protein 44	BB329808	99899	gb:BB329808 /DB_XREF=gi:15411519 /DB_XREF=BB329808 /CLONE=B630019O10 /FEA=FLmRNA /CNT=51 /TID=Mm.30756.1 /TIER=Stack /STK=11 /UG=Mm.30756 /LL=99899 /UG_GENE=AW261460 /UG_TITLE=expressed sequence AW261460 /FL=gb:NM_133871.1	5.43	0.05	6.17	0.29	0.74	0.080428	100	100		6.33	0.16	7.67	0.4	1.34	0.064768	100	100		8.8	0.37	6.64	0.16	-2.16	0.015638	100	100
1450783_at	interferon-induced protein with tetratricopeptide repeats 1	NM_008331	15957	gb:NM_008331.1 /DB_XREF=gi:6680360 /GEN=Ifit1 /FEA=FLmRNA /CNT=73 /TID=Mm.6718.1 /TIER=FL+Stack /STK=9 /UG=Mm.6718 /LL=15957 /DEF=Mus musculus interferon-induced protein with tetratricopeptide repeats 1 (Ifit1), mRNA. /PROD=interferon-induced protein withtetratricopeptide repeats 1 /FL=gb:U43084.1 gb:BC003768.1 gb:NM_008331.1	7.1	0.13	7.81	0.48	0.72	0.231459	100	100		7.49	0.25	9.17	0.45	1.68	0.044821	100	100		8.45	0.21	7.28	0.34	-1.17	0.052893	100	100
1418293_at	interferon-induced protein with tetratricopeptide repeats 2	NM_008332	15958	gb:NM_008332.1 /DB_XREF=gi:6680362 /GEN=Ifit2 /FEA=FLmRNA /CNT=58 /TID=Mm.2036.1 /TIER=FL+Stack /STK=26 /UG=Mm.2036 /LL=15958 /DEF=Mus musculus interferon-induced protein with tetratricopeptide repeats 2 (Ifit2), mRNA. /PROD=interferon-induced protein withtetratricopeptide repeats 2 /FL=gb:NM_008332.1 gb:U43085.1	7.32	0.15	7.24	0.25	-0.08	0.803053	100	100		8.56	0.32	10.52	0.21	1.96	0.010735	100	100		8.35	0.29	9.99	0.91	1.65	0.205647	100	100
1449025_at	interferon-induced protein with tetratricopeptide repeats 3	NM_010501	15959	gb:NM_010501.1 /DB_XREF=gi:6754287 /GEN=Ifit3 /FEA=FLmRNA /CNT=51 /TID=Mm.951.1 /TIER=FL+Stack /STK=26 /UG=Mm.951 /LL=15959 /DEF=Mus musculus interferon-induced protein with tetratricopeptide repeats 3 (Ifit3), mRNA. /PROD=interferon-induced protein withtetratricopeptide repeats 3 /FL=gb:NM_010501.1 gb:L32974.1 gb:BC003804.1	7.4	0.09	7.14	0.5	-0.25	0.647341	100	25		8.12	0.18	9.64	0.63	1.51	0.128246	100	100		8.34	0.19	7.18	0.25	-1.16	0.023772	100	100
1451798_at	interleukin 1 receptor antagonist	M57525	16181	gb:M57525.1 /DB_XREF=gi:198298 /GEN=IL1RA /FEA=FLmRNA /CNT=16 /TID=Mm.882.2 /TIER=FL /STK=1 /UG=Mm.882 /LL=16181 /DEF=Mouse interleukin 1 receptor antagonist (IL1RA) mRNA, complete cds. /PROD=interleukin 1 receptor antagonist /FL=gb:M57525.1 gb:M74294.1	9.25	0.13	10.31	0.12	1.07	0.000517	100	100		8.75	0.21	9.77	0.14	1.02	0.021584	100	100		10.02	0.16	10.76	0.12	0.74	0.025249	100	100
1417505_s_at	interleukin 11 receptor, alpha chain 1 /// interleukin 11 receptor, alpha chain 2 /// similar to interleukin 11 receptor, alpha chain 2	BC004619	16157 /// 16158 /// 621887	gb:BC004619.1 /DB_XREF=gi:14919383 /FEA=FLmRNA /CNT=109 /TID=Mm.15617.1 /TIER=FL+Stack /STK=43 /UG=Mm.15617 /LL=16157 /UG_GENE=Il11ra1 /DEF=Mus musculus, Similar to interleukin 11 receptor, alpha chain 1, clone MGC:6067 IMAGE:3585497, mRNA, complete cds. /PROD=Similar to interleukin 11 receptor, alpha chain1 /FL=gb:NM_010549.1 gb:BC004619.1	8.89	0.17	9.78	0.32	0.89	0.063227	100	100		8.01	0.18	9.74	0.02	1.73	0.009996	100	100		7.32	0.16	7.74	0.29	0.42	0.284033	100	100
1459868_x_at	interleukin 11 receptor, alpha chain 1 /// interleukin 11 receptor, alpha chain 2 /// similar to interleukin 11 receptor, alpha chain 2	AV313111	16157 /// 16158 /// 621887	gb:AV313111 /DB_XREF=gi:6278363 /DB_XREF=AV313111 /CLONE=5830408C01 /FEA=EST /CNT=2 /TID=Mm.56551.1 /TIER=ConsEnd /STK=2 /UG=Mm.56551 /UG_TITLE=ESTs	3.51	0.18	4.01	0.63	0.5	0.490724	100	100		3.13	0.09	4.59	0.18	1.46	0.005489	66	100		2.75	0.37	2.99	0.49	0.25	0.708754	100	100
1431693_a_at	interleukin 17B	AK003506	56069	gb:AK003506.1 /DB_XREF=gi:12834213 /GEN=Il17b /FEA=mRNA /CNT=3 /TID=Mm.69513.2 /TIER=ConsEnd /STK=0 /UG=Mm.69513 /LL=56069 /UG_TITLE=interleukin 17B /DEF=Mus musculus 18 days embryo whole body cDNA, RIKEN full-length enriched library, clone:1110006O16:interleukin 17b, full insert sequence.	9.32	0.16	7.36	0.83	-1.95	0.097262	100	50		7.86	0.32	7.34	0.56	-0.52	0.473057	100	66		6.64	0.08	6.17	0.19	-0.47	0.109705	100	33
1416295_a_at	interleukin 2 receptor, gamma chain	L20048	16186	gb:L20048.1 /DB_XREF=gi:404067 /FEA=FLmRNA /CNT=137 /TID=Mm.2923.1 /TIER=FL+Stack /STK=101 /UG=Mm.2923 /LL=16186 /UG_GENE=Il2rg /DEF=Mouse interleukin 2 receptor gamma chain mRNA, complete cds. /PROD=interleukin 2 receptor gamma chain /FL=gb:D13821.1 gb:NM_013563.1 gb:L20048.1 gb:D13565.1 gb:BC014720.1	7.83	0.37	8.01	0.48	0.18	0.774711	100	100		7.65	0.2	8.75	0.39	1.1	0.088814	100	100		6.51	0.05	7.24	0.38	0.73	0.196364	100	100
1421670_a_at	interleukin-1 receptor-associated kinase 4	NM_029926	266632	gb:NM_029926.1 /DB_XREF=gi:15987831 /GEN=9330209D03Rik /FEA=FLmRNA /CNT=3 /TID=Mm.159942.1 /TIER=FL /STK=2 /UG=Mm.159942 /LL=77562 /DEF=Mus musculus RIKEN cDNA 9330209D03 gene (9330209D03Rik), mRNA. /PROD=RIKEN cDNA 9330209D03 /FL=gb:NM_029926.1	5.78	0.09	6.96	0.21	1.18	0.006903	0	100		6.06	0.06	7.69	0.09	1.62	0.000239	0	100		5.77	0.09	7.38	0.14	1.61	0.001349	0	100
1451749_at	interleukin-1 receptor-associated kinase 4	BM220651	266632	gb:AF445803.1 /DB_XREF=gi:20219011 /GEN=Irak4 /FEA=FLmRNA /CNT=31 /TID=Mm.159942.2 /TIER=FL /STK=1 /UG=Mm.159942 /LL=77562 /DEF=Mus musculus interleukin-1 receptor associated kinase 4 (Irak4) mRNA, complete cds. /PROD=interleukin-1 receptor associated kinase 4 /FL=gb:AF445803.1	6.96	0.05	8.02	0.13	1.06	0.001758	80	100		7.23	0.06	8.5	0.03	1.28	0.000448	66	100		7.01	0.06	8.34	0.06	1.33	8.8e-05	100	100
1459894_at	IQ motif containing GTPase activating protein 2	BE631962	544963	gb:BE631962 /DB_XREF=gi:9914650 /DB_XREF=uu56a04.y1 /CLONE=IMAGE:3375918 /FEA=EST /CNT=33 /TID=Mm.26486.1 /TIER=ConsEnd /STK=0 /UG=Mm.26486 /UG_TITLE=ESTs, Weakly similar to IQG1_MOUSE Ras GTPase-activating-like protein IQGAP1 (M.musculus)	8.62	0.15	8.8	0.37	0.18	0.670864	100	100		10.17	0.08	10.12	0.13	-0.05	0.761856	100	100		7.99	0.22	9.14	0.12	1.15	0.019351	100	100
1440582_at	itchy /// RIKEN cDNA 8030492O04 gene	BM238272	16396 /// 319234	gb:BM238272 /DB_XREF=gi:17873542 /DB_XREF=K0514H09-3 /CLONE=K0514H09 /FEA=EST /CNT=5 /TID=Mm.208286.1 /TIER=ConsEnd /STK=5 /UG=Mm.208286 /UG_TITLE=ESTs	4.29	0.19	6.99	0.11	2.71	1.2e-05	20	100		4.33	0.16	6.34	0.08	2.01	0.00201	33	100		4.55	0.19	6.62	0.12	2.07	0.001514	33	100
1450350_a_at	Jun dimerization protein 2	NM_030887	81703	gb:NM_030887.1 /DB_XREF=gi:13562095 /GEN=Jundp2-pending /FEA=FLmRNA /CNT=2 /TID=Mm.103560.1 /TIER=FL /STK=2 /UG=Mm.103560 /LL=81703 /DEF=Mus musculus Jun dimerization protein 2 (Jundp2-pending), mRNA. /PROD=Jun dimerization protein 2 /FL=gb:AB034697.1 gb:NM_030887.1	7.53	0.25	7.23	0.12	-0.3	0.327602	100	100		7.41	0.25	7.35	0.08	-0.06	0.841469	100	100		8.02	0.25	6.81	0.19	-1.21	0.020805	100	100
1457899_at	kalirin, RhoGEF kinase	BG066934	545156	gb:BG066934 /DB_XREF=gi:12549503 /DB_XREF=H3048F11-3 /CLONE=H3048F11 /FEA=EST /CNT=4 /TID=Mm.28453.1 /TIER=ConsEnd /STK=3 /UG=Mm.28453 /UG_TITLE=ESTs, Highly similar to T46482 hypothetical protein DKFZp434A045.1 (H.sapiens)	6.17	0.1	6.4	0.12	0.23	0.206139	100	75		7.34	0.03	7.13	0.17	-0.21	0.335404	100	100		6.03	0.12	7.25	0.09	1.22	0.001473	66	100
1429796_at	kalirin, RhoGEF kinase	AK008844	545156	gb:AK008844.1 /DB_XREF=gi:12843280 /FEA=mRNA /CNT=11 /TID=Mm.63547.1 /TIER=Stack /STK=8 /UG=Mm.63547 /LL=72378 /UG_GENE=2210407G14Rik /UG_TITLE=RIKEN cDNA 2210407G14 gene /DEF=Mus musculus adult male stomach cDNA, RIKEN full-length enriched library, clone:2210407G14:homolog to KALIRIN-9A, full insert sequence.	8.81	0.19	9.21	0.09	0.4	0.110731	100	100		9.47	0.13	9.5	0.22	0.03	0.916309	100	100		8.12	0.13	9.63	0.1	1.52	0.001038	100	100
1415837_at	kallikrein 1	BC010754	16612	gb:BC010754.1 /DB_XREF=gi:14789645 /FEA=FLmRNA /CNT=368 /TID=Mm.4486.1 /TIER=FL+Stack /STK=220 /UG=Mm.4486 /LL=16612 /UG_GENE=Klk6 /DEF=Mus musculus, clone MGC:18433 IMAGE:4240906, mRNA, complete cds. /PROD=Unknown (protein for MGC:18433) /FL=gb:D10464.1 gb:BC010754.1 gb:NM_010639.3	13.49	0.06	13.05	0.18	-0.44	0.082086	100	100		12.74	0.15	12.93	0.18	0.19	0.465871	100	100		10.48	0.6	11.61	0.34	1.13	0.19604	100	100
1448107_x_at	kallikrein 1	BC010754	16612	gb:BC010754.1 /DB_XREF=gi:14789645 /FEA=FLmRNA /CNT=368 /TID=Mm.4486.1 /TIER=FL+Stack /STK=220 /UG=Mm.4486 /LL=16612 /UG_GENE=Klk6 /DEF=Mus musculus, clone MGC:18433 IMAGE:4240906, mRNA, complete cds. /PROD=Unknown (protein for MGC:18433) /FL=gb:D10464.1 gb:BC010754.1 gb:NM_010639.3	13.5	0.06	13.08	0.16	-0.42	0.078661	100	100		12.75	0.14	12.94	0.18	0.19	0.458277	100	100		10.53	0.58	11.66	0.33	1.13	0.18337	100	100
1455977_x_at	kallikrein 1 /// kallikrein 1-related peptidase b5	AV053098	16612 /// 16622	gb:AV053098 /DB_XREF=gi:5138870 /DB_XREF=AV053098 /CLONE=1810024N21 /FEA=EST /CNT=22 /TID=Mm.4486.2 /TIER=Stack /STK=22 /UG=Mm.4486 /LL=16612 /UG_GENE=Klk6 /UG_TITLE=kallikrein 6	12.52	0.04	12.32	0.14	-0.2	0.263422	100	75		11.9	0.08	12.17	0.09	0.27	0.094204	66	100		9.95	0.53	11.01	0.29	1.06	0.177314	100	66
1425182_x_at	kallikrein 1-related peptidase b22 /// kallikrein 1-related peptidase b9	M17962	13646 /// 13648	gb:M17962.1 /DB_XREF=gi:192997 /FEA=FLmRNA /CNT=50 /TID=Mm.200410.1 /TIER=FL /STK=4 /UG=Mm.200410 /LL=13648 /UG_GENE=Klk9 /UG_TITLE=kallikrein 9 /DEF=Mouse major epidermal growth factor binding protein (EGF-BP) mRNA, complete cds. /FL=gb:M17962.1 gb:BC024624.1	12.01	0.07	11.4	0.18	-0.61	0.037794	100	100		10.68	0.16	10.99	0.25	0.31	0.368822	100	100		8.47	0.56	9.55	0.34	1.08	0.189417	100	100
1442928_at	Karyopherin (importin) alpha 4	AI481757	16649	gb:AI481757 /DB_XREF=gi:4374983 /DB_XREF=vf96a07.x1 /CLONE=IMAGE:851604 /FEA=EST /CNT=4 /TID=Mm.161399.1 /TIER=ConsEnd /STK=3 /UG=Mm.161399 /UG_TITLE=ESTs	5.95	0.13	5.2	0.45	-0.75	0.194526	100	75		5.73	0.01	4.38	0.02	-1.36	2.2e-05	100	66		5.88	0.22	4.37	0.07	-1.51	0.014443	100	0
1418538_at	KDEL (Lys-Asp-Glu-Leu) endoplasmic reticulum protein retention receptor 3	NM_134090	105785	gb:NM_134090.1 /DB_XREF=gi:19527315 /GEN=AI173274 /FEA=FLmRNA /CNT=45 /TID=Mm.29644.1 /TIER=FL+Stack /STK=22 /UG=Mm.29644 /LL=105785 /DEF=Mus musculus expressed sequence AI173274 (AI173274), mRNA. /PROD=expressed sequence AI173274 /FL=gb:BC011472.1 gb:BC024420.1 gb:NM_134090.1	8.99	0.09	7.98	0.17	-1.02	0.004438	100	100		9.08	0.1	8.96	0.22	-0.12	0.660778	100	100		8.27	0.17	8.49	0.14	0.23	0.357901	100	100
1426988_at	kelch domain containing 5	BB795533	232539	gb:BB795533 /DB_XREF=gi:16965152 /DB_XREF=BB795533 /CLONE=G431005H19 /FEA=mRNA /CNT=49 /TID=Mm.32497.1 /TIER=Stack /STK=29 /UG=Mm.32497 /UG_TITLE=Mus musculus, clone IMAGE:3709524, mRNA	7.12	0.05	7.74	0.07	0.62	0.0004	100	100		6.66	0.1	7.67	0.14	1.02	0.005621	66	100		6.97	0.16	7.4	0.12	0.43	0.109609	100	100
1444494_at	kelch repeat and BTB (POZ) domain containing 10	W09692	228003	gb:W09692 /DB_XREF=gi:1284036 /DB_XREF=ma48e04.r1 /CLONE=IMAGE:313950 /FEA=EST /CNT=4 /TID=Mm.216085.1 /TIER=ConsEnd /STK=2 /UG=Mm.216085 /UG_TITLE=ESTs	3.89	0.46	5.2	1.36	1.31	0.415654	60	75		3.78	0.5	5.32	0.95	1.54	0.246156	0	66		4.54	0.9	4.62	0.39	0.08	0.940792	66	66
1435465_at	kelch repeat and BTB (POZ) domain containing 11 /// similar to Protein KIAA0711	AW049906	632344 /// 74901	gb:AW049906 /DB_XREF=gi:5910435 /DB_XREF=UI-M-BH1-ami-b-10-0-UI.s1 /CLONE=UI-M-BH1-ami-b-10-0-UI /FEA=EST /CNT=29 /TID=Mm.46675.1 /TIER=Stack /STK=16 /UG=Mm.46675 /UG_TITLE=ESTs	9.95	0.16	10.26	0.21	0.31	0.288139	100	100		8	0.17	8.45	0.16	0.45	0.129485	100	100		7.36	0.04	8.57	0.82	1.21	0.275613	100	100
1425431_at	keratin associated protein 16-10 /// keratin associated protein 16-3 /// keratin associated protein 16-6	AF345293	170653 /// 170655 /// 71369	gb:AF345293.1 /DB_XREF=gi:14030404 /GEN=Krtap16.3 /FEA=FLmRNA /CNT=6 /TID=Mm.85562.1 /TIER=FL /STK=2 /UG=Mm.85562 /LL=170653 /DEF=Mus musculus keratin-associated protein 16.3 (Krtap16.3) mRNA, complete cds. /PROD=keratin-associated protein 16.3 /FL=gb:AF345293.1	3.22	0.21	3.56	0.4	0.34	0.48151	40	25		3.37	0.51	4.38	1.65	1.01	0.608509	33	33		3.84	0.27	3.1	0.44	-0.74	0.23706	100	33
1427549_s_at	keratin associated protein 16-10 /// keratin associated protein 16-3 /// keratin associated protein 16-6	AV294513	170653 /// 170655 /// 71369	gb:AV294513 /DB_XREF=gi:6326530 /DB_XREF=AV294513 /CLONE=5530601L06 /FEA=mRNA /CNT=5 /TID=Mm.206742.1 /TIER=ConsEnd /STK=0 /UG=Mm.206742 /LL=170655 /UG_GENE=Krtap16-6 /UG_TITLE=keratin associated protein 16-6	2.8	0.16	3.82	0.87	1.02	0.327369	40	75		3.5	1.07	4.93	2	1.43	0.572367	33	100		3.95	0.8	2.8	0.74	-1.15	0.352396	66	33
1425430_at	keratin associated protein 16-5	AF345295	77918	gb:AF345295.1 /DB_XREF=gi:14030408 /GEN=Krtap16.5 /FEA=FLmRNA /CNT=9 /TID=Mm.28425.1 /TIER=FL /STK=2 /UG=Mm.28425 /LL=77918 /DEF=Mus musculus keratin-associated protein 16.5 (Krtap16.5) mRNA, complete cds. /PROD=keratin-associated protein 16.5 /FL=gb:AF345295.1	4.18	0.07	4.37	0.17	0.2	0.349442	0	0		4.43	0.16	5.5	0.9	1.07	0.356409	0	33		4.28	0.37	4.51	0.03	0.23	0.597751	33	0
1452957_at	keratin associated protein 3-3	AK009410	66380	gb:AK009410.1 /DB_XREF=gi:12844188 /FEA=mRNA /CNT=40 /TID=Mm.30539.1 /TIER=Stack /STK=17 /UG=Mm.30539 /LL=66380 /UG_GENE=2310020D06Rik /UG_TITLE=RIKEN cDNA 2310020D06 gene /DEF=Mus musculus adult male tongue cDNA, RIKEN full-length enriched library, clone:2310020D06:homolog to BIIIB2 HIGH-SULFUR KERATIN, full insert sequence.	4	0.16	4.49	0.49	0.49	0.396151	20	25		4.05	0.11	5.22	1.42	1.17	0.498885	0	33		3.94	0.22	4.44	0.12	0.51	0.134562	0	33
1420751_at	keratin associated protein 6-1	NM_010672	16700	gb:NM_010672.1 /DB_XREF=gi:6754493 /GEN=Krtap6-1 /FEA=FLmRNA /CNT=5 /TID=Mm.6973.1 /TIER=FL /STK=3 /UG=Mm.6973 /LL=16700 /DEF=Mus musculus keratin associated protein 6-1 (Krtap6-1), mRNA. /PROD=keratin associated protein 6-1 /FL=gb:NM_010672.1 gb:D86421.1	3.73	0.08	4.12	0.38	0.39	0.393901	0	50		4.01	0.38	5.2	1.46	1.19	0.504715	0	33		3.55	0.42	3.58	0.3	0.03	0.956787	0	0
1451859_at	keratin associated protein 6-1	D86420	16700	gb:D86420.1 /DB_XREF=gi:1944394 /FEA=FLmRNA /CNT=8 /TID=Mm.6973.3 /TIER=FL /STK=1 /UG=Mm.6973 /LL=16700 /UG_GENE=Krtap6-1 /DEF=Mus musculus mRNA for glycine tyrosine-rich hair keratin protein, complete cds. /PROD=glycine tyrosine-rich hair keratin protein /FL=gb:D86420.1	5.09	0.08	5.22	0.27	0.12	0.6836	60	50		5.16	0.28	6.21	1.28	1.05	0.4999	0	100		5.23	0.26	5.22	0.11	-0.01	0.968347	66	66
1427211_at	keratin associated protein 8-1	AA727386	16703	gb:AA727386 /DB_XREF=gi:2745093 /DB_XREF=vu99e01.r1 /CLONE=IMAGE:1210296 /FEA=mRNA /CNT=28 /TID=Mm.13979.1 /TIER=Stack /STK=8 /UG=Mm.13979 /LL=16703 /UG_GENE=Krtap8-1 /UG_TITLE=keratin associated protein 8-1	5.26	0.05	6.78	0.84	1.52	0.166956	0	50		6.2	0.82	6.84	1.61	0.64	0.745599	33	33		6.65	0.58	6.14	0.72	-0.51	0.609831	33	33
1452166_a_at	keratin complex 1, acidic, gene 10	AK014360	16661	gb:AK014360.1 /DB_XREF=gi:12852156 /GEN=Krt1-10 /FEA=mRNA /CNT=157 /TID=Mm.22662.1 /TIER=Stack /STK=82 /UG=Mm.22662 /LL=16661 /UG_TITLE=keratin complex 1, acidic, gene 10 /DEF=Mus musculus 17 days embryo head cDNA, RIKEN full-length enriched library, clone:3300001N19:keratin complex 1, acidic, gene 10, full insert sequence.	9.48	0.72	9.65	0.96	0.16	0.896514	100	100		7.5	0.05	9.99	1.28	2.49	0.189907	100	100		11.51	0.4	9.48	0.93	-2.03	0.148466	100	100
1422454_at	keratin complex 1, acidic, gene 13	NM_010662	16663	gb:NM_010662.1 /DB_XREF=gi:6754479 /GEN=Krt1-13 /FEA=FLmRNA /CNT=127 /TID=Mm.4646.1 /TIER=FL+Stack /STK=98 /UG=Mm.4646 /LL=16663 /DEF=Mus musculus keratin complex 1, acidic, gene 13 (Krt1-13), mRNA. /PROD=keratin complex 1, acidic, gene 13 /FL=gb:NM_010662.1	8.05	0.81	8.7	1.52	0.65	0.722941	60	50		6.53	0.13	8.48	0.76	1.95	0.119145	0	33		9.36	0.3	8.31	0.83	-1.05	0.332773	100	33
1423935_x_at	keratin complex 1, acidic, gene 14	BC011074	16664	gb:BC011074.1 /DB_XREF=gi:15029716 /FEA=FLmRNA /CNT=173 /TID=Mm.6974.1 /TIER=FL+Stack /STK=76 /UG=Mm.6974 /LL=16664 /UG_GENE=Krt1-14 /DEF=Mus musculus, Similar to keratin 14 (epidermolysis bullosa simplex, Dowling-Meara, Koebner), clone MGC:18920 IMAGE:3497492, mRNA, complete cds. /PROD=Similar to keratin 14 (epidermolysis bullosasimplex, Dowling-Meara, Koebner) /FL=gb:BC003325.1 gb:BC011074.1	9.46	0.56	9.82	0.98	0.36	0.759751	100	75		8.15	0.12	9.81	0.49	1.66	0.068586	0	100		11	0.36	9.65	0.91	-1.34	0.276331	100	100
1460347_at	keratin complex 1, acidic, gene 14	BC011074	16664	gb:BC011074.1 /DB_XREF=gi:15029716 /FEA=FLmRNA /CNT=173 /TID=Mm.6974.1 /TIER=FL+Stack /STK=76 /UG=Mm.6974 /LL=16664 /UG_GENE=Krt1-14 /DEF=Mus musculus, Similar to keratin 14 (epidermolysis bullosa simplex, Dowling-Meara, Koebner), clone MGC:18920 IMAGE:3497492, mRNA, complete cds. /PROD=Similar to keratin 14 (epidermolysis bullosasimplex, Dowling-Meara, Koebner) /FL=gb:BC003325.1 gb:BC011074.1	7.9	0.58	8.27	1.05	0.37	0.769522	60	75		6.64	0.07	8.27	0.55	1.63	0.093914	0	100		9.64	0.45	7.98	0.93	-1.67	0.209796	100	66
1422667_at	keratin complex 1, acidic, gene 15	NM_008469	16665	gb:NM_008469.1 /DB_XREF=gi:6680601 /GEN=Krt1-15 /FEA=FLmRNA /CNT=52 /TID=Mm.38498.1 /TIER=FL+Stack /STK=20 /UG=Mm.38498 /LL=16665 /DEF=Mus musculus keratin complex 1, acidic, gene 15 (Krt1-15), mRNA. /PROD=keratin complex 1, acidic, gene 15 /FL=gb:NM_008469.1	6.96	0.48	7.68	1.05	0.73	0.563052	40	50		6.07	0.08	7.52	0.48	1.45	0.091022	0	66		7.61	0.19	6.84	0.38	-0.77	0.171189	66	33
1418213_at	keratin complex 1, acidic, gene 23	NM_033373	94179	gb:NM_033373.1 /DB_XREF=gi:15431280 /GEN=Haik1-pending /FEA=FLmRNA /CNT=56 /TID=Mm.20127.1 /TIER=FL+Stack /STK=28 /UG=Mm.20127 /LL=94179 /DEF=Mus musculus type I intermediate filament cytokeratin (Haik1-pending), mRNA. /PROD=type I intermediate filament cytokeratin /FL=gb:AF102849.1 gb:BC019972.1 gb:NM_033373.1	6.67	0.08	7.03	0.21	0.36	0.190971	20	100		7.46	0.11	7.18	0.07	-0.29	0.112867	100	100		9.64	0.86	8.02	0.72	-1.62	0.224652	100	100
1422481_at	keratin complex 2, basic, gene 1	NM_008473	16678	gb:NM_008473.1 /DB_XREF=gi:6678642 /GEN=Krt2-1 /FEA=FLmRNA /CNT=198 /TID=Mm.183137.1 /TIER=FL+Stack /STK=75 /UG=Mm.183137 /LL=16678 /DEF=Mus musculus keratin complex 2, basic, gene 1 (Krt2-1), mRNA. /PROD=keratin complex 2, basic, gene 1 /FL=gb:NM_008473.1 gb:M10937.1	8.39	0.95	8.83	1.47	0.45	0.807813	60	50		6.4	0.07	9.11	1.46	2.71	0.204988	33	66		10.39	0.56	8.76	1.19	-1.63	0.306832	100	100
1418735_at	keratin complex 2, basic, gene 4	NM_008475	16682	gb:NM_008475.1 /DB_XREF=gi:6678644 /GEN=Krt2-4 /FEA=FLmRNA /CNT=43 /TID=Mm.4689.1 /TIER=FL+Stack /STK=19 /UG=Mm.4689 /LL=16682 /DEF=Mus musculus keratin complex 2, basic, gene 4 (Krt2-4), mRNA. /PROD=keratin complex 2, basic, gene 4 /FL=gb:NM_008475.1	7.87	0.87	8.44	1.51	0.57	0.75633	60	50		5.82	0.04	7.79	0.89	1.97	0.155827	0	66		8.41	0.28	7.75	0.75	-0.66	0.482476	100	66
1438394_x_at	keratin complex 2, basic, gene 4	AV082644	16682	gb:AV082644 /DB_XREF=gi:5214092 /DB_XREF=AV082644 /CLONE=2300007G04 /FEA=EST /CNT=11 /TID=Mm.46425.1 /TIER=Stack /STK=11 /UG=Mm.46425 /UG_TITLE=ESTs	9.04	0.6	9.46	1.17	0.42	0.765176	80	50		7.33	0.09	8.56	0.62	1.23	0.18228	33	100		9.27	0.25	8.74	0.67	-0.53	0.522114	100	100
1424096_at	keratin complex 2, basic, gene 5	BC006780	110308	gb:BC006780.1 /DB_XREF=gi:13904995 /FEA=FLmRNA /CNT=127 /TID=Mm.22657.1 /TIER=FL+Stack /STK=54 /UG=Mm.22657 /LL=110308 /UG_GENE=Krt2-5 /DEF=Mus musculus, clone MGC:8116 IMAGE:3589013, mRNA, complete cds. /PROD=Unknown (protein for MGC:8116) /FL=gb:BC006780.1	8.11	0.56	8.78	1.05	0.67	0.599678	80	75		6.99	0.09	8.57	0.53	1.58	0.092943	66	100		9.72	0.66	8.38	0.78	-1.34	0.259973	100	100
1422783_a_at	keratin complex 2, basic, gene 6a	NM_008476	16687	gb:NM_008476.1 /DB_XREF=gi:6678646 /GEN=Krt2-6a /FEA=FLmRNA /CNT=34 /TID=Mm.22629.1 /TIER=FL+Stack /STK=12 /UG=Mm.22629 /LL=16687 /DEF=Mus musculus keratin complex 2, basic, gene 6a (Krt2-6a), mRNA. /PROD=keratin complex 2, gene 6a /FL=gb:NM_008476.1	8.16	0.58	8.5	1.09	0.34	0.794573	80	75		6.79	0.05	8.15	0.5	1.36	0.111125	33	100		9.49	0.46	8.21	0.83	-1.28	0.264794	100	100
1422784_at	keratin complex 2, basic, gene 6a	NM_008476	16687	gb:NM_008476.1 /DB_XREF=gi:6678646 /GEN=Krt2-6a /FEA=FLmRNA /CNT=34 /TID=Mm.22629.1 /TIER=FL+Stack /STK=12 /UG=Mm.22629 /LL=16687 /DEF=Mus musculus keratin complex 2, basic, gene 6a (Krt2-6a), mRNA. /PROD=keratin complex 2, gene 6a /FL=gb:NM_008476.1	7.89	1.06	8.28	1.64	0.39	0.850243	100	75		5.67	0.05	8.42	0.82	2.76	0.077982	66	100		10.09	0.5	8.51	1.04	-1.58	0.267789	100	100
1427700_x_at	keratin complex 2, basic, gene 6a	K02108	16687	gb:K02108.1 /DB_XREF=gi:198634 /GEN=KER2 /FEA=mRNA /CNT=1 /TID=Mm.22629.2 /TIER=ConsEnd /STK=0 /UG=Mm.22629 /LL=16687 /DEF=Mouse keratin (epidermal) intermediate filament subunit II, mRNA. /PROD=epidermal keratin subunit II	7.33	1	7.86	1.61	0.54	0.788137	60	50		5.09	0.17	8.29	0.58	3.2	0.024006	0	66		9.66	0.62	7.69	1.14	-1.97	0.224612	100	100
1422588_at	keratin complex 2, basic, gene 6b	NM_010669	16688	gb:NM_010669.1 /DB_XREF=gi:6754487 /GEN=Krt2-6b /FEA=FLmRNA /CNT=36 /TID=Mm.196352.1 /TIER=FL+Stack /STK=31 /UG=Mm.196352 /LL=16688 /DEF=Mus musculus keratin complex 2, basic, gene 6b (Krt2-6b), mRNA. /PROD=keratin complex 2, basic, gene 6b /FL=gb:NM_010669.1	7.86	1.18	7.96	1.64	0.1	0.96057	60	50		6.34	0.12	8.58	1.22	2.23	0.207012	66	100		10.03	0.09	8.77	1.01	-1.26	0.338008	100	100
1423952_a_at	keratin complex 2, basic, gene 7	BC010337	110310	gb:BC010337.1 /DB_XREF=gi:16507854 /FEA=FLmRNA /CNT=85 /TID=Mm.30142.2 /TIER=FL+Stack /STK=73 /UG=Mm.30142 /LL=110961 /UG_GENE=D15Wsu77e /DEF=Mus musculus, Similar to DNA segment, Chr 15, Wayne State University 77, expressed, clone MGC:11625 IMAGE:3157030, mRNA, complete cds. /PROD=Similar to DNA segment, Chr 15, Wayne StateUniversity 77, expressed /FL=gb:BC010337.1	10.4	0.08	10.02	0.2	-0.37	0.160057	100	100		9.95	0.04	9.61	0.21	-0.34	0.245943	100	100		11.69	0.21	10.26	0.15	-1.42	0.007245	100	100
1434227_at	keratinocyte differentiation associated protein	AV007306	64661	gb:AV007306 /DB_XREF=gi:16356089 /DB_XREF=AV007306 /CLONE=1110003O09 /FEA=EST /CNT=48 /TID=Mm.43751.1 /TIER=Stack /STK=38 /UG=Mm.43751 /LL=64661 /UG_GENE=Krtdap /UG_TITLE=keratinocyte differentiation associated protein	7.72	1.13	8.05	1.62	0.33	0.871476	60	50		5.33	0.05	8.61	1.49	3.28	0.158384	0	66		8.92	0.94	8.17	1.07	-0.75	0.627654	100	100
1422065_at	killer cell lectin-like receptor subfamily B member 1D	AF342896	80782	gb:AF324826.1 /DB_XREF=gi:17225328 /GEN=Ly55d /FEA=FLmRNA /CNT=8 /TID=Mm.160364.1 /TIER=FL /STK=1 /UG=Mm.160364 /LL=80782 /DEF=Mus musculus NKRP1F (Ly55d) mRNA, complete cds. /PROD=NKRP1F /FL=gb:AF338322.1 gb:NM_030599.1 gb:AF324826.1 gb:AF342896.1 gb:AF338321.1	1.94	0.55	3.2	0.17	1.26	0.084397	0	0		2.56	0.19	2.84	0.26	0.28	0.433245	0	33		2.14	0.77	2.92	0.37	0.78	0.429318	0	0
1450551_x_at	killer cell lectin-like receptor, subfamily A, member 15	AY003920	27423	gb:AY003920.1 /DB_XREF=gi:9230809 /FEA=FLmRNA /CNT=3 /TID=Mm.103657.1 /TIER=FL /STK=1 /UG=Mm.103657 /LL=27423 /UG_GENE=Klra15 /DEF=Mus musculus lectin-related NK cell receptor Ly49 mRNA, complete cds. /PROD=lectin-related NK cell receptor Ly49 /FL=gb:NM_013793.2 gb:AY003920.1 gb:AF146571.2	2.95	0.14	2.97	0.07	0.02	0.884687	20	0		2.47	0.44	2.1	0.21	-0.37	0.509518	0	0		1.91	0.39	3.11	0.16	1.2	0.074296	0	33
1425888_at	killer cell lectin-like receptor, subfamily A, member 17	AB033769	170733	gb:AB033769.1 /DB_XREF=gi:7657990 /GEN=Ly-49Q /FEA=FLmRNA /CNT=3 /TID=Mm.155514.1 /TIER=FL /STK=1 /UG=Mm.155514 /LL=170733 /DEF=Mus musculus Ly-49Q mRNA for NK receptor Ly-49Q, complete cds. /PROD=NK receptor Ly-49Q /FL=gb:AB033769.1	4.67	0.07	4.84	0.31	0.16	0.636164	20	50		4.81	0.12	6.03	0.1	1.22	0.00173	66	100		4.37	0.19	4.86	0.57	0.49	0.485123	0	66
1427635_at	kinesin family member 5C	AU067277	16574	gb:AU067277 /DB_XREF=gi:4968014 /DB_XREF=AU067277 /CLONE=MNCb-3201 /FEA=mRNA /CNT=2 /TID=Mm.41576.2 /TIER=ConsEnd /STK=0 /UG=Mm.41576 /LL=16574 /UG_GENE=Kif5c /UG_TITLE=kinesin family member 5C	2.26	0.2	1.98	0.42	-0.27	0.588993	0	0		1.77	0.65	3.01	0.36	1.24	0.189545	0	0		2.68	0.19	2.7	0.83	0.02	0.983356	0	0
1458389_at	Kruppel-like factor 7 (ubiquitous)	BB211886	93691	gb:BB211886 /DB_XREF=gi:16352726 /DB_XREF=BB211886 /CLONE=A430107H08 /FEA=EST /CNT=8 /TID=Mm.166859.1 /TIER=ConsEnd /STK=2 /UG=Mm.166859 /UG_TITLE=ESTs	6.18	0.09	5.48	0.06	-0.7	0.000467	100	50		5.67	0.04	5.43	0.08	-0.24	0.083298	66	33		6.79	0.22	5.43	0.26	-1.36	0.017416	100	33
1421279_at	laminin, gamma 2	NM_008485	16782	gb:NM_008485.2 /DB_XREF=gi:19115955 /GEN=Lamc2 /FEA=FLmRNA /CNT=21 /TID=Mm.4717.1 /TIER=FL /STK=2 /UG=Mm.4717 /LL=16782 /DEF=Mus musculus laminin, gamma 2 (Lamc2), mRNA. /PROD=laminin, gamma 2 /FL=gb:U43327.2 gb:NM_008485.2	10.07	0.06	9.58	0.25	-0.49	0.146374	0	0		10.5	0.13	9.38	0.17	-1.12	0.007419	0	0		11.04	0.21	10.26	0.35	-0.78	0.143117	0	0
1437268_at	LanC lantibiotic synthetase component C-like 3 (bacterial)	BB811311	236285	gb:BB811311 /DB_XREF=gi:16983940 /DB_XREF=BB811311 /CLONE=G730009J17 /FEA=EST /CNT=25 /TID=Mm.132357.1 /TIER=Stack /STK=21 /UG=Mm.132357 /UG_TITLE=ESTs	5.14	0.14	4.98	0.16	-0.16	0.469401	100	50		4.1	0.13	4.55	0.14	0.45	0.073812	0	66		5.3	0.36	3.97	0.19	-1.33	0.046398	66	33
1434111_at	latrophilin 2	BG966339	99633	gb:AW553551 /DB_XREF=gi:7198974 /DB_XREF=L0228F08-3 /CLONE=L0228F08 /FEA=EST /CNT=101 /TID=Mm.30658.1 /TIER=Stack /STK=42 /UG=Mm.30658 /LL=99633 /UG_GENE=AI450192 /UG_TITLE=expressed sequence AI450192	9.05	0.06	9.21	0.26	0.16	0.583297	100	100		7.99	0.08	8.09	0.16	0.1	0.622225	100	100		9.83	0.18	8.8	0.07	-1.03	0.01638	100	100
1434112_at	latrophilin 2	BG966339	99633	gb:BG966339 /DB_XREF=gi:14353976 /DB_XREF=602832824F1 /CLONE=IMAGE:4987613 /FEA=EST /CNT=101 /TID=Mm.30658.1 /TIER=Stack /STK=9 /UG=Mm.30658 /LL=99633 /UG_GENE=AI450192 /UG_TITLE=expressed sequence AI450192	9.17	0.05	9.24	0.19	0.07	0.753685	100	100		8.34	0.08	8.31	0.15	-0.03	0.866438	100	100		10.06	0.12	8.72	0.1	-1.34	0.001302	100	100
1422071_at	lectin, galactose binding, soluble 6	AF026794	16857	gb:AF026794.1 /DB_XREF=gi:3335390 /GEN=Lgals6 /FEA=FLmRNA /CNT=8 /TID=Mm.210336.1 /TIER=FL /STK=1 /UG=Mm.210336 /LL=16857 /DEF=Mus musculus galectin-6 (Lgals6) mRNA, complete cds. /PROD=galectin-6 /FL=gb:NM_010707.1 gb:AF026794.1	8.01	0.11	11.62	1.11	3.61	0.046626	80	100		8.12	0.18	7.81	0.14	-0.3	0.258975	66	66		7.78	0.12	9.83	1.55	2.05	0.317645	66	66
1422308_a_at	lectin, galactose binding, soluble 7	AF038562	16858	gb:AF038562.1 /DB_XREF=gi:2708653 /FEA=FLmRNA /CNT=2 /TID=Mm.20973.1 /TIER=FL /STK=1 /UG=Mm.20973 /LL=16858 /UG_GENE=Lgals7 /DEF=Mus musculus galectin-7 mRNA, complete cds. /PROD=galectin-7 /FL=gb:NM_008496.1 gb:AF038562.1	7.92	0.55	8.72	0.98	0.8	0.510242	60	75		7.12	0.05	8.38	0.69	1.26	0.206412	0	100		9.36	0.19	8.19	0.67	-1.17	0.220175	100	66
1417079_s_at	lectin, galactose-binding, soluble 2	NM_025622	107753	gb:NM_025622.1 /DB_XREF=gi:13385081 /GEN=2200008F12Rik /FEA=FLmRNA /CNT=69 /TID=Mm.26934.1 /TIER=FL+Stack /STK=58 /UG=Mm.26934 /LL=66535 /DEF=Mus musculus RIKEN cDNA 2200008F12 gene (2200008F12Rik), mRNA. /PROD=RIKEN cDNA 2200008F12 /FL=gb:NM_025622.1	6.55	0.05	5.82	0.06	-0.74	0.000112	100	75		7.56	0.29	6.05	0.06	-1.51	0.029876	100	100		7.44	0.15	6	0.12	-1.43	0.001973	100	100
1444037_at	lectin, mannose-binding, 1	BE981934	70361	gb:BE981934 /DB_XREF=gi:10651565 /DB_XREF=UI-M-CG0p-bde-h-12-0-UI.s1 /CLONE=UI-M-CG0p-bde-h-12-0-UI /FEA=EST /CNT=6 /TID=Mm.152817.1 /TIER=ConsEnd /STK=2 /UG=Mm.152817 /UG_TITLE=ESTs	6.47	0.09	5.17	0.34	-1.29	0.026672	80	50		6.95	0.14	6.19	0.12	-0.76	0.014766	100	66		6.22	0.09	5.28	0.41	-0.94	0.143373	100	33
1434915_s_at	leucine rich repeat containing 19	AI267139	100061	gb:AI267139 /DB_XREF=gi:3885297 /DB_XREF=uj11d05.x1 /CLONE=IMAGE:1907721 /FEA=EST /CNT=24 /TID=Mm.209589.1 /TIER=Stack /STK=23 /UG=Mm.209589 /LL=100061 /UG_GENE=AI314124 /UG_TITLE=expressed sequence AI314124	9.79	0.19	10.22	0.22	0.43	0.180561	100	100		10.01	0.24	9.76	0.18	-0.25	0.45851	100	100		9.14	0.43	10.59	0.08	1.45	0.07448	100	100
1444019_at	leucine rich repeat containing 19	BI101322	100061	gb:BI101322 /DB_XREF=gi:14552215 /DB_XREF=602887061F1 /CLONE=IMAGE:5042391 /FEA=EST /CNT=6 /TID=Mm.200286.1 /TIER=ConsEnd /STK=2 /UG=Mm.200286 /LL=100253 /UG_GENE=AL022954 /UG_TITLE=expressed sequence AL022954	9.91	0.21	10.23	0.29	0.32	0.41195	100	100		10.24	0.15	10.08	0.13	-0.15	0.475474	100	100		9.44	0.34	10.74	0.16	1.3	0.046146	100	100
1450988_at	leucine rich repeat containing G protein coupled receptor 5	BB751088	14160	gb:BB751088 /DB_XREF=gi:16155324 /DB_XREF=BB751088 /CLONE=G130203O08 /FEA=FLmRNA /CNT=38 /TID=Mm.42103.1 /TIER=Stack /STK=29 /UG=Mm.42103 /LL=14160 /UG_GENE=Gpr49 /UG_TITLE=G protein-coupled receptor 49 /FL=gb:NM_010195.1 gb:AF110818.1	7.08	0.06	6.75	0.09	-0.33	0.022511	100	100		6.46	0.18	6.49	0.2	0.04	0.902789	100	100		7.9	0.02	6.23	0.11	-1.68	0.003351	100	100
1455497_at	leukocyte receptor cluster (LRC) member 9	BB799608	243813	gb:BB799608 /DB_XREF=gi:16969231 /DB_XREF=BB799608 /CLONE=G630024G09 /FEA=EST /CNT=17 /TID=Mm.133564.1 /TIER=Stack /STK=12 /UG=Mm.133564 /UG_TITLE=ESTs	8.77	0.1	9.21	0.17	0.44	0.079265	100	100		8.79	0.18	8.89	0.17	0.1	0.708963	100	100		7.55	0.12	8.8	0.26	1.25	0.025944	100	100
1430803_at	lin-28 homolog B (C. elegans)	BB074761	380669	gb:BB074761 /DB_XREF=gi:8639821 /DB_XREF=BB074761 /CLONE=9330021P11 /FEA=mRNA /CNT=4 /TID=Mm.53701.1 /TIER=ConsEnd /STK=1 /UG=Mm.53701 /LL=69965 /UG_GENE=2810403D23Rik /UG_TITLE=RIKEN cDNA 2810403D23 gene	2.05	0.26	1.79	0.27	-0.26	0.515556	0	0		2.18	0.48	1.08	0.93	-1.1	0.372865	0	0		2.42	0.69	2.14	0.37	-0.28	0.740782	33	0
1421262_at	lipase, endothelial	BC020991	16891	gb:BC020991.1 /DB_XREF=gi:18088153 /FEA=FLmRNA /CNT=10 /TID=Mm.89954.1 /TIER=FL /STK=1 /UG=Mm.89954 /LL=16891 /UG_GENE=Lipg /DEF=Mus musculus, lipase, endothelial, clone MGC:13719 IMAGE:3981856, mRNA, complete cds. /PROD=lipase, endothelial /FL=gb:AF118768.1 gb:NM_010720.1 gb:BC020991.1	8.6	0.16	8.38	0.22	-0.21	0.463135	100	100		8.4	0.21	8.2	0.09	-0.19	0.459554	100	100		6.66	0.27	8.04	0.1	1.37	0.025334	100	100
1450188_s_at	lipase, endothelial	BC020991	16891	gb:BC020991.1 /DB_XREF=gi:18088153 /FEA=FLmRNA /CNT=10 /TID=Mm.89954.1 /TIER=FL /STK=1 /UG=Mm.89954 /LL=16891 /UG_GENE=Lipg /DEF=Mus musculus, lipase, endothelial, clone MGC:13719 IMAGE:3981856, mRNA, complete cds. /PROD=lipase, endothelial /FL=gb:AF118768.1 gb:NM_010720.1 gb:BC020991.1	7.91	0.15	7.77	0.15	-0.14	0.52159	100	100		7.78	0.18	7.67	0.11	-0.1	0.645996	100	100		6.16	0.17	7.45	0.15	1.3	0.005079	100	100
1427747_a_at	lipocalin 2	X14607	16819	gb:X14607.1 /DB_XREF=gi:49710 /FEA=mRNA /CNT=1 /TID=Mm.9537.1 /TIER=ConsEnd /STK=0 /UG=Mm.9537 /LL=16819 /UG_GENE=Lcn2 /UG_TITLE=lipocalin 2 /DEF=Mouse SV-40 induced 24p3 mRNA.	7.27	0.02	6.99	0.2	-0.28	0.270909	60	100		10.05	0.37	8.9	0.21	-1.15	0.069897	100	100		8.94	0.48	8.56	0.28	-0.39	0.535081	100	100
1434129_s_at	lipoma HMGIC fusion partner-like 2	BG917242	218454	gb:BG917242 /DB_XREF=gi:14297718 /DB_XREF=602816518F1 /CLONE=IMAGE:4945493 /FEA=EST /CNT=130 /TID=Mm.205393.1 /TIER=Stack /STK=41 /UG=Mm.205393 /LL=105165 /UG_GENE=AI447312 /UG_TITLE=expressed sequence AI447312	10.3	0.18	10.38	0.25	0.08	0.797635	100	100		10.14	0.23	9.63	0.18	-0.51	0.161211	100	100		7.3	0.47	8.98	0.52	1.68	0.073639	100	100
1434130_at	lipoma HMGIC fusion partner-like 2	BG917242	218454	gb:BB822357 /DB_XREF=gi:16994986 /DB_XREF=BB822357 /CLONE=G830018G03 /FEA=EST /CNT=130 /TID=Mm.205393.1 /TIER=Stack /STK=35 /UG=Mm.205393 /LL=105165 /UG_GENE=AI447312 /UG_TITLE=expressed sequence AI447312	9.16	0.19	9.42	0.13	0.26	0.302871	100	100		9.49	0.14	8.9	0.18	-0.6	0.063874	100	100		6.89	0.36	8.17	0.49	1.28	0.109049	33	100
1436200_at	LON peptidase N-terminal domain and ring finger 3	BE956940	74365	gb:BE956940 /DB_XREF=gi:10601988 /DB_XREF=UI-M-BG2-bbq-a-07-0-UI.s1 /CLONE=UI-M-BG2-bbq-a-07-0-UI /FEA=EST /CNT=15 /TID=Mm.30731.1 /TIER=Stack /STK=10 /UG=Mm.30731 /LL=102994 /UG_GENE=AU023707 /UG_TITLE=expressed sequence AU023707	7.8	0.07	8.31	0.11	0.51	0.01188	100	100		8.02	0.17	7.79	0.24	-0.23	0.497269	100	100		9.21	0.17	8.15	0.15	-1.07	0.009508	100	100
1457449_at	Longevity assurance homolog 6 (S. cerevisiae)	AW550676	241447	gb:AW550676 /DB_XREF=gi:7196104 /DB_XREF=L0067F09-3 /CLONE=L0067F09 /FEA=EST /CNT=5 /TID=Mm.102931.1 /TIER=ConsEnd /STK=4 /UG=Mm.102931 /UG_TITLE=ESTs	5.01	0.08	6.7	0.14	1.69	0.000157	80	100		4.66	0.13	5.97	0.05	1.32	0.004489	0	100		4.96	0.13	6.31	0.25	1.35	0.016428	66	100
1448745_s_at	loricrin	NM_008508	16939	gb:NM_008508.1 /DB_XREF=gi:6678707 /GEN=Lor /FEA=FLmRNA /CNT=58 /TID=Mm.1121.1 /TIER=FL+Stack /STK=43 /UG=Mm.1121 /LL=16939 /DEF=Mus musculus loricrin (Lor), mRNA. /PROD=loricrin /FL=gb:BC026781.1 gb:M34398.1 gb:NM_008508.1	6.41	0.4	7.21	1.08	0.8	0.524787	60	50		5.7	0.02	7.58	1.26	1.88	0.272674	0	66		7.44	1.09	6.46	0.59	-0.98	0.485336	66	66
1438666_at	low density lipoprotein receptor class A domain containing 3	BB534423	241576	gb:BB534423 /DB_XREF=gi:16446392 /DB_XREF=BB534423 /CLONE=E030036L24 /FEA=EST /CNT=74 /TID=Mm.35116.1 /TIER=Stack /STK=9 /UG=Mm.35116 /UG_TITLE=ESTs, Weakly similar to S25111 alpha-2-macroglobulin receptor precursor - mouse (M.musculus)	10	0.12	9.71	0.33	-0.29	0.453924	100	100		8.11	0.04	7.62	0.08	-0.48	0.01171	100	100		9.64	0.07	8.37	0.07	-1.27	0.000231	100	100
1423607_at	lumican	AK014312	17022	gb:AK014312.1 /DB_XREF=gi:12852076 /GEN=Lum /FEA=FLmRNA /CNT=266 /TID=Mm.18888.1 /TIER=Stack /STK=8 /UG=Mm.18888 /LL=17022 /UG_TITLE=lumican /DEF=Mus musculus 14, 17 days embryo head cDNA, RIKEN full-length enriched library, clone:3200002P20:lumican, full insert sequence. /FL=gb:BC005550.1 gb:NM_008524.1	10.84	0.25	10.53	0.24	-0.31	0.40241	100	100		9.6	0.42	10.64	0.15	1.03	0.120935	100	100		8.14	0.63	8.5	0.74	0.36	0.73226	100	100
1416930_at	lymphocyte antigen 6 complex, locus D	NM_010742	17068	gb:NM_010742.1 /DB_XREF=gi:6754583 /GEN=Ly6d /FEA=FLmRNA /CNT=93 /TID=Mm.878.1 /TIER=FL+Stack /STK=63 /UG=Mm.878 /LL=17068 /DEF=Mus musculus lymphocyte antigen 6 complex, locus D (Ly6d), mRNA. /PROD=lymphocyte antigen 6 complex, locus D /FL=gb:NM_010742.1 gb:BC025135.1	8.42	0.43	9.34	0.46	0.91	0.192295	100	100		8.22	0.34	9.22	0.29	1	0.091417	100	100		10.67	0.58	9.17	0.36	-1.5	0.105503	100	100
1422749_at	lymphocyte antigen 6 complex, locus G6C	NM_023463	68468	gb:NM_023463.1 /DB_XREF=gi:12963684 /GEN=Ly6g6c-pending /FEA=FLmRNA /CNT=28 /TID=Mm.215096.1 /TIER=FL+Stack /STK=15 /UG=Mm.215096 /LL=68468 /DEF=Mus musculus lymphocyte antigen 6 complex, locus G6C (Ly6g6c-pending), mRNA. /PROD=G6C protein /FL=gb:NM_023463.1	6.8	0.3	7.53	0.36	0.73	0.168091	100	100		6.49	0.16	6.69	0.32	0.2	0.615859	100	100		7.85	0.46	6.75	0.22	-1.1	0.122369	100	100
1423140_at	lysosomal acid lipase 1	AI596237	16889	gb:AI596237 /DB_XREF=gi:4605285 /DB_XREF=uk23g09.x1 /CLONE=IMAGE:1969888 /FEA=FLmRNA /CNT=218 /TID=Mm.181935.1 /TIER=Stack /STK=40 /UG=Mm.181935 /LL=16889 /UG_GENE=Lip1 /UG_TITLE=lysosomal acid lipase 1 /FL=gb:NM_021460.1	5.6	0.08	6.01	0.49	0.42	0.461307	100	100		5.56	0.07	6.81	0.34	1.25	0.060114	66	100		5.52	0.02	5.3	0.13	-0.21	0.239546	66	0
1423141_at	Lysosomal acid lipase 1	AI596237	16889	gb:BE917408 /DB_XREF=gi:10419000 /DB_XREF=601664304F1 /CLONE=IMAGE:3964441 /FEA=FLmRNA /CNT=218 /TID=Mm.181935.1 /TIER=Stack /STK=31 /UG=Mm.181935 /LL=16889 /UG_GENE=Lip1 /UG_TITLE=lysosomal acid lipase 1 /FL=gb:NM_021460.1	8.25	0.05	7.64	0.32	-0.61	0.148802	100	100		7.93	0.12	6.67	0.12	-1.26	0.001573	100	100		6.89	0.1	6.57	0.52	-0.32	0.597771	100	100
1438676_at	macrophage activation 2 like /// similar to macrophage activation 2 like /// similar to macrophage activation 2 like	BM241485	100702 /// 626578 /// 673101	gb:BM241485 /DB_XREF=gi:17876755 /DB_XREF=K0617E08-3 /CLONE=K0617E08 /FEA=EST /CNT=70 /TID=Mm.5057.2 /TIER=Stack /STK=9 /UG=Mm.5057 /LL=17472 /UG_GENE=Mpa2 /UG_TITLE=macrophage activation 2	5.83	0.13	6.5	0.26	0.67	0.077796	100	100		8.42	0.36	10.33	0.31	1.91	0.016382	100	100		9.41	0.19	7.93	0.26	-1.48	0.013106	100	100
1447927_at	macrophage activation 2 like /// similar to macrophage activation 2 like /// similar to macrophage activation 2 like	BG092512	100702 /// 626578 /// 673101	gb:BG092512 /DB_XREF=gi:12575075 /DB_XREF=mac12d03.x1 /CLONE=IMAGE:3999413 /FEA=EST /CNT=23 /TID=Mm.200270.1 /TIER=ConsEnd /STK=1 /UG=Mm.200270 /LL=100702 /UG_GENE=AI595338 /UG_TITLE=expressed sequence AI595338	6.63	0.1	7.15	0.26	0.52	0.133751	100	100		9.03	0.3	10.85	0.37	1.82	0.020396	100	100		9.74	0.18	8.48	0.23	-1.27	0.014328	100	100
1427076_at	macrophage expressed gene 1 /// similar to macrophage expressed gene 1	L20315	17476 /// 671359	gb:L20315.1 /DB_XREF=gi:431419 /FEA=mRNA /CNT=92 /TID=Mm.3999.1 /TIER=Stack /STK=19 /UG=Mm.3999 /LL=17476 /UG_GENE=Mpeg1 /DEF=Mus musculus MPS1 gene and mRNA, 3end. /PROD=MPS1 protein	9.07	0.24	7.95	0.22	-1.12	0.010982	100	100		8.77	0.29	8.9	0.22	0.14	0.728786	100	100		7.3	0.02	7.75	0.32	0.45	0.294018	100	100
1438467_at	macrophage galactose N-acetyl-galactosamine specific lectin 2	AW494220	216864	gb:AW494220 /DB_XREF=gi:7064501 /DB_XREF=UI-M-BH3-auk-a-04-0-UI.s1 /CLONE=UI-M-BH3-auk-a-04-0-UI /FEA=EST /CNT=17 /TID=Mm.7574.2 /TIER=Stack /STK=10 /UG=Mm.7574 /LL=17312 /UG_GENE=Mgl /UG_TITLE=macrophage galactose N-acetyl-galactosamine specific lectin	6.24	0.17	5.98	0.17	-0.26	0.316882	80	50		5.64	0.13	7.09	0.05	1.45	0.003721	33	100		5.29	0.26	5.78	0.14	0.48	0.203562	33	0
1425359_at	mal, T-cell differentiation protein-like	BC012256	228576	gb:BC012256.1 /DB_XREF=gi:15126654 /FEA=FLmRNA /CNT=15 /TID=Mm.133036.1 /TIER=FL /STK=2 /UG=Mm.133036 /DEF=Mus musculus, Similar to BENE protein, clone MGC:19097 IMAGE:4205488, mRNA, complete cds. /PROD=Similar to BENE protein /FL=gb:BC012256.1	8.97	0.09	9.02	0.09	0.05	0.670084	100	100		9.66	0.04	9.36	0.1	-0.3	0.084581	100	100		8.28	0.12	9.3	0.1	1.02	0.003261	100	100
1435621_at	male sterility domain containing 1	BQ175346	330450	gb:BQ175346 /DB_XREF=gi:20350838 /DB_XREF=UI-M-DJ2-bwc-h-11-0-UI.s1 /CLONE=UI-M-DJ2-bwc-h-11-0-UI /FEA=EST /CNT=15 /TID=Mm.44957.1 /TIER=Stack /STK=15 /UG=Mm.44957 /LL=101316 /UG_GENE=AW048109 /UG_TITLE=expressed sequence AW048109	4.11	0.19	5.19	0.36	1.08	0.047334	20	75		4.11	0.19	5.17	0.52	1.06	0.168353	66	100		4.41	0.23	4.54	0.45	0.12	0.821447	33	33
1426573_at	malic enzyme 2, NAD(+)-dependent, mitochondrial	BM235734	107029	gb:BM235734 /DB_XREF=gi:17871004 /DB_XREF=K0423H12-3 /CLONE=K0423H12 /FEA=FLmRNA /CNT=111 /TID=Mm.36817.1 /TIER=Stack /STK=13 /UG=Mm.36817 /UG_TITLE=Mus musculus, clone MGC:6377 IMAGE:3499365, mRNA, complete cds /FL=gb:BC004709.1	7.66	0.13	10.21	0.1	2.55	1e-06	100	100		7.87	0.21	10.19	0.04	2.32	0.006534	100	100		7.09	0.18	10.17	0.14	3.08	0.000223	100	100
1416632_at	malic enzyme, supernatant /// similar to NADP-dependent malic enzyme (NADP-ME) (Malic enzyme 1) /// similar to NADP-dependent malic enzyme (NADP-ME) (Malic enzyme 1)	BC011081	17436 /// 624892 /// 677317	gb:NM_008615.1 /DB_XREF=gi:6678911 /GEN=Mod1 /FEA=FLmRNA /CNT=300 /TID=Mm.148155.1 /TIER=FL+Stack /STK=77 /UG=Mm.148155 /LL=17436 /DEF=Mus musculus malic enzyme, supernatant (Mod1), mRNA. /PROD=malic enzyme, supernatant /FL=gb:J02652.1 gb:BC011081.1 gb:NM_008615.1 gb:M26756.1 gb:BC003287.1	8.23	0.29	9.09	0.45	0.86	0.163212	80	75		7.2	0.05	8.33	0.3	1.13	0.061972	0	100		7.61	0.15	8.13	0.36	0.52	0.28477	0	66
1425502_x_at	Mammary gland RCB-0526 Jyg-MC(A) cDNA, RIKEN full-length enriched library, clone:G830022P11 product:unclassifiable, full insert sequence	BC003207		gb:BI079507 /DB_XREF=gi:14497837 /DB_XREF=602876317F1 /CLONE=IMAGE:5008012 /FEA=FLmRNA /CNT=102 /TID=Mm.1232.2 /TIER=ConsEnd /STK=0 /UG=Mm.1232 /UG_TITLE=Mus musculus, clone MGC:8060 IMAGE:3587523, mRNA, complete cds /FL=gb:BC003207.1	4.56	0.09	4.76	0.19	0.2	0.398989	0	0		5.81	0.22	5.6	0.15	-0.21	0.477554	0	0		4.63	0.04	5.93	0.29	1.3	0.042804	0	0
1425583_at	Mammary gland RCB-0526 Jyg-MC(A) cDNA, RIKEN full-length enriched library, clone:G830022P11 product:unclassifiable, full insert sequence	BC010605		gb:BC010605.1 /DB_XREF=gi:14714898 /FEA=FLmRNA /CNT=15 /TID=Mm.1232.3 /TIER=FL /STK=1 /UG=Mm.1232 /DEF=Mus musculus, clone MGC:6728 IMAGE:3588654, mRNA, complete cds. /PROD=Unknown (protein for MGC:6728) /FL=gb:BC010605.1	6.06	0.03	6.33	0.16	0.27	0.20168	20	75		6.29	0.01	6.16	0.12	-0.13	0.402447	0	66		6.21	0.02	7.29	0.18	1.08	0.025284	33	66
1450430_at	mannose receptor, C type 1	NM_008625	17533	gb:NM_008625.1 /DB_XREF=gi:6678931 /GEN=Mrc1 /FEA=FLmRNA /CNT=33 /TID=Mm.2019.1 /TIER=FL /STK=1 /UG=Mm.2019 /LL=17533 /DEF=Mus musculus mannose receptor, C type 1 (Mrc1), mRNA. /PROD=mannose receptor, C type 1 /FL=gb:NM_008625.1	8.9	0.23	7.59	0.31	-1.32	0.015521	100	100		8.28	0.39	8.72	0.13	0.44	0.379318	100	100		8.13	0.3	7.79	0.21	-0.34	0.413067	100	100
1421178_at	mannosyl (alpha-1,3-)-glycoprotein beta-1,4-N-acetylglucosaminyltransferase, isozyme C (putative)	NM_026243	67569	gb:NM_026243.1 /DB_XREF=gi:13385747 /GEN=9130411I17Rik /FEA=FLmRNA /CNT=19 /TID=Mm.25252.1 /TIER=FL /STK=2 /UG=Mm.25252 /LL=67569 /DEF=Mus musculus RIKEN cDNA 9130411I17 gene (9130411I17Rik), mRNA. /PROD=RIKEN cDNA 9130411I17 /FL=gb:NM_026243.1	9.58	0.35	9.63	0.86	0.05	0.960984	100	100		11.03	0.47	11.19	0.2	0.16	0.768946	100	100		8.82	0.62	11.12	0.19	2.3	0.05465	100	100
1423284_at	MANSC domain containing 1	AK002644	67729	gb:AK002644.1 /DB_XREF=gi:12832780 /FEA=FLmRNA /CNT=66 /TID=Mm.57648.1 /TIER=Stack /STK=18 /UG=Mm.57648 /LL=67729 /UG_GENE=9130403P13Rik /UG_TITLE=RIKEN cDNA 9130403P13 gene /DEF=Mus musculus adult male kidney cDNA, RIKEN full-length enriched library, clone:0610017A09:homolog to CDNA FLJ10298 FIS, CLONE NT2RM1001115, WEAKLY SIMILAR TO ENDOCHITINASE 2 PRECURSOR (EC 3.2.1.14), full insert sequence.…	10.68	0.1	9.47	0.09	-1.2	5.6e-05	100	100		9.99	0.07	9.15	0.1	-0.85	0.003556	100	100		10.18	0.11	9.36	0.24	-0.82	0.060465	100	100
1422352_at	mast cell protease 1	NM_008570	17224	gb:NM_008570.1 /DB_XREF=gi:6678835 /GEN=Mcpt1 /FEA=FLmRNA /CNT=1 /TID=Mm.14135.1 /TIER=FL /STK=1 /UG=Mm.14135 /LL=17224 /DEF=Mus musculus mast cell protease 1 (Mcpt1), mRNA. /PROD=mast cell protease 1 /FL=gb:NM_008570.1	5.43	0.13	4.93	0.11	-0.49	0.020893	20	0		5.41	0.07	5.39	0.16	-0.02	0.898935	0	33		5.07	0.24	6.6	0.76	1.53	0.172846	33	100
1419442_at	matrilin 2	BC005429	17181	gb:BC005429.1 /DB_XREF=gi:13529370 /FEA=FLmRNA /CNT=174 /TID=Mm.3511.1 /TIER=FL+Stack /STK=9 /UG=Mm.3511 /LL=17181 /UG_GENE=Matn2 /DEF=Mus musculus, matrilin 2, clone MGC:5875 IMAGE:3492881, mRNA, complete cds. /PROD=matrilin 2 /FL=gb:BC005429.1 gb:U69262.1 gb:NM_016762.1	7.65	0.37	7.67	0.33	0.02	0.969486	100	100		6.71	0.39	7.82	0.1	1.11	0.095985	100	100		5.74	0.26	6.18	0.39	0.44	0.412036	100	66
1455978_a_at	matrilin 2	BB338441	17181	gb:BB338441 /DB_XREF=gi:9047204 /DB_XREF=BB338441 /CLONE=B930013H05 /FEA=EST /CNT=22 /TID=Mm.3511.2 /TIER=Stack /STK=22 /UG=Mm.3511 /LL=17181 /UG_GENE=Matn2 /UG_TITLE=matrilin 2	8.26	0.37	8.37	0.41	0.12	0.838039	100	100		7.04	0.53	8.39	0.09	1.35	0.120848	100	100		6.02	0.38	6.65	0.48	0.63	0.362284	100	100
1417256_at	matrix metallopeptidase 13	NM_008607	17386	gb:NM_008607.1 /DB_XREF=gi:6678895 /GEN=Mmp13 /FEA=FLmRNA /CNT=65 /TID=Mm.5022.1 /TIER=FL+Stack /STK=51 /UG=Mm.5022 /LL=17386 /DEF=Mus musculus matrix metalloproteinase 13 (Mmp13), mRNA. /PROD=matrix metalloproteinase 13 /FL=gb:NM_008607.1	5.52	0.22	4.6	0.55	-0.92	0.191246	80	75		5.22	0.22	6.97	0.35	1.76	0.018758	100	100		4.71	0.58	4.35	0.08	-0.36	0.598311	100	33
1416136_at	matrix metallopeptidase 2	NM_008610	17390	gb:NM_008610.1 /DB_XREF=gi:6678901 /GEN=Mmp2 /FEA=FLmRNA /CNT=233 /TID=Mm.29564.1 /TIER=FL+Stack /STK=122 /UG=Mm.29564 /LL=17390 /DEF=Mus musculus matrix metalloproteinase 2 (Mmp2), mRNA. /PROD=matrix metalloproteinase 2 /FL=gb:M84324.1 gb:NM_008610.1	9.44	0.31	8.13	0.35	-1.31	0.02783	100	100		8.23	0.36	8.58	0.14	0.35	0.435937	100	100		6.9	0.45	7.26	0.24	0.36	0.53652	100	100
1439364_a_at	matrix metallopeptidase 2	BF147716	17390	gb:BF147716 /DB_XREF=gi:11029111 /DB_XREF=us40b09.x1 /CLONE=IMAGE:3169529 /FEA=EST /CNT=8 /TID=Mm.29564.4 /TIER=Stack /STK=8 /UG=Mm.29564 /LL=17390 /UG_GENE=Mmp2 /UG_TITLE=matrix metalloproteinase 2	10.23	0.3	8.78	0.33	-1.45	0.015676	100	100		8.87	0.4	9.21	0.15	0.34	0.489483	100	100		7.26	0.6	7.67	0.38	0.41	0.595302	100	100
1449478_at	matrix metallopeptidase 7	NM_010810	17393	gb:NM_010810.1 /DB_XREF=gi:6754715 /GEN=Mmp7 /FEA=FLmRNA /CNT=14 /TID=Mm.4825.1 /TIER=FL+Stack /STK=10 /UG=Mm.4825 /LL=17393 /DEF=Mus musculus matrix metalloproteinase 7 (Mmp7), mRNA. /PROD=matrix metalloproteinase 7 /FL=gb:L36244.1 gb:NM_010810.1	6.25	0.05	6.18	0.09	-0.07	0.551184	0	0		6.98	0.03	6.46	0.13	-0.52	0.04735	100	0		10.23	0.39	8.13	0.72	-2.1	0.081881	100	100
1422002_at	MAX dimerization protein 1	L38926	17119	gb:L38926.1 /DB_XREF=gi:623437 /FEA=FLmRNA /CNT=15 /TID=Mm.1329.1 /TIER=FL /STK=1 /UG=Mm.1329 /LL=17119 /UG_GENE=Mad /DEF=Mus musculus Mad protein mRNA, complete cds. /PROD=Mad protein /FL=gb:L38926.1 gb:NM_010751.1 gb:U20614.1	8.76	0.17	8.96	0.31	0.2	0.602691	100	100		9.65	0.17	10.13	0.04	0.47	0.098163	100	100		7.95	0.31	9.03	0.49	1.08	0.150704	100	100
1434830_at	MAX dimerization protein 1	AV228517	17119	gb:BB036846 /DB_XREF=gi:15403715 /DB_XREF=BB036846 /CLONE=5930420M08 /FEA=EST /CNT=94 /TID=Mm.40991.1 /TIER=Stack /STK=24 /UG=Mm.40991 /LL=101330 /UG_GENE=AW122478 /UG_TITLE=expressed sequence AW122478	11.82	0.06	11.83	0.05	0.01	0.857957	100	100		11.46	0.28	11.8	0.02	0.33	0.355043	100	100		9.98	0.04	11.29	0.36	1.31	0.066993	100	100
1455104_at	MAX dimerization protein 1	AV228517	17119	gb:AV228517 /DB_XREF=gi:16385557 /DB_XREF=AV228517 /CLONE=4432416L22 /FEA=EST /CNT=94 /TID=Mm.40991.1 /TIER=Stack /STK=24 /UG=Mm.40991 /LL=101330 /UG_GENE=AW122478 /UG_TITLE=expressed sequence AW122478	11.34	0.04	11.44	0.05	0.1	0.172256	100	100		11.2	0.28	11.59	0.03	0.39	0.294193	100	100		9.75	0.17	11.02	0.35	1.26	0.052243	100	100
1433438_x_at	melanoma antigen	BB794642	17276	gb:BB794642 /DB_XREF=gi:16964261 /DB_XREF=BB794642 /CLONE=G431001E10 /FEA=EST /CNT=219 /TID=Mm.27979.2 /TIER=Stack /STK=215 /UG=Mm.27979 /LL=17276 /UG_GENE=Mela /UG_TITLE=melanoma antigen, 80 kDa	5.19	0.08	6.18	0.27	0.98	0.028767	20	25		5.76	0.05	7.45	1.28	1.68	0.318961	33	33		6.01	0.24	6.35	0.53	0.34	0.60805	0	0
1456182_x_at	melanoma antigen	BB795191	17276	gb:BB795191 /DB_XREF=gi:16964810 /DB_XREF=BB795191 /CLONE=G431003N05 /FEA=EST /CNT=14 /TID=Mm.27979.3 /TIER=Stack /STK=14 /UG=Mm.27979 /LL=17276 /UG_GENE=Mela /UG_TITLE=melanoma antigen, 80 kDa	4.64	0.13	5.8	0.33	1.16	0.030406	0	25		5.23	0.13	6.87	1.35	1.65	0.346966	0	33		5.31	0.17	6.07	0.46	0.76	0.235241	0	33
1419591_at	melanoma-derived leucine zipper, extra-nuclear factor	NM_031378	83492	gb:NM_031378.1 /DB_XREF=gi:13878198 /GEN=Mlze /FEA=FLmRNA /CNT=16 /TID=Mm.83284.1 /TIER=FL+Stack /STK=8 /UG=Mm.83284 /LL=83492 /DEF=Mus musculus melanoma-derived leucine zipper, extra-nuclear factor (Mlze), mRNA. /PROD=melanoma-derived leucine zipper, extra-nuclearfactor /FL=gb:NM_031378.1 gb:AB042406.1	11.98	0.08	12.3	0.09	0.32	0.038773	100	100		11.28	0.22	11.98	0.2	0.71	0.075764	100	100		10.96	0.4	12	0.22	1.04	0.10548	100	100
1423226_at	membrane-spanning 4-domains, subfamily A, member 1	BB236617	12482	gb:BE686578 /DB_XREF=gi:10074202 /DB_XREF=uw01b08.x1 /CLONE=IMAGE:3415383 /FEA=FLmRNA /CNT=141 /TID=Mm.4046.1 /TIER=Stack /STK=34 /UG=Mm.4046 /LL=12482 /UG_GENE=Ms4a2 /UG_TITLE=membrane-spanning 4-domains, subfamily A, member 2 /FL=gb:NM_007641.1 gb:M62541.1	7.79	0.5	8.43	0.53	0.64	0.40693	100	100		6.74	0.42	8.2	0.33	1.46	0.054704	100	100		6.98	0.22	6.84	1.09	-0.14	0.907541	100	66
1450912_at	membrane-spanning 4-domains, subfamily A, member 1	BB236617	12482	gb:BB236617 /DB_XREF=gi:15410429 /DB_XREF=BB236617 /CLONE=A630060F02 /FEA=FLmRNA /CNT=141 /TID=Mm.4046.1 /TIER=Stack /STK=25 /UG=Mm.4046 /LL=12482 /UG_GENE=Ms4a2 /UG_TITLE=membrane-spanning 4-domains, subfamily A, member 2 /FL=gb:NM_007641.1 gb:M62541.1	7.87	0.52	8.7	0.53	0.83	0.305202	100	100		6.89	0.37	8.42	0.3	1.53	0.035196	100	100		6.99	0.16	7	1.16	0.01	0.991997	100	66
1423467_at	membrane-spanning 4-domains, subfamily A, member 4B	BB199001	60361	gb:BB199001 /DB_XREF=gi:16271244 /DB_XREF=BB199001 /CLONE=A430010G10 /FEA=FLmRNA /CNT=42 /TID=Mm.33957.1 /TIER=Stack /STK=18 /UG=Mm.33957 /LL=60361 /UG_GENE=Ly116 /UG_TITLE=lymphocyte antigen 116 /FL=gb:AF237913.1 gb:NM_021718.1 gb:AF230640.1	3.89	0.04	6.01	0.46	2.12	0.01851	0	100		3.82	0.15	6.96	0.54	3.15	0.021429	0	100		3.76	0.17	6.76	0.42	3	0.01077	0	100
1442219_at	Membrane-spanning 4-domains, subfamily A, member 4B	BB218965	60361	gb:BB218965 /DB_XREF=gi:16353356 /DB_XREF=BB218965 /CLONE=A530052C01 /FEA=EST /CNT=5 /TID=Mm.108620.1 /TIER=ConsEnd /STK=3 /UG=Mm.108620 /UG_TITLE=ESTs, Moderately similar to RIKEN cDNA 5830413L19 (Mus musculus) (M.musculus)	4.17	0.18	5.02	0.28	0.85	0.051159	40	100		3.76	0.34	4.87	0.25	1.1	0.062157	33	100		3.95	0.18	4.62	0.33	0.66	0.173778	0	66
1418990_at	membrane-spanning 4-domains, subfamily A, member 4D	NM_025658	66607	gb:NM_025658.1 /DB_XREF=gi:13385121 /GEN=2210417J23Rik /FEA=FLmRNA /CNT=27 /TID=Mm.2072.1 /TIER=FL+Stack /STK=15 /UG=Mm.2072 /LL=66607 /DEF=Mus musculus RIKEN cDNA 2210417J23 gene (2210417J23Rik), mRNA. /PROD=RIKEN cDNA 2210417J23 /FL=gb:NM_025658.1 gb:AF237915.1	7.73	0.24	8.12	0.37	0.4	0.400782	100	100		7.52	0.21	8.83	0.23	1.31	0.014218	100	100		5.58	0.67	7.13	0.42	1.54	0.134702	66	100
1424754_at	membrane-spanning 4-domains, subfamily A, member 7	BC024402	109225	gb:BC024402.1 /DB_XREF=gi:19354433 /FEA=FLmRNA /CNT=35 /TID=Mm.193094.1 /TIER=FL+Stack /STK=17 /UG=Mm.193094 /LL=71596 /UG_GENE=9130422I10Rik /DEF=Mus musculus, Similar to RIKEN cDNA 9130422I10 gene, clone MGC:36243 IMAGE:5035752, mRNA, complete cds. /PROD=Similar to RIKEN cDNA 9130422I10 gene /FL=gb:BC024402.1 gb:AF237917.2	8.88	0.16	7.4	0.53	-1.48	0.062976	100	100		8.63	0.28	8.49	0.1	-0.14	0.676109	100	100		6.63	0.31	7.29	0.49	0.66	0.332538	66	100
1450719_at	meprin 1 alpha	NM_008585	17287	gb:NM_008585.1 /DB_XREF=gi:6678859 /GEN=Mep1a /FEA=FLmRNA /CNT=205 /TID=Mm.5346.1 /TIER=FL+Stack /STK=16 /UG=Mm.5346 /LL=17287 /DEF=Mus musculus meprin 1 alpha (Mep1a), mRNA. /PROD=meprin 1 alpha /FL=gb:BC015258.1 gb:M74897.1 gb:NM_008585.1	11.29	0.08	11.95	0.12	0.66	0.004477	100	100		8.72	0.12	9.5	0.16	0.78	0.019574	100	100		6.34	0.37	9.45	0.61	3.11	0.018588	100	100
1447252_s_at	meprin 1 alpha	AI098089	17287	gb:AI098089 /DB_XREF=gi:3447614 /DB_XREF=ue28d03.x1 /CLONE=IMAGE:1481669 /FEA=EST /CNT=2 /TID=Mm.201843.1 /TIER=ConsEnd /STK=2 /UG=Mm.201843 /LL=106520 /UG_GENE=AI098089 /UG_TITLE=expressed sequence AI098089	11.21	0.08	11.92	0.14	0.71	0.007955	100	100		8.37	0.1	9.27	0.17	0.9	0.017091	100	100		5.98	0.36	9.37	0.57	3.39	0.011698	66	100
1418215_at	meprin 1 beta	NM_008586	17288	gb:NM_008586.1 /DB_XREF=gi:6678861 /GEN=Mep1b /FEA=FLmRNA /CNT=54 /TID=Mm.2682.1 /TIER=FL+Stack /STK=28 /UG=Mm.2682 /LL=17288 /DEF=Mus musculus meprin 1 beta (Mep1b), mRNA. /PROD=meprin 1 beta /FL=gb:NM_008586.1 gb:L15193.1	11.39	0.12	11.48	0.19	0.09	0.713116	100	100		10.27	0.25	10.39	0.23	0.13	0.724672	100	100		7.81	0.51	10.96	0.37	3.14	0.009279	100	100
1450645_at	metallothionein 4	NM_008631	17752	gb:NM_008631.1 /DB_XREF=gi:6678941 /GEN=Mt4 /FEA=FLmRNA /CNT=48 /TID=Mm.1536.1 /TIER=FL+Stack /STK=43 /UG=Mm.1536 /LL=17752 /DEF=Mus musculus metallothionein 4 (Mt4), mRNA. /PROD=metallothionein 4 /FL=gb:NM_008631.1	5.46	0.59	6.98	1.26	1.52	0.332397	60	50		5.71	0.2	6.39	1.18	0.68	0.624897	100	33		7.48	0.38	6.76	0.85	-0.72	0.500378	100	100
1418189_s_at	metastasis associated lung adenocarcinoma transcript 1 (non-coding RNA)	AF146523	72289	gb:AA560093 /DB_XREF=gi:2331558 /DB_XREF=vl29d03.r1 /CLONE=IMAGE:973637 /FEA=FLmRNA /CNT=85 /TID=Mm.218611.1 /TIER=ConsEnd /STK=0 /UG=Mm.218611 /LL=54409 /UG_GENE=Ramp2 /UG_TITLE=receptor (calcitonin) activity modifying protein 2 /FL=gb:AF146523.1 gb:AF209906.1 gb:NM_019444.1	9.81	0.17	10.74	0.1	0.94	0.002652	100	100		9.28	0.09	10.25	0.14	0.97	0.008148	100	100		8.95	0.07	10.16	0.25	1.21	0.032489	100	100
1417227_at	methylcrotonoyl-Coenzyme A carboxylase 1 (alpha)	NM_023644	72039	gb:NM_023644.1 /DB_XREF=gi:12965186 /GEN=Mccc1 /FEA=FLmRNA /CNT=96 /TID=Mm.154589.1 /TIER=FL+Stack /STK=52 /UG=Mm.154589 /LL=72039 /DEF=Mus musculus methylcrotonoyl-Coenzyme A carboxylase 1 (alpha) (Mccc1), mRNA. /PROD=methylcrotonoyl-Coenzyme A carboxylase 1(alpha) /FL=gb:AF310338.1 gb:NM_023644.1 gb:BC021382.1	8.4	0.1	9.51	0.14	1.12	0.000901	100	100		7.81	0.05	9.28	0.06	1.47	7e-05	100	100		7.6	0.06	9.05	0.05	1.45	9.8e-05	100	100
1451345_at	methylthioadenosine phosphorylase	BG075139	66902	gb:AB056100.1 /DB_XREF=gi:13111475 /GEN=mtap /FEA=FLmRNA /CNT=98 /TID=Mm.28500.1 /TIER=FL /STK=1 /UG=Mm.28500 /LL=66902 /DEF=Mus musculus mtap mRNA for methylthioadenosine phosphorylase, complete cds. /PROD=methylthioadenosine phosphorylase /FL=gb:AB056100.1 gb:BC003858.1	7.01	0.09	6.67	0.02	-0.34	0.022333	100	100		8.26	0.23	7.59	0.04	-0.68	0.094926	100	100		8.56	0.1	7.13	0.24	-1.43	0.016028	100	100
1451346_at	methylthioadenosine phosphorylase	BG075139	66902	gb:BG075139 /DB_XREF=gi:12557708 /DB_XREF=H3143G03-3 /CLONE=H3143G03 /FEA=FLmRNA /CNT=98 /TID=Mm.28500.1 /TIER=Stack /STK=11 /UG=Mm.28500 /LL=66902 /UG_GENE=1300019I21Rik /UG_TITLE=RIKEN cDNA 1300019I21 gene /FL=gb:AB056100.1 gb:BC003858.1	8.09	0.18	8	0.18	-0.08	0.756083	100	100		8.99	0.21	8.38	0.11	-0.61	0.082952	100	100		9.64	0.17	8.47	0.35	-1.16	0.059151	100	100
1416980_at	methyltransferase like 7B	NM_027853	71664	gb:NM_027853.1 /DB_XREF=gi:13386263 /GEN=0610006F02Rik /FEA=FLmRNA /CNT=176 /TID=Mm.19281.1 /TIER=FL+Stack /STK=61 /UG=Mm.19281 /LL=71664 /DEF=Mus musculus RIKEN cDNA 0610006F02 gene (0610006F02Rik), mRNA. /PROD=RIKEN cDNA 0610006F02 /FL=gb:NM_027853.1 gb:BC024898.1	10.44	0.14	10.67	0.21	0.23	0.395645	100	100		9.16	0.18	8.95	0.13	-0.2	0.416479	100	100		7.36	0.38	9.11	0.24	1.75	0.025181	100	100
1429032_at	MICAL C-terminal like	AK014911	70877	gb:AK014911.1 /DB_XREF=gi:12853027 /FEA=mRNA /CNT=18 /TID=Mm.37406.1 /TIER=Stack /STK=14 /UG=Mm.37406 /LL=70877 /UG_GENE=4921517J23Rik /UG_TITLE=RIKEN cDNA 4921517J23 gene /DEF=Mus musculus adult male testis cDNA, RIKEN full-length enriched library, clone:4921517J23:unclassifiable, full insert sequence.	7.75	0.13	8.46	0.09	0.71	0.002815	100	100		6.72	0.15	7.35	0.09	0.62	0.029778	100	100		6.16	0.02	7.52	0.35	1.36	0.058854	100	100
1418454_at	microfibrillar associated protein 5	NM_015776	50530	gb:BC025131.1 /DB_XREF=gi:19264044 /FEA=FLmRNA /CNT=81 /TID=Mm.41931.1 /TIER=FL+Stack /STK=23 /UG=Mm.41931 /LL=50530 /UG_GENE=Mfap5-pending /DEF=Mus musculus, Similar to microfibrillar associated protein 5, clone MGC:35969 IMAGE:3982519, mRNA, complete cds. /PROD=Similar to microfibrillar associated protein 5 /FL=gb:AF180805.1 gb:NM_015776.1 gb:BC025131.1	8.53	0.39	7.2	0.66	-1.33	0.145904	100	100		7.74	0.23	8.41	0.31	0.68	0.157567	100	100		6.66	0.46	6.28	0.45	-0.38	0.587065	66	66
1423524_at	microtubule associated serine/threonine kinase-like	BF021309	67121	gb:BB400152 /DB_XREF=gi:16413667 /DB_XREF=BB400152 /CLONE=C330017F11 /FEA=FLmRNA /CNT=58 /TID=Mm.26322.1 /TIER=Stack /STK=13 /UG=Mm.26322 /LL=67121 /UG_GENE=2700091H24Rik /UG_TITLE=RIKEN cDNA 2700091H24 gene /FL=gb:NM_025979.1	5.7	0.05	5.56	0.19	-0.14	0.526401	100	75		6.81	0.36	6.86	0.19	0.05	0.908224	100	100		7.51	0.24	6.48	0.37	-1.03	0.090354	100	100
1444406_at	Mitogen-activated protein kinase kinase kinase kinase 3	AI504848	225028	gb:AI504848 /DB_XREF=gi:4402699 /DB_XREF=vl71d12.x1 /CLONE=IMAGE:977687 /FEA=EST /CNT=4 /TID=Mm.87181.1 /TIER=ConsEnd /STK=2 /UG=Mm.87181 /UG_TITLE=ESTs	8.02	0.12	7.34	0.23	-0.68	0.051816	100	100		6.96	0.18	6.3	0.08	-0.66	0.04712	100	100		7.7	0.11	5.93	0.85	-1.77	0.171279	100	66
1434354_at	monoamine oxidase B	BB549292	109731	gb:BB549292 /DB_XREF=gi:16447788 /DB_XREF=BB549292 /CLONE=E230014O21 /FEA=EST /CNT=49 /TID=Mm.30026.1 /TIER=Stack /STK=34 /UG=Mm.30026 /UG_TITLE=ESTs, Weakly similar to FIG1 MOUSE FIG-1 PROTEIN PRECURSOR (M.musculus)	9.64	0.09	9.8	0.12	0.16	0.317828	100	100		9.27	0.2	9.8	0.17	0.53	0.115832	100	100		7.63	0.33	9.78	0.17	2.15	0.010416	100	100
1449199_at	mucin 1, transmembrane	NM_013605	17829	gb:NM_013605.1 /DB_XREF=gi:7305292 /GEN=Muc1 /FEA=FLmRNA /CNT=47 /TID=Mm.16193.1 /TIER=FL+Stack /STK=19 /UG=Mm.16193 /LL=17829 /DEF=Mus musculus mucin 1, transmembrane (Muc1), mRNA. /PROD=mucin 1, transmembrane /FL=gb:BC005441.1 gb:M84683.1 gb:NM_013605.1	6.16	0.05	7.63	0.06	1.47	1e-06	0	75		7.05	0.05	8.69	0.14	1.65	0.003357	100	100		8.39	0.12	9.19	0.21	0.8	0.044674	100	100
1428435_at	mucin 2	AK008250	17831	gb:AK008250.1 /DB_XREF=gi:12842320 /FEA=mRNA /CNT=430 /TID=Mm.2041.1 /TIER=Stack /STK=42 /UG=Mm.2041 /LL=70347 /UG_GENE=2010015E03Rik /UG_TITLE=RIKEN cDNA 2010015E03 gene /DEF=Mus musculus adult male small intestine cDNA, RIKEN full-length enriched library, clone:2010015E03:homolog to INTESTINAL MUCIN-LIKE PROTEIN (MLP) (FRAGMENT), full insert sequence.	13.82	0.09	13.29	0.11	-0.53	0.008393	100	100		13.18	0.22	13.09	0.25	-0.1	0.788107	100	100		11.73	0.41	13.09	0.28	1.36	0.059361	100	100
1426014_a_at	mucin and cadherin like	AF462391	72040	gb:AF462391.1 /DB_XREF=gi:18308179 /FEA=FLmRNA /CNT=1 /TID=Mm.29080.1 /TIER=FL /STK=1 /UG=Mm.29080 /LL=72040 /UG_GENE=1810074H01Rik /DEF=Mus musculus mu-protocadherin mRNA, complete cds. /PROD=mu-protocadherin /FL=gb:AF462391.1	12.52	0.04	12.4	0.12	-0.12	0.391316	100	100		11.87	0.11	11.71	0.04	-0.15	0.289819	100	100		10.29	0.19	11.86	0.28	1.57	0.012422	100	100
1448854_s_at	murinoglobulin, pseudogene 1 /// murinoglobulin 1 /// murinoglobulin 2 /// similar to murinoglobulin 1 /// similar to murinoglobulin 1	NM_008645	17835 /// 17836 /// 17837 /// 434083 /// 669343	gb:NM_008645.1 /DB_XREF=gi:6678963 /GEN=Mug1 /FEA=FLmRNA /CNT=127 /TID=Mm.1311.1 /TIER=FL+Stack /STK=35 /UG=Mm.1311 /LL=17836 /DEF=Mus musculus murinoglobulin 1 (Mug1), mRNA. /PROD=murinoglobulin 1 /FL=gb:NM_008645.1 gb:M65736.1	4.15	0.11	5.16	0.68	1.01	0.23404	0	75		4.15	0.17	4.94	0.75	0.79	0.405615	33	33		4.65	0.41	5.2	0.52	0.55	0.45432	0	0
1434766_at	Mus musculus, clone IMAGE:1512359, mRNA	BQ175911		gb:BQ175911 /DB_XREF=gi:20351403 /DB_XREF=UI-M-DJ2-bwf-f-10-0-UI.s1 /CLONE=UI-M-DJ2-bwf-f-10-0-UI /FEA=EST /CNT=49 /TID=Mm.10344.1 /TIER=Stack /STK=25 /UG=Mm.10344 /UG_TITLE=ESTs	10.89	0.04	10.63	0.12	-0.26	0.110729	100	100		10.31	0.14	10.24	0.05	-0.06	0.705037	100	100		9.26	0.1	10.47	0.19	1.21	0.010083	100	100
1427195_at	Mus musculus, clone IMAGE:3983419, mRNA	W91587		gb:W91587 /DB_XREF=gi:1407860 /DB_XREF=MTA.C08.092.A /CLONE=MTA.C08.092 /FEA=mRNA /CNT=20 /TID=Mm.100628.1 /TIER=Stack /STK=10 /UG=Mm.100628 /UG_TITLE=Mus musculus, clone IMAGE:3983419, mRNA	12.85	0.1	12.46	0.13	-0.39	0.056976	100	100		10.9	0.23	10.88	0.03	-0.02	0.926733	100	100		9.09	0.15	11.1	0.42	2.01	0.02855	100	100
1446475_at	Muscleblind-like 2	BM207891	105559	gb:BM207891 /DB_XREF=gi:17763903 /DB_XREF=C0619E08-3 /CLONE=C0619E08 /FEA=EST /CNT=2 /TID=Mm.218080.1 /TIER=ConsEnd /STK=2 /UG=Mm.218080 /UG_TITLE=ESTs	7.96	0.17	6.78	0.19	-1.19	0.00304	100	100		6.75	0.11	6.41	0.16	-0.34	0.164804	100	100		6.87	0.1	6.22	0.09	-0.64	0.007893	100	100
1417275_at	myelin and lymphocyte protein, T-cell differentiation protein	NM_010762	17153	gb:NM_010762.1 /DB_XREF=gi:6857807 /GEN=Mal /FEA=FLmRNA /CNT=100 /TID=Mm.39040.1 /TIER=FL+Stack /STK=50 /UG=Mm.39040 /LL=17153 /DEF=Mus musculus myelin and lymphocyte protein, T-cell differentiation protein (Mal), mRNA. /PROD=myelin and lymphocyte protein, T-celldifferentiation protein /FL=gb:BC006826.1 gb:NM_010762.1	9.12	0.29	8.4	0.71	-0.72	0.40475	100	100		6.17	0.32	6.53	0.35	0.35	0.492623	100	100		9.24	0.56	7.35	0.7	-1.89	0.106263	100	100
1432558_a_at	myelin and lymphocyte protein, T-cell differentiation protein	AK019046	17153	gb:AK019046.1 /DB_XREF=gi:12859053 /GEN=Mal /FEA=mRNA /CNT=1 /TID=Mm.39040.2 /TIER=ConsEnd /STK=0 /UG=Mm.39040 /LL=17153 /UG_TITLE=myelin and lymphocyte protein, T-cell differentiation protein /DEF=Mus musculus adult male stomach cDNA, RIKEN full-length enriched library, clone:2200001M24:myelin and lymphocyte protein; T-cell differentiation protein, full insert sequence.	8.66	0.16	7.97	0.44	-0.69	0.218926	100	100		7.13	0.16	7.15	0.11	0.02	0.916461	66	100		8.76	0.68	7.47	0.42	-1.28	0.197423	100	66
1424942_a_at	myelocytomatosis oncogene	BC006728	17869	gb:BC006728.1 /DB_XREF=gi:13879495 /FEA=FLmRNA /CNT=13 /TID=Mm.2444.2 /TIER=FL+Stack /STK=11 /UG=Mm.2444 /LL=17869 /UG_GENE=Myc /DEF=Mus musculus, myelocytomatosis oncogene, clone MGC:11567 IMAGE:3962047, mRNA, complete cds. /PROD=myelocytomatosis oncogene /FL=gb:BC006728.1	7.93	0.07	8.02	0.05	0.09	0.331236	100	100		8.16	0.26	8.65	0.17	0.49	0.203355	100	100		10.11	0.21	8.53	0.36	-1.58	0.028722	100	100
1425978_at	myocardin	AF384055	214384	gb:AF384055.2 /DB_XREF=gi:16905532 /FEA=FLmRNA /CNT=1 /TID=Mm.32257.2 /TIER=FL /STK=1 /UG=Mm.32257 /DEF=Mus musculus transcription factor myocardin mRNA, complete cds. /PROD=transcription factor myocardin /FL=gb:AF384055.2	7.11	0.26	7.94	0.67	0.84	0.308742	100	100		6.13	0.18	6.65	0.23	0.52	0.155918	100	100		5.51	0.18	6.6	0.6	1.09	0.20607	100	100
1451203_at	myoglobin	BC025172	17189	gb:BC025172.1 /DB_XREF=gi:19263901 /FEA=FLmRNA /CNT=119 /TID=Mm.201606.1 /TIER=FL+Stack /STK=66 /UG=Mm.201606 /DEF=Mus musculus, clone MGC:36715 IMAGE:3979003, mRNA, complete cds. /PROD=Unknown (protein for MGC:36715) /FL=gb:BC025172.1	7.04	0.5	7.78	1.14	0.74	0.58327	60	50		6.67	0.53	7.95	0.88	1.28	0.296278	33	100		7.16	0.71	6.96	0.41	-0.2	0.819665	66	66
1457435_x_at	myomesin 2	AV241307	17930	gb:AV241307 /DB_XREF=gi:6193808 /DB_XREF=AV241307 /CLONE=4732447H18 /FEA=EST /CNT=5 /TID=Mm.49669.1 /TIER=ConsEnd /STK=4 /UG=Mm.49669 /UG_TITLE=ESTs	5.72	0.27	6.77	0.81	1.05	0.291873	60	75		5.24	0.28	6.22	0.76	0.98	0.327371	33	66		5.51	0.42	5.48	0.29	-0.03	0.953379	33	33
1429805_at	myosin IA /// similar to Myosin Ia (Brush border myosin I) (BBM-I) (BBMI) (Myosin I heavy chain) (MIHC)	AK008176	432516 /// 674795	gb:AK008176.1 /DB_XREF=gi:12842200 /GEN=Myhl /FEA=mRNA /CNT=10 /TID=Mm.90450.1 /TIER=Stack /STK=8 /UG=Mm.90450 /UG_TITLE=Mus musculus adult male small intestine cDNA, RIKEN full-length enriched library, clone:2010010B23:myosin, heavy polypeptide-like (110kD), full insert sequence /DEF=Mus musculus adult male small intestine cDNA, RIKEN full-length enriched library, clone:2010010B23:myosin, heavy …	11.39	0.13	11.34	0.2	-0.06	0.824588	100	100		11.17	0.17	10.99	0.04	-0.19	0.388894	100	100		10.21	0.17	11.5	0.18	1.29	0.006586	100	100
1448371_at	myosin light chain, phosphorylatable, fast skeletal muscle	NM_016754	17907	gb:NM_016754.1 /DB_XREF=gi:7949077 /GEN=Mylpf /FEA=FLmRNA /CNT=238 /TID=Mm.14526.1 /TIER=FL+Stack /STK=84 /UG=Mm.14526 /LL=17907 /DEF=Mus musculus myosin light chain, phosphorylatable, fast skeletal muscle (Mylpf), mRNA. /PROD=myosin light chain, phosphorylatable, fastskeletal muscle /FL=gb:NM_016754.1 gb:U77943.1	7	0.45	7.64	1.05	0.65	0.600026	60	50		6.81	0.44	8.23	0.9	1.42	0.253341	66	100		7.63	0.69	7.34	0.48	-0.29	0.750852	100	66
1419754_at	myosin Va	NM_010864	17918	gb:NM_010864.1 /DB_XREF=gi:6754783 /GEN=Myo5a /FEA=FLmRNA /CNT=46 /TID=Mm.3645.1 /TIER=FL /STK=6 /UG=Mm.3645 /LL=17918 /DEF=Mus musculus myosin Va (Myo5a), mRNA. /PROD=myosin Va /FL=gb:NM_010864.1	5.96	0.16	5.76	0.15	-0.21	0.387281	100	100		5.78	0.16	5.93	0.24	0.15	0.633879	100	100		6.56	0.22	5.09	0.14	-1.47	0.00751	100	100
1427203_at	myosin XVB	BF581819	217328	gb:BF581819 /DB_XREF=gi:11655531 /DB_XREF=602099822F1 /CLONE=IMAGE:4219900 /FEA=mRNA /CNT=27 /TID=Mm.219589.1 /TIER=Stack /STK=9 /UG=Mm.219589 /UG_TITLE=Mus musculus, clone IMAGE:4983596, mRNA, partial cds	11.64	0.07	11.73	0.24	0.09	0.740018	100	100		11.17	0.24	10.96	0.04	-0.21	0.483876	100	100		10.12	0.12	11.27	0.48	1.15	0.133895	100	100
1435979_a_at	myosin XVB	BB072116	217328	gb:BB072116 /DB_XREF=gi:16260140 /DB_XREF=BB072116 /CLONE=9030008I18 /FEA=EST /CNT=13 /TID=Mm.219589.2 /TIER=Stack /STK=12 /UG=Mm.219589 /UG_TITLE=Mus musculus, clone IMAGE:4983596, mRNA, partial cds	10.02	0.1	10.11	0.15	0.09	0.647278	100	100		10.22	0.16	9.93	0.05	-0.29	0.194161	100	100		8.56	0.19	9.67	0.39	1.11	0.08438	100	100
1425153_at	myosin, heavy polypeptide 2, skeletal muscle, adult	BC008538	17882	gb:BC008538.1 /DB_XREF=gi:14250230 /FEA=FLmRNA /CNT=18 /TID=Mm.34425.1 /TIER=FL /STK=5 /UG=Mm.34425 /LL=17882 /UG_GENE=Myh2 /DEF=Mus musculus, Similar to myosin, heavy polypeptide 2, skeletal muscle, adult, clone MGC:7639 IMAGE:3495412, mRNA, complete cds. /PROD=Similar to myosin, heavy polypeptide 2, skeletalmuscle, adult /FL=gb:BC008538.1	6.99	0.48	8.19	1.23	1.2	0.416446	60	75		6.05	0.63	7.52	0.95	1.47	0.275462	33	66		6.54	0.67	7.18	0.85	0.64	0.589151	33	33
1426650_at	myosin, heavy polypeptide 8, skeletal muscle, perinatal	BB011213	17885	gb:BB011213 /DB_XREF=gi:16257227 /DB_XREF=BB011213 /CLONE=4831441J18 /FEA=mRNA /CNT=170 /TID=Mm.2772.1 /TIER=Stack /STK=159 /UG=Mm.2772 /LL=17885 /UG_GENE=Myh8 /UG_TITLE=myosin, heavy polypeptide 8, skeletal muscle, perinatal	6.14	0.71	7.08	1.6	0.94	0.617818	60	50		5.51	0.9	7.56	1.36	2.06	0.284419	33	100		6.52	1.11	6.06	0.5	-0.46	0.733942	66	66
1452651_a_at	myosin, light polypeptide 1	AK003182	17901	gb:AK003182.1 /DB_XREF=gi:12833688 /GEN=Mylf /FEA=mRNA /CNT=200 /TID=Mm.1000.1 /TIER=Stack /STK=152 /UG=Mm.1000 /LL=17901 /UG_TITLE=myosin light chain, alkali, fast skeletal muscle /DEF=Mus musculus 18 days embryo whole body cDNA, RIKEN full-length enriched library, clone:1100001J17:myosin light chain, alkali, fast skeletal muscle, full insert sequence.	6.59	0.36	7.42	0.79	0.83	0.389294	100	100		6.03	0.44	7.6	0.72	1.57	0.151703	66	100		6.64	0.77	6.98	0.09	0.35	0.696672	66	100
1427768_s_at	myosin, light polypeptide 3	X67685	17897	gb:X67685.1 /DB_XREF=gi:53299 /GEN=Mylc /FEA=mRNA /CNT=1 /TID=Mm.197678.1 /TIER=ConsEnd /STK=0 /UG=Mm.197678 /LL=17897 /DEF=M.musculus mRNA for ventricular alkali myosin light chain. /PROD=ventricular alkali myosin light chain	6.14	0.54	7.31	1.38	1.17	0.47525	60	50		5.56	0.71	7.47	1.06	1.9	0.220745	33	100		6.72	0.78	6.42	0.76	-0.3	0.79724	66	33
1427769_x_at	myosin, light polypeptide 3	X67685	17897	gb:X67685.1 /DB_XREF=gi:53299 /GEN=Mylc /FEA=mRNA /CNT=1 /TID=Mm.197678.1 /TIER=ConsEnd /STK=0 /UG=Mm.197678 /LL=17897 /DEF=M.musculus mRNA for ventricular alkali myosin light chain. /PROD=ventricular alkali myosin light chain	6.03	0.5	7.27	1.28	1.24	0.416649	40	50		5.62	0.58	7.33	1.08	1.71	0.256208	0	33		6.56	0.72	6.44	0.66	-0.12	0.905952	0	33
1449071_at	myosin, light polypeptide 7, regulatory	NM_022879	17898	gb:NM_022879.1 /DB_XREF=gi:12584965 /GEN=Mylc2a /FEA=FLmRNA /CNT=47 /TID=Mm.46514.1 /TIER=FL+Stack /STK=24 /UG=Mm.46514 /LL=17898 /DEF=Mus musculus myosin light chain, regulatory A (Mylc2a), mRNA. /PROD=myosin light chain, regulatory A /FL=gb:NM_022879.1	6.64	0.23	6.42	0.13	-0.22	0.432941	80	25		8.55	0.56	7.54	0.32	-1.01	0.208334	100	100		10.43	0.14	9.36	0.66	-1.07	0.246145	100	100
1418155_at	myotilin	NM_021484	58916	gb:NM_021484.2 /DB_XREF=gi:11993944 /GEN=Ttid /FEA=FLmRNA /CNT=46 /TID=Mm.143804.1 /TIER=FL+Stack /STK=29 /UG=Mm.143804 /LL=58916 /DEF=Mus musculus titin immunoglobulin domain protein (myotilin) (Ttid), mRNA. /PROD=titin immunoglobulin domain protein (myotilin) /FL=gb:BC016214.1 gb:NM_021484.2 gb:AF230979.2	4.66	0.26	5.68	1.14	1.02	0.443188	40	50		6.75	0.22	6.47	0.6	-0.27	0.702735	100	100		5.16	0.58	6.88	0.21	1.72	0.083992	66	100
1418151_at	myotubularin related protein 4	BQ032797	170749	gb:BQ032797 /DB_XREF=gi:19768076 /DB_XREF=UI-1-CF0-axc-c-11-0-UI.s1 /CLONE=UI-1-CF0-axc-c-11-0-UI /FEA=FLmRNA /CNT=102 /TID=Mm.90390.1 /TIER=Stack /STK=18 /UG=Mm.90390 /LL=170749 /UG_GENE=Mtmr4 /UG_TITLE=FYVE zinc finger phosphatase /FL=gb:AF262986.1 gb:NM_133215.1	8.89	0.08	8.97	0.14	0.08	0.664796	100	100		8.88	0.1	8.7	0.09	-0.18	0.234006	100	100		8.23	0.15	9.24	0.16	1.01	0.010263	100	100
1456211_at	NACHT, leucine rich repeat and PYD containing 10	BB003937	244202	gb:BB003937 /DB_XREF=gi:15389605 /DB_XREF=BB003937 /CLONE=4732457J09 /FEA=EST /CNT=15 /TID=Mm.37991.1 /TIER=Stack /STK=13 /UG=Mm.37991 /UG_TITLE=ESTs	6.06	0.08	6.04	0.07	-0.01	0.908543	100	100		5.95	0.08	5.96	0.06	0.02	0.852611	100	100		7.73	0.49	5.94	0.26	-1.79	0.047884	100	100
1427369_at	NACHT, leucine rich repeat and PYD containing 6	BB071996	101613	gb:BB071996 /DB_XREF=gi:16260133 /DB_XREF=BB071996 /CLONE=9030002O03 /FEA=mRNA /CNT=20 /TID=Mm.31060.1 /TIER=ConsEnd /STK=4 /UG=Mm.31060 /LL=101613 /UG_GENE=AI504961 /UG_TITLE=expressed sequence AI504961	10.4	0.11	10.67	0.14	0.27	0.189258	100	100		10.1	0.2	10.22	0.1	0.12	0.634252	100	100		9.25	0.19	10.27	0.23	1.02	0.027724	100	100
1439217_at	NACHT, LRR and PYD containing protein 9c	BB704774	330490	gb:BB704774 /DB_XREF=gi:16053609 /DB_XREF=BB704774 /CLONE=7420469E02 /FEA=EST /CNT=9 /TID=Mm.212174.1 /TIER=Stack /STK=8 /UG=Mm.212174 /UG_TITLE=ESTs, Weakly similar to RIBONUCLEASE INHIBITOR (R.norvegicus)	5.8	0.25	5.31	0.25	-0.49	0.214664	60	50		5.11	0.25	5.46	0.21	0.35	0.339152	0	0		4.19	0.09	5.37	0.65	1.18	0.208899	0	33
1450825_at	N-acylsphingosine amidohydrolase (alkaline ceramidase) 3	NM_134162	171168	gb:NM_134162.1 /DB_XREF=gi:19527395 /GEN=AF347023 /FEA=FLmRNA /CNT=10 /TID=Mm.218784.1 /TIER=FL /STK=0 /UG=Mm.218784 /LL=171168 /DEF=Mus musculus alkaline ceramidase (AF347023), mRNA. /PROD=alkaline ceramidase /FL=gb:AF347023.1 gb:NM_134162.1	10.12	0.25	8.88	0.28	-1.23	0.014734	100	100		9.31	0.25	8.07	0.27	-1.25	0.027786	100	100		6.86	0.4	8.05	0.61	1.2	0.186257	33	66
1439183_at	N-acylsphingosine amidohydrolase (alkaline ceramidase) 3	AI662009	171168	gb:AI662009 /DB_XREF=gi:4765592 /DB_XREF=ms16h08.x1 /CLONE=IMAGE:607167 /FEA=EST /CNT=10 /TID=Mm.33160.1 /TIER=Stack /STK=8 /UG=Mm.33160 /LL=106637 /UG_GENE=AI662009 /UG_TITLE=expressed sequence AI662009	10.65	0.15	9.76	0.2	-0.89	0.012627	100	100		9.39	0.34	8.12	0.32	-1.27	0.053048	100	100		6.63	0.54	8.25	0.78	1.61	0.174289	100	100
1423627_at	NAD(P)H dehydrogenase, quinone 1	AV158882	18104	gb:AV158882 /DB_XREF=gi:5402517 /DB_XREF=AV158882 /CLONE=3010020C13 /FEA=FLmRNA /CNT=46 /TID=Mm.252.1 /TIER=Stack /STK=8 /UG=Mm.252 /LL=18104 /UG_GENE=Nqo1 /UG_TITLE=NAD(P)H dehydrogenase, quinone 1 /FL=gb:BC004579.1 gb:M36660.1 gb:U12961.1 gb:NM_008706.1	7.8	0.19	8.36	0.12	0.55	0.049569	100	100		6.94	0.23	7.86	0.12	0.92	0.038395	100	100		6.75	0.12	8.44	0.33	1.69	0.025679	100	100
1423711_at	NADH dehydrogenase (ubiquinone) 1 alpha subcomplex, assembly factor 1	BC018422	69702	gb:BC018422.1 /DB_XREF=gi:17390996 /FEA=FLmRNA /CNT=176 /TID=Mm.5545.1 /TIER=FL+Stack /STK=141 /UG=Mm.5545 /LL=69702 /UG_GENE=2410001M24Rik /DEF=Mus musculus, RIKEN cDNA 2410001M24 gene, clone MGC:27963 IMAGE:3593650, mRNA, complete cds. /PROD=RIKEN cDNA 2410001M24 gene /FL=gb:BC018422.1	7.45	0.04	8.06	0.31	0.61	0.140476	100	100		7.5	0.23	8.79	0.1	1.29	0.017362	100	100		7.41	0.07	8.68	0.1	1.27	0.001075	100	100
1415966_a_at	NADH dehydrogenase (ubiquinone) flavoprotein 1	NM_133666	17995	gb:NM_133666.1 /DB_XREF=gi:19526813 /GEN=Ndufv1 /FEA=FLmRNA /CNT=299 /TID=Mm.29842.1 /TIER=FL+Stack /STK=156 /UG=Mm.29842 /LL=17995 /DEF=Mus musculus NADH dehydrogenase flavoprotein 1 (Ndufv1), mRNA. /PROD=NADH dehydrogenase flavoprotein 1 /FL=gb:BC014818.1 gb:NM_133666.1	9.81	0.04	11.71	0.08	1.91	5e-06	100	100		9.57	0.03	11.45	0.04	1.88	7e-06	100	100		9.37	0.11	11.3	0.21	1.93	0.003477	100	100
1437660_at	natural killer tumor recognition sequence	AW987751	18087	gb:AW987751 /DB_XREF=gi:8182730 /DB_XREF=uf90a05.y1 /CLONE=IMAGE:1529360 /FEA=EST /CNT=33 /TID=Mm.32842.1 /TIER=Stack /STK=15 /UG=Mm.32842 /UG_TITLE=ESTs	8.68	0.13	7.81	0.04	-0.87	0.001533	100	100		7.95	0.17	7.44	0.46	-0.51	0.385153	100	100		8.78	0.2	7.31	0.1	-1.48	0.008056	100	100
1435355_at	nebulin	AI595938	17996	gb:AI595938 /DB_XREF=gi:4604986 /DB_XREF=uk20e04.x1 /CLONE=IMAGE:1969566 /FEA=EST /CNT=25 /TID=Mm.46377.1 /TIER=Stack /STK=17 /UG=Mm.46377 /LL=99028 /UG_GENE=AI595938 /UG_TITLE=expressed sequence AI595938	3.8	0.35	5.03	1.28	1.24	0.412214	60	50		3.62	0.54	5.05	1.12	1.43	0.334142	0	66		4.57	0.53	3.88	0.41	-0.69	0.365691	66	33
1415923_at	necdin	NM_010882	17984	gb:NM_010882.1 /DB_XREF=gi:6754805 /GEN=Ndn /FEA=FLmRNA /CNT=258 /TID=Mm.7089.1 /TIER=FL+Stack /STK=168 /UG=Mm.7089 /LL=17984 /DEF=Mus musculus necdin (Ndn), mRNA. /PROD=necdin /FL=gb:NM_010882.1 gb:M80840.1 gb:BC015268.1	8.05	0.18	8.42	0.27	0.37	0.308634	100	100		6.63	0.16	7.91	0.11	1.28	0.004361	100	100		5.94	0.2	6.19	0.51	0.25	0.682841	100	66
1435382_at	necdin	AW743020	17984	gb:AW743020 /DB_XREF=gi:7654827 /DB_XREF=up55e10.x1 /CLONE=IMAGE:2780010 /FEA=EST /CNT=20 /TID=Mm.7089.2 /TIER=Stack /STK=17 /UG=Mm.7089 /LL=17984 /UG_GENE=Ndn /UG_TITLE=necdin	8.46	0.22	8.82	0.28	0.35	0.360692	100	100		6.85	0.1	8.05	0.07	1.2	0.001308	100	100		6.36	0.18	6.55	0.52	0.19	0.762207	100	100
1435383_x_at	necdin	AW743020	17984	gb:AW743020 /DB_XREF=gi:7654827 /DB_XREF=up55e10.x1 /CLONE=IMAGE:2780010 /FEA=EST /CNT=20 /TID=Mm.7089.2 /TIER=Stack /STK=17 /UG=Mm.7089 /LL=17984 /UG_GENE=Ndn /UG_TITLE=necdin	8.26	0.23	8.68	0.29	0.42	0.300656	100	100		6.67	0.1	7.86	0.12	1.19	0.001912	100	100		6.05	0.26	6.41	0.49	0.36	0.555851	100	100
1455792_x_at	necdin	AV124445	17984	gb:AV124445 /DB_XREF=gi:5310679 /DB_XREF=AV124445 /CLONE=2700018J21 /FEA=EST /CNT=104 /TID=Mm.7089.3 /TIER=Stack /STK=102 /UG=Mm.7089 /LL=17984 /UG_GENE=Ndn /UG_TITLE=necdin	7.75	0.2	8.16	0.27	0.41	0.275272	100	100		6.41	0.09	7.44	0.14	1.03	0.005096	100	100		5.92	0.1	6.2	0.41	0.28	0.563965	100	66
1419112_at	nemo like kinase	NM_008702	18099	gb:NM_008702.1 /DB_XREF=gi:6679071 /GEN=Nlk /FEA=FLmRNA /CNT=58 /TID=Mm.9001.1 /TIER=FL+Stack /STK=13 /UG=Mm.9001 /LL=18099 /DEF=Mus musculus nemo like kinase (Nlk), mRNA. /PROD=nemo like kinase /FL=gb:NM_008702.1 gb:AF036332.1	7.54	0.02	8.65	0.16	1.11	0.005843	100	100		7.34	0.02	8.13	0.07	0.79	0.004663	100	100		7.46	0.09	8.42	0.15	0.96	0.009994	100	100
1426851_a_at	nephroblastoma overexpressed gene	X96585	18133	gb:X96585.1 /DB_XREF=gi:1226018 /GEN=nov /FEA=mRNA /CNT=60 /TID=Mm.5167.2 /TIER=Stack /STK=49 /UG=Mm.5167 /LL=18133 /UG_TITLE=nephroblastoma overexpressed gene /DEF=M.musculus mRNA for NOV protein.	10.93	0.39	8.86	0.72	-2.06	0.055316	100	100		9.66	0.51	8.65	1.02	-1.01	0.442981	100	100		6.96	0.66	7.16	0.14	0.2	0.78879	100	100
1426852_x_at	nephroblastoma overexpressed gene	X96585	18133	gb:X96585.1 /DB_XREF=gi:1226018 /GEN=nov /FEA=mRNA /CNT=60 /TID=Mm.5167.2 /TIER=Stack /STK=49 /UG=Mm.5167 /LL=18133 /UG_TITLE=nephroblastoma overexpressed gene /DEF=M.musculus mRNA for NOV protein.	11.07	0.37	9.01	0.7	-2.05	0.051383	100	100		9.82	0.53	8.8	0.96	-1.02	0.419826	100	100		7.17	0.59	7.33	0.15	0.16	0.811519	100	100
1421037_at	neuronal PAS domain protein 2	BG070037	18143	gb:BG070037 /DB_XREF=gi:12552529 /DB_XREF=H3082A07-3 /CLONE=H3082A07 /FEA=FLmRNA /CNT=26 /TID=Mm.2380.1 /TIER=Stack /STK=15 /UG=Mm.2380 /LL=18143 /UG_GENE=Npas2 /UG_TITLE=neuronal PAS domain protein 2 /FL=gb:U77969.1 gb:NM_008719.1	8.09	0.27	9.13	0.26	1.04	0.026175	100	100		7.48	0.2	8.07	0.28	0.58	0.17159	100	100		8.18	0.18	8.51	0.28	0.33	0.383833	100	100
1436309_at	neuropilin (NRP) and tolloid (TLL)-like 2	BB125651	74513	gb:BB125651 /DB_XREF=gi:16262205 /DB_XREF=BB125651 /CLONE=9630007F23 /FEA=EST /CNT=51 /TID=Mm.27143.1 /TIER=Stack /STK=9 /UG=Mm.27143 /LL=102176 /UG_GENE=AI854825 /UG_TITLE=expressed sequence AI854825	5.65	0.11	5.58	0.14	-0.07	0.714519	100	100		6.38	0.33	5.64	0.25	-0.74	0.153097	100	100		8.21	0.55	6.6	0.61	-1.61	0.121185	100	100
1448943_at	neuropilin 1	AK011144	18186	gb:AK002673.1 /DB_XREF=gi:12832830 /FEA=FLmRNA /CNT=224 /TID=Mm.27448.1 /TIER=Stack /STK=21 /UG=Mm.27448 /LL=18186 /UG_GENE=Nrp /UG_TITLE=neuropilin /DEF=Mus musculus adult male kidney cDNA, RIKEN full-length enriched library, clone:0610025N19:neuropilin, full insert sequence. /FL=gb:D50086.1 gb:NM_008737.1	9.55	0.21	8.53	0.12	-1.01	0.005874	100	100		8.66	0.08	8.89	0.11	0.22	0.179256	100	100		8.51	0.17	8.32	0.1	-0.19	0.384209	100	100
1444532_at	Nicastrin	BM293428	59287	gb:BM293428 /DB_XREF=gi:18021515 /DB_XREF=C0304B01-3 /CLONE=C0304B01 /FEA=EST /CNT=4 /TID=Mm.218203.1 /TIER=ConsEnd /STK=2 /UG=Mm.218203 /UG_TITLE=ESTs	5.57	0.01	6.22	0.05	0.66	0.000336	0	0		5.77	0.03	5.99	0.05	0.23	0.035584	0	0		5.19	0.05	6.29	0.03	1.1	0.000148	0	0
1425773_s_at	nicotinamide nucleotide adenylyltransferase 1	AF260924	66454	gb:AF260924.1 /DB_XREF=gi:10442018 /FEA=FLmRNA /CNT=7 /TID=Mm.214649.1 /TIER=FL /STK=1 /UG=Mm.214649 /LL=22406 /UG_GENE=Wld /DEF=Mus musculus UFD2D4COLE1E fusion protein mRNA, complete cds. /PROD=UFD2D4COLE1E fusion protein /FL=gb:AF260924.1	8.44	0.07	7.36	0.22	-1.08	0.0124	100	100		8.28	0.08	7.47	0.03	-0.81	0.005489	100	100		7.62	0.11	7.49	0.15	-0.13	0.520543	100	100
1453345_at	NIPA-like domain containing 1	AK014427	70701	gb:AK014427.1 /DB_XREF=gi:12852270 /FEA=mRNA /CNT=16 /TID=Mm.38884.1 /TIER=ConsEnd /STK=5 /UG=Mm.38884 /LL=70701 /UG_GENE=3830408G10Rik /UG_TITLE=RIKEN cDNA 3830408G10 gene /DEF=Mus musculus 18 days pregnant adult female placenta and extra embryonic tissue cDNA, RIKEN full-length enriched library, clone:3830408G10:similar to BRAIN CDNA, CLONE MNCB-2146, SIMILAR TO HUMAN CLONE 23773 MRNA SEQUENCE,…	8.02	0.21	9.15	0.16	1.13	0.004224	100	100		8.01	0.18	9.14	0.09	1.12	0.012683	100	100		8.07	0.11	9.07	0.11	1	0.003047	100	100
1456321_at	NIPA-like domain containing 1	AI503879	70701	gb:AI503879 /DB_XREF=gi:4401730 /DB_XREF=vm28a03.x1 /CLONE=IMAGE:991468 /FEA=EST /CNT=18 /TID=Mm.100483.1 /TIER=Stack /STK=11 /UG=Mm.100483 /UG_TITLE=ESTs	7.24	0.12	8.64	0.03	1.4	0.000135	100	100		7.32	0.2	8.42	0.05	1.1	0.02609	100	100		7.37	0.09	8.48	0.04	1.11	0.002274	100	100
1420393_at	nitric oxide synthase 2, inducible, macrophage	AF065921	18126	gb:AF065921.2 /DB_XREF=gi:4826628 /GEN=Nos2 /FEA=FLmRNA /CNT=20 /TID=Mm.2893.1 /TIER=FL /STK=5 /UG=Mm.2893 /LL=18126 /DEF=Mus musculus strain B10.SJ nitric oxide synthase 2 (Nos2) mRNA, complete cds. /PROD=nitric oxide synthase 2 /FL=gb:AF065923.2 gb:NM_010927.1 gb:AF065919.1 gb:M87039.1 gb:AY090567.1 gb:M84373.1 gb:AF065920.1 gb:AF065921.2 gb:U43428.1 gb:AF065922.2	5.32	0.07	5.6	0.07	0.28	0.027238	0	0		7.04	0.28	8.03	0.33	0.99	0.084961	33	100		7.06	0.46	8.37	0.07	1.31	0.102263	33	100
1424893_at	nuclear distribution gene E-like homolog 1 (A. nidulans)	BC021434	83431	gb:BC021434.1 /DB_XREF=gi:18204045 /FEA=FLmRNA /CNT=20 /TID=Mm.31979.2 /TIER=FL+Stack /STK=12 /UG=Mm.31979 /LL=83431 /UG_GENE=Nudel-pending /DEF=Mus musculus, Similar to nuclear distribution gene E-like, clone MGC:29336 IMAGE:5029832, mRNA, complete cds. /PROD=Similar to nuclear distribution gene E-like /FL=gb:BC021434.1	7.85	0.16	6.18	0.23	-1.67	0.001114	100	75		7.26	0.08	5.73	0.1	-1.53	0.000391	100	100		7.32	0.19	5.64	0.13	-1.68	0.003382	100	66
1458299_s_at	nuclear factor of kappa light polypeptide gene enhancer in B-cells inhibitor, epsilon	BB820441	18037	gb:BB820441 /DB_XREF=gi:16993070 /DB_XREF=BB820441 /CLONE=G830005J05 /FEA=EST /CNT=3 /TID=Mm.214145.1 /TIER=ConsEnd /STK=3 /UG=Mm.214145 /UG_TITLE=ESTs	6.57	0.26	7.09	0.24	0.52	0.188762	80	100		6.01	0.07	7.09	0.32	1.09	0.070083	100	100		5.56	0.14	6.68	0.13	1.12	0.004328	100	100
1417520_at	nuclear factor, erythroid derived 2, like 3	NM_010903	18025	gb:NM_010903.1 /DB_XREF=gi:6754833 /GEN=Nfe2l3 /FEA=FLmRNA /CNT=68 /TID=Mm.42138.1 /TIER=FL+Stack /STK=43 /UG=Mm.42138 /LL=18025 /DEF=Mus musculus nuclear factor, erythroid derived 2, like 3 (Nfe2l3), mRNA. /PROD=nuclear factor, erythroid derived 2, like 3 /FL=gb:AB013852.1 gb:BC005416.1 gb:NM_010903.1	6.67	0.07	6.54	0.35	-0.13	0.745171	100	100		5.65	0.09	5.97	0.27	0.31	0.366548	100	100		8.66	0.04	6.38	0.12	-2.28	0.000898	100	100
1419665_a_at	nuclear protein 1	NM_019738	56312	gb:NM_019738.1 /DB_XREF=gi:9790144 /GEN=Nupr1 /FEA=FLmRNA /CNT=28 /TID=Mm.18742.1 /TIER=FL /STK=7 /UG=Mm.18742 /LL=56312 /DEF=Mus musculus nuclear protein 1 (Nupr1), mRNA. /PROD=p8 protein /FL=gb:AF131196.1 gb:NM_019738.1 gb:BC002109.1	11.79	0.13	10.72	0.33	-1.07	0.03788	100	100		11.76	0.19	11.19	0.21	-0.58	0.112419	100	100		11.42	0.17	10.45	0.29	-0.98	0.059301	100	100
1419666_x_at	nuclear protein 1	NM_019738	56312	gb:NM_019738.1 /DB_XREF=gi:9790144 /GEN=Nupr1 /FEA=FLmRNA /CNT=28 /TID=Mm.18742.1 /TIER=FL /STK=7 /UG=Mm.18742 /LL=56312 /DEF=Mus musculus nuclear protein 1 (Nupr1), mRNA. /PROD=p8 protein /FL=gb:AF131196.1 gb:NM_019738.1 gb:BC002109.1	11.33	0.15	10.29	0.33	-1.04	0.041102	100	100		11.32	0.18	10.77	0.19	-0.55	0.105325	100	100		10.97	0.16	10.03	0.3	-0.94	0.068056	100	100
1423202_a_at	nuclear receptor co-repressor 1	U22016	20185	gb:U22016.1 /DB_XREF=gi:709962 /GEN=RIP13 /FEA=FLmRNA /CNT=223 /TID=Mm.88061.1 /TIER=Stack /STK=33 /UG=Mm.88061 /LL=20185 /DEF=Mus musculus retinoid X receptor interacting protein (RIP13) mRNA, partial cds. /PROD=retinoid X receptor interacting protein /FL=gb:NM_011308.1 gb:U35312.1	10.58	0.13	9.1	0.04	-1.49	0.000175	100	100		9.63	0.16	9.08	0.13	-0.55	0.060275	100	100		10.22	0.24	9.16	0.03	-1.07	0.0444	100	100
1435991_at	nuclear receptor subfamily 3, group C, member 2	BQ174990	110784	gb:BQ174990 /DB_XREF=gi:20350482 /DB_XREF=UI-M-DJ2-bwb-l-20-0-UI.s1 /CLONE=UI-M-DJ2-bwb-l-20-0-UI /FEA=EST /CNT=16 /TID=Mm.105202.1 /TIER=Stack /STK=12 /UG=Mm.105202 /UG_TITLE=ESTs	10.88	0.11	10.79	0.05	-0.1	0.457812	100	100		9.96	0.18	9.99	0.08	0.03	0.875239	100	100		8.86	0.14	10.03	0.22	1.17	0.016671	100	100
1416605_at	nucleolar protein family A, member 2	BC024944	52530	gb:BC024944.1 /DB_XREF=gi:19353066 /FEA=FLmRNA /CNT=156 /TID=Mm.28203.1 /TIER=FL+Stack /STK=78 /UG=Mm.28203 /LL=68237 /UG_GENE=2410130M07Rik /DEF=Mus musculus, RIKEN cDNA 2410130M07 gene, clone MGC:19419 IMAGE:3486985, mRNA, complete cds. /PROD=RIKEN cDNA 2410130M07 gene /FL=gb:BC024944.1 gb:NM_026631.1	8.79	0.04	8.74	0.21	-0.04	0.848368	100	100		10.63	0.16	10.51	0.1	-0.12	0.577845	100	100		10.82	0.02	9.77	0.33	-1.05	0.084691	100	100
1420479_a_at	nucleosome assembly protein 1-like 1	BG064031	53605	gb:BG064031 /DB_XREF=gi:12546594 /DB_XREF=H3014G03-3 /CLONE=H3014G03 /FEA=FLmRNA /CNT=450 /TID=Mm.3797.1 /TIER=Stack /STK=10 /UG=Mm.3797 /LL=53605 /UG_GENE=Nap1l1 /UG_TITLE=nucleosome assembly protein 1-like 1 /FL=gb:D12618.1 gb:NM_015781.1	8.87	0.09	8.64	0.18	-0.22	0.332277	100	100		9.55	0.15	9.72	0.04	0.17	0.369062	100	100		10.17	0.08	9.04	0.36	-1.12	0.08137	100	100
1437060_at	olfactomedin 4	AV290148	380924	gb:AV290148 /DB_XREF=gi:16392247 /DB_XREF=AV290148 /CLONE=5131401H15 /FEA=EST /CNT=46 /TID=Mm.26456.1 /TIER=Stack /STK=27 /UG=Mm.26456 /UG_TITLE=ESTs	5.87	0.2	5.56	0.21	-0.31	0.307775	20	0		5.27	0.18	6.41	1.52	1.14	0.530071	33	33		5.45	0.29	5.75	0.18	0.29	0.442678	0	33
1436780_at	O-linked N-acetylglucosamine (GlcNAc) transferase (UDP-N-acetylglucosamine:polypeptide-N-acetylglucosaminyl transferase)	BG065325	108155	gb:BG065325 /DB_XREF=gi:12547888 /DB_XREF=H3029G09-3 /CLONE=H3029G09 /FEA=EST /CNT=65 /TID=Mm.220820.2 /TIER=Stack /STK=55 /UG=Mm.220820 /LL=108155 /UG_GENE=Ogt /UG_TITLE=O-linked N-acetylglucosamine (GlcNAc) transferase (UDP-N-acetylglucosamine:polypeptide-N-acetylglucosaminyl transferase)	7.91	0.19	6.41	0.26	-1.49	0.003501	100	100		7.12	0.04	6.31	0.09	-0.81	0.004911	100	100		6.96	0.17	6.03	0.04	-0.93	0.024958	100	100
1425122_at	open reading frame 9	AF360358	52793	gb:AF360358.1 /DB_XREF=gi:17046300 /GEN=C21orf11 /FEA=FLmRNA /CNT=10 /TID=Mm.52977.1 /TIER=FL /STK=6 /UG=Mm.52977 /LL=57386 /DEF=Mus musculus putative C21orf11 protein (C21orf11) mRNA, complete cds. /PROD=putative C21orf11 protein /FL=gb:AF360358.1	10.2	0.17	10.53	0.24	0.34	0.302746	100	100		11.43	0.06	11.46	0.08	0.03	0.802062	100	100		9.39	0.34	11.15	0.01	1.77	0.035005	100	100
1435612_at	opioid binding protein/cell adhesion molecule-like	AV328011	330908	gb:AV328011 /DB_XREF=gi:16395768 /DB_XREF=AV328011 /CLONE=6330437O21 /FEA=EST /CNT=16 /TID=Mm.39634.1 /TIER=Stack /STK=15 /UG=Mm.39634 /LL=102599 /UG_GENE=AI844366 /UG_TITLE=expressed sequence AI844366	4.72	0.24	3.63	0.47	-1.09	0.100003	100	75		3.6	0.49	4.16	0.16	0.56	0.370801	66	66		2.47	0.33	2.92	0.21	0.45	0.32705	33	33
1416750_at	opioid receptor, sigma 1	NM_011014	18391	gb:NM_011014.1 /DB_XREF=gi:6754941 /GEN=Oprs1 /FEA=FLmRNA /CNT=133 /TID=Mm.22745.1 /TIER=FL+Stack /STK=71 /UG=Mm.22745 /LL=18391 /DEF=Mus musculus opioid receptor, sigma 1 (Oprs1), mRNA. /PROD=opioid receptor, sigma 1 /FL=gb:BC019930.1 gb:NM_011014.1 gb:AF004927.1 gb:BC002000.1 gb:AF030198.1	9.77	0.06	10.22	0.31	0.46	0.241664	100	100		10.37	0.1	11.45	0.05	1.08	0.002453	100	100		11.09	0.09	10.55	0.15	-0.54	0.049481	100	100
1451956_a_at	opioid receptor, sigma 1	AF226605	18391	gb:AF226605.1 /DB_XREF=gi:7582321 /FEA=FLmRNA /CNT=1 /TID=Mm.22745.2 /TIER=FL /STK=1 /UG=Mm.22745 /LL=18391 /UG_GENE=Oprs1 /DEF=Mus musculus sigma 1 receptor beta variant mRNA, complete cds, alternatively spliced. /PROD=sigma 1 receptor beta variant /FL=gb:AF226605.1	8.52	0.16	8.79	0.56	0.27	0.667472	100	100		9.87	0.09	11.07	0.05	1.2	0.001539	100	100		10.2	0.29	9.5	0.14	-0.7	0.121986	100	100
1435679_at	optineurin	BB770843	71648	gb:BB770843 /DB_XREF=gi:16212938 /DB_XREF=BB770843 /CLONE=G370117O21 /FEA=EST /CNT=18 /TID=Mm.116864.1 /TIER=Stack /STK=14 /UG=Mm.116864 /UG_TITLE=ESTs	8.17	0.09	8.22	0.15	0.05	0.760226	100	100		8.04	0.11	7.99	0.05	-0.05	0.703775	100	100		7.68	0.09	8.71	0.15	1.03	0.006662	100	100
1454854_at	organic solute transporter beta	AV000952	330962	gb:AV000952 /DB_XREF=gi:4777802 /DB_XREF=AV000952 /CLONE=0610010E22 /FEA=EST /CNT=46 /TID=Mm.35827.1 /TIER=Stack /STK=41 /UG=Mm.35827 /UG_TITLE=ESTs	7.31	0.05	7.98	0.37	0.67	0.164055	100	100		9.37	0.13	10.29	0.14	0.92	0.009207	100	100		6.69	0.05	9.33	0.1	2.64	0.000152	0	100
1436615_a_at	ornithine transcarbamylase	AI786408	18416	gb:AI786408 /DB_XREF=gi:5334124 /DB_XREF=uj55b02.x1 /CLONE=IMAGE:1923819 /FEA=EST /CNT=10 /TID=Mm.2611.3 /TIER=Stack /STK=8 /UG=Mm.2611 /LL=18416 /UG_GENE=Otc /UG_TITLE=ornithine transcarbamylase	7.51	0.23	7.52	0.21	0.01	0.971427	100	100		5.97	0.25	6.71	0.16	0.74	0.081324	100	100		5.06	0.48	6.36	0.15	1.3	0.103082	66	100
1418809_at	paired-Ig-like receptor A2	NM_011087	18725	gb:NM_011087.1 /DB_XREF=gi:6755063 /GEN=Pira1 /FEA=FLmRNA /CNT=25 /TID=Mm.193462.1 /TIER=FL+Stack /STK=18 /UG=Mm.193462 /LL=18722 /DEF=Mus musculus paired-Ig-like receptor A1 (Pira1), mRNA. /PROD=paired-Ig-like receptor A1 /FL=gb:U96682.1 gb:NM_011087.1	6.07	0.09	6.88	0.2	0.81	0.017752	80	100		7.67	0.31	7.42	0.19	-0.25	0.549307	100	100		5.99	0.11	7.11	0.26	1.13	0.032002	0	33
1421868_a_at	pancreatic lipase	NM_026925	69060	gb:NM_026925.1 /DB_XREF=gi:13386183 /GEN=1810007A24Rik /FEA=FLmRNA /CNT=49 /TID=Mm.20407.1 /TIER=FL /STK=1 /UG=Mm.20407 /LL=69060 /DEF=Mus musculus RIKEN cDNA 1810007A24 gene (1810007A24Rik), mRNA. /PROD=RIKEN cDNA 1810007A24 /FL=gb:NM_026925.1	6.31	0.12	7.92	1.39	1.61	0.330853	20	50		6.44	0.23	6.31	0.18	-0.13	0.691768	66	66		6.43	0.08	6.37	0.04	-0.06	0.531727	66	100
1433431_at	pancreatic lipase	AI326372	69060	gb:AI326372 /DB_XREF=gi:4060801 /DB_XREF=mm11g06.x1 /CLONE=IMAGE:521242 /FEA=EST /CNT=447 /TID=Mm.20407.2 /TIER=Stack /STK=255 /UG=Mm.20407 /LL=69060 /UG_GENE=1810007A24Rik /UG_TITLE=RIKEN cDNA 1810007A24 gene	6.87	0.05	8.29	1.4	1.41	0.386922	20	25		6.94	0.03	6.87	0.03	-0.07	0.211521	0	66		6.87	0.07	6.79	0.07	-0.09	0.439125	0	33
1415777_at	pancreatic lipase related protein 1	NM_018874	18946	gb:NM_018874.1 /DB_XREF=gi:9256627 /GEN=Pnliprp1 /FEA=FLmRNA /CNT=815 /TID=Mm.10753.1 /TIER=FL+Stack /STK=383 /UG=Mm.10753 /LL=18946 /DEF=Mus musculus pancreatic lipase related protein 1 (Pnliprp1), mRNA. /PROD=pancreatic lipase related protein 1 /FL=gb:AF061274.1 gb:NM_018874.1	6.5	0.03	7.8	1.25	1.29	0.377685	60	50		6.53	0.02	6.43	0.19	-0.1	0.629697	0	0		6.3	0.11	6.58	0.1	0.28	0.134502	0	0
1437438_x_at	pancreatic lipase-related protein 2	AV060116	18947	gb:AV060116 /DB_XREF=gi:5159863 /DB_XREF=AV060116 /CLONE=1810061I04 /FEA=EST /CNT=19 /TID=Mm.1230.2 /TIER=Stack /STK=18 /UG=Mm.1230 /LL=18947 /UG_GENE=Pnliprp2 /UG_TITLE=pancreatic lipase-related protein 2	5.83	0.06	6.98	1.36	1.15	0.457011	20	50		5.83	0.18	6.68	0.91	0.85	0.450545	0	66		5.47	0.16	5.59	0.12	0.12	0.582836	0	0
1448186_at	pancreatic lipase-related protein 2	NM_011128	18947	gb:NM_011128.1 /DB_XREF=gi:6755117 /GEN=Pnliprp2 /FEA=FLmRNA /CNT=168 /TID=Mm.1230.1 /TIER=FL+Stack /STK=140 /UG=Mm.1230 /LL=18947 /DEF=Mus musculus pancreatic lipase-related protein 2 (Pnliprp2), mRNA. /PROD=pancreatic lipase-related protein 2 /FL=gb:M30687.1 gb:NM_011128.1	5.65	0.09	6.84	1.4	1.2	0.455194	80	100		5.6	0.41	6.59	1.19	0.99	0.502683	33	33		4.74	0.19	5.5	0.25	0.76	0.075531	0	33
1420440_at	pancreatic polypeptide	NM_008918	19064	gb:NM_008918.1 /DB_XREF=gi:6679452 /GEN=Ppy /FEA=FLmRNA /CNT=7 /TID=Mm.1269.1 /TIER=FL /STK=5 /UG=Mm.1269 /LL=19064 /DEF=Mus musculus pancreatic polypeptide (Ppy), mRNA. /PROD=pancreatic polypeptide /FL=gb:NM_008918.1 gb:M18208.1	8.65	0.3	9.19	0.52	0.54	0.411152	100	100		8.21	0.24	9.31	0.24	1.1	0.030629	100	100		6.58	0.23	7.88	0.25	1.3	0.018048	33	100
1416297_s_at	pancreatitis-associated protein	NM_011036	18489	gb:NM_011036.1 /DB_XREF=gi:6754979 /GEN=Pap /FEA=FLmRNA /CNT=137 /TID=Mm.2553.1 /TIER=FL+Stack /STK=101 /UG=Mm.2553 /LL=18489 /DEF=Mus musculus pancreatitis-associated protein (Pap), mRNA. /PROD=pancreatitis-associated protein /FL=gb:NM_011036.1 gb:D63359.1	5.88	0.09	6.04	0.33	0.16	0.669662	20	25		9.82	1.02	8.4	0.37	-1.42	0.295873	100	100		10.85	0.45	12.6	0.3	1.75	0.038966	100	100
1448290_at	pancreatitis-associated protein	NM_011036	18489	gb:NM_011036.1 /DB_XREF=gi:6754979 /GEN=Pap /FEA=FLmRNA /CNT=137 /TID=Mm.2553.1 /TIER=FL+Stack /STK=101 /UG=Mm.2553 /LL=18489 /DEF=Mus musculus pancreatitis-associated protein (Pap), mRNA. /PROD=pancreatitis-associated protein /FL=gb:NM_011036.1 gb:D63359.1	4.47	0.31	4.85	0.6	0.38	0.600122	40	25		9.62	1.11	8.22	0.51	-1.4	0.340382	100	100		10.84	0.38	12.42	0.26	1.58	0.032198	100	100
1447731_at	paternally expressed 3	BB305002	18616	gb:BB305002 /DB_XREF=gi:9005707 /DB_XREF=BB305002 /CLONE=B230116G02 /FEA=EST /CNT=2 /TID=Mm.129583.1 /TIER=ConsEnd /STK=2 /UG=Mm.129583 /UG_TITLE=ESTs, Moderately similar to T14155 zinc finger protein Peg3 - mouse (M.musculus)	3.16	0.17	3.05	0.28	-0.11	0.758479	0	0		3.62	0.11	2.32	0.56	-1.29	0.141808	0	0		3.29	0.17	3.19	0.06	-0.1	0.619064	0	0
1417928_at	PDZ and LIM domain 4	NM_019417	30794	gb:NM_019417.1 /DB_XREF=gi:9507052 /GEN=Ril-pending /FEA=FLmRNA /CNT=61 /TID=Mm.21830.1 /TIER=FL+Stack /STK=33 /UG=Mm.21830 /LL=30794 /DEF=Mus musculus reversion induced LIM gene (Ril-pending), mRNA. /PROD=reversion induced LIM gene /FL=gb:NM_019417.1	8.69	0.32	10.11	0.21	1.42	0.00832	100	100		7.44	0.24	8.63	0.04	1.19	0.036502	100	100		9.07	0.23	8.1	0.31	-0.96	0.074787	100	100
1428319_at	PDZ and LIM domain 7	AK010339	67399	gb:AK010339.1 /DB_XREF=gi:12845708 /FEA=mRNA /CNT=95 /TID=Mm.29869.1 /TIER=Stack /STK=54 /UG=Mm.29869 /LL=71959 /UG_GENE=2410002J21Rik /UG_TITLE=RIKEN cDNA 2410002J21 gene /DEF=Mus musculus ES cells cDNA, RIKEN full-length enriched library, clone:2410002J21:homolog to LIM-DOMAIN PROTEIN LMP-1, full insert sequence.	9.08	0.33	9.33	0.5	0.25	0.694524	100	100		7.96	0.31	8.34	0.07	0.38	0.343745	100	100		9.53	0.16	8.52	0.12	-1.01	0.008048	100	100
1443785_x_at	PDZ and LIM domain 7	AV307764	67399	gb:AV307764 /DB_XREF=gi:6340278 /DB_XREF=AV307764 /CLONE=5730555G13 /FEA=EST /CNT=3 /TID=Mm.117223.1 /TIER=ConsEnd /STK=3 /UG=Mm.117223 /UG_TITLE=ESTs	9.03	0.39	9.22	0.56	0.19	0.793833	100	100		7.65	0.41	8.05	0.04	0.4	0.428897	100	100		9.42	0.25	8.41	0.22	-1.02	0.038432	100	100
1449330_at	PDZ domain containing 3	NM_133226	170761	gb:NM_133226.1 /DB_XREF=gi:18875383 /GEN=AF334612 /FEA=FLmRNA /CNT=23 /TID=Mm.29872.1 /TIER=FL+Stack /STK=14 /UG=Mm.29872 /LL=170761 /DEF=Mus musculus natrium-phosphate cotransporter IIa C-terminal-associated protein 2 (AF334612), mRNA. /PROD=natrium-phosphate cotransporter IIaC-terminal-associated protein 2 /FL=gb:NM_133226.1 gb:AF334612.1	8.89	0.13	9.29	0.12	0.4	0.060465	100	100		8.63	0.17	8.95	0.15	0.31	0.228732	100	100		7.66	0.28	9.6	0.18	1.94	0.006764	100	100
1449184_at	peptidoglycan recognition protein 1	NM_009402	21946	gb:NM_009402.1 /DB_XREF=gi:6679292 /GEN=Pglyrp /FEA=FLmRNA /CNT=54 /TID=Mm.21855.1 /TIER=FL+Stack /STK=19 /UG=Mm.21855 /LL=21946 /DEF=Mus musculus peptidoglycan recognition protein (Pglyrp), mRNA. /PROD=peptidoglycan recognition protein /FL=gb:BC005582.1 gb:AF193843.1 gb:AF076482.1 gb:NM_009402.1	12	0.02	10.72	0.11	-1.29	0.001021	100	100		12.53	0.05	11.2	0.03	-1.32	6e-05	100	100		12.44	0.04	12.02	0.09	-0.42	0.032351	100	100
1418908_at	peptidylglycine alpha-amidating monooxygenase	NM_013626	18484	gb:NM_013626.1 /DB_XREF=gi:7305366 /GEN=Pam /FEA=FLmRNA /CNT=46 /TID=Mm.5121.1 /TIER=FL+Stack /STK=16 /UG=Mm.5121 /LL=18484 /DEF=Mus musculus peptidylglycine alpha-amidating monooxygenase (Pam), mRNA. /PROD=peptidylglycine alpha-amidating monooxygenase /FL=gb:U79523.1 gb:NM_013626.1	5.76	0.12	8.1	1.03	2.34	0.106245	100	100		4.97	0.12	6.79	1.26	1.82	0.28451	100	100		5.31	0.23	5.95	0.05	0.64	0.100275	100	100
1421087_at	period homolog 3 (Drosophila)	NM_011067	18628	gb:BB757992 /DB_XREF=gi:16186191 /DB_XREF=BB757992 /CLONE=G270092F01 /FEA=FLmRNA /CNT=40 /TID=Mm.10723.1 /TIER=Stack /STK=11 /UG=Mm.10723 /LL=18628 /UG_GENE=Per3 /UG_TITLE=period homolog 3 (Drosophila) /FL=gb:AB013605.1 gb:AF050182.1 gb:NM_011067.1	8.89	0.26	7.86	0.43	-1.02	0.094843	100	100		7.49	0.12	7.39	0.07	-0.1	0.537758	100	100		7.69	0.08	7.41	0.24	-0.28	0.368423	100	100
1458176_at	Period homolog 3 (Drosophila)	BB021263	18628	gb:BB021263 /DB_XREF=gi:16257692 /DB_XREF=BB021263 /CLONE=5330405H16 /FEA=EST /CNT=3 /TID=Mm.121361.1 /TIER=ConsEnd /STK=3 /UG=Mm.121361 /UG_TITLE=ESTs	7.86	0.31	6.71	0.3	-1.15	0.032397	100	100		6.17	0.15	6.09	0.16	-0.08	0.740809	66	66		6.27	0.22	6.43	0.18	0.17	0.59445	33	100
1417133_at	peripheral myelin protein	NM_008885	18858	gb:NM_008885.1 /DB_XREF=gi:6679394 /GEN=Pmp22 /FEA=FLmRNA /CNT=95 /TID=Mm.1237.1 /TIER=FL+Stack /STK=55 /UG=Mm.1237 /LL=18858 /DEF=Mus musculus peripheral myelin protein, 22 kDa (Pmp22), mRNA. /PROD=peripheral myelin protein, 22 kDa /FL=gb:BC010765.1 gb:M32240.1 gb:NM_008885.1	12.68	0.05	12.96	0.06	0.28	0.013145	100	100		11.63	0.08	11.64	0.12	0.02	0.914327	100	100		10.18	0.24	11.49	0.48	1.31	0.092005	100	100
1423223_a_at	peroxiredoxin 6	BB796358	11758	gb:BB796358 /DB_XREF=gi:16965977 /DB_XREF=BB796358 /CLONE=G4D0007O13 /FEA=FLmRNA /CNT=346 /TID=Mm.6587.1 /TIER=Stack /STK=26 /UG=Mm.6587 /LL=11758 /UG_GENE=Prdx5 /UG_TITLE=peroxiredoxin 5 /FL=gb:AF093852.1 gb:NM_007453.1 gb:BC013489.1	13.73	0.07	13.76	0.03	0.03	0.6563	100	100		13.08	0.14	12.95	0.11	-0.13	0.505115	100	100		11.22	0.27	13.01	0.4	1.79	0.026999	100	100
1442878_at	peroxiredoxin 6	AW319648	11758	gb:AW319648 /DB_XREF=gi:6749192 /DB_XREF=un01b10.x1 /CLONE=IMAGE:2352955 /FEA=EST /CNT=4 /TID=Mm.133722.1 /TIER=ConsEnd /STK=3 /UG=Mm.133722 /UG_TITLE=ESTs	8.85	0.23	8.88	0.29	0.03	0.938271	100	100		7.66	0.28	6.98	0.1	-0.68	0.123967	100	100		6.04	0.13	7.37	0.38	1.33	0.060924	100	100
1455208_at	peroxisome biogenesis factor 19	AV229364	19298	gb:AV229364 /DB_XREF=gi:15404934 /DB_XREF=AV229364 /CLONE=4631408K15 /FEA=EST /CNT=30 /TID=Mm.87670.1 /TIER=Stack /STK=20 /UG=Mm.87670 /UG_TITLE=ESTs	6.53	0.08	8.18	0.28	1.64	0.007616	100	100		6.36	0.04	7.57	0.09	1.21	0.00216	100	100		6.5	0.05	8.05	0.08	1.55	0.000152	100	100
1460336_at	peroxisome proliferative activated receptor, gamma, coactivator 1 alpha	BB745167	19017	gb:BB745167 /DB_XREF=gi:16148106 /DB_XREF=BB745167 /CLONE=F530007A20 /FEA=FLmRNA /CNT=43 /TID=Mm.10707.1 /TIER=Stack /STK=16 /UG=Mm.10707 /LL=19017 /UG_GENE=Ppargc1 /UG_TITLE=peroxisome proliferative activated receptor, gamma, coactivator 1 /FL=gb:AF049330.1 gb:NM_008904.1	8.25	0.16	7.01	0.45	-1.24	0.064964	100	100		7.28	0.09	6.75	0.1	-0.53	0.015063	100	100		6.08	0.19	6.22	0.37	0.14	0.754156	100	66
1421907_at	peroxisome proliferator activated receptor binding protein	BB760479	19014	gb:NM_013634.1 /DB_XREF=gi:7305400 /GEN=Pparbp /FEA=FLmRNA /CNT=86 /TID=Mm.12926.2 /TIER=FL+Stack /STK=12 /UG=Mm.12926 /LL=19014 /DEF=Mus musculus peroxisome proliferator activated receptor binding protein (Pparbp), mRNA. /PROD=Ppar binding protein, isoform 1 /FL=gb:AF000294.1 gb:NM_013634.1 gb:AF332074.1 gb:AF332073.1	8.81	0.15	9.39	0.13	0.58	0.024874	100	100		8.35	0.07	9.37	0.13	1.01	0.004874	100	100		8.99	0.16	9.23	0.06	0.24	0.262823	100	100
1439797_at	peroxisome proliferator activator receptor delta	AW046066	19015	gb:AW046066 /DB_XREF=gi:5906595 /DB_XREF=UI-M-BH1-akv-e-11-0-UI.s1 /CLONE=UI-M-BH1-akv-e-11-0-UI /FEA=EST /CNT=16 /TID=Mm.41233.1 /TIER=ConsEnd /STK=6 /UG=Mm.41233 /UG_TITLE=ESTs, Weakly similar to A34615 profilaggrin - rat (R.norvegicus)	9.39	0.09	9.55	0.13	0.16	0.361821	100	100		9.5	0.06	9.65	0.07	0.15	0.189596	100	100		8.49	0.18	9.58	0.2	1.09	0.016207	100	100
1456482_at	phosphatidylinositol 3 kinase, regulatory subunit, polypeptide 3 (p55)	AA414954	18710	gb:AA414954 /DB_XREF=gi:2075142 /DB_XREF=vc50c06.r1 /CLONE=IMAGE:777994 /FEA=EST /CNT=37 /TID=Mm.94590.1 /TIER=Stack /STK=9 /UG=Mm.94590 /LL=18710 /UG_GENE=Pik3r3 /UG_TITLE=phosphatidylinositol 3 kinase, regulatory subunit, polypeptide 3 (p55)	10	0.07	10.11	0.09	0.11	0.381682	100	100		8.8	0.19	9.01	0.01	0.21	0.376434	100	100		8.53	0.2	9.54	0.28	1.01	0.048739	100	100
1455773_at	Phosphatidylinositol binding clathrin assembly protein	BG797225	233489	gb:BG797225 /DB_XREF=gi:14143794 /DB_XREF=ic12d08.x1 /FEA=EST /CNT=9 /TID=Mm.99380.1 /TIER=Stack /STK=8 /UG=Mm.99380 /UG_TITLE=ESTs, Moderately similar to S12207 hypothetical protein (M.musculus)	8.11	0.1	7.63	0.38	-0.48	0.295488	100	100		7.52	0.07	6.41	0.26	-1.11	0.042694	100	100		8.09	0.17	7.28	0.11	-0.81	0.020305	100	100
1455075_at	phosphatidylinositol glycan, class V	BB321057	230801	gb:BB321057 /DB_XREF=gi:16403340 /DB_XREF=BB321057 /CLONE=B230396N06 /FEA=EST /CNT=33 /TID=Mm.38252.1 /TIER=Stack /STK=26 /UG=Mm.38252 /UG_TITLE=ESTs, Moderately similar to dJ50O24.5.1 (H.sapiens)	6.59	0.06	7.63	0.07	1.04	2.5e-05	80	100		6.08	0.06	6.94	0.09	0.86	0.001925	66	100		6.28	0.05	7.01	0.12	0.74	0.013885	100	100
1428025_s_at	phosphatidylinositol transfer protein, cytoplasmic 1	BC028271	71795	gb:BC028271.1 /DB_XREF=gi:20380954 /FEA=mRNA /CNT=7 /TID=Mm.38610.1 /TIER=ConsEnd /STK=0 /UG=Mm.38610 /LL=71795 /UG_GENE=1110020B03Rik /DEF=Mus musculus, Similar to retinal degeneration B beta, clone MGC:40789 IMAGE:5367418, mRNA, complete cds. /PROD=Similar to retinal degeneration B beta	4.78	0.12	4.72	0.14	-0.06	0.753949	100	100		4.66	0.26	5.04	0.29	0.37	0.393536	66	66		5.9	0.02	4.81	0.24	-1.08	0.04397	100	100
1452202_at	phosphodiesterase 2A, cGMP-stimulated	BG069616	207728	gb:BG069616 /DB_XREF=gi:12552185 /DB_XREF=H3078C07-3 /CLONE=H3078C07 /FEA=mRNA /CNT=94 /TID=Mm.70573.1 /TIER=Stack /STK=63 /UG=Mm.70573 /UG_TITLE=Mus musculus, Similar to cyclic GMP stimulated phosphodiesterase, clone IMAGE:3598413, mRNA, partial cds	9.76	0.07	9.46	0.15	-0.3	0.144336	100	100		9.36	0.02	9.39	0.21	0.03	0.886195	100	100		7.89	0.25	9.01	0.22	1.12	0.028487	100	100
1458212_at	Phosphodiesterase 4D, cAMP specific	BB245422	238871	gb:BB245422 /DB_XREF=gi:16355397 /DB_XREF=BB245422 /CLONE=A730009E18 /FEA=EST /CNT=3 /TID=Mm.170565.1 /TIER=ConsEnd /STK=3 /UG=Mm.170565 /UG_TITLE=ESTs	6.18	0.1	4.85	0.2	-1.33	0.00298	100	50		5.67	0.01	5.03	0.11	-0.65	0.029422	100	33		5.81	0.1	5.08	0.1	-0.73	0.006482	100	33
1423439_at	phosphoenolpyruvate carboxykinase 1, cytosolic	AW106963	18534	gb:AW106963 /DB_XREF=gi:6077763 /DB_XREF=um34h07.x1 /CLONE=IMAGE:2236477 /FEA=FLmRNA /CNT=259 /TID=Mm.42246.1 /TIER=Stack /STK=25 /UG=Mm.42246 /LL=18534 /UG_GENE=Pck1 /UG_TITLE=phosphoenolpyruvate carboxykinase 1, cytosolic /FL=gb:NM_011044.1	11.06	0.17	10.79	0.19	-0.27	0.311245	100	100		8.12	0.3	8.54	0.35	0.42	0.418688	100	100		6.11	0.09	7.64	0.7	1.53	0.156897	66	100
1437015_x_at	phospholipase A2, group IB, pancreas	AV060866	18778	gb:AV060866 /DB_XREF=gi:5160613 /DB_XREF=AV060866 /CLONE=1810065J23 /FEA=EST /CNT=30 /TID=Mm.20190.5 /TIER=Stack /STK=30 /UG=Mm.20190 /LL=18778 /UG_GENE=Pla2g1b /UG_TITLE=phospholipase A2, group IB, pancreas	4.75	0.1	5.92	1.3	1.17	0.433758	0	25		5.1	0.03	4.94	0.05	-0.16	0.068573	0	0		4.85	0.22	5.17	0.08	0.32	0.28912	0	0
1456231_at	phospholipase A2, group III	BB315153	237625	gb:BB315153 /DB_XREF=gi:16403021 /DB_XREF=BB315153 /CLONE=B230353G19 /FEA=EST /CNT=13 /TID=Mm.131969.1 /TIER=Stack /STK=13 /UG=Mm.131969 /UG_TITLE=ESTs	6.96	0.1	7.43	0.26	0.46	0.175916	100	100		6.75	0.16	6.9	0.16	0.15	0.553335	100	100		6.57	0.19	7.62	0.22	1.05	0.023806	100	100
1455408_at	phospholipase A2, group IVF	BB006656	271844	gb:BB006656 /DB_XREF=gi:15390106 /DB_XREF=BB006656 /CLONE=4732472I07 /FEA=EST /CNT=17 /TID=Mm.24880.1 /TIER=Stack /STK=14 /UG=Mm.24880 /UG_TITLE=ESTs, Weakly similar to B39898 phospholipase A2 (M.musculus)	7.28	0.07	7.42	0.22	0.14	0.57787	100	100		7.41	0.1	7.22	0.09	-0.19	0.234068	100	100		6.24	0.14	7.6	0.3	1.36	0.02832	100	100
1416675_s_at	phospholipase C, delta 1	NM_019676	18799	gb:NM_019676.1 /DB_XREF=gi:9790166 /GEN=Plcd /FEA=FLmRNA /CNT=108 /TID=Mm.23963.1 /TIER=FL+Stack /STK=75 /UG=Mm.23963 /LL=18799 /DEF=Mus musculus phospholipase C, delta (Plcd), mRNA. /PROD=phospholipase C, delta /FL=gb:BC025798.1 gb:AF133125.1 gb:U85711.1 gb:NM_019676.1	8.68	0.1	8.67	0.15	-0.01	0.947794	100	100		7.84	0.12	7.87	0.05	0.03	0.848291	100	100		7.04	0.05	8.24	0.28	1.2	0.045	100	100
1437112_at	phospholipase D1	BM228590	18805	gb:BM228590 /DB_XREF=gi:17791284 /DB_XREF=K0264B09-3 /CLONE=K0264B09 /FEA=EST /CNT=34 /TID=Mm.7819.1 /TIER=Stack /STK=25 /UG=Mm.7819 /LL=99508 /UG_GENE=AA536939 /UG_TITLE=expressed sequence AA536939	9.08	0.08	9.14	0.15	0.06	0.726905	100	100		8.97	0.11	8.95	0.06	-0.02	0.903382	100	100		8.16	0.13	9.2	0.11	1.04	0.004334	100	100
[truncated: 657 more rows]
