# Supplementary material for: Diarrhea as a cause of mortality in a mouse model of infectious colitis
Source: Genome Biol. 2008 Aug 4;9(8):R122. doi: 10.1186/gb-2008-9-8-r122 (PMC2575512; doi:10.1186/gb-2008-9-8-r122)
Supplement: Additional data file 11 — Variably expressed genes as a function of time (delta eta analysis). [file gb-2008-9-8-r122-S11.xls]

## Sheet: delta eta 2 fold
Additional data file 11. Complete list of genes differentially expressed between the lines of mice as a function of time (delta eta genes) (log2-transformed differences between susceptible FVB and resistant SW mice at 4 and 9 dpi)
probe set	gene	Accession	LocusLink	Description	Delta eta analysis SW vs FVB
					4 day delta eta	9 day delta eta
1460044_at	0 day neonate cerebellum cDNA, RIKEN full-length enriched library, clone:C230062K19 product:unclassifiable, full insert sequence	BB389395		gb:BB389395 /DB_XREF=gi:16408719 /DB_XREF=BB389395 /CLONE=C230062K19 /FEA=EST /CNT=5 /TID=Mm.125983.1 /TIER=ConsEnd /STK=5 /UG=Mm.125983 /UG_TITLE=ESTs	0.14	-1.01
1457257_x_at	0 day neonate lung cDNA, RIKEN full-length enriched library, clone:E030046E07 product:unclassifiable, full insert sequence	BB380053		gb:BB380053 /DB_XREF=gi:9099766 /DB_XREF=BB380053 /CLONE=C230003J04 /FEA=EST /CNT=5 /TID=Mm.40477.1 /TIER=ConsEnd /STK=5 /UG=Mm.40477 /UG_TITLE=ESTs	-2.48	-0.55
1442350_at	0 day neonate skin cDNA, RIKEN full-length enriched library, clone:4632424N07 product:unclassifiable, full insert sequence	AV233462		gb:AV233462 /DB_XREF=gi:16386046 /DB_XREF=AV233462 /CLONE=4632424N07 /FEA=EST /CNT=8 /TID=Mm.71633.1 /TIER=ConsEnd /STK=3 /UG=Mm.71633 /UG_TITLE=ESTs	0.43	-1.32
1443908_at	0 day neonate thymus cDNA, RIKEN full-length enriched library, clone:A430069K07 product:unclassifiable, full insert sequence	BB205833		gb:BB205833 /DB_XREF=gi:16352030 /DB_XREF=BB205833 /CLONE=A430069K07 /FEA=EST /CNT=9 /TID=Mm.215578.1 /TIER=ConsEnd /STK=2 /UG=Mm.215578 /UG_TITLE=ESTs	-0.68	-1.04
1442559_at	10 days neonate cerebellum cDNA, RIKEN full-length enriched library, clone:B930020D16 product:hypothetical protein, full insert sequence	BB339757		gb:BB339757 /DB_XREF=gi:16404426 /DB_XREF=BB339757 /CLONE=B930020D16 /FEA=EST /CNT=4 /TID=Mm.38319.1 /TIER=ConsEnd /STK=3 /UG=Mm.38319 /UG_TITLE=ESTs, Weakly similar to proline rich protein 2 (Mus musculus) (M.musculus)	-1.68	-0.63
1438310_at	10 days neonate cerebellum cDNA, RIKEN full-length enriched library, clone:B930095L19 product:unclassifiable, full insert sequence	BB353853		gb:BB353853 /DB_XREF=gi:16405574 /DB_XREF=BB353853 /CLONE=B930095L19 /FEA=EST /CNT=12 /TID=Mm.178542.1 /TIER=Stack /STK=11 /UG=Mm.178542 /UG_TITLE=ESTs	0.24	1.12
1458072_at	12 days embryo spinal ganglion cDNA, RIKEN full-length enriched library, clone:D130082N20 product:unclassifiable, full insert sequence	BB463650		gb:BB463650 /DB_XREF=gi:16426922 /DB_XREF=BB463650 /CLONE=D130082N20 /FEA=EST /CNT=3 /TID=Mm.100949.1 /TIER=ConsEnd /STK=3 /UG=Mm.100949 /UG_TITLE=ESTs	-0.08	-1.13
1439887_at	16 days embryo head cDNA, RIKEN full-length enriched library, clone:C130025B04 product:unclassifiable, full insert sequence	BB364961		gb:BB364961 /DB_XREF=gi:16406297 /DB_XREF=BB364961 /CLONE=C130025B04 /FEA=EST /CNT=14 /TID=Mm.23549.1 /TIER=ConsEnd /STK=6 /UG=Mm.23549 /UG_TITLE=ESTs	-0.08	1.18
1453196_a_at	2'-5' oligoadenylate synthetase-like 2	BQ033138	23962	gb:BQ033138 /DB_XREF=gi:19768417 /DB_XREF=UI-1-CF0-axe-c-08-0-UI.s1 /CLONE=UI-1-CF0-axe-c-08-0-UI /FEA=mRNA /CNT=95 /TID=Mm.27162.2 /TIER=Stack /STK=14 /UG=Mm.27162 /LL=23962 /UG_GENE=Oasl2 /UG_TITLE=2-5 oligoadenylate synthetase-like 2	-0.31	-2.06
1423858_a_at	3-hydroxy-3-methylglutaryl-Coenzyme A synthase 2	BC014714	15360	gb:BC014714.1 /DB_XREF=gi:15928471 /FEA=FLmRNA /CNT=295 /TID=Mm.10633.1 /TIER=FL+Stack /STK=89 /UG=Mm.10633 /LL=15360 /UG_GENE=Hmgcs2 /DEF=Mus musculus, 3-hydroxy-3-methylglutaryl-Coenzyme A synthase 2, clone MGC:25633 IMAGE:4216637, mRNA, complete cds. /PROD=3-hydroxy-3-methylglutaryl-Coenzyme A synthase2 /FL=gb:BC024744.1 gb:BC014714.1	0.03	-1.31
1431833_a_at	3-hydroxy-3-methylglutaryl-Coenzyme A synthase 2	AK004902	15360	gb:AK004902.1 /DB_XREF=gi:12836438 /GEN=Hmgcs2 /FEA=mRNA /CNT=1 /TID=Mm.10633.2 /TIER=ConsEnd /STK=0 /UG=Mm.10633 /LL=15360 /UG_TITLE=3-hydroxy-3-methylglutaryl-Coenzyme A synthase 2 /DEF=Mus musculus adult male liver cDNA, RIKEN full-length enriched library, clone:1300004J23:3-hydroxy-3-methylglutaryl-Coenzyme A synthase 2, full insert sequence.	0.08	-1.08
1454714_x_at	3-phosphoglycerate dehydrogenase /// similar to 3-phosphoglycerate dehydrogenase /// similar to 3-phosphoglycerate dehydrogenase /// similar to 3-phosphoglycerate dehydrogenase /// similar to 3-phosphoglycerate dehydrogenase	AA561726	236539 /// 668771 /// 670155 /// 671972 /// 673015	gb:AA561726 /DB_XREF=gi:2333191 /DB_XREF=vl35f09.r1 /CLONE=IMAGE:974249 /FEA=EST /CNT=67 /TID=Mm.16898.2 /TIER=Stack /STK=64 /UG=Mm.16898 /LL=50895 /UG_GENE=Phgdh /UG_TITLE=3-phosphoglycerate dehydrogenase	-1.83	-1.43
1456471_x_at	3-phosphoglycerate dehydrogenase /// similar to 3-phosphoglycerate dehydrogenase /// similar to 3-phosphoglycerate dehydrogenase /// similar to 3-phosphoglycerate dehydrogenase /// similar to 3-phosphoglycerate dehydrogenase /// similar to 3-phosphoglycerate dehydrogenase /// similar to 3-phosphoglycerate dehydrogenase /// similar to 3-phosphoglycerate dehydrogenase /// similar to 3-phosphoglycer…	BB204486	236539 /// 382931 /// 384524 /// 385344 /// 547171 /// 627427 /// 666422 /// 666875 /// 668771 /// 669671 /// 669985 /// 670155 /// 670187 /// 671102 /// 671972 /// 673015 /// 675010	gb:BB204486 /DB_XREF=gi:8869439 /DB_XREF=BB204486 /CLONE=A430058C06 /FEA=EST /CNT=10 /TID=Mm.16898.5 /TIER=Stack /STK=10 /UG=Mm.16898 /LL=50895 /UG_GENE=Phgdh /UG_TITLE=3-phosphoglycerate dehydrogenase	-1.39	-1.39
1433855_at	4-aminobutyrate aminotransferase	BF462185	268860	gb:BF462185 /DB_XREF=gi:11531368 /DB_XREF=UI-M-CG0p-bnd-e-10-0-UI.s1 /CLONE=UI-M-CG0p-bnd-e-10-0-UI /FEA=EST /CNT=100 /TID=Mm.1348.2 /TIER=Stack /STK=56 /UG=Mm.1348 /LL=57428 /UG_GENE=X61497 /UG_TITLE=hypothetical protein, I54	0.21	2.54
1428547_at	5' nucleotidase, ecto	AV273591	23959	gb:AV273591 /DB_XREF=gi:15405538 /DB_XREF=AV273591 /CLONE=4932412C08 /FEA=mRNA /CNT=48 /TID=Mm.31676.1 /TIER=Stack /STK=33 /UG=Mm.31676 /LL=74242 /UG_GENE=2210401F01Rik /UG_TITLE=RIKEN cDNA 2210401F01 gene	-1.04	-0.82
1447946_at	a disintegrin and metallopeptidase domain 23	AV350138	23792	gb:AV350138 /DB_XREF=gi:15406685 /DB_XREF=AV350138 /CLONE=6530425B06 /FEA=EST /CNT=11 /TID=Mm.44609.2 /TIER=ConsEnd /STK=1 /UG=Mm.44609 /LL=98648 /UG_GENE=AW046396 /UG_TITLE=expressed sequence AW046396	1.04	1.48
1435990_at	a disintegrin-like and metallopeptidase (reprolysin type) with thrombospondin type 1 motif, 2	BG073461	216725	gb:BG073461 /DB_XREF=gi:12556030 /DB_XREF=H3122H02-3 /CLONE=H3122H02 /FEA=EST /CNT=17 /TID=Mm.23038.1 /TIER=Stack /STK=12 /UG=Mm.23038 /UG_TITLE=ESTs	1.22	0.84
1437082_at	A kinase (PRKA) anchor protein (yotiao) 9	BB246410	100986	gb:BB246410 /DB_XREF=gi:16355474 /DB_XREF=BB246410 /CLONE=A730014G18 /FEA=EST /CNT=46 /TID=Mm.46044.2 /TIER=Stack /STK=26 /UG=Mm.46044 /LL=97235 /UG_GENE=C79026 /UG_TITLE=expressed sequence C79026	0.8	1.3
1418148_at	abhydrolase domain containing 1	NM_021304	57742	gb:NM_021304.2 /DB_XREF=gi:15011863 /GEN=Labh1-pending /FEA=FLmRNA /CNT=54 /TID=Mm.80532.1 /TIER=FL+Stack /STK=29 /UG=Mm.80532 /LL=57742 /DEF=Mus musculus lung alphabeta hydrolase 1 (Labh1-pending), mRNA. /PROD=lung alphabeta hydrolase 1 /FL=gb:AF189764.2 gb:NM_021304.2 gb:BC013505.1	0.18	1.19
1417946_at	abhydrolase domain containing 3	NM_134130	106861	gb:NM_134130.1 /DB_XREF=gi:19527359 /GEN=Labh3-pending /FEA=FLmRNA /CNT=43 /TID=Mm.7100.1 /TIER=FL+Stack /STK=33 /UG=Mm.7100 /LL=106861 /DEF=Mus musculus lung alphabeta hydrolase 3 (Labh3-pending), mRNA. /PROD=lung alphabeta hydrolase 3 /FL=gb:AF429302.1 gb:NM_134130.1 gb:BC026770.1	-0.96	-2.07
1421559_at	ABO blood group (transferase A, alpha 1-3-N-acetylgalactosaminyltransferase, transferase B, alpha 1-3-galactosyltransferase)	NM_030718	80908	gb:NM_030718.1 /DB_XREF=gi:13507667 /GEN=Abo /FEA=FLmRNA /CNT=4 /TID=Mm.160386.1 /TIER=FL /STK=2 /UG=Mm.160386 /LL=80908 /DEF=Mus musculus ABO blood group (transferase A, alpha 1-3-N-acetylgalactosaminyltransferase; transferase B, alpha 1-3-galactosyltransferase) (Abo), mRNA. /PROD=cis-AB transferase /FL=gb:NM_030718.1 gb:AB041039.1	0.46	1.36
1455061_a_at	acetyl-Coenzyme A acyltransferase 2 (mitochondrial 3-oxoacyl-Coenzyme A thiolase)	BB718075	52538	gb:BB718075 /DB_XREF=gi:16071244 /DB_XREF=BB718075 /CLONE=C730010N10 /FEA=EST /CNT=30 /TID=Mm.142498.2 /TIER=Stack /STK=27 /UG=Mm.142498 /LL=68343 /UG_GENE=0610011L04Rik /UG_TITLE=RIKEN cDNA 0610011L04 gene	0.51	1.03
1432018_at	achaete-scute complex homolog-like 2 (Drosophila)	AK010738	17173	gb:AK010738.1 /DB_XREF=gi:12846396 /FEA=mRNA /CNT=1 /TID=Mm.219774.1 /TIER=ConsEnd /STK=0 /UG=Mm.219774 /LL=73698 /UG_GENE=2410083I15Rik /UG_TITLE=RIKEN cDNA 2410083I15 gene /DEF=Mus musculus ES cells cDNA, RIKEN full-length enriched library, clone:2410083I15:similar to MAMMALIAN ACHAETE SCUTE HOMOLOG 2 (ACHAETE-SCUTE HOMOLOGUE 2), full insert sequence.	0.38	-2.59
1422396_s_at	achaete-scute complex homolog-like 2 (Drosophila)	NM_008554	17173	gb:NM_008554.1 /DB_XREF=gi:6678807 /GEN=Ascl2 /FEA=FLmRNA /CNT=1 /TID=Mm.196417.1 /TIER=FL /STK=1 /UG=Mm.196417 /LL=17173 /DEF=Mus musculus achaete-scute complex homolog-like 2 (Drosophila) (Ascl2), mRNA. /PROD=mammalian achaete scute homolog 2 /FL=gb:NM_008554.1	0.7	-2.1
1422716_a_at	acid phosphatase 1, soluble	AW554436	11431	gb:AW554436 /DB_XREF=gi:7199859 /DB_XREF=L0240G08-3 /CLONE=L0240G08 /FEA=FLmRNA /CNT=167 /TID=Mm.26166.1 /TIER=Stack /STK=53 /UG=Mm.26166 /LL=11431 /UG_GENE=Acp1 /UG_TITLE=acid phosphatase 1, soluble /FL=gb:NM_021330.1	-0.61	-1.01
1427735_a_at	actin, alpha 1, skeletal muscle	M12233	11459	gb:M12233.1 /DB_XREF=gi:191576 /FEA=mRNA /CNT=1 /TID=Mm.214950.2 /TIER=ConsEnd /STK=0 /UG=Mm.214950 /LL=11459 /UG_GENE=Acta1 /UG_TITLE=actin, alpha 1, skeletal muscle /DEF=Mouse skeletal muscle alpha-actin mRNA.	-1.19	-1.16
1415927_at	actin, alpha, cardiac	NM_009608	11464	gb:NM_009608.1 /DB_XREF=gi:14192921 /GEN=Actc1 /FEA=FLmRNA /CNT=375 /TID=Mm.686.1 /TIER=FL+Stack /STK=166 /UG=Mm.686 /LL=11464 /DEF=Mus musculus actin, alpha, cardiac (Actc1), mRNA. /PROD=actin, alpha, cardiac /FL=gb:NM_009608.1	0.54	1.07
1443086_at	activated leukocyte cell adhesion molecule	BB534113	11658	gb:BB534113 /DB_XREF=gi:16446344 /DB_XREF=BB534113 /CLONE=E030033J20 /FEA=EST /CNT=3 /TID=Mm.216113.1 /TIER=ConsEnd /STK=3 /UG=Mm.216113 /UG_TITLE=ESTs	-0.27	-1.15
1447040_at	Activated leukocyte cell adhesion molecule	AU041266	11658	gb:AU041266 /DB_XREF=gi:3955501 /DB_XREF=AU041266 /CLONE=J0828F02 /FEA=EST /CNT=2 /TID=Mm.173892.1 /TIER=ConsEnd /STK=2 /UG=Mm.173892 /UG_TITLE=ESTs	0.05	-1.14
1437467_at	activated leukocyte cell adhesion molecule	AV315205	11658	gb:AV315205 /DB_XREF=gi:16394484 /DB_XREF=AV315205 /CLONE=5830428H05 /FEA=EST /CNT=75 /TID=Mm.203946.1 /TIER=Stack /STK=9 /UG=Mm.203946 /LL=106284 /UG_GENE=AI853494 /UG_TITLE=expressed sequence AI853494	-0.05	-1.09
1427603_at	activating transcription factor 7 interacting protein 2	BC018510	75329	gb:BC018510.1 /DB_XREF=gi:17391203 /FEA=mRNA /CNT=4 /TID=Mm.89283.1 /TIER=ConsEnd /STK=0 /UG=Mm.89283 /UG_TITLE=Mus musculus, clone IMAGE:2645293, mRNA /DEF=Mus musculus, clone IMAGE:2645293, mRNA.	-0.61	-1.82
1449065_at	acyl-CoA thioesterase 1	NM_012006	26897	gb:NM_012006.1 /DB_XREF=gi:6753549 /GEN=Cte1 /FEA=FLmRNA /CNT=68 /TID=Mm.1978.1 /TIER=FL+Stack /STK=24 /UG=Mm.1978 /LL=26897 /DEF=Mus musculus cytosolic acyl-CoA thioesterase 1 (Cte1), mRNA. /PROD=cytosolic acyl-CoA thioesterase 1 /FL=gb:NM_012006.1	-0.11	-1.56
1417094_at	acyl-CoA thioesterase 7	NM_133348	70025	gb:NM_133348.1 /DB_XREF=gi:19923051 /GEN=Bach-pending /FEA=FLmRNA /CNT=99 /TID=Mm.197523.1 /TIER=FL+Stack /STK=57 /UG=Mm.197523 /LL=70025 /DEF=Mus musculus brain acyl-CoA hydrolase (Bach-pending), mRNA. /PROD=acyl-CoA hydrolase /FL=gb:NM_133348.1 gb:BC013507.1 gb:AB049821.1	0.38	1.44
1454647_at	acyl-Coenzyme A dehydrogenase family, member 11	BQ031255	102632	gb:BQ031255 /DB_XREF=gi:19766534 /DB_XREF=UI-1-CF0-amc-h-10-0-UI.s1 /CLONE=UI-1-CF0-amc-h-10-0-UI /FEA=EST /CNT=160 /TID=Mm.41274.4 /TIER=Stack /STK=99 /UG=Mm.41274 /UG_TITLE=Mus musculus chemokine receptor CCX CKR mRNA, complete cds, alternatively spliced	0.03	1.14
1433545_s_at	acyl-Coenzyme A dehydrogenase family, member 11	BQ031255	102632	gb:BQ031255 /DB_XREF=gi:19766534 /DB_XREF=UI-1-CF0-amc-h-10-0-UI.s1 /CLONE=UI-1-CF0-amc-h-10-0-UI /FEA=EST /CNT=160 /TID=Mm.41274.4 /TIER=Stack /STK=99 /UG=Mm.41274 /UG_TITLE=Mus musculus chemokine receptor CCX CKR mRNA, complete cds, alternatively spliced	0.11	1.37
1416408_at	acyl-Coenzyme A oxidase 1, palmitoyl	AB034914	11430	gb:NM_015729.1 /DB_XREF=gi:7656854 /GEN=Acox1 /FEA=FLmRNA /CNT=263 /TID=Mm.8403.1 /TIER=FL+Stack /STK=91 /UG=Mm.8403 /LL=11430 /DEF=Mus musculus acyl-Coenzyme A oxidase 1, palmitoyl (Acox1), mRNA. /PROD=acyl-Coenzyme A oxidase 1, palmitoyl /FL=gb:NM_015729.1 gb:AB034914.1 gb:AF006688.1	0.1	1.1
1416409_at	acyl-Coenzyme A oxidase 1, palmitoyl	AB034914	11430	gb:AB034914.1 /DB_XREF=gi:6429155 /GEN=muspaox /FEA=FLmRNA /CNT=263 /TID=Mm.8403.1 /TIER=FL+Stack /STK=25 /UG=Mm.8403 /LL=11430 /DEF=Mus musculus muspaox mRNA for peroxisomal acyl-CoA oxidase, complete cds. /PROD=peroxisomal acyl-CoA oxidase /FL=gb:NM_015729.1 gb:AB034914.1 gb:AF006688.1	0.05	1.16
1424459_at	acyltransferase like 2	BG068664	210992	gb:BC005662.1 /DB_XREF=gi:13542948 /FEA=FLmRNA /CNT=210 /TID=Mm.50.1 /TIER=FL+Stack /STK=30 /UG=Mm.50 /DEF=Mus musculus, Similar to hypothetical protein FLJ12443, clone MGC:8148 IMAGE:3589626, mRNA, complete cds. /PROD=Similar to hypothetical protein FLJ12443 /FL=gb:BC005662.1	0.45	1.04
1419476_at	ADAM-like, decysin 1	NM_021475	58860	gb:NM_021475.1 /DB_XREF=gi:10946873 /GEN=Dcsn /FEA=FLmRNA /CNT=35 /TID=Mm.36742.1 /TIER=FL+Stack /STK=9 /UG=Mm.36742 /LL=58860 /DEF=Mus musculus decysin (Dcsn), mRNA. /PROD=disintegrin metalloprotease (decysin) /FL=gb:NM_021475.1	1.78	3.57
1434430_s_at	adenosine A2b receptor	BB709140	11541	gb:BB709140 /DB_XREF=gi:16062309 /DB_XREF=BB709140 /CLONE=A930102P14 /FEA=EST /CNT=33 /TID=Mm.218593.1 /TIER=Stack /STK=33 /UG=Mm.218593 /LL=103754 /UG_GENE=AI480866 /UG_TITLE=expressed sequence AI480866	-1.17	-0.17
1418754_at	adenylate cyclase 8	NM_009623	11514	gb:NM_009623.1 /DB_XREF=gi:6752977 /GEN=Adcy8 /FEA=FLmRNA /CNT=24 /TID=Mm.1425.1 /TIER=FL+Stack /STK=19 /UG=Mm.1425 /LL=11514 /DEF=Mus musculus adenylate cyclase 8 (Adcy8), mRNA. /PROD=adenylate cyclase 8 /FL=gb:U85021.1 gb:NM_009623.1	0.18	-1.18
1422651_at	adiponectin, C1Q and collagen domain containing	NM_009605	11450	gb:NM_009605.1 /DB_XREF=gi:18373300 /GEN=Acrp30 /FEA=FLmRNA /CNT=91 /TID=Mm.3969.1 /TIER=FL+Stack /STK=21 /UG=Mm.3969 /LL=11450 /DEF=Mus musculus adipocyte complement related protein of 30 kDa (Acrp30), mRNA. /PROD=adipocyte complement related protein of 30 kDa /FL=gb:NM_009605.1 gb:U49915.1 gb:U37222.1	1.46	0.26
1430234_at	ADP-ribosylation factor-like 14	AK018621	71619	gb:AK018621.1 /DB_XREF=gi:12858420 /FEA=mRNA /CNT=6 /TID=Mm.98122.1 /TIER=ConsEnd /STK=3 /UG=Mm.98122 /LL=71619 /UG_GENE=9130014L17Rik /UG_TITLE=RIKEN cDNA 9130014L17 gene /DEF=Mus musculus adult male cecum cDNA, RIKEN full-length enriched library, clone:9130014L17:similar to ADP-RIBOSYLATION FACTOR 6, full insert sequence.	-0.14	-1.04
1440153_at	Adult male brain cDNA, RIKEN full-length enriched library, clone:3526403L10 product:unclassifiable, full insert sequence	AI854555		gb:AI854555 /DB_XREF=gi:5498461 /DB_XREF=UI-M-BH0-ajj-g-02-0-UI.s1 /CLONE=UI-M-BH0-ajj-g-02-0-UI /FEA=EST /CNT=6 /TID=Mm.39949.1 /TIER=ConsEnd /STK=6 /UG=Mm.39949 /UG_TITLE=ESTs	0.25	1.07
1457494_at	Adult male corpus striatum cDNA, RIKEN full-length enriched library, clone:C030004I10 product:unclassifiable, full insert sequence	BB355134		gb:BB355134 /DB_XREF=gi:16405683 /DB_XREF=BB355134 /CLONE=C030004I10 /FEA=EST /CNT=4 /TID=Mm.186602.1 /TIER=ConsEnd /STK=4 /UG=Mm.186602 /UG_TITLE=ESTs	-0.12	1.5
1441885_s_at	Adult male urinary bladder cDNA, RIKEN full-length enriched library, clone:9530098H01 product:unclassifiable, full insert sequence	BB278809		gb:BB278809 /DB_XREF=gi:8975831 /DB_XREF=BB278809 /CLONE=A930013K20 /FEA=EST /CNT=4 /TID=Mm.128300.1 /TIER=ConsEnd /STK=4 /UG=Mm.128300 /UG_TITLE=ESTs	-0.69	-1.25
1421344_a_at	ajuba	NM_010590	16475	gb:NM_010590.1 /DB_XREF=gi:6754399 /GEN=Jub /FEA=FLmRNA /CNT=11 /TID=Mm.100253.1 /TIER=FL /STK=2 /UG=Mm.100253 /LL=16475 /DEF=Mus musculus ajuba (Jub), mRNA. /PROD=ajuba /FL=gb:NM_010590.1 gb:U79776.1	0.08	-1.01
1416468_at	aldehyde dehydrogenase family 1, subfamily A1	NM_013467	11668	gb:NM_013467.1 /DB_XREF=gi:7304880 /GEN=Aldh1a1 /FEA=FLmRNA /CNT=197 /TID=Mm.4514.1 /TIER=FL+Stack /STK=87 /UG=Mm.4514 /LL=11668 /DEF=Mus musculus aldehyde dehydrogenase family 1, subfamily A1 (Aldh1a1), mRNA. /PROD=alcohol dehydrogenase family 1, subfamily A1 /FL=gb:NM_013467.1 gb:M74570.1	0.38	1.4
1417642_at	aldehyde dehydrogenase family 1, subfamily A3	AF253409	56847	gb:NM_053080.1 /DB_XREF=gi:16716360 /GEN=Aldh1a3 /FEA=FLmRNA /CNT=70 /TID=Mm.140988.1 /TIER=FL /STK=2 /UG=Mm.140988 /LL=56847 /DEF=Mus musculus aldehyde dehydrogenase family 1, subfamily A3 (Aldh1a3), mRNA. /PROD=alcohol dehydrogenase family 1, subfamily A3 /FL=gb:NM_053080.1 gb:AF253409.1 gb:AF152359.1 gb:AF280404.1 gb:AF246711.1	-0.22	-1.65
1448789_at	aldehyde dehydrogenase family 1, subfamily A3	AF253409	56847	gb:AF253409.1 /DB_XREF=gi:7689276 /FEA=FLmRNA /CNT=70 /TID=Mm.140988.1 /TIER=FL+Stack /STK=40 /UG=Mm.140988 /LL=56847 /UG_GENE=Aldh1a3 /DEF=Mus musculus retinaldehyde dehydrogenase 3 mRNA, complete cds. /PROD=retinaldehyde dehydrogenase 3 /FL=gb:NM_053080.1 gb:AF253409.1 gb:AF152359.1 gb:AF280404.1 gb:AF246711.1	-0.48	-1.61
1427395_a_at	aldehyde dehydrogenase family 1, subfamily A3	BC026667	56847	gb:BC026667.1 /DB_XREF=gi:20071874 /FEA=mRNA /CNT=6 /TID=Mm.140988.2 /TIER=ConsEnd /STK=2 /UG=Mm.140988 /LL=56847 /UG_GENE=Aldh1a3 /DEF=Mus musculus, clone IMAGE:5005066, mRNA, partial cds. /PROD=Unknown (protein for IMAGE:5005066)	-0.22	-1
1418601_at	aldehyde dehydrogenase family 1, subfamily A7	NM_011921	26358	gb:NM_011921.1 /DB_XREF=gi:7106241 /GEN=Aldh1a7 /FEA=FLmRNA /CNT=38 /TID=Mm.14609.1 /TIER=FL+Stack /STK=21 /UG=Mm.14609 /LL=26358 /DEF=Mus musculus aldehyde dehydrogenase family 1, subfamily A7 (Aldh1a7), mRNA. /PROD=aldehyde dehydrogenase family 1, subfamily A7 /FL=gb:NM_011921.1 gb:U96401.1	0.52	1.44
1418979_at	aldo-keto reductase family 1, member C14	NM_134072	105387	gb:NM_134072.1 /DB_XREF=gi:19527293 /GEN=AW557061 /FEA=FLmRNA /CNT=83 /TID=Mm.26838.1 /TIER=FL+Stack /STK=15 /UG=Mm.26838 /LL=105387 /DEF=Mus musculus expressed sequence AW557061 (AW557061), mRNA. /PROD=expressed sequence AW557061 /FL=gb:BC026628.1 gb:BC013482.1 gb:NM_134072.1	0.28	3
1451194_at	aldolase 2, B isoform	BC024112	230163	gb:BC024112.1 /DB_XREF=gi:18848232 /FEA=FLmRNA /CNT=473 /TID=Mm.218862.1 /TIER=FL+Stack /STK=69 /UG=Mm.218862 /DEF=Mus musculus, clone MGC:36398 IMAGE:5102118, mRNA, complete cds. /PROD=Unknown (protein for MGC:36398) /FL=gb:BC026577.1 gb:BC024112.1 gb:BC022113.1 gb:BC016435.1	0.66	1.09
1443797_at	Alkylglycerone phosphate synthase	BB155250	228061	gb:BB155250 /DB_XREF=gi:8811180 /DB_XREF=BB155250 /CLONE=A130024E17 /FEA=EST /CNT=3 /TID=Mm.130915.1 /TIER=ConsEnd /STK=3 /UG=Mm.130915 /UG_TITLE=ESTs	-0.27	1
1417920_at	amnionless	NM_033603	93835	gb:NM_033603.1 /DB_XREF=gi:17298673 /GEN=Amn /FEA=FLmRNA /CNT=73 /TID=Mm.197639.1 /TIER=FL+Stack /STK=33 /UG=Mm.197639 /LL=93835 /DEF=Mus musculus amnionless (Amn), mRNA. /PROD=amnionless /FL=gb:AF320619.1 gb:NM_033603.1	-0.52	-1.68
1421134_at	amphiregulin	NM_009704	11839	gb:NM_009704.1 /DB_XREF=gi:6753107 /GEN=Areg /FEA=FLmRNA /CNT=16 /TID=Mm.8039.1 /TIER=FL /STK=2 /UG=Mm.8039 /LL=11839 /DEF=Mus musculus amphiregulin (Areg), mRNA. /PROD=amphiregulin /FL=gb:NM_009704.1 gb:D12648.1 gb:BC009138.1	-0.9	-1.23
1416055_at	amylase 2, pancreatic /// RIKEN cDNA 1810008N23 gene	NM_009669	11723 /// 69096	gb:NM_009669.1 /DB_XREF=gi:6753051 /GEN=Amy2 /FEA=FLmRNA /CNT=486 /TID=Mm.324.1 /TIER=FL+Stack /STK=137 /UG=Mm.324 /LL=11723 /DEF=Mus musculus amylase 2, pancreatic (Amy2), mRNA. /PROD=amylase 2, pancreatic /FL=gb:NM_009669.1	-2.26	-2.25
1438936_s_at	angiogenin, ribonuclease A family, member 1	AI385586	11727	gb:AI385586 /DB_XREF=gi:4199049 /DB_XREF=mb21e12.x1 /CLONE=IMAGE:330094 /FEA=EST /CNT=9 /TID=Mm.202665.1 /TIER=Stack /STK=9 /UG=Mm.202665 /LL=105487 /UG_GENE=AI385586 /UG_TITLE=expressed sequence AI385586	0.73	-1.46
1438364_x_at	angiogenin, ribonuclease A family, member 4	AV060923	219033	gb:AV060923 /DB_XREF=gi:5160670 /DB_XREF=AV060923 /CLONE=1810066B06 /FEA=EST /CNT=11 /TID=Mm.46298.1 /TIER=Stack /STK=11 /UG=Mm.46298 /UG_TITLE=ESTs, Moderately similar to ANG3 MOUSE ANGIOGENIN-3 PRECURSOR (M.musculus)	2.17	-3.48
1440832_at	angiogenin, ribonuclease A family, member 4	BE199688	219033	gb:BE199688 /DB_XREF=gi:8711857 /DB_XREF=ug52a09.x1 /CLONE=IMAGE:1545976 /FEA=EST /CNT=19 /TID=Mm.117398.1 /TIER=ConsEnd /STK=4 /UG=Mm.117398 /UG_TITLE=ESTs, Moderately similar to ANG3 MOUSE ANGIOGENIN-3 PRECURSOR (M.musculus)	2.25	-2.94
1415832_at	angiotensin II receptor, type 2	NM_007429	11609	gb:NM_007429.1 /DB_XREF=gi:6680671 /GEN=Agtr2 /FEA=FLmRNA /CNT=261 /TID=Mm.2679.1 /TIER=FL+Stack /STK=223 /UG=Mm.2679 /LL=11609 /DEF=Mus musculus angiotensin II receptor, type 2 (Agtr2), mRNA. /PROD=angiotensin II receptor, type 2 /FL=gb:BC003811.1 gb:NM_007429.1 gb:U04828.1	1	0.5
1438651_a_at	angiotensin receptor-like 1	BB483357	23796	gb:BB483357 /DB_XREF=gi:9400966 /DB_XREF=BB483357 /CLONE=D430019N22 /FEA=EST /CNT=10 /TID=Mm.29368.2 /TIER=Stack /STK=10 /UG=Mm.29368 /LL=23796 /UG_GENE=Agtrl1 /UG_TITLE=angiotensin receptor-like 1	0.96	1.36
1423396_at	angiotensinogen (serpin peptidase inhibitor, clade A, member 8)	AK018763	11606	gb:AK018763.1 /DB_XREF=gi:12858643 /GEN=Agt /FEA=FLmRNA /CNT=135 /TID=Mm.8854.1 /TIER=Stack /STK=8 /UG=Mm.8854 /LL=11606 /UG_TITLE=angiotensinogen /DEF=Mus musculus adult male cerebellum cDNA, RIKEN full-length enriched library, clone:1500005L23:angiotensinogen, full insert sequence. /FL=gb:NM_007428.2 gb:BC019496.1	0.91	1.07
1433453_a_at	ankyrin repeat and BTB (POZ) domain containing 2	BB621938	99382	gb:BB621938 /DB_XREF=gi:16461148 /DB_XREF=BB621938 /CLONE=6330437C08 /FEA=EST /CNT=215 /TID=Mm.35850.1 /TIER=Stack /STK=185 /UG=Mm.35850 /LL=99382 /UG_GENE=AW539457 /UG_TITLE=expressed sequence AW539457	-0.74	-2.11
1449356_at	ankyrin repeat and SOCs box-containing protein 5	NM_029569	76294	gb:NM_029569.1 /DB_XREF=gi:18252775 /GEN=Asb5 /FEA=FLmRNA /CNT=31 /TID=Mm.33171.1 /TIER=FL+Stack /STK=13 /UG=Mm.33171 /LL=76294 /DEF=Mus musculus ankyrin repeat and SOCs box-containing protein 5 (Asb5), mRNA. /PROD=ankyrin repeat and SOCs box-containing protein5 /FL=gb:NM_029569.1 gb:AF398966.1	-0.07	-1.48
1453042_at	ankyrin repeat and sterile alpha motif domain containing 4B	AK008229	72074	gb:AK008229.1 /DB_XREF=gi:12842287 /FEA=mRNA /CNT=21 /TID=Mm.23165.1 /TIER=Stack /STK=11 /UG=Mm.23165 /LL=72074 /UG_GENE=2010013E14Rik /UG_TITLE=RIKEN cDNA 2010013E14 gene /DEF=Mus musculus adult male small intestine cDNA, RIKEN full-length enriched library, clone:2010013E14:Ank repeat containing protein, full insert sequence.	0.16	1.53
1453239_a_at	ankyrin repeat domain 22	AK012869	52024	gb:AK012869.1 /DB_XREF=gi:12849895 /FEA=mRNA /CNT=41 /TID=Mm.183030.2 /TIER=Stack /STK=10 /UG=Mm.183030 /LL=67559 /UG_GENE=5430429D21Rik /UG_TITLE=RIKEN cDNA 5430429D21 gene /DEF=Mus musculus 10, 11 days embryo whole body cDNA, RIKEN full-length enriched library, clone:2810036P10:Ank repeat containing protein, full insert sequence.	0.9	1.85
1455802_x_at	anterior gradient 2 (Xenopus laevis)	AV066597	23795	gb:AV066597 /DB_XREF=gi:5186425 /DB_XREF=AV066597 /CLONE=2010110E15 /FEA=EST /CNT=72 /TID=Mm.7244.2 /TIER=Stack /STK=69 /UG=Mm.7244 /LL=23795 /UG_GENE=Agr2 /UG_TITLE=anterior gradient 2 (Xenopus laevis)	0.35	1.06
1419268_at	anterior gradient 2 (Xenopus laevis)	NM_011783	23795	gb:NM_011783.1 /DB_XREF=gi:6753009 /GEN=Agr2 /FEA=FLmRNA /CNT=59 /TID=Mm.7244.1 /TIER=FL+Stack /STK=11 /UG=Mm.7244 /LL=23795 /DEF=Mus musculus anterior gradient 2 (Xenopus laevis) (Agr2), mRNA. /PROD=anterior gradient 2 (Xenepus laevis) /FL=gb:AF044262.1 gb:NM_011783.1 gb:AB016592.1 gb:BC013334.1	0.55	1.15
1451446_at	anthrax toxin receptor 1	AF378762	69538	gb:AF378762.1 /DB_XREF=gi:15987504 /GEN=Tem8 /FEA=FLmRNA /CNT=73 /TID=Mm.29636.1 /TIER=FL+Stack /STK=19 /UG=Mm.29636 /LL=69538 /DEF=Mus musculus tumor endothelial marker 8 precursor (Tem8) mRNA, complete cds. /PROD=tumor endothelial marker 8 precursor /FL=gb:AF378762.1	1.05	0.67
1426199_x_at	Anti-human CD37 antibody WR17 gamma heavy chain variable region	AY058909		gb:AY058909.1 /DB_XREF=gi:16902043 /FEA=FLmRNA /CNT=1 /TID=Mm.220160.1 /TIER=FL /STK=1 /UG=Mm.220160 /DEF=Mus musculus anti-human CD37 antibody WR17 gamma heavy chain variable region mRNA, complete cds. /PROD=anti-human CD37 antibody WR17 gamma heavy chainvariable region /FL=gb:AY058909.1	1.19	1.08
1451965_at	Anti-human CD37 antibody WR17 kappa light chain variable region	AY058908		gb:AY058908.1 /DB_XREF=gi:16902041 /FEA=FLmRNA /CNT=1 /TID=Mm.220161.1 /TIER=FL /STK=1 /UG=Mm.220161 /DEF=Mus musculus anti-human CD37 antibody WR17 kappa light chain variable region mRNA, complete cds. /PROD=anti-human CD37 antibody WR17 kappa light chainvariable region /FL=gb:AY058908.1	1.8	0.87
1451755_a_at	apolipoprotein B editing complex 1	BC003792	11810	gb:BC003792.1 /DB_XREF=gi:13277812 /FEA=FLmRNA /CNT=25 /TID=Mm.3333.2 /TIER=FL /STK=1 /UG=Mm.3333 /LL=11810 /UG_GENE=Apobec1 /DEF=Mus musculus, Similar to Apolipoprotein B editing protein, clone MGC:6028 IMAGE:3494195, mRNA, complete cds. /PROD=Similar to Apolipoprotein B editing protein /FL=gb:BC003792.1 gb:U22263.1	-0.26	1.41
1417889_at	apolipoprotein B editing complex 2	NM_009694	11811	gb:NM_009694.1 /DB_XREF=gi:6753097 /GEN=Apobec2 /FEA=FLmRNA /CNT=73 /TID=Mm.27822.1 /TIER=FL+Stack /STK=34 /UG=Mm.27822 /LL=11811 /DEF=Mus musculus apolipoprotein B editing complex 2 (Apobec2), mRNA. /PROD=apolipoprotein B editing complex 2 /FL=gb:NM_009694.1 gb:AF161699.1	0.35	-1.93
1418069_at	apolipoprotein C-II	NM_009695	11813	gb:NM_009695.1 /DB_XREF=gi:6753099 /GEN=Apoc2 /FEA=FLmRNA /CNT=82 /TID=Mm.28394.1 /TIER=FL+Stack /STK=30 /UG=Mm.28394 /LL=11813 /DEF=Mus musculus apolipoprotein CII (Apoc2), mRNA. /PROD=apolipoprotein CII /FL=gb:NM_009695.1 gb:BC024697.1	-0.94	3.08
1432466_a_at	apolipoprotein E	AK019319	11816	gb:AK019319.1 /DB_XREF=gi:12859466 /GEN=Apoe /FEA=mRNA /CNT=1 /TID=Mm.138866.2 /TIER=ConsEnd /STK=0 /UG=Mm.138866 /LL=11816 /UG_TITLE=apolipoprotein E /DEF=Mus musculus adult male hippocampus cDNA, RIKEN full-length enriched library, clone:2900019G12:apolipoprotein E, full insert sequence.	1.25	0.93
1422008_a_at	aquaporin 3	AF104416	11828	gb:AF104416.1 /DB_XREF=gi:4416296 /FEA=FLmRNA /CNT=21 /TID=Mm.34043.1 /TIER=FL /STK=1 /UG=Mm.34043 /LL=11828 /UG_GENE=Aqp3 /DEF=Mus musculus aquaporin-3 mRNA, complete cds. /PROD=aquaporin-3 /FL=gb:AB019039.1 gb:AF104416.1 gb:NM_016689.1 gb:BC027400.1	0.4	-1.71
1447745_at	aquaporin 4	AW489155	11829	gb:AW489155 /DB_XREF=gi:7059425 /DB_XREF=UI-M-BH3-asi-g-06-0-UI.s1 /CLONE=UI-M-BH3-asi-g-06-0-UI /FEA=EST /CNT=2 /TID=Mm.76749.1 /TIER=ConsEnd /STK=2 /UG=Mm.76749 /UG_TITLE=ESTs	0.85	2.04
1434449_at	aquaporin 4	BB193413	11829	gb:BB193413 /DB_XREF=gi:16270835 /DB_XREF=BB193413 /CLONE=A330077C20 /FEA=EST /CNT=49 /TID=Mm.184351.5 /TIER=Stack /STK=32 /UG=Mm.184351 /LL=11829 /UG_GENE=Aqp4 /UG_TITLE=aquaporin 4	1.18	2.05
1425382_a_at	aquaporin 4	U48399	11829	gb:U48399.1 /DB_XREF=gi:1808953 /GEN=mMIWC3 /FEA=FLmRNA /CNT=7 /TID=Mm.184351.1 /TIER=FL /STK=2 /UG=Mm.184351 /LL=11829 /DEF=Mus musculus mercurial-insensitive water channel 3 (mMIWC3) mRNA, complete cds. /PROD=mercurial-insensitive water channel 3 /FL=gb:U48398.1 gb:U48399.1	1.49	3.02
1417828_at	aquaporin 8	NM_007474	11833	gb:NM_007474.1 /DB_XREF=gi:6680713 /GEN=Aqp8 /FEA=FLmRNA /CNT=85 /TID=Mm.9970.1 /TIER=FL+Stack /STK=35 /UG=Mm.9970 /LL=11833 /DEF=Mus musculus aquaporin 8 (Aqp8), mRNA. /PROD=aquaporin 8 /FL=gb:BC010982.1 gb:AF018952.1 gb:NM_007474.1	0.3	3.41
1422699_at	arachidonate 12-lipoxygenase	BB554189	11684	gb:NM_007440.1 /DB_XREF=gi:6680681 /GEN=Alox12 /FEA=FLmRNA /CNT=51 /TID=Mm.12286.1 /TIER=FL+Stack /STK=18 /UG=Mm.12286 /LL=11684 /DEF=Mus musculus arachidonate 12-lipoxygenase (Alox12), mRNA. /PROD=arachidonate 12-lipoxygenase /FL=gb:U04334.1 gb:NM_007440.1	0.24	-2.74
1419549_at	arginase 1, liver	NM_007482	11846	gb:NM_007482.1 /DB_XREF=gi:7106254 /GEN=Arg1 /FEA=FLmRNA /CNT=164 /TID=Mm.154144.1 /TIER=FL+Stack /STK=8 /UG=Mm.154144 /LL=11846 /DEF=Mus musculus arginase 1, liver (Arg1), mRNA. /PROD=arginase 1, liver /FL=gb:NM_007482.1 gb:U51805.1 gb:BC013341.1	1.52	-2.73
1418847_at	arginase type II	NM_009705	11847	gb:NM_009705.1 /DB_XREF=gi:6753109 /GEN=Arg2 /FEA=FLmRNA /CNT=38 /TID=Mm.3506.1 /TIER=FL+Stack /STK=17 /UG=Mm.3506 /LL=11847 /DEF=Mus musculus arginase type II (Arg2), mRNA. /PROD=arginase type II /FL=gb:NM_009705.1 gb:AF032466.1 gb:BC023349.1 gb:U90886.1	-2.05	-0.27
1424040_at	arginine/proline rich coiled-coil 1	BC019977	245877	gb:BC019977.1 /DB_XREF=gi:18043434 /FEA=FLmRNA /CNT=111 /TID=Mm.200796.1 /TIER=FL+Stack /STK=59 /UG=Mm.200796 /DEF=Mus musculus, clone MGC:28498 IMAGE:4187506, mRNA, complete cds. /PROD=Unknown (protein for MGC:28498) /FL=gb:BC016081.1 gb:BC019977.1	-0.21	-1.03
1452277_at	arylsulfatase G	AV059397	74008	gb:AV059397 /DB_XREF=gi:15404329 /DB_XREF=AV059397 /CLONE=1810058H18 /FEA=mRNA /CNT=55 /TID=Mm.41370.1 /TIER=Stack /STK=27 /UG=Mm.41370 /LL=74008 /UG_GENE=6330406P08Rik /UG_TITLE=RIKEN cDNA 6330406P08 gene	1.1	0.87
1459882_at	ASF1 anti-silencing function 1 homolog A (S. cerevisiae)	AV312905	66403	gb:AV312905 /DB_XREF=gi:16394352 /DB_XREF=AV312905 /CLONE=5830406L23 /FEA=EST /CNT=8 /TID=Mm.25008.1 /TIER=ConsEnd /STK=1 /UG=Mm.25008 /LL=97642 /UG_GENE=C79052 /UG_TITLE=expressed sequence C79052	-0.24	-1.04
1438921_at	Ataxia telangiectasia and Rad3 related	BM197239	245000	gb:BM197239 /DB_XREF=gi:17749356 /DB_XREF=C0346A08-3 /CLONE=C0346A08 /FEA=EST /CNT=9 /TID=Mm.37760.1 /TIER=Stack /STK=9 /UG=Mm.37760 /UG_TITLE=ESTs	0.07	-1.24
1422576_at	ataxin 10	NM_016843	54138	gb:NM_016843.1 /DB_XREF=gi:8393279 /GEN=Sca10 /FEA=FLmRNA /CNT=440 /TID=Mm.4098.1 /TIER=FL+Stack /STK=32 /UG=Mm.4098 /LL=54138 /DEF=Mus musculus spinocerebellar ataxia 10 homolog (human) (Sca10), mRNA. /PROD=spinocerebellar ataxia 10 homolog (human) /FL=gb:NM_016843.1 gb:BC016410.1	0.4	-1.03
1449822_at	atonal homolog 1 (Drosophila)	BC010820	11921	gb:BC010820.1 /DB_XREF=gi:14789903 /FEA=FLmRNA /CNT=14 /TID=Mm.57229.1 /TIER=FL /STK=6 /UG=Mm.57229 /LL=11921 /UG_GENE=Atoh1 /DEF=Mus musculus, Similar to atonal homolog 1 (Drosophila), clone MGC:19141 IMAGE:4218223, mRNA, complete cds. /PROD=Similar to atonal homolog 1 (Drosophila) /FL=gb:NM_007500.1 gb:BC010820.1	0.78	1.62
1421129_a_at	ATPase, Ca++ transporting, ubiquitous	NM_016745	53313	gb:BC017639.1 /DB_XREF=gi:17160957 /FEA=FLmRNA /CNT=20 /TID=Mm.6306.1 /TIER=FL /STK=2 /UG=Mm.6306 /LL=53313 /UG_GENE=Atp2a3 /DEF=Mus musculus, ATPase, Ca++ transporting, ubiquitous, clone MGC:28920 IMAGE:4924519, mRNA, complete cds. /PROD=ATPase, Ca++ transporting, ubiquitous /FL=gb:BC017639.1 gb:U49393.1 gb:NM_016745.1	0.31	1.13
1450124_a_at	ATPase, Ca++ transporting, ubiquitous	NM_016745	53313	gb:NM_016745.1 /DB_XREF=gi:7949130 /GEN=Atp2a3 /FEA=FLmRNA /CNT=20 /TID=Mm.6306.1 /TIER=FL /STK=2 /UG=Mm.6306 /LL=53313 /DEF=Mus musculus ATPase, Ca++ transporting, ubiquitous (Atp2a3), mRNA. /PROD=ATPase, Ca++ transporting, ubiquitous /FL=gb:BC017639.1 gb:U49393.1 gb:NM_016745.1	0.59	1.34
1447659_x_at	ATPase, H+ transporting, lysosomal V1 subunit H	BB335802	108664	gb:BB335802 /DB_XREF=gi:9044565 /DB_XREF=BB335802 /CLONE=B830042M02 /FEA=EST /CNT=2 /TID=Mm.171012.1 /TIER=ConsEnd /STK=2 /UG=Mm.171012 /UG_TITLE=ESTs	-1.21	0.21
1449475_at	ATPase, H+/K+ transporting, nongastric, alpha polypeptide	NM_138652	192113	gb:NM_138652.1 /DB_XREF=gi:20149727 /GEN=Atp12a /FEA=FLmRNA /CNT=12 /TID=Mm.87122.1 /TIER=FL+Stack /STK=10 /UG=Mm.87122 /LL=192113 /DEF=Mus musculus ATPase, H+K+ transporting, nongastric, alpha polypeptide (Atp12a), mRNA. /PROD=ATPase, H+K+ transporting, nongastric, alphapolypeptide /FL=gb:NM_138652.1	-0.23	1.83
1422009_at	ATPase, Na+/K+ transporting, beta 2 polypeptide	NM_013415	11932	gb:NM_013415.1 /DB_XREF=gi:7242137 /GEN=Atp1b2 /FEA=FLmRNA /CNT=21 /TID=Mm.8041.1 /TIER=FL /STK=1 /UG=Mm.8041 /LL=11932 /DEF=Mus musculus ATPase, Na+K+ transporting, beta 2 polypeptide (Atp1b2), mRNA. /PROD=ATPase, Na+K+ transporting, beta 2 polypeptide /FL=gb:NM_013415.1	-2.24	-2.58
1435148_at	ATPase, Na+/K+ transporting, beta 2 polypeptide	BG261955	11932	gb:BG261955 /DB_XREF=gi:12771771 /DB_XREF=602373773F1 /CLONE=IMAGE:4481179 /FEA=EST /CNT=38 /TID=Mm.16767.4 /TIER=Stack /STK=19 /UG=Mm.16767 /LL=53379 /UG_GENE=Hnrpa2b1 /UG_TITLE=heterogeneous nuclear ribonucleoprotein A2B1	-2.98	-2.3
1450392_at	ATP-binding cassette, sub-family A (ABC1), member 1	BB144704	11303	gb:BB144704 /DB_XREF=gi:8799641 /DB_XREF=BB144704 /CLONE=9930026L15 /FEA=FLmRNA /CNT=126 /TID=Mm.369.1 /TIER=Stack /STK=8 /UG=Mm.369 /LL=11303 /UG_GENE=Abca1 /UG_TITLE=ATP-binding cassette, sub-family A (ABC1), member 1 /FL=gb:NM_013454.1	-1.33	-2.94
1421839_at	ATP-binding cassette, sub-family A (ABC1), member 1	BB144704	11303	gb:NM_013454.1 /DB_XREF=gi:7304848 /GEN=Abca1 /FEA=FLmRNA /CNT=126 /TID=Mm.369.1 /TIER=FL /STK=1 /UG=Mm.369 /LL=11303 /DEF=Mus musculus ATP-binding cassette, sub-family A (ABC1), member 1 (Abca1), mRNA. /PROD=ATP-binding cassette 1, sub-family A, member 1 /FL=gb:NM_013454.1	-1.02	-2.49
1421840_at	ATP-binding cassette, sub-family A (ABC1), member 1	BB144704	11303	gb:BB305534 /DB_XREF=gi:15411280 /DB_XREF=BB305534 /CLONE=B230120E19 /FEA=FLmRNA /CNT=126 /TID=Mm.369.1 /TIER=Stack /STK=28 /UG=Mm.369 /LL=11303 /UG_GENE=Abca1 /UG_TITLE=ATP-binding cassette, sub-family A (ABC1), member 1 /FL=gb:NM_013454.1	-1.21	-2.01
1427371_at	ATP-binding cassette, sub-family A (ABC1), member 8a	BC026496	217258	gb:BC026496.1 /DB_XREF=gi:20071479 /FEA=mRNA /CNT=16 /TID=Mm.138955.1 /TIER=ConsEnd /STK=4 /UG=Mm.138955 /DEF=Mus musculus, clone IMAGE:4505946, mRNA, partial cds. /PROD=Unknown (protein for IMAGE:4505946)	1.03	1.11
1419759_at	ATP-binding cassette, sub-family B (MDR/TAP), member 1A	M30697	18671	gb:BB819674 /DB_XREF=gi:16992303 /DB_XREF=BB819674 /CLONE=G830001D23 /FEA=FLmRNA /CNT=32 /TID=Mm.16086.1 /TIER=ConsEnd /STK=1 /UG=Mm.16086 /LL=18671 /UG_GENE=Abcb1a /UG_TITLE=ATP-binding cassette, sub-family B (MDRTAP), member 1A /FL=gb:M33581.1 gb:M30697.1 gb:NM_011076.1	0.24	1.41
1419758_at	ATP-binding cassette, sub-family B (MDR/TAP), member 1A	M30697	18671	gb:M30697.1 /DB_XREF=gi:199111 /FEA=FLmRNA /CNT=32 /TID=Mm.16086.1 /TIER=FL /STK=6 /UG=Mm.16086 /LL=18671 /UG_GENE=Abcb1a /DEF=Mouse multidrug resistance protein (MDR) mRNA, complete cds. /PROD=multidrug resistance protein /FL=gb:M33581.1 gb:M30697.1 gb:NM_011076.1	0.14	1.47
1428988_at	ATP-binding cassette, sub-family C (CFTR/MRP), member 3	AK006128	76408	gb:AK006128.1 /DB_XREF=gi:12839063 /FEA=mRNA /CNT=28 /TID=Mm.23942.1 /TIER=Stack /STK=15 /UG=Mm.23942 /LL=76408 /UG_GENE=Abcc3 /UG_TITLE=ATP-binding cassette, sub-family C (CFTRMRP), member 3 /DEF=Mus musculus adult male testis cDNA, RIKEN full-length enriched library, clone:1700019L09:homolog to CANALICULAR MULTISPECIFIC ORGANIC ANION TRANSPORTER 2 (MULTIDRUG RESISTANCE-ASSOCIATED PROTEIN 3) (MR…	0.16	1.25
1442071_at	ATP-binding cassette, sub-family E (OABP), member 1	BG063303	24015	gb:BG063303 /DB_XREF=gi:12545866 /DB_XREF=H3005E08-3 /CLONE=H3005E08 /FEA=EST /CNT=8 /TID=Mm.100599.1 /TIER=ConsEnd /STK=3 /UG=Mm.100599 /UG_TITLE=ESTs	-0.63	-1.03
1422906_at	ATP-binding cassette, sub-family G (WHITE), member 2	NM_011920	26357	gb:NM_011920.1 /DB_XREF=gi:6752943 /GEN=Abcg2 /FEA=FLmRNA /CNT=24 /TID=Mm.196728.1 /TIER=FL+Stack /STK=8 /UG=Mm.196728 /LL=26357 /DEF=Mus musculus ATP-binding cassette, sub-family G (WHITE), member 2 (Abcg2), mRNA. /PROD=ATP-binding cassette, sub-family G, member 2 /FL=gb:NM_011920.1 gb:AF140218.1	-0.03	2.06
1419393_at	ATP-binding cassette, sub-family G (WHITE), member 5	NM_031884	27409	gb:NM_031884.1 /DB_XREF=gi:14141177 /GEN=Abcg5 /FEA=FLmRNA /CNT=25 /TID=Mm.34004.1 /TIER=FL+Stack /STK=10 /UG=Mm.34004 /LL=27409 /DEF=Mus musculus ATP-binding cassette, sub-family G (WHITE), member 5 (Abcg5), mRNA. /PROD=ATP-binding cassette, subfamily G, member 5 /FL=gb:AF312713.2 gb:NM_031884.1	-0.37	2.16
1443770_x_at	Autism susceptibility candidate 2	BB026407	319974	gb:BB026407 /DB_XREF=gi:8202475 /DB_XREF=BB026407 /CLONE=5330432O04 /FEA=EST /CNT=3 /TID=Mm.127920.1 /TIER=ConsEnd /STK=3 /UG=Mm.127920 /UG_TITLE=ESTs	-0.44	-1.24
1457139_at	autism susceptibility candidate 2	AV021813	319974	gb:AV021813 /DB_XREF=gi:4798805 /DB_XREF=AV021813 /CLONE=1190024F24 /FEA=EST /CNT=6 /TID=Mm.213243.1 /TIER=ConsEnd /STK=5 /UG=Mm.213243 /UG_TITLE=ESTs	0	-1.18
1456060_at	avian musculoaponeurotic fibrosarcoma (v-maf) AS42 oncogene homolog	AV284857	17132	gb:AV284857 /DB_XREF=gi:16391874 /DB_XREF=AV284857 /CLONE=5031405G16 /FEA=EST /CNT=68 /TID=Mm.18453.1 /TIER=Stack /STK=17 /UG=Mm.18453 /UG_TITLE=ESTs, Highly similar to MAF2 MOUSE TRANSCRIPTION FACTOR MAF2 (M.musculus)	1.18	1.14
1455656_at	B and T lymphocyte associated	BM240873	208154	gb:BM240873 /DB_XREF=gi:17876143 /DB_XREF=K0608F12-3 /CLONE=K0608F12 /FEA=EST /CNT=33 /TID=Mm.38199.1 /TIER=Stack /STK=9 /UG=Mm.38199 /UG_TITLE=ESTs	1.02	0.67
1419406_a_at	B-cell CLL/lymphoma 11A (zinc finger protein)	NM_016707	14025	gb:NM_016707.1 /DB_XREF=gi:7710021 /GEN=Bcl11a /FEA=FLmRNA /CNT=30 /TID=Mm.24020.1 /TIER=FL+Stack /STK=10 /UG=Mm.24020 /LL=14025 /DEF=Mus musculus B-cell CLLlymphoma 11A (zinc finger protein) (Bcl11a), mRNA. /PROD=B-cell CLLlymphoma 11A (zinc finger proten) /FL=gb:NM_016707.1 gb:AF186018.1 gb:BC010585.1 gb:AF051525.1	0.11	-1.24
1456632_at	B-cell CLL/lymphoma 11A (zinc finger protein)	BB424718	14025	gb:BB424718 /DB_XREF=gi:16423525 /DB_XREF=BB424718 /CLONE=C530043A01 /FEA=EST /CNT=20 /TID=Mm.138182.1 /TIER=Stack /STK=8 /UG=Mm.138182 /UG_TITLE=ESTs	0.14	-1
1416250_at	B-cell translocation gene 2, anti-proliferative	NM_007570	12227	gb:BG965405 /DB_XREF=gi:14353042 /DB_XREF=602830441F1 /CLONE=IMAGE:4984979 /FEA=FLmRNA /CNT=229 /TID=Mm.903.1 /TIER=Stack /STK=23 /UG=Mm.903 /LL=12227 /UG_GENE=Btg2 /UG_TITLE=B-cell translocation gene 2, anti-proliferative /FL=gb:NM_007570.1	0.66	1.85
1420362_a_at	Bcl2-interacting killer	NM_007546	12124	gb:NM_007546.1 /DB_XREF=gi:6671637 /GEN=Biklk /FEA=FLmRNA /CNT=7 /TID=Mm.17912.1 /TIER=FL /STK=6 /UG=Mm.17912 /LL=12124 /DEF=Mus musculus Bcl2-interacting killer-like (Biklk), mRNA. /PROD=Bcl2-interacting killer-like /FL=gb:NM_007546.1 gb:AF048838.1	-0.17	-1.15
1450571_a_at	beaded filament structural protein in lens-CP94	NM_009751	12075	gb:NM_009751.1 /DB_XREF=gi:6753187 /GEN=Bfsp1 /FEA=FLmRNA /CNT=1 /TID=Mm.127171.1 /TIER=FL /STK=1 /UG=Mm.127171 /LL=12075 /DEF=Mus musculus beaded filament structural protein in lens-CP94 (Bfsp1), mRNA. /PROD=beaded filament structural protein in lens-CP94 /FL=gb:NM_009751.1	0.64	1.48
1420928_at	beta galactoside alpha 2,6 sialyltransferase 1	BG075800	20440	gb:BG075800 /DB_XREF=gi:12558369 /DB_XREF=H3152A02-3 /CLONE=H3152A02 /FEA=FLmRNA /CNT=96 /TID=Mm.149029.1 /TIER=Stack /STK=42 /UG=Mm.149029 /LL=20440 /UG_GENE=Siat1 /UG_TITLE=sialyltransferase 1 (beta-galactoside alpha-2,6-sialyltransferase) /FL=gb:NM_009175.1 gb:D16106.1	1.52	1.89
1421522_at	beta-1,4-N-acetyl-galactosaminyl transferase 2	NM_008081	14422	gb:NM_008081.1 /DB_XREF=gi:6679930 /GEN=Galgt2 /FEA=FLmRNA /CNT=6 /TID=Mm.2807.1 /TIER=FL /STK=2 /UG=Mm.2807 /LL=14422 /DEF=Mus musculus UDP-N-acetyl-alpha-D-galactosamine:(N-acetylneuraminyl)-galactosyl- N-acetylglucosaminylpolypeptide-beta-1, 4-N-acetylgalactosaminyltransferase (Galgt2), mRNA. /PROD=UDP-N-acetyl-alpha-D-galactosamine:(N-acetylneuraminyl)-galactosyl-N-acetylglucosaminylpolypepti…	2.11	2.77
1439853_at	beta-1,4-N-acetyl-galactosaminyl transferase 2	BF581125	14422	gb:BF581125 /DB_XREF=gi:11654837 /DB_XREF=602100260F1 /CLONE=IMAGE:4220198 /FEA=EST /CNT=9 /TID=Mm.218626.1 /TIER=ConsEnd /STK=6 /UG=Mm.218626 /UG_TITLE=ESTs	2.25	3.02
1421161_at	betacellulin, epidermal growth factor family member	NM_007568	12223	gb:NM_007568.1 /DB_XREF=gi:6680811 /GEN=Btc /FEA=FLmRNA /CNT=16 /TID=Mm.2024.1 /TIER=FL /STK=2 /UG=Mm.2024 /LL=12223 /DEF=Mus musculus betacellulin, epidermal growth factor family member (Btc), mRNA. /PROD=betacellulin, epidermal growth factor familymember /FL=gb:NM_007568.1 gb:L08394.1	-0.12	-1.04
1418914_s_at	betaine-homocysteine methyltransferase 2	NM_022884	64918	gb:NM_022884.1 /DB_XREF=gi:12584973 /GEN=Bhmt2 /FEA=FLmRNA /CNT=50 /TID=Mm.29981.1 /TIER=FL+Stack /STK=16 /UG=Mm.29981 /LL=64918 /DEF=Mus musculus betaine-homocysteine methyltransferase 2 (Bhmt2), mRNA. /PROD=betaine-homocysteine methyltransferase 2 /FL=gb:BC013515.1 gb:NM_022884.1 gb:AF257474.1	0.15	1.11
1416405_at	biglycan	BC019502	12111	gb:BC019502.1 /DB_XREF=gi:18044514 /FEA=FLmRNA /CNT=224 /TID=Mm.2608.1 /TIER=FL+Stack /STK=91 /UG=Mm.2608 /LL=12111 /UG_GENE=Bgn /DEF=Mus musculus, biglycan, clone MGC:28669 IMAGE:4237268, mRNA, complete cds. /PROD=biglycan /FL=gb:BC005452.1 gb:NM_007542.2 gb:L20276.1 gb:BC019502.1	1.01	0.66
1423753_at	BMP and activin membrane-bound inhibitor, homolog (Xenopus laevis)	AF153440	68010	gb:AF153440.1 /DB_XREF=gi:14328906 /GEN=Nma /FEA=FLmRNA /CNT=155 /TID=Mm.31695.1 /TIER=FL+Stack /STK=127 /UG=Mm.31695 /LL=68010 /DEF=Mus musculus Nma (Nma) mRNA, complete cds. /PROD=Nma /FL=gb:BC019378.1 gb:AF153440.1	-0.21	-1.38
1423635_at	bone morphogenetic protein 2	AV239587	12156	gb:AV239587 /DB_XREF=gi:6192094 /DB_XREF=AV239587 /CLONE=4732434O21 /FEA=FLmRNA /CNT=28 /TID=Mm.7486.1 /TIER=Stack /STK=8 /UG=Mm.7486 /LL=12156 /UG_GENE=Bmp2 /UG_TITLE=bone morphogenetic protein 2 /FL=gb:NM_007553.1	0.58	1.4
1422912_at	bone morphogenetic protein 4	NM_007554	12159	gb:NM_007554.1 /DB_XREF=gi:6680795 /GEN=Bmp4 /FEA=FLmRNA /CNT=20 /TID=Mm.6813.1 /TIER=FL+Stack /STK=8 /UG=Mm.6813 /LL=12159 /DEF=Mus musculus bone morphogenetic protein 4 (Bmp4), mRNA. /PROD=bone morphogenetic protein 4 /FL=gb:NM_007554.1	0.74	1.3
1421282_at	bone morphogenetic protein 5	NM_007555	12160	gb:NM_007555.1 /DB_XREF=gi:6671641 /GEN=Bmp5 /FEA=FLmRNA /CNT=18 /TID=Mm.56979.1 /TIER=FL /STK=2 /UG=Mm.56979 /LL=12160 /DEF=Mus musculus bone morphogenetic protein 5 (Bmp5), mRNA. /PROD=bone morphogenetic protein 5 /FL=gb:L41145.1 gb:NM_007555.1	1.15	1.34
1455851_at	bone morphogenetic protein 5	AV032115	12160	gb:AV032115 /DB_XREF=gi:15431531 /DB_XREF=AV032115 /CLONE=1500034B01 /FEA=EST /CNT=45 /TID=Mm.11958.1 /TIER=Stack /STK=36 /UG=Mm.11958 /LL=102686 /UG_GENE=AU023399 /UG_TITLE=expressed sequence AU023399	1.59	1.97
1448595_a_at	brain expressed gene 1	NM_009052	19716	gb:NM_009052.1 /DB_XREF=gi:6677720 /GEN=Rex3 /FEA=FLmRNA /CNT=77 /TID=Mm.14768.1 /TIER=FL+Stack /STK=56 /UG=Mm.14768 /LL=19716 /DEF=Mus musculus reduced expression 3 (Rex3), mRNA. /PROD=reduced expression 3 /FL=gb:AF051347.1 gb:NM_009052.1 gb:AF097438.1	0.02	-1.89
1428209_at	brain expressed gene 4	AK010400	406217	gb:AK010400.1 /DB_XREF=gi:12845816 /GEN=Rex3 /FEA=mRNA /CNT=92 /TID=Mm.14768.2 /TIER=Stack /STK=71 /UG=Mm.14768 /LL=19716 /UG_TITLE=reduced expression 3 /DEF=Mus musculus ES cells cDNA, RIKEN full-length enriched library, clone:2410004M13:reduced expression 3, full insert sequence.	0.18	-1.29
1428669_at	brain expressed myelocytomatosis oncogene	AK012810	107771	gb:AK012810.1 /DB_XREF=gi:12849800 /FEA=mRNA /CNT=75 /TID=Mm.41881.1 /TIER=Stack /STK=26 /UG=Mm.41881 /LL=67253 /UG_GENE=2900002K07Rik /UG_TITLE=RIKEN cDNA 2900002K07 gene /DEF=Mus musculus 10, 11 days embryo whole body cDNA, RIKEN full-length enriched library, clone:2810025H07:homolog to B-MYC TRANSFORMING PROTEIN (FRAGMENT), full insert sequence.	0.12	-1.22
1430758_x_at	breast carcinoma amplified sequence 1	AK020254	76960	gb:AK020254.1 /DB_XREF=gi:12860779 /FEA=mRNA /CNT=5 /TID=Mm.196534.1 /TIER=ConsEnd /STK=1 /UG=Mm.196534 /LL=77666 /UG_GENE=9030223A09Rik /UG_TITLE=RIKEN cDNA 9030223A09 gene /DEF=Mus musculus adult male colon cDNA, RIKEN full-length enriched library, clone:9030223A09:homolog to BREAST CARCINOMA AMPLIFIED SEQUENCE 1 (NOVEL AMPLIFIED IN BREAST CANCER 1) (AMPLIFIED AND OVEREXPRESSED IN BREAST CANCER…	0.59	1.52
1453641_at	breast carcinoma amplified sequence 1	AK020254	76960	gb:AK020254.1 /DB_XREF=gi:12860779 /FEA=mRNA /CNT=5 /TID=Mm.196534.1 /TIER=ConsEnd /STK=1 /UG=Mm.196534 /LL=77666 /UG_GENE=9030223A09Rik /UG_TITLE=RIKEN cDNA 9030223A09 gene /DEF=Mus musculus adult male colon cDNA, RIKEN full-length enriched library, clone:9030223A09:homolog to BREAST CARCINOMA AMPLIFIED SEQUENCE 1 (NOVEL AMPLIFIED IN BREAST CANCER 1) (AMPLIFIED AND OVEREXPRESSED IN BREAST CANCER…	0.75	1.85
1428792_at	breast carcinoma amplified sequence 1	AK008957	76960	gb:AK008957.1 /DB_XREF=gi:12843457 /FEA=mRNA /CNT=48 /TID=Mm.26862.1 /TIER=Stack /STK=21 /UG=Mm.26862 /LL=76960 /UG_GENE=2210416M21Rik /UG_TITLE=RIKEN cDNA 2210416M21 gene /DEF=Mus musculus adult male stomach cDNA, RIKEN full-length enriched library, clone:2210416M21:homolog to BREAST CARCINOMA AMPLIFIED SEQUENCE 1 (NOVEL AMPLIFIED IN BREAST CANCER 1) (AMPLIFIED AND OVEREXPRESSED IN BREAST CANCER…	0.39	1.87
1459838_s_at	BTB (POZ) domain containing 11	BB230894	74007	gb:BB230894 /DB_XREF=gi:8910807 /DB_XREF=BB230894 /CLONE=A630029M08 /FEA=EST /CNT=2 /TID=Mm.126196.1 /TIER=ConsEnd /STK=2 /UG=Mm.126196 /UG_TITLE=ESTs	-0.11	-2.17
1428377_at	BTB (POZ) domain containing 11	AK018115	74007	gb:AK018115.1 /DB_XREF=gi:12857683 /FEA=mRNA /CNT=77 /TID=Mm.36544.1 /TIER=Stack /STK=47 /UG=Mm.36544 /LL=74007 /UG_GENE=6330404E16Rik /UG_TITLE=RIKEN cDNA 6330404E16 gene /DEF=Mus musculus adult male medulla oblongata cDNA, RIKEN full-length enriched library, clone:6330404E16:BTBPOZ domain containing protein, full insert sequence.	-0.09	-1.75
1422606_at	C1q and tumor necrosis factor related protein 3	NM_030888	81799	gb:NM_030888.1 /DB_XREF=gi:13562097 /GEN=Cors-pending /FEA=FLmRNA /CNT=79 /TID=Mm.19310.1 /TIER=FL+Stack /STK=28 /UG=Mm.19310 /LL=81799 /DEF=Mus musculus collagenous repeat-containing sequence (Cors-pending), mRNA. /PROD=collagenous repeat-containing /FL=gb:AF246265.1 gb:NM_030888.1	1.97	1.03
1450757_at	cadherin 11	NM_009866	12552	gb:NM_009866.1 /DB_XREF=gi:6753371 /GEN=Cdh11 /FEA=FLmRNA /CNT=135 /TID=Mm.4525.1 /TIER=FL+Stack /STK=11 /UG=Mm.4525 /LL=12552 /DEF=Mus musculus cadherin 11 (Cdh11), mRNA. /PROD=cadherin 11 /FL=gb:D31963.1 gb:D21253.1 gb:NM_009866.1	1.11	0.87
1425814_a_at	calcitonin receptor-like	AF209905	54598	gb:AF209905.1 /DB_XREF=gi:6644377 /FEA=FLmRNA /CNT=5 /TID=Mm.75467.2 /TIER=FL /STK=1 /UG=Mm.75467 /LL=54598 /UG_GENE=Calcrl /DEF=Mus musculus calcitonin receptor-like receptor mRNA, complete cds. /PROD=calcitonin receptor-like receptor /FL=gb:AF209905.1	0.71	1.01
1422639_at	calcitonin-related polypeptide, beta	NM_054084	116903	gb:NM_054084.1 /DB_XREF=gi:16930814 /GEN=Calcb /FEA=FLmRNA /CNT=28 /TID=Mm.20022.1 /TIER=FL+Stack /STK=23 /UG=Mm.20022 /LL=116903 /DEF=Mus musculus calcitonin-related polypeptide, beta (Calcb), mRNA. /PROD=calcitonin-related polypeptide, beta /FL=gb:NM_054084.1	-0.03	-1.76
1460608_at	calcium channel, voltage-dependent, N type, alpha 1B subunit	AV326040	12287	gb:AV326040 /DB_XREF=gi:16395535 /DB_XREF=AV326040 /CLONE=6330407J15 /FEA=EST /CNT=11 /TID=Mm.91991.1 /TIER=Stack /STK=8 /UG=Mm.91991 /UG_TITLE=ESTs	0.02	1.14
1455869_at	Calcium/calmodulin-dependent protein kinase II, beta	BG862223	12323	gb:BG862223 /DB_XREF=gi:14212761 /DB_XREF=602795823F1 /CLONE=IMAGE:4916932 /FEA=EST /CNT=92 /TID=Mm.157900.2 /TIER=Stack /STK=33 /UG=Mm.157900 /LL=67527 /UG_GENE=1300007C21Rik /UG_TITLE=RIKEN cDNA 1300007C21 gene	-2.54	-1.6
1450633_at	calmodulin 4	NM_020036	80796	gb:NM_020036.1 /DB_XREF=gi:9910189 /GEN=Calm4 /FEA=FLmRNA /CNT=105 /TID=Mm.21075.1 /TIER=FL+Stack /STK=63 /UG=Mm.21075 /LL=80796 /DEF=Mus musculus calmodulin 4 (Calm4), mRNA. /PROD=DD112 protein /FL=gb:NM_020036.1	1.34	-1.65
1433971_at	calmodulin binding transcription activator 1	BB558154	100072	gb:BQ176577 /DB_XREF=gi:20352069 /DB_XREF=UI-M-DJ2-bvy-f-24-0-UI.s1 /CLONE=UI-M-DJ2-bvy-f-24-0-UI /FEA=EST /CNT=151 /TID=Mm.124805.1 /TIER=Stack /STK=48 /UG=Mm.124805 /LL=100072 /UG_GENE=AI316882 /UG_TITLE=expressed sequence AI316882	-0.15	-1.23
1418608_at	calmodulin-like 3	NM_027416	70405	gb:NM_027416.1 /DB_XREF=gi:13386229 /GEN=2310068O22Rik /FEA=FLmRNA /CNT=30 /TID=Mm.20079.1 /TIER=FL+Stack /STK=21 /UG=Mm.20079 /LL=70405 /DEF=Mus musculus RIKEN cDNA 2310068O22 gene (2310068O22Rik), mRNA. /PROD=RIKEN cDNA 2310068O22 /FL=gb:BC005457.1 gb:NM_027416.1	1.82	-2.01
1422876_at	calpain 9 (nCL-4) /// similar to calpain 9 (nCL-4)	NM_023709	639715 /// 73647	gb:NM_023709.1 /DB_XREF=gi:18201860 /GEN=Capn9 /FEA=FLmRNA /CNT=14 /TID=Mm.6209.1 /TIER=FL+Stack /STK=9 /UG=Mm.6209 /LL=73647 /DEF=Mus musculus calpain 9 (nCL-4) (Capn9), mRNA. /PROD=calpain 9 (nCL-4) /FL=gb:NM_023709.1	0.99	2.2
1447803_x_at	Capping protein (actin filament), gelsolin-like	BB136012	12332	gb:BB136012 /DB_XREF=gi:8790949 /DB_XREF=BB136012 /CLONE=9830132D17 /FEA=EST /CNT=2 /TID=Mm.70286.1 /TIER=ConsEnd /STK=2 /UG=Mm.70286 /UG_TITLE=ESTs, Highly similar to CAPG MOUSE MACROPHAGE CAPPING PROTEIN (M.musculus)	-1.42	0.23
1453393_a_at	carbohydrate (chondroitin 6/keratan) sulfotransferase 4	AK009113	26887	gb:AK009113.1 /DB_XREF=gi:12843701 /GEN=Chst4 /FEA=mRNA /CNT=6 /TID=Mm.89207.2 /TIER=ConsEnd /STK=4 /UG=Mm.89207 /LL=26887 /UG_TITLE=carbohydrate (chondroitin 6keratan) sulfotransferase 4 /DEF=Mus musculus adult male tongue cDNA, RIKEN full-length enriched library, clone:2310003G18:carbohydrate (chondroitin 6keratan) sulfotransferase 4, full insert sequence.	0.31	1.18
1416193_at	carbonic anhydrase 1	BC011223	12346	gb:BC011223.1 /DB_XREF=gi:15029974 /FEA=FLmRNA /CNT=209 /TID=Mm.3471.1 /TIER=FL+Stack /STK=115 /UG=Mm.3471 /LL=12346 /UG_GENE=Car1 /DEF=Mus musculus, carbonic anhydrase 1, clone MGC:18584 IMAGE:4208180, mRNA, complete cds. /PROD=carbonic anhydrase 1 /FL=gb:NM_009799.1 gb:M32452.1 gb:BC011223.1	-0.18	3.19
1460256_at	carbonic anhydrase 3	NM_007606	12350	gb:NM_007606.1 /DB_XREF=gi:6671675 /GEN=Car3 /FEA=FLmRNA /CNT=422 /TID=Mm.300.1 /TIER=FL+Stack /STK=10 /UG=Mm.300 /LL=12350 /DEF=Mus musculus carbonic anhydrase 3 (Car3), mRNA. /PROD=carbonic anhydrase 3 /FL=gb:BC011129.1 gb:NM_007606.1 gb:M27796.1	1.2	-0.09
1449434_at	carbonic anhydrase 3	NM_007606	12350	gb:AK003671.1 /DB_XREF=gi:12834480 /GEN=Car3 /FEA=FLmRNA /CNT=422 /TID=Mm.300.1 /TIER=Stack /STK=91 /UG=Mm.300 /LL=12350 /UG_TITLE=carbonic anhydrase 3 /DEF=Mus musculus 18 days embryo whole body cDNA, RIKEN full-length enriched library, clone:1110013P06:carbonic anhydrase 3, full insert sequence. /FL=gb:BC011129.1 gb:NM_007606.1 gb:M27796.1	1.8	0.25
1418094_s_at	carbonic anhydrase 4	NM_007607	12351	gb:NM_007607.1 /DB_XREF=gi:6671677 /GEN=Car4 /FEA=FLmRNA /CNT=72 /TID=Mm.1641.1 /TIER=FL+Stack /STK=30 /UG=Mm.1641 /LL=12351 /DEF=Mus musculus carbonic anhydrase 4 (Car4), mRNA. /PROD=carbonic anhydrase 4 /FL=gb:NM_007607.1 gb:BC012704.1	-0.31	3.77
1448949_at	carbonic anhydrase 4	NM_007607	12351	gb:NM_007607.1 /DB_XREF=gi:6671677 /GEN=Car4 /FEA=FLmRNA /CNT=72 /TID=Mm.1641.1 /TIER=FL+Stack /STK=30 /UG=Mm.1641 /LL=12351 /DEF=Mus musculus carbonic anhydrase 4 (Car4), mRNA. /PROD=carbonic anhydrase 4 /FL=gb:NM_007607.1 gb:BC012704.1	-0.23	5.03
1417257_at	carboxyl ester lipase	BC006872	12613	gb:BC006872.1 /DB_XREF=gi:13905159 /FEA=FLmRNA /CNT=347 /TID=Mm.4349.1 /TIER=FL+Stack /STK=50 /UG=Mm.4349 /LL=12613 /UG_GENE=Cel /DEF=Mus musculus, carboxyl ester lipase, clone MGC:6484 IMAGE:2646703, mRNA, complete cds. /PROD=carboxyl ester lipase /FL=gb:U33169.1 gb:U37386.1 gb:BC006872.1 gb:NM_009885.1	-1.51	-1.55
1424245_at	carboxylesterase 2 /// similar to carboxylesterase 2	BC015290	234671 /// 667754	gb:BC015290.1 /DB_XREF=gi:15929733 /FEA=FLmRNA /CNT=109 /TID=Mm.28191.1 /TIER=FL+Stack /STK=43 /UG=Mm.28191 /DEF=Mus musculus, Similar to carboxylesterase 2 (intestine, liver), clone MGC:18908 IMAGE:4241028, mRNA, complete cds. /PROD=Similar to carboxylesterase 2 (intestine,liver) /FL=gb:BC015290.1 gb:BC024552.1	0.17	2.68
1427137_at	carboxylesterase 5	BC022148	234673	gb:BC022148.1 /DB_XREF=gi:18381027 /FEA=mRNA /CNT=22 /TID=Mm.218630.1 /TIER=Stack /STK=14 /UG=Mm.218630 /DEF=Mus musculus, clone IMAGE:5102191, mRNA, partial cds. /PROD=Unknown (protein for IMAGE:5102191)	-0.24	2.33
1428062_at	carboxypeptidase A1	AK003088	109697	gb:AK003088.1 /DB_XREF=gi:12833526 /FEA=mRNA /CNT=490 /TID=Mm.25377.1 /TIER=Stack /STK=240 /UG=Mm.25377 /LL=66097 /UG_GENE=0910001L12Rik /UG_TITLE=RIKEN cDNA 0910001L12 gene /DEF=Mus musculus adult male spleen cDNA, RIKEN full-length enriched library, clone:0910001L12:homolog to CARBOXYPEPTIDASE A1 PRECURSOR (EC 3.4.17.1) (RAT), full insert sequence.	-1.67	-1.34
1454623_at	carboxypeptidase A2, pancreatic	BG141511	232680	gb:BG141511 /DB_XREF=gi:12644846 /DB_XREF=ia89d04.x1 /CLONE=IMAGE:5645598 /FEA=EST /CNT=241 /TID=Mm.30780.2 /TIER=Stack /STK=125 /UG=Mm.30780 /LL=67868 /UG_GENE=Ela3b /UG_TITLE=elastase 3B, pancreatic	-1.17	-0.91
1428102_at	carboxypeptidase B1 (tissue)	AK003061	76703	gb:AK003061.1 /DB_XREF=gi:12833482 /FEA=mRNA /CNT=205 /TID=Mm.34692.1 /TIER=Stack /STK=114 /UG=Mm.34692 /LL=76703 /UG_GENE=Cpb1 /UG_TITLE=carboxypeptidase B1 (tissue) /DEF=Mus musculus adult male spleen cDNA, RIKEN full-length enriched library, clone:0910001A18:homolog to CARBOXYPEPTIDASE B PRECURSOR (EC 3.4.17.2), full insert sequence.	-1.57	-1.81
1427459_at	carboxypeptidase N, polypeptide 2	BC025836	71756	gb:BC025836.1 /DB_XREF=gi:19388016 /FEA=mRNA /CNT=41 /TID=Mm.158752.1 /TIER=ConsEnd /STK=0 /UG=Mm.158752 /LL=71756 /UG_GENE=1300018K11Rik /DEF=Mus musculus, Similar to carboxypeptidase N, polypeptide 2, 83kD, clone IMAGE:5135502, mRNA, partial cds. /PROD=Similar to carboxypeptidase N, polypeptide 2,83kD	-0.14	1.33
1420627_a_at	casein alpha	NM_007784	12990	gb:NM_007784.1 /DB_XREF=gi:6681054 /GEN=Csna /FEA=FLmRNA /CNT=33 /TID=Mm.25789.1 /TIER=FL /STK=3 /UG=Mm.25789 /LL=12990 /DEF=Mus musculus casein alpha (Csna), mRNA. /PROD=casein alpha /FL=gb:M36780.1 gb:BC003859.1 gb:NM_007784.1	1.02	-0.22
1419735_at	casein kappa	NM_007786	12994	gb:NM_007786.1 /DB_XREF=gi:6681060 /GEN=Csnk /FEA=FLmRNA /CNT=78 /TID=Mm.3975.1 /TIER=FL /STK=6 /UG=Mm.3975 /LL=12994 /DEF=Mus musculus casein kappa (Csnk), mRNA. /PROD=casein kappa /FL=gb:NM_007786.1	1.25	0.14
1458469_at	Casitas B-lineage lymphoma b	BB205662	208650	gb:BB205662 /DB_XREF=gi:16352010 /DB_XREF=BB205662 /CLONE=A430068F03 /FEA=EST /CNT=5 /TID=Mm.215577.1 /TIER=ConsEnd /STK=2 /UG=Mm.215577 /UG_TITLE=ESTs	0.13	-1.05
1418748_at	caspase 14	NM_009809	12365	gb:NM_009809.1 /DB_XREF=gi:6753279 /GEN=Casp14 /FEA=FLmRNA /CNT=31 /TID=Mm.20940.1 /TIER=FL+Stack /STK=19 /UG=Mm.20940 /LL=12365 /DEF=Mus musculus caspase 14 (Casp14), mRNA. /PROD=caspase 14 /FL=gb:AF092997.1 gb:NM_009809.1	0.67	1.56
1437939_s_at	cathepsin C	BM237633	13032	gb:BM237633 /DB_XREF=gi:17872903 /DB_XREF=K0504E12-3 /CLONE=K0504E12 /FEA=EST /CNT=14 /TID=Mm.77399.1 /TIER=Stack /STK=13 /UG=Mm.77399 /UG_TITLE=ESTs	1.03	0.83
1452207_at	Cbp/p300-interacting transactivator, with Glu/Asp-rich carboxy-terminal domain, 2 /// similar to Cbp/p300-interacting transactivator, with Glu/Asp-rich carboxy-terminal domain, 2	Y15163	17684 /// 671495	gb:Y15163.1 /DB_XREF=gi:3059126 /GEN=mrg1 /FEA=mRNA /CNT=148 /TID=Mm.9524.2 /TIER=Stack /STK=57 /UG=Mm.9524 /LL=17684 /DEF=Mus musculus mRNA for mrg1 protein. /PROD=mrg1 protein	0.41	1.1
1418901_at	CCAAT/enhancer binding protein (C/EBP), beta	NM_009883	12608	gb:NM_009883.1 /DB_XREF=gi:6753403 /GEN=Cebpb /FEA=FLmRNA /CNT=63 /TID=Mm.4863.1 /TIER=FL+Stack /STK=16 /UG=Mm.4863 /LL=12608 /DEF=Mus musculus CCAATenhancer binding protein (CEBP), beta (Cebpb), mRNA. /PROD=CCAATenhancer binding protein (CEBP), beta /FL=gb:M61007.1 gb:NM_009883.1	-0.67	-1.14
1419144_at	CD163 antigen	NM_053094	93671	gb:NM_053094.1 /DB_XREF=gi:16716384 /GEN=Cd163 /FEA=FLmRNA /CNT=22 /TID=Mm.30679.1 /TIER=FL+Stack /STK=13 /UG=Mm.30679 /LL=93671 /DEF=Mus musculus CD163 antigen (Cd163), mRNA. /PROD=CD163 antigen /FL=gb:AF274883.1 gb:NM_053094.1	0.98	1.22
1424509_at	CD177 antigen	BC027283	68891	gb:BC027283.1 /DB_XREF=gi:20071002 /FEA=FLmRNA /CNT=42 /TID=Mm.11497.1 /TIER=FL+Stack /STK=28 /UG=Mm.11497 /LL=68891 /UG_GENE=1190003K14Rik /DEF=Mus musculus, clone MGC:27738 IMAGE:2648499, mRNA, complete cds. /PROD=Unknown (protein for MGC:27738) /FL=gb:BC005615.1 gb:BC027283.1	1.9	2.44
1417597_at	CD28 antigen	NM_007642	12487	gb:NM_007642.1 /DB_XREF=gi:6680873 /GEN=Cd28 /FEA=FLmRNA /CNT=49 /TID=Mm.1060.1 /TIER=FL+Stack /STK=41 /UG=Mm.1060 /LL=12487 /DEF=Mus musculus CD28 antigen (Cd28), mRNA. /PROD=CD28 antigen /FL=gb:NM_007642.1 gb:M34563.1	1.49	1.4
1448919_at	CD302 antigen	NM_025422	66205	gb:NM_025422.1 /DB_XREF=gi:13384811 /GEN=1110055L24Rik /FEA=FLmRNA /CNT=80 /TID=Mm.30109.1 /TIER=FL+Stack /STK=31 /UG=Mm.30109 /LL=66205 /DEF=Mus musculus RIKEN cDNA 1110055L24 gene (1110055L24Rik), mRNA. /PROD=RIKEN cDNA 1110055L24 /FL=gb:BC005501.2 gb:NM_025422.1	0.46	1.18
1416072_at	CD34 antigen	NM_133654	12490	gb:NM_133654.1 /DB_XREF=gi:19526791 /GEN=Cd34 /FEA=FLmRNA /CNT=203 /TID=Mm.29798.1 /TIER=FL+Stack /STK=133 /UG=Mm.29798 /LL=12490 /DEF=Mus musculus CD34 antigen (Cd34), mRNA. /PROD=CD34 antigen /FL=gb:BC006607.1 gb:NM_133654.1	1.72	1.19
1450883_a_at	CD36 antigen	BB534670	12491	gb:BE307351 /DB_XREF=gi:9162326 /DB_XREF=601098766F1 /CLONE=IMAGE:3497416 /FEA=FLmRNA /CNT=240 /TID=Mm.18628.1 /TIER=Stack /STK=20 /UG=Mm.18628 /LL=12491 /UG_GENE=Cd36 /UG_TITLE=CD36 antigen /FL=gb:NM_007643.1 gb:L23108.1	1.12	0.6
1423166_at	CD36 antigen	BB534670	12491	gb:AK004192.1 /DB_XREF=gi:12835286 /GEN=Cd36 /FEA=FLmRNA /CNT=240 /TID=Mm.18628.1 /TIER=Stack /STK=35 /UG=Mm.18628 /LL=12491 /UG_TITLE=CD36 antigen /DEF=Mus musculus 18 days embryo whole body cDNA, RIKEN full-length enriched library, clone:1110046N03:CD36 antigen, full insert sequence. /FL=gb:NM_007643.1 gb:L23108.1	1.21	0.78
1452483_a_at	CD44 antigen	X66083	12505	gb:X66083.1 /DB_XREF=gi:53677 /GEN=Pgp-1 /FEA=mRNA /CNT=3 /TID=Mm.24138.2 /TIER=ConsEnd /STK=0 /UG=Mm.24138 /LL=12505 /DEF=M.musculus Pgp-1 mRNA for CD44 (clone M3). /PROD=CD44	0.82	-1.15
1423760_at	CD44 antigen	M27130	12505	gb:BC005676.1 /DB_XREF=gi:13542980 /FEA=FLmRNA /CNT=195 /TID=Mm.24138.1 /TIER=FL+Stack /STK=125 /UG=Mm.24138 /LL=12505 /UG_GENE=Cd44 /DEF=Mus musculus, Similar to Cell surface glycoprotein CD44 (hyaluronate binding protein), clone MGC:11407 IMAGE:3153835, mRNA, complete cds. /PROD=Similar to Cell surface glycoprotein CD44(hyaluronate binding protein) /FL=gb:J05163.1 gb:M30655.1 gb:BC005676.1 gb:M…	1	-0.56
1428735_at	CD69 antigen	AK017979	12515	gb:AK017979.1 /DB_XREF=gi:12857493 /FEA=mRNA /CNT=29 /TID=Mm.74745.1 /TIER=Stack /STK=24 /UG=Mm.74745 /LL=76049 /UG_GENE=5830438K24Rik /UG_TITLE=RIKEN cDNA 5830438K24 gene /DEF=Mus musculus adult male thymus cDNA, RIKEN full-length enriched library, clone:5830438K24:EARLY ACTIVATION ANTIGEN CD69, full insert sequence.	1.4	0.63
1419589_at	CD93 antigen	BB039247	17064	gb:NM_010740.1 /DB_XREF=gi:6754577 /GEN=Ly68 /FEA=FLmRNA /CNT=29 /TID=Mm.681.1 /TIER=FL+Stack /STK=8 /UG=Mm.681 /LL=17064 /DEF=Mus musculus lymphocyte antigen 68 (Ly68), mRNA. /PROD=lymphocyte antigen 68 /FL=gb:NM_010740.1 gb:AF081789.1	1.12	1.3
1456046_at	CD93 antigen	AV319144	17064	gb:AV319144 /DB_XREF=gi:16394810 /DB_XREF=AV319144 /CLONE=6030404G09 /FEA=EST /CNT=36 /TID=Mm.69004.1 /TIER=Stack /STK=18 /UG=Mm.69004 /UG_TITLE=ESTs, Weakly similar to TYROSINE-PROTEIN KINASE JAK3 (M.musculus)	1.03	1.45
1438278_a_at	cDNA sequence BC003993	BB532946	80744	gb:BB532946 /DB_XREF=gi:9584875 /DB_XREF=BB532946 /CLONE=E030027I05 /FEA=EST /CNT=13 /TID=Mm.28717.3 /TIER=Stack /STK=11 /UG=Mm.28717 /LL=80744 /UG_GENE=BC003993 /UG_TITLE=hypothetical protein, MGC:7531	0.83	-1.06
1443827_x_at	cDNA sequence BC004044	BB375974	80752	gb:BB375974 /DB_XREF=gi:9088788 /DB_XREF=BB375974 /CLONE=C130083D14 /FEA=EST /CNT=3 /TID=Mm.127111.1 /TIER=ConsEnd /STK=3 /UG=Mm.127111 /UG_TITLE=ESTs	0.89	1.03
1417688_at	cDNA sequence BC004044	NM_030565	80752	gb:NM_030565.1 /DB_XREF=gi:13385515 /GEN=BC004044 /FEA=FLmRNA /CNT=131 /TID=Mm.6419.1 /TIER=FL+Stack /STK=38 /UG=Mm.6419 /LL=80752 /DEF=Mus musculus hypothetical protein, BC004044 (BC004044), mRNA. /PROD=hypothetical protein, BC004044 /FL=gb:NM_030565.1 gb:BC004044.1	0.72	1.04
1451601_a_at	cDNA sequence BC011467	BC025823	216892	gb:BC025823.1 /DB_XREF=gi:19388014 /FEA=FLmRNA /CNT=42 /TID=Mm.212812.1 /TIER=FL /STK=5 /UG=Mm.212812 /DEF=Mus musculus, similar to spinster-like protein, clone MGC:37865 IMAGE:5100525, mRNA, complete cds. /PROD=similar to spinster-like protein /FL=gb:BC025823.1	0.19	-1.53
1424652_at	cDNA sequence BC014699	BC027150	232146	gb:BC027150.1 /DB_XREF=gi:20072072 /FEA=FLmRNA /CNT=43 /TID=Mm.205854.1 /TIER=FL+Stack /STK=21 /UG=Mm.205854 /DEF=Mus musculus, clone MGC:37042 IMAGE:4950341, mRNA, complete cds. /PROD=Unknown (protein for MGC:37042) /FL=gb:BC014699.1 gb:BC027150.1	-0.09	-1.11
1457619_at	cDNA sequence BC015286	BB743970	234669	gb:BB743970 /DB_XREF=gi:16146975 /DB_XREF=BB743970 /CLONE=F520015D01 /FEA=EST /CNT=4 /TID=Mm.117410.1 /TIER=ConsEnd /STK=4 /UG=Mm.117410 /UG_TITLE=ESTs, Weakly similar to ESTM MOUSE LIVER CARBOXYLESTERASE PRECURSOR (M.musculus)	0.26	2.26
1425069_at	cDNA sequence BC018285	BC018285	223706	gb:BC018285.1 /DB_XREF=gi:17390671 /FEA=FLmRNA /CNT=18 /TID=Mm.190390.1 /TIER=FL /STK=7 /UG=Mm.190390 /DEF=Mus musculus, Similar to cytochrome P450, 2d10, clone MGC:18824 IMAGE:4207630, mRNA, complete cds. /PROD=Similar to cytochrome P450, 2d10 /FL=gb:BC018285.1	0.09	2.06
1425704_at	cDNA sequence BC022224	BC022224	192970	gb:BC022224.1 /DB_XREF=gi:18490589 /FEA=FLmRNA /CNT=10 /TID=Mm.192213.1 /TIER=FL /STK=1 /UG=Mm.192213 /DEF=Mus musculus, Similar to hypothetical protein MGC4172, clone MGC:18716 IMAGE:4219994, mRNA, complete cds. /PROD=Similar to hypothetical protein MGC4172 /FL=gb:BC022224.1	-0.12	1.55
1459904_at	cDNA sequence BC030870	BF582044	407795	gb:BF582044 /DB_XREF=gi:11655665 /DB_XREF=602099313F1 /CLONE=IMAGE:4219106 /FEA=EST /CNT=11 /TID=Mm.25686.2 /TIER=ConsEnd /STK=0 /UG=Mm.25686 /UG_TITLE=ESTs	-0.19	1.07
1440094_at	cDNA sequence BC030870	AV371344	407795	gb:AV371344 /DB_XREF=gi:16397848 /DB_XREF=AV371344 /CLONE=9030413G09 /FEA=EST /CNT=6 /TID=Mm.25686.1 /TIER=ConsEnd /STK=6 /UG=Mm.25686 /UG_TITLE=ESTs	-0.09	1.19
1427352_at	cDNA sequence BC031593	BC019155	223917	gb:BC019155.1 /DB_XREF=gi:17512383 /FEA=mRNA /CNT=24 /TID=Mm.162744.1 /TIER=ConsEnd /STK=6 /UG=Mm.162744 /DEF=Mus musculus, Similar to keratin 6A, clone IMAGE:5065687, mRNA, partial cds. /PROD=Similar to keratin 6A	0	-1.06
1437416_at	cDNA sequence BC034902	BE199876	228642	gb:BE199876 /DB_XREF=gi:8712045 /DB_XREF=ug71g02.x1 /CLONE=IMAGE:1547858 /FEA=EST /CNT=21 /TID=Mm.123411.1 /TIER=Stack /STK=18 /UG=Mm.123411 /UG_TITLE=ESTs	1.09	1.21
1440218_at	cDNA sequence BC040758	BB745015	268663	gb:BB745015 /DB_XREF=gi:16147954 /DB_XREF=BB745015 /CLONE=F530006B09 /FEA=EST /CNT=12 /TID=Mm.197409.1 /TIER=ConsEnd /STK=5 /UG=Mm.197409 /UG_TITLE=ESTs, Weakly similar to protocadherin LKC precursor (Homo sapiens) (H.sapiens)	-0.23	1.18
1451455_at	cDNA sequence BC051244	BC025604	232078	gb:BC025604.1 /DB_XREF=gi:19343788 /FEA=FLmRNA /CNT=29 /TID=Mm.37547.1 /TIER=FL+Stack /STK=19 /UG=Mm.37547 /DEF=Mus musculus, clone MGC:38040 IMAGE:5250319, mRNA, complete cds. /PROD=Unknown (protein for MGC:38040) /FL=gb:BC025604.1	0.34	1.15
1447915_x_at	cDNA sequence BC054438	AV366661	407831	gb:AV366661 /DB_XREF=gi:6414308 /DB_XREF=AV366661 /CLONE=8430422K07 /FEA=EST /CNT=2 /TID=Mm.92697.1 /TIER=ConsEnd /STK=2 /UG=Mm.92697 /UG_TITLE=ESTs	0.94	1.1
1441788_s_at	cDNA sequence BC068171	BB779105	245474	gb:BB779105 /DB_XREF=gi:16939805 /DB_XREF=BB779105 /CLONE=G430050P09 /FEA=EST /CNT=4 /TID=Mm.217121.1 /TIER=ConsEnd /STK=4 /UG=Mm.217121 /UG_TITLE=ESTs, Weakly similar to TYROSINE-PROTEIN KINASE JAK3 (M.musculus)	-0.29	-1.01
1430927_at	CEA-related cell adhesion molecule 1	AK008389	72431	gb:AK008389.1 /DB_XREF=gi:12842544 /FEA=mRNA /CNT=3 /TID=Mm.158821.1 /TIER=ConsEnd /STK=1 /UG=Mm.158821 /LL=72431 /UG_GENE=2010110O04Rik /UG_TITLE=RIKEN cDNA 2010110O04 gene /DEF=Mus musculus adult male small intestine cDNA, RIKEN full-length enriched library, clone:2010110O04:homolog to CARCINOEMBRYONIC ANTIGEN PRECURSOR (CEA) (MECONIUM ANTIGEN 100) (CD66E ANTIGEN), full insert sequence.	0.21	1.04
1448573_a_at	CEA-related cell adhesion molecule 10	NM_007675	26366	gb:NM_007675.1 /DB_XREF=gi:6671731 /GEN=Ceacam10 /FEA=FLmRNA /CNT=89 /TID=Mm.30300.1 /TIER=FL+Stack /STK=58 /UG=Mm.30300 /LL=26366 /DEF=Mus musculus CEA-related cell adhesion molecule 10 (Ceacam10), mRNA. /PROD=CEA-related cell adhesion molecule 10 /FL=gb:NM_007675.1 gb:L38422.1 gb:BC003346.1	1.43	1.28
1417074_at	CEA-related cell adhesion molecule 10	NM_007675	26366	gb:NM_007675.1 /DB_XREF=gi:6671731 /GEN=Ceacam10 /FEA=FLmRNA /CNT=89 /TID=Mm.30300.1 /TIER=FL+Stack /STK=58 /UG=Mm.30300 /LL=26366 /DEF=Mus musculus CEA-related cell adhesion molecule 10 (Ceacam10), mRNA. /PROD=CEA-related cell adhesion molecule 10 /FL=gb:NM_007675.1 gb:L38422.1 gb:BC003346.1	1.6	1.56
1436696_x_at	CEA-related cell adhesion molecule 11	AV038436	66996	gb:AV038436 /DB_XREF=gi:4858101 /DB_XREF=AV038436 /CLONE=1600029N05 /FEA=EST /CNT=8 /TID=Mm.36666.3 /TIER=Stack /STK=8 /UG=Mm.36666 /LL=66996 /UG_GENE=Ceacam11 /UG_TITLE=CEA-related cell adhesion molecule 11	0.21	-1.8
1416777_at	CEA-related cell adhesion molecule 12	NM_026087	67315	gb:NM_026087.1 /DB_XREF=gi:13385587 /GEN=Ceacam12 /FEA=FLmRNA /CNT=79 /TID=Mm.46089.1 /TIER=FL+Stack /STK=70 /UG=Mm.46089 /LL=67315 /DEF=Mus musculus CEA-related cell adhesion molecule 12 (Ceacam12), mRNA. /PROD=RIKEN cDNA 1600031J20 /FL=gb:NM_026087.1	-0.36	1.59
1430383_at	CEA-related cell adhesion molecule 20	AU022382	71601	gb:AU022382 /DB_XREF=gi:3387341 /DB_XREF=AU022382 /CLONE=J0413C03 /FEA=mRNA /CNT=6 /TID=Mm.98097.1 /TIER=ConsEnd /STK=2 /UG=Mm.98097 /LL=71601 /UG_GENE=9130012D09Rik /UG_TITLE=RIKEN cDNA 9130012D09 gene	-0.35	2.15
1418976_s_at	cell death-inducing DNA fragmentation factor, alpha subunit-like effector B	NM_009894	12684	gb:NM_009894.1 /DB_XREF=gi:6753421 /GEN=Cideb /FEA=FLmRNA /CNT=56 /TID=Mm.10737.1 /TIER=FL+Stack /STK=15 /UG=Mm.10737 /LL=12684 /DEF=Mus musculus cell death-inducing DNA fragmentation factor, alpha subunit-like effector B (Cideb), mRNA. /PROD=cell death-inducing DNA fragmentation factor,alpha subunit-like effector B /FL=gb:NM_009894.1 gb:BC012664.1 gb:AF041377.1	0.05	2.03
1424528_at	cell growth regulator with EF hand domain 1	BC023116	68567	gb:BC023116.1 /DB_XREF=gi:18605666 /FEA=FLmRNA /CNT=54 /TID=Mm.45127.1 /TIER=FL+Stack /STK=26 /UG=Mm.45127 /LL=68567 /UG_GENE=1110004G24Rik /DEF=Mus musculus, RIKEN cDNA 1110004G24 gene, clone MGC:28551 IMAGE:4206019, mRNA, complete cds. /PROD=RIKEN cDNA 1110004G24 gene /FL=gb:BC023116.1	0.71	1.08
1424529_s_at	cell growth regulator with EF hand domain 1	BC023116	68567	gb:BC023116.1 /DB_XREF=gi:18605666 /FEA=FLmRNA /CNT=54 /TID=Mm.45127.1 /TIER=FL+Stack /STK=26 /UG=Mm.45127 /LL=68567 /UG_GENE=1110004G24Rik /DEF=Mus musculus, RIKEN cDNA 1110004G24 gene, clone MGC:28551 IMAGE:4206019, mRNA, complete cds. /PROD=RIKEN cDNA 1110004G24 gene /FL=gb:BC023116.1	0.76	1.19
1415948_at	cellular repressor of E1A-stimulated genes 1	BC027426	433375	gb:BC027426.1 /DB_XREF=gi:20071654 /FEA=FLmRNA /CNT=313 /TID=Mm.459.1 /TIER=FL+Stack /STK=33 /UG=Mm.459 /LL=23850 /UG_GENE=Creg /DEF=Mus musculus, cellular repressor of E1A-stimulated genes, clone MGC:36084 IMAGE:3670649, mRNA, complete cds. /PROD=cellular repressor of E1A-stimulated genes /FL=gb:NM_011804.1 gb:AF084524.1 gb:BC027426.1	-0.15	-1.78
1415947_at	cellular repressor of E1A-stimulated genes 1	BC027426	433375	gb:NM_011804.1 /DB_XREF=gi:6753519 /GEN=Creg /FEA=FLmRNA /CNT=313 /TID=Mm.459.1 /TIER=FL+Stack /STK=161 /UG=Mm.459 /LL=23850 /DEF=Mus musculus cellular repressor of E1A-stimulated genes (Creg), mRNA. /PROD=cellular repressor of E1A-stimulated genes /FL=gb:NM_011804.1 gb:AF084524.1 gb:BC027426.1	0.04	-1.05
1419282_at	chemokine (C-C motif) ligand 12	U50712	20293	gb:U50712.1 /DB_XREF=gi:1477581 /GEN=MCP-5 /FEA=FLmRNA /CNT=27 /TID=Mm.867.1 /TIER=FL+Stack /STK=11 /UG=Mm.867 /LL=20293 /DEF=Mus musculus monocyte chemoattractant protein-5 precursor (MCP-5) mRNA, complete cds. /PROD=monocyte chemoattractant protein-5 precursor /FL=gb:U66670.1 gb:U50712.1 gb:AF065937.1 gb:NM_011331.1 gb:AF065936.1 gb:AF065935.1 gb:AF065934.1 gb:AF065938.1	1.72	0.24
1434962_x_at	chemokine (C-C motif) ligand 27	BQ174669	20301	gb:BQ174669 /DB_XREF=gi:20350161 /DB_XREF=UI-M-DJ2-bwb-i-17-0-UI.s1 /CLONE=UI-M-DJ2-bwb-i-17-0-UI /FEA=EST /CNT=25 /TID=Mm.6660.3 /TIER=Stack /STK=22 /UG=Mm.6660 /LL=20301 /UG_GENE=Scya27 /UG_TITLE=small inducible cytokine A27	0.8	-1.26
1430375_a_at	chemokine (C-C motif) ligand 27	BE198116	20301	gb:BE198116 /DB_XREF=gi:8710285 /DB_XREF=ug79g12.x1 /CLONE=IMAGE:1548646 /FEA=mRNA /CNT=5 /TID=Mm.6660.2 /TIER=ConsEnd /STK=2 /UG=Mm.6660 /LL=20301 /UG_GENE=Scya27 /UG_TITLE=small inducible cytokine A27	0.57	-1.1
1419188_s_at	chemokine (C-C motif) ligand 27	NM_011336	20301	gb:NM_011336.1 /DB_XREF=gi:6755427 /GEN=Scya27 /FEA=FLmRNA /CNT=19 /TID=Mm.6660.1 /TIER=FL+Stack /STK=12 /UG=Mm.6660 /LL=20301 /DEF=Mus musculus small inducible cytokine A27 (Scya27), mRNA. /PROD=small inducible cytokine A27 /FL=gb:AF082392.1 gb:AF099931.1 gb:NM_011336.1 gb:AB013398.1	1.1	0.76
1450218_at	chemokine (C-C motif) ligand 28	BG867337	56838	gb:BG867337 /DB_XREF=gi:14217877 /DB_XREF=602788690F1 /CLONE=IMAGE:4919782 /FEA=FLmRNA /CNT=8 /TID=Mm.143745.1 /TIER=ConsEnd /STK=0 /UG=Mm.143745 /LL=56838 /UG_GENE=Scya28 /UG_TITLE=small inducible cytokine A28 /FL=gb:NM_020279.1 gb:AF220238.1	0.37	1.01
1455577_at	Chemokine (C-C motif) ligand 28	BE196980	56838	gb:BE196980 /DB_XREF=gi:8709159 /DB_XREF=ug65f02.x1 /CLONE=IMAGE:1547259 /FEA=EST /CNT=42 /TID=Mm.25184.1 /TIER=Stack /STK=10 /UG=Mm.25184 /UG_TITLE=ESTs	0.27	1.28
1417266_at	chemokine (C-C motif) ligand 6	BC002073	20305	gb:BC002073.1 /DB_XREF=gi:12805224 /FEA=FLmRNA /CNT=111 /TID=Mm.137.1 /TIER=FL+Stack /STK=50 /UG=Mm.137 /LL=20305 /UG_GENE=Scya6 /DEF=Mus musculus, clone MGC:6215 IMAGE:3492808, mRNA, complete cds. /PROD=Unknown (protein for MGC:6215) /FL=gb:NM_009139.1 gb:AF128192.1 gb:AF128191.1 gb:M58004.1 gb:BC002073.1 gb:AF128190.1 gb:AF128189.1 gb:AF128188.1	1.17	0.9
1420249_s_at	chemokine (C-C motif) ligand 6	AV084904	20305	gb:AV084904 /DB_XREF=gi:5216352 /DB_XREF=AV084904 /CLONE=2310009A22 /FEA=EST /CNT=1 /TID=Mm.218266.1 /TIER=ConsEnd /STK=1 /UG=Mm.218266 /UG_TITLE=EST	1.3	0.97
1421228_at	chemokine (C-C motif) ligand 7	AF128193	20306	gb:AF128193.1 /DB_XREF=gi:6652905 /GEN=ScyA7 /FEA=FLmRNA /CNT=11 /TID=Mm.16091.1 /TIER=FL /STK=2 /UG=Mm.16091 /LL=20306 /DEF=Mus musculus strain B10.SJ small inducible cytokine A7 (ScyA7) mRNA, complete cds. /PROD=small inducible cytokine A7 /FL=gb:L04694.1 gb:AF128194.1 gb:NM_013654.1 gb:AF128193.1	0.59	-1.27
1421188_at	chemokine (C-C motif) receptor 2	BB148128	12772	gb:BB148128 /DB_XREF=gi:16267740 /DB_XREF=BB148128 /CLONE=9930105N04 /FEA=FLmRNA /CNT=31 /TID=Mm.6272.1 /TIER=ConsEnd /STK=1 /UG=Mm.6272 /LL=12772 /UG_GENE=Cmkbr2 /UG_TITLE=chemokine (C-C) receptor 2 /FL=gb:U51717.1 gb:NM_009915.1 gb:U56819.1 gb:U47035.1	0.73	1.82
1419209_at	chemokine (C-X-C motif) ligand 1	NM_008176	14825	gb:NM_008176.1 /DB_XREF=gi:6680108 /GEN=Gro1 /FEA=FLmRNA /CNT=19 /TID=Mm.21013.1 /TIER=FL+Stack /STK=12 /UG=Mm.21013 /LL=14825 /DEF=Mus musculus GRO1 oncogene (Gro1), mRNA. /PROD=GRO1 oncogene /FL=gb:NM_008176.1 gb:J04596.1	1.36	-0.73
1418930_at	chemokine (C-X-C motif) ligand 10	NM_021274	15945	gb:NM_021274.1 /DB_XREF=gi:10946575 /GEN=Scyb10 /FEA=FLmRNA /CNT=36 /TID=Mm.877.1 /TIER=FL+Stack /STK=16 /UG=Mm.877 /LL=15945 /DEF=Mus musculus small inducible cytokine B subfamily (Cys-X-Cys), member 10 (Scyb10), mRNA. /PROD=small inducible cytokine B subfamily(Cys-X-Cys), member 10 /FL=gb:AF227743.1 gb:NM_021274.1 gb:M86829.1 gb:M33266.1	2.03	-1.21
1419697_at	chemokine (C-X-C motif) ligand 11	NM_019494	56066	gb:AF136449.1 /DB_XREF=gi:8777612 /GEN=Scyb11 /FEA=FLmRNA /CNT=16 /TID=Mm.131723.1 /TIER=FL /STK=7 /UG=Mm.131723 /LL=56066 /DEF=Mus musculus SCYB11 (Scyb11) mRNA, complete cds. /PROD=SCYB11 /FL=gb:NM_019494.1 gb:AF178672.1 gb:AF179872.1 gb:AF136449.1 gb:BC025903.1	1.44	-1.51
1448823_at	chemokine (C-X-C motif) ligand 12	BC006640	20315	gb:BC006640.1 /DB_XREF=gi:13879329 /FEA=FLmRNA /CNT=130 /TID=Mm.465.2 /TIER=FL+Stack /STK=37 /UG=Mm.465 /LL=20315 /UG_GENE=Sdf1 /DEF=Mus musculus, stromal cell derived factor 1, clone MGC:6119 IMAGE:3483088, mRNA, complete cds. /PROD=stromal cell derived factor 1 /FL=gb:L12029.1 gb:NM_021704.1 gb:D43804.1 gb:BC006640.1	1.52	1.2
1449195_s_at	chemokine (C-X-C motif) ligand 16	BC019961	66102	gb:BC019961.1 /DB_XREF=gi:18043283 /FEA=FLmRNA /CNT=54 /TID=Mm.46424.1 /TIER=FL+Stack /STK=19 /UG=Mm.46424 /LL=66102 /UG_GENE=Cxcl16 /DEF=Mus musculus, Cxc chemokine ligand 16, clone MGC:28190 IMAGE:3988542, mRNA, complete cds. /PROD=Cxc chemokine ligand 16 /FL=gb:NM_023158.2 gb:AF301017.1 gb:BC019961.1 gb:AF277001.1	-0.44	-1.21
1449984_at	chemokine (C-X-C motif) ligand 2	NM_009140	20310	gb:NM_009140.1 /DB_XREF=gi:6677884 /GEN=Scyb2 /FEA=FLmRNA /CNT=4 /TID=Mm.4979.1 /TIER=FL /STK=3 /UG=Mm.4979 /LL=20310 /DEF=Mus musculus small inducible cytokine subfamily, member 2 (Scyb2), mRNA. /PROD=small inducible cytokine subfamily, member 2 /FL=gb:NM_009140.1	0.8	-1.74
1448995_at	chemokine (C-X-C motif) ligand 4	NM_019932	56744	gb:NM_019932.1 /DB_XREF=gi:9910485 /GEN=Pf4 /FEA=FLmRNA /CNT=47 /TID=Mm.23905.1 /TIER=FL+Stack /STK=28 /UG=Mm.23905 /LL=56744 /DEF=Mus musculus platelet factor 4 (Pf4), mRNA. /PROD=platelet factor 4 /FL=gb:AB017491.2 gb:NM_019932.1	1.71	1.84
1419728_at	chemokine (C-X-C motif) ligand 5	NM_009141	20311	gb:NM_009141.1 /DB_XREF=gi:6677886 /GEN=Scyb5 /FEA=FLmRNA /CNT=12 /TID=Mm.4660.1 /TIER=FL /STK=7 /UG=Mm.4660 /LL=20311 /DEF=Mus musculus small inducible cytokine B subfamily, member 5 (Scyb5), mRNA. /PROD=small inducible cytokine B subfamily, member 5 /FL=gb:BC024392.1 gb:U27267.1 gb:NM_009141.1	-0.61	-1.53
1418480_at	chemokine (C-X-C motif) ligand 7	NM_023785	57349	gb:NM_023785.1 /DB_XREF=gi:12963822 /GEN=Ppbp /FEA=FLmRNA /CNT=41 /TID=Mm.157750.1 /TIER=FL+Stack /STK=23 /UG=Mm.157750 /LL=57349 /DEF=Mus musculus pro-platelet basic protein (Ppbp), mRNA. /PROD=pro-platelet basic protein /FL=gb:AB042817.1 gb:AF219112.1 gb:NM_023785.1 gb:AF278700.1	1.2	-1.97
1422812_at	chemokine (C-X-C motif) receptor 6	NM_030712	80901	gb:NM_030712.1 /DB_XREF=gi:13507657 /GEN=Cxcr6 /FEA=FLmRNA /CNT=20 /TID=Mm.124289.1 /TIER=FL+Stack /STK=11 /UG=Mm.124289 /LL=80901 /DEF=Mus musculus chemokine (C-X-C) receptor 6 (Cxcr6), mRNA. /PROD=chemokine (C-X-C) receptor 6 /FL=gb:AF305709.1 gb:NM_030712.1	0.43	1.19
1428574_a_at	chimerin (chimaerin) 2	AK006398	69993	gb:AK006398.1 /DB_XREF=gi:12839479 /FEA=mRNA /CNT=97 /TID=Mm.34715.2 /TIER=Stack /STK=28 /UG=Mm.34715 /LL=69993 /UG_GENE=1700026N20Rik /UG_TITLE=RIKEN cDNA 1700026N20 gene /DEF=Mus musculus adult male testis cDNA, RIKEN full-length enriched library, clone:1700026N20:BETA CHIMAERIN, full insert sequence.	-0.12	-1.65
1449248_at	chloride channel 2	NM_009900	12724	gb:NM_009900.1 /DB_XREF=gi:6753431 /GEN=Clcn2 /FEA=FLmRNA /CNT=40 /TID=Mm.177761.1 /TIER=FL+Stack /STK=17 /UG=Mm.177761 /LL=12724 /DEF=Mus musculus chloride channel 2 (Clcn2), mRNA. /PROD=chloride channel 2 /FL=gb:AF097415.1 gb:AF139724.1 gb:NM_009900.1	0.05	1.35
1459889_at	chloride channel calcium activated 3	AV373372	23844	gb:AV373372 /DB_XREF=gi:15406843 /DB_XREF=AV373372 /CLONE=9030623F02 /FEA=EST /CNT=3 /TID=Mm.97893.1 /TIER=ConsEnd /STK=1 /UG=Mm.97893 /UG_TITLE=ESTs	1.24	0.95
1416306_at	chloride channel calcium activated 3	NM_017474	23844	gb:NM_017474.1 /DB_XREF=gi:8567335 /GEN=Clca3 /FEA=FLmRNA /CNT=164 /TID=Mm.6594.1 /TIER=FL+Stack /STK=100 /UG=Mm.6594 /LL=23844 /DEF=Mus musculus chloride channel calcium activated 3 (Clca3), mRNA. /PROD=chloride channel calcium activated 3 /FL=gb:NM_017474.1 gb:AB017156.1	0.7	3.1
1451823_at	chloride channel calcium activated 4	AY008277	229927	gb:AY008277.1 /DB_XREF=gi:15822538 /FEA=FLmRNA /CNT=7 /TID=Mm.205462.1 /TIER=FL /STK=1 /UG=Mm.205462 /LL=229927 /UG_GENE=Clca4 /DEF=Mus musculus calcium-activated chloride channel CLCA4 mRNA, complete cds. /PROD=calcium-activated chloride channel CLCA4 /FL=gb:AY008277.1	0.97	1.55
1439727_at	chloride channel calcium activated 6 /// expressed sequence AI747448	AV375098	99663 /// 99709	gb:AV375098 /DB_XREF=gi:15412276 /DB_XREF=AV375098 /CLONE=9130020L07 /FEA=EST /CNT=7 /TID=Mm.42333.1 /TIER=ConsEnd /STK=7 /UG=Mm.42333 /LL=99663 /UG_GENE=AI504701 /UG_TITLE=expressed sequence AI504701	-0.23	3.62
1447394_at	chloride channel calcium activated 6 /// expressed sequence AI747448 /// similar to chloride channel calcium activated 6	BB750818	622139 /// 99663 /// 99709	gb:BB750818 /DB_XREF=gi:16155054 /DB_XREF=BB750818 /CLONE=G130202I11 /FEA=EST /CNT=2 /TID=Mm.42333.2 /TIER=ConsEnd /STK=2 /UG=Mm.42333 /LL=99663 /UG_GENE=AI504701 /UG_TITLE=expressed sequence AI504701	0.57	3.23
1458381_at	chloride intracellular channel 5	BB028501	224796	gb:BB028501 /DB_XREF=gi:16258081 /DB_XREF=BB028501 /CLONE=5430407J11 /FEA=EST /CNT=9 /TID=Mm.110849.1 /TIER=ConsEnd /STK=2 /UG=Mm.110849 /UG_TITLE=ESTs	-0.23	1.23
1439505_at	chloride intracellular channel 5	AA210377	224796	gb:AA210377 /DB_XREF=gi:1807624 /DB_XREF=mu72d07.r1 /CLONE=IMAGE:644941 /FEA=EST /CNT=11 /TID=Mm.69166.1 /TIER=ConsEnd /STK=7 /UG=Mm.69166 /UG_TITLE=ESTs	0.05	1.34
1456873_at	chloride intracellular channel 5	BB236747	224796	gb:BB236747 /DB_XREF=gi:8916283 /DB_XREF=BB236747 /CLONE=A630060P09 /FEA=EST /CNT=18 /TID=Mm.37666.1 /TIER=ConsEnd /STK=6 /UG=Mm.37666 /UG_TITLE=ESTs	-0.05	1.39
1426146_a_at	choline phosphotransferase 1	BC016251	212862	gb:BC016251.1 /DB_XREF=gi:16740758 /FEA=FLmRNA /CNT=1 /TID=Mm.21754.1 /TIER=FL /STK=1 /UG=Mm.21754 /DEF=Mus musculus, clone MGC:28885 IMAGE:4911104, mRNA, complete cds. /PROD=Unknown (protein for MGC:28885) /FL=gb:BC016251.1	0.42	1.16
1455901_at	choline phosphotransferase 1	AI642069	212862	gb:AI642069 /DB_XREF=gi:4720544 /DB_XREF=ub75d10.x1 /CLONE=IMAGE:1383571 /FEA=EST /CNT=121 /TID=Mm.21754.4 /TIER=Stack /STK=27 /UG=Mm.21754 /UG_TITLE=Mus musculus 10 day old male pancreas cDNA, RIKEN full-length enriched library, clone:1810073D20:synaptonemal complex protein 3, full insert sequence	0.32	1.2
1435446_a_at	choline phosphotransferase 1	BF180212	212862	gb:BF180212 /DB_XREF=gi:11058354 /DB_XREF=601808485F1 /CLONE=IMAGE:4039388 /FEA=EST /CNT=29 /TID=Mm.21754.3 /TIER=Stack /STK=16 /UG=Mm.21754 /UG_TITLE=Mus musculus 10 day old male pancreas cDNA, RIKEN full-length enriched library, clone:1810073D20:synaptonemal complex protein 3, full insert sequence	0.4	1.4
1427256_at	chondroitin sulfate proteoglycan 2	BM251152	13003	gb:BI692925 /DB_XREF=gi:15655554 /DB_XREF=603344648F1 /CLONE=IMAGE:5372410 /FEA=mRNA /CNT=109 /TID=Mm.4575.3 /TIER=Stack /STK=22 /UG=Mm.4575 /LL=13003 /UG_GENE=Cspg2 /UG_TITLE=chondroitin sulfate proteoglycan 2	1.09	0.78
1451440_at	chondrolectin	AF311699	246048	gb:AF311699.1 /DB_XREF=gi:17979838 /FEA=FLmRNA /CNT=25 /TID=Mm.77895.1 /TIER=FL+Stack /STK=20 /UG=Mm.77895 /LL=246048 /UG_GENE=Chodl /DEF=Mus musculus c-type lectin protein MT75 mRNA, complete cds. /PROD=c-type lectin protein MT75 /FL=gb:AF311699.1	0.2	-3.23
1418149_at	chromogranin A	NM_007693	12652	gb:NM_007693.1 /DB_XREF=gi:6680931 /GEN=Chga /FEA=FLmRNA /CNT=48 /TID=Mm.4137.1 /TIER=FL+Stack /STK=29 /UG=Mm.4137 /LL=12652 /DEF=Mus musculus chromogranin A (Chga), mRNA. /PROD=chromogranin A /FL=gb:BC026554.1 gb:NM_007693.1 gb:M64278.1	0.64	1.06
1415885_at	chromogranin B	NM_007694	12653	gb:NM_007694.1 /DB_XREF=gi:6680933 /GEN=Chgb /FEA=FLmRNA /CNT=226 /TID=Mm.1339.1 /TIER=FL+Stack /STK=184 /UG=Mm.1339 /LL=12653 /DEF=Mus musculus chromogranin B (Chgb), mRNA. /PROD=chromogranin B /FL=gb:NM_007694.1 gb:BC014736.1	0.96	1.56
1434747_at	chymotrypsin C (caldecrin)	BI963522	76701	gb:BI963522 /DB_XREF=gi:16337927 /DB_XREF=id30f09.x1 /CLONE=IMAGE:5664904 /FEA=EST /CNT=85 /TID=Mm.2131.2 /TIER=Stack /STK=25 /UG=Mm.2131 /LL=109901 /UG_GENE=Ela1 /UG_TITLE=elastase 1, pancreatic	-1.42	-1.19
1431763_a_at	chymotrypsin-like	AK003074	109660	gb:AK003074.1 /DB_XREF=gi:12833504 /FEA=mRNA /CNT=2 /TID=Mm.2745.2 /TIER=ConsEnd /STK=0 /UG=Mm.2745 /LL=109660 /UG_GENE=Ctrl /UG_TITLE=chymotrypsin-like /DEF=Mus musculus adult male spleen cDNA, RIKEN full-length enriched library, clone:0910001G08:CHYMOPASIN, full insert sequence.	-1.26	-1.19
1448220_at	chymotrypsinogen B1	NM_025583	66473	gb:NM_025583.1 /DB_XREF=gi:13385031 /GEN=2200008D09Rik /FEA=FLmRNA /CNT=420 /TID=Mm.34374.1 /TIER=FL+Stack /STK=126 /UG=Mm.34374 /LL=66473 /DEF=Mus musculus RIKEN cDNA 2200008D09 gene (2200008D09Rik), mRNA. /PROD=RIKEN cDNA 2200008D09 /FL=gb:NM_025583.1	-1.28	-0.91
1438851_x_at	claudin 1	BB210412	12737	gb:BB210412 /DB_XREF=gi:8875365 /DB_XREF=BB210412 /CLONE=A430097E17 /FEA=EST /CNT=10 /TID=Mm.33669.3 /TIER=Stack /STK=9 /UG=Mm.33669 /LL=12737 /UG_GENE=Cldn1 /UG_TITLE=claudin 1	0.6	-1.1
1438850_at	claudin 1	BB210412	12737	gb:BB210412 /DB_XREF=gi:8875365 /DB_XREF=BB210412 /CLONE=A430097E17 /FEA=EST /CNT=10 /TID=Mm.33669.3 /TIER=Stack /STK=9 /UG=Mm.33669 /LL=12737 /UG_GENE=Cldn1 /UG_TITLE=claudin 1	-1.38	-0.49
1417232_at	claudin 2	NM_016675	12738	gb:NM_016675.1 /DB_XREF=gi:7710003 /GEN=Cldn2 /FEA=FLmRNA /CNT=105 /TID=Mm.117068.1 /TIER=FL /STK=2 /UG=Mm.117068 /LL=12738 /DEF=Mus musculus claudin 2 (Cldn2), mRNA. /PROD=claudin 2 /FL=gb:AF072128.1 gb:BC015252.1 gb:NM_016675.1	1.08	-0.19
1418283_at	claudin 4	NM_009903	12740	gb:NM_009903.1 /DB_XREF=gi:6753439 /GEN=Cldn4 /FEA=FLmRNA /CNT=98 /TID=Mm.7339.1 /TIER=FL+Stack /STK=26 /UG=Mm.7339 /LL=12740 /DEF=Mus musculus claudin 4 (Cldn4), mRNA. /PROD=claudin 4 /FL=gb:AF087822.1 gb:AB000713.1 gb:NM_009903.1	-0.06	-1.03
1449091_at	claudin 8	BC003868	54420	gb:BC003868.1 /DB_XREF=gi:13278019 /FEA=FLmRNA /CNT=65 /TID=Mm.25836.1 /TIER=FL+Stack /STK=23 /UG=Mm.25836 /LL=54420 /UG_GENE=Cldn8 /DEF=Mus musculus, claudin 8, clone MGC:6620 IMAGE:3490218, mRNA, complete cds. /PROD=claudin 8 /FL=gb:BC003868.1 gb:NM_018778.1 gb:AF087826.1	-0.53	1.5
1454849_x_at	clusterin	BB433678	12759	gb:BB433678 /DB_XREF=gi:9273405 /DB_XREF=BB433678 /CLONE=C820003B16 /FEA=EST /CNT=49 /TID=Mm.196344.4 /TIER=Stack /STK=41 /UG=Mm.196344 /LL=12759 /UG_GENE=Clu /UG_TITLE=clusterin	1.15	-2.79
1418626_a_at	clusterin	NM_013492	12759	gb:NM_013492.1 /DB_XREF=gi:7304966 /GEN=Clu /FEA=FLmRNA /CNT=222 /TID=Mm.196344.1 /TIER=FL+Stack /STK=20 /UG=Mm.196344 /LL=12759 /DEF=Mus musculus clusterin (Clu), mRNA. /PROD=clusterin /FL=gb:D14077.1 gb:NM_013492.1 gb:L08235.1 gb:AF248057.1 gb:L05670.1	1.11	-2.77
1437458_x_at	clusterin	AV075715	12759	gb:AV075715 /DB_XREF=gi:5195543 /DB_XREF=AV075715 /CLONE=2210015B03 /FEA=EST /CNT=18 /TID=Mm.196344.5 /TIER=Stack /STK=18 /UG=Mm.196344 /LL=12759 /UG_GENE=Clu /UG_TITLE=clusterin	1.01	-2.65
1437689_x_at	clusterin	AV152288	12759	gb:AV152288 /DB_XREF=gi:5357494 /DB_XREF=AV152288 /CLONE=2900035F02 /FEA=EST /CNT=16 /TID=Mm.196344.6 /TIER=Stack /STK=15 /UG=Mm.196344 /LL=12759 /UG_GENE=Clu /UG_TITLE=clusterin	1	-2.64
1450852_s_at	coagulation factor II (thrombin) receptor	BQ173958	14062	gb:BQ173958 /DB_XREF=gi:20349449 /DB_XREF=UI-M-DJ2-bvv-m-22-0-UI.s1 /CLONE=UI-M-DJ2-bvv-m-22-0-UI /FEA=FLmRNA /CNT=169 /TID=Mm.24816.1 /TIER=Stack /STK=87 /UG=Mm.24816 /LL=14062 /UG_GENE=F2r /UG_TITLE=coagulation factor II (thrombin) receptor /FL=gb:L03529.1 gb:NM_010169.1	1.55	1.67
1437308_s_at	coagulation factor II (thrombin) receptor	AV024285	14062	gb:AV024285 /DB_XREF=gi:4801277 /DB_XREF=AV024285 /CLONE=1200001P22 /FEA=EST /CNT=23 /TID=Mm.24816.2 /TIER=Stack /STK=20 /UG=Mm.24816 /LL=14062 /UG_GENE=F2r /UG_TITLE=coagulation factor II (thrombin) receptor	1.39	1.85
1417408_at	coagulation factor III	BC024886	14066	gb:BC024886.1 /DB_XREF=gi:19353022 /FEA=FLmRNA /CNT=77 /TID=Mm.3742.1 /TIER=FL+Stack /STK=46 /UG=Mm.3742 /LL=14066 /UG_GENE=F3 /DEF=Mus musculus, coagulation factor III, clone MGC:18513 IMAGE:3591823, mRNA, complete cds. /PROD=coagulation factor III /FL=gb:BC024886.1 gb:NM_010171.1 gb:BC016397.1 gb:M57896.1 gb:M26071.1	0.38	-1.41
1448929_at	coagulation factor XIII, A1 subunit	NM_028784	74145	gb:NM_028784.1 /DB_XREF=gi:13386349 /GEN=1200014I03Rik /FEA=FLmRNA /CNT=67 /TID=Mm.17403.1 /TIER=FL+Stack /STK=31 /UG=Mm.17403 /LL=74145 /DEF=Mus musculus RIKEN cDNA 1200014I03 gene (1200014I03Rik), mRNA. /PROD=RIKEN cDNA 1200014I03 /FL=gb:NM_028784.1	1.75	-0.07
1427122_at	coatomer protein complex, subunit gamma 2, antisense 2	BE653037	54158	gb:BE653037 /DB_XREF=gi:9978903 /DB_XREF=UI-M-AN1-afj-a-01-0-UI.r1 /CLONE=UI-M-AN1-afj-a-01-0-UI /FEA=mRNA /CNT=31 /TID=Mm.22891.1 /TIER=Stack /STK=15 /UG=Mm.22891 /LL=54158 /UG_GENE=Copg2as2 /UG_TITLE=coatomer protein complex, subunit gamma 2, antisense 2	0.37	-1.13
1457628_at	coiled-coil domain containing 53	AV236222	67282	gb:AV236222 /DB_XREF=gi:16386272 /DB_XREF=AV236222 /CLONE=4732410B12 /FEA=EST /CNT=4 /TID=Mm.208465.1 /TIER=ConsEnd /STK=4 /UG=Mm.208465 /UG_TITLE=ESTs	-1.13	-0.69
1438644_x_at	COMM domain containing 9	BB264843	76501	gb:BB264843 /DB_XREF=gi:8961303 /DB_XREF=BB264843 /CLONE=A830016N02 /FEA=EST /CNT=10 /TID=Mm.22353.4 /TIER=Stack /STK=10 /UG=Mm.22353 /LL=76501 /UG_GENE=1810029F08Rik /UG_TITLE=RIKEN cDNA 1810029F08 gene	-1.23	-0.14
1417381_at	complement component 1, q subcomponent, alpha polypeptide	NM_007572	12259	gb:NM_007572.1 /DB_XREF=gi:6671649 /GEN=C1qa /FEA=FLmRNA /CNT=119 /TID=Mm.370.1 /TIER=FL+Stack /STK=46 /UG=Mm.370 /LL=12259 /DEF=Mus musculus complement component 1, q subcomponent, alpha polypeptide (C1qa), mRNA. /PROD=complement component 1, q subcomponent, alphapolypeptide /FL=gb:BC002086.1 gb:NM_007572.1	1.25	1.53
1437726_x_at	complement component 1, q subcomponent, beta polypeptide	BB111335	12260	gb:BB111335 /DB_XREF=gi:8763903 /DB_XREF=BB111335 /CLONE=9530029K06 /FEA=EST /CNT=15 /TID=Mm.2570.3 /TIER=Stack /STK=15 /UG=Mm.2570 /LL=12260 /UG_GENE=C1qb /UG_TITLE=complement component 1, q subcomponent, beta polypeptide	1.07	1.12
1434366_x_at	complement component 1, q subcomponent, beta polypeptide	AW227993	12260	gb:AW227993 /DB_XREF=gi:6557289 /DB_XREF=up12a03.x1 /CLONE=IMAGE:2654092 /FEA=EST /CNT=36 /TID=Mm.2570.2 /TIER=Stack /STK=34 /UG=Mm.2570 /LL=12260 /UG_GENE=C1qb /UG_TITLE=complement component 1, q subcomponent, beta polypeptide	1.1	1.46
1449401_at	complement component 1, q subcomponent, C chain	NM_007574	12262	gb:NM_007574.1 /DB_XREF=gi:6671651 /GEN=C1qc /FEA=FLmRNA /CNT=46 /TID=Mm.3453.1 /TIER=FL+Stack /STK=11 /UG=Mm.3453 /LL=12262 /DEF=Mus musculus complement component 1, q subcomponent, c polypeptide (C1qc), mRNA. /PROD=complement component 1, q subcomponent, cpolypeptide /FL=gb:NM_007574.1	1.45	1.73
1419483_at	complement component 3a receptor 1	NM_009779	12267	gb:NM_009779.1 /DB_XREF=gi:6753223 /GEN=C3ar1 /FEA=FLmRNA /CNT=39 /TID=Mm.2408.1 /TIER=FL /STK=3 /UG=Mm.2408 /LL=12267 /DEF=Mus musculus complement component 3a receptor 1 (C3ar1), mRNA. /PROD=complement component 3a receptor 1 /FL=gb:BC003728.1 gb:NM_009779.1 gb:U77460.1	1	1.42
1439902_at	complement component 5a receptor 1	BB552085	12273	gb:BB552085 /DB_XREF=gi:16448122 /DB_XREF=BB552085 /CLONE=E230034J22 /FEA=EST /CNT=9 /TID=Mm.137488.1 /TIER=ConsEnd /STK=6 /UG=Mm.137488 /UG_TITLE=ESTs	0.87	1.63
1423153_x_at	complement component factor h	AI987976	12628	gb:AI987976 /DB_XREF=gi:5819770 /DB_XREF=um09g12.x1 /CLONE=IMAGE:2182630 /FEA=FLmRNA /CNT=86 /TID=Mm.8655.1 /TIER=Stack /STK=38 /UG=Mm.8655 /LL=12628 /UG_GENE=Cfh /UG_TITLE=complement component factor h /FL=gb:M12660.1 gb:NM_009888.1	0.88	3.26
1450876_at	complement component factor h	AI987976	12628	gb:AI987976 /DB_XREF=gi:5819770 /DB_XREF=um09g12.x1 /CLONE=IMAGE:2182630 /FEA=FLmRNA /CNT=86 /TID=Mm.8655.1 /TIER=Stack /STK=38 /UG=Mm.8655 /LL=12628 /UG_GENE=Cfh /UG_TITLE=complement component factor h /FL=gb:M12660.1 gb:NM_009888.1	1.05	3.42
1417867_at	complement factor D (adipsin)	NM_013459	11537	gb:NM_013459.1 /DB_XREF=gi:7304866 /GEN=Adn /FEA=FLmRNA /CNT=166 /TID=Mm.4407.1 /TIER=FL+Stack /STK=34 /UG=Mm.4407 /LL=11537 /DEF=Mus musculus adipsin (Adn), mRNA. /PROD=adipsin /FL=gb:M11768.1 gb:NM_013459.1	1.46	0.25
1416953_at	connective tissue growth factor	NM_010217	14219	gb:NM_010217.1 /DB_XREF=gi:6753877 /GEN=Ctgf /FEA=FLmRNA /CNT=139 /TID=Mm.1810.1 /TIER=FL+Stack /STK=62 /UG=Mm.1810 /LL=14219 /DEF=Mus musculus connective tissue growth factor (Ctgf), mRNA. /PROD=fibroblast inducible secreted protein /FL=gb:BC006783.1 gb:M70642.1 gb:NM_010217.1	-0.25	-1.67
1458259_x_at	COP9 (constitutive photomorphogenic) homolog, subunit 3 (Arabidopsis thaliana)	BB283617	26572	gb:BB283617 /DB_XREF=gi:8984066 /DB_XREF=BB283617 /CLONE=A930102M24 /FEA=EST /CNT=3 /TID=Mm.168036.1 /TIER=ConsEnd /STK=3 /UG=Mm.168036 /UG_TITLE=ESTs, Highly similar to COP9 complex subunit 3 (M.musculus)	-1.96	-0.47
1435435_at	cortactin binding protein 2	BB357580	30785	gb:BB357580 /DB_XREF=gi:9069408 /DB_XREF=BB357580 /CLONE=C030022H19 /FEA=EST /CNT=33 /TID=Mm.17573.1 /TIER=Stack /STK=16 /UG=Mm.17573 /LL=101266 /UG_GENE=AU040881 /UG_TITLE=expressed sequence AU040881	-0.22	-1.61
1432418_a_at	creatine kinase, mitochondrial 1, ubiquitous	AK018487	12716	gb:AK018487.1 /DB_XREF=gi:12858210 /GEN=Ckmt1 /FEA=mRNA /CNT=1 /TID=Mm.970.3 /TIER=ConsEnd /STK=0 /UG=Mm.970 /LL=12716 /UG_TITLE=creatine kinase, mitochondrial 1, ubiquitous /DEF=Mus musculus adult male colon cDNA, RIKEN full-length enriched library, clone:9030406C11:creatine kinase, mitochondrial 1, ubiquitous, full insert sequence.	0.35	1.3
1433733_a_at	cryptochrome 1 (photolyase-like)	BG069864	12952	gb:BG069864 /DB_XREF=gi:12552433 /DB_XREF=H3080H12-3 /CLONE=H3080H12 /FEA=EST /CNT=69 /TID=Mm.26237.2 /TIER=Stack /STK=66 /UG=Mm.26237 /LL=12952 /UG_GENE=Cry1 /UG_TITLE=cryptochrome 1 (photolyase-like)	-1.85	-0.62
1419467_at	C-type lectin domain family 14, member a	NM_025809	66864	gb:BC019452.1 /DB_XREF=gi:18044467 /FEA=FLmRNA /CNT=76 /TID=Mm.74798.1 /TIER=FL+Stack /STK=9 /UG=Mm.74798 /LL=66864 /UG_GENE=1200003C23Rik /DEF=Mus musculus, RIKEN cDNA 1200003C23 gene, clone MGC:28590 IMAGE:4215467, mRNA, complete cds. /PROD=RIKEN cDNA 1200003C23 gene /FL=gb:NM_025809.1 gb:BC019452.1	0.52	1.27
1419468_at	C-type lectin domain family 14, member a	NM_025809	66864	gb:NM_025809.1 /DB_XREF=gi:13385277 /GEN=1200003C23Rik /FEA=FLmRNA /CNT=76 /TID=Mm.74798.1 /TIER=FL+Stack /STK=19 /UG=Mm.74798 /LL=66864 /DEF=Mus musculus RIKEN cDNA 1200003C23 gene (1200003C23Rik), mRNA. /PROD=RIKEN cDNA 1200003C23 /FL=gb:NM_025809.1 gb:BC019452.1	0.46	1.54
1419477_at	C-type lectin domain family 2, member d	NM_053109	93694	gb:NM_053109.1 /DB_XREF=gi:16716406 /GEN=Ocil-pending /FEA=FLmRNA /CNT=26 /TID=Mm.197536.1 /TIER=FL+Stack /STK=9 /UG=Mm.197536 /LL=93694 /DEF=Mus musculus osteoclast inhibitory lectin (Ocil-pending), mRNA. /PROD=osteoclast inhibitory lectin /FL=gb:AF350409.1 gb:NM_053109.1 gb:AF321553.1	0.45	1
1431240_at	C-type lectin domain family 2, member h	AK017207	94071	gb:AK017207.1 /DB_XREF=gi:12856332 /GEN=Nasp /FEA=mRNA /CNT=6 /TID=Mm.197579.2 /TIER=ConsEnd /STK=0 /UG=Mm.197579 /LL=93675 /UG_TITLE=C-type lectin 1 /DEF=Mus musculus 11 days pregnant adult female ovary and uterus cDNA, RIKEN full-length enriched library, clone:5033430J04:nuclear autoantigenic sperm protein (histone-binding), full insert sequence.	0.62	1.7
1451438_s_at	C-type lectin domain family 2, member h	AF350410	94071	gb:AF350410.1 /DB_XREF=gi:14586771 /FEA=FLmRNA /CNT=28 /TID=Mm.197689.1 /TIER=FL /STK=1 /UG=Mm.197689 /LL=94071 /UG_GENE=Clrf-pending /DEF=Mus musculus C-lectin related CLRF mRNA, complete cds. /PROD=C-lectin related CLRF /FL=gb:BC021766.1 gb:AF350410.1	0.65	1.81
1429954_at	C-type lectin domain family 4, member a3	AK014135	73149	gb:AK014135.1 /DB_XREF=gi:12851811 /FEA=mRNA /CNT=16 /TID=Mm.25684.1 /TIER=ConsEnd /STK=5 /UG=Mm.25684 /LL=73149 /UG_GENE=3110037K17Rik /UG_TITLE=RIKEN cDNA 3110037K17 gene /DEF=Mus musculus 13 days embryo head cDNA, RIKEN full-length enriched library, clone:3110037K17:similar to DENDRITIC CELL IMMUNORECEPTOR, full insert sequence.	1.04	1.55
1419627_s_at	C-type lectin domain family 4, member n	NM_020001	56620	gb:NM_020001.1 /DB_XREF=gi:9910157 /GEN=Clecsf10 /FEA=FLmRNA /CNT=10 /TID=Mm.117121.1 /TIER=FL+Stack /STK=8 /UG=Mm.117121 /LL=56620 /DEF=Mus musculus C-type (calcium dependent, carbohydrate recognition domain) lectin, superfamily member 10 (Clecsf10), mRNA. /PROD=C-type (calcium dependent, carbohydraterecognition domain) lectin, superfamily member 10 /FL=gb:NM_020001.1 gb:BC023008.1 gb:AF240357.1	0.99	1.06
1420699_at	C-type lectin domain family 7, member a	NM_020008	56644	gb:NM_020008.1 /DB_XREF=gi:9910159 /GEN=Clecsf12 /FEA=FLmRNA /CNT=13 /TID=Mm.132943.1 /TIER=FL /STK=3 /UG=Mm.132943 /LL=56644 /DEF=Mus musculus C-type (calcium dependent, carbohydrate recognition domain) lectin, superfamily member 12 (Clecsf12), mRNA. /PROD=C-type (calcium dependent, carbohydraterecognition domain) lectin, superfamily member 12 /FL=gb:NM_020008.1 gb:AF262985.1	1.12	1.01
1431233_at	cyclin M4	AK017367	94220	gb:AK017367.1 /DB_XREF=gi:12856569 /FEA=mRNA /CNT=6 /TID=Mm.155669.1 /TIER=ConsEnd /STK=0 /UG=Mm.155669 /LL=74496 /UG_GENE=5430430O18Rik /UG_TITLE=RIKEN cDNA 5430430O18 gene /DEF=Mus musculus 6 days neonate head cDNA, RIKEN full-length enriched library, clone:5430430O18:unclassifiable transcript, full insert sequence.	0.54	1.34
1424638_at	cyclin-dependent kinase inhibitor 1A (P21)	AK007630	12575	gb:AK007630.1 /DB_XREF=gi:12841291 /GEN=Cdkn1a /FEA=FLmRNA /CNT=165 /TID=Mm.34446.2 /TIER=Stack /STK=40 /UG=Mm.34446 /LL=12575 /UG_TITLE=cyclin-dependent kinase inhibitor 1A (P21) /DEF=Mus musculus 10 day old male pancreas cDNA, RIKEN full-length enriched library, clone:1810028E17:cyclin-dependent kinase inhibitor 1A (P21), full insert sequence. /FL=gb:AB017818.1 gb:U24173.1 gb:AB017817.1 gb:BC00…	0.43	1.12
1421679_a_at	cyclin-dependent kinase inhibitor 1A (P21)	NM_007669	12575	gb:NM_007669.1 /DB_XREF=gi:6671725 /GEN=Cdkn1a /FEA=FLmRNA /CNT=3 /TID=Mm.34446.1 /TIER=FL /STK=2 /UG=Mm.34446 /LL=12575 /DEF=Mus musculus cyclin-dependent kinase inhibitor 1A (P21) (Cdkn1a), mRNA. /PROD=cyclin-dependent kinase inhibitor 1A (P21) /FL=gb:NM_007669.1 gb:U09507.1	0.53	1.14
1423844_s_at	cystathionine beta-synthase	BC026595	12411	gb:BC026595.1 /DB_XREF=gi:20071820 /FEA=FLmRNA /CNT=138 /TID=Mm.206417.1 /TIER=FL+Stack /STK=92 /UG=Mm.206417 /DEF=Mus musculus, clone MGC:37300 IMAGE:4974777, mRNA, complete cds. /PROD=Unknown (protein for MGC:37300) /FL=gb:BC026595.1 gb:BC013472.1	1.03	0.28
1427910_at	cystatin E/M	AK003744	73720	gb:AK003744.1 /DB_XREF=gi:12834601 /FEA=mRNA /CNT=49 /TID=Mm.36816.1 /TIER=Stack /STK=27 /UG=Mm.36816 /LL=73720 /UG_GENE=1110017E11Rik /UG_TITLE=RIKEN cDNA 1110017E11 gene /DEF=Mus musculus 18 days embryo whole body cDNA, RIKEN full-length enriched library, clone:1110017E11:homolog to CYSTATIN M PRECURSOR (CYSTATIN E), full insert sequence.	0.31	-1.67
1438348_x_at	cysteine conjugate-beta lyase 1	BB039821	70266	gb:BB039821 /DB_XREF=gi:15403795 /DB_XREF=BB039821 /CLONE=6030445K22 /FEA=EST /CNT=11 /TID=Mm.30082.2 /TIER=Stack /STK=11 /UG=Mm.30082 /LL=70266 /UG_GENE=2010009K05Rik /UG_TITLE=RIKEN cDNA 2010009K05 gene	0.44	1.08
1452678_a_at	cysteine conjugate-beta lyase 1	AK008165	70266	gb:AK008165.1 /DB_XREF=gi:12842184 /FEA=mRNA /CNT=125 /TID=Mm.30082.1 /TIER=Stack /STK=93 /UG=Mm.30082 /LL=70266 /UG_GENE=2010009K05Rik /UG_TITLE=RIKEN cDNA 2010009K05 gene /DEF=Mus musculus adult male small intestine cDNA, RIKEN full-length enriched library, clone:2010009K05:homolog to KYNURENINE AMINOTRANSFERASEGLUTAMINE TRANSAMINASE K, full insert sequence.	0.36	1.17
1428151_x_at	cysteine conjugate-beta lyase 1	AK008165	70266	gb:AK008165.1 /DB_XREF=gi:12842184 /FEA=mRNA /CNT=125 /TID=Mm.30082.1 /TIER=Stack /STK=93 /UG=Mm.30082 /LL=70266 /UG_GENE=2010009K05Rik /UG_TITLE=RIKEN cDNA 2010009K05 gene /DEF=Mus musculus adult male small intestine cDNA, RIKEN full-length enriched library, clone:2010009K05:homolog to KYNURENINE AMINOTRANSFERASEGLUTAMINE TRANSAMINASE K, full insert sequence.	0.58	1.55
1438133_a_at	cysteine rich protein 61	BM202770	16007	gb:BM202770 /DB_XREF=gi:17757100 /DB_XREF=C0244E04-3 /CLONE=C0244E04 /FEA=EST /CNT=12 /TID=Mm.1231.2 /TIER=Stack /STK=12 /UG=Mm.1231 /LL=16007 /UG_GENE=Cyr61 /UG_TITLE=cysteine rich protein 61	-1.21	-1.64
1416039_x_at	cysteine rich protein 61	NM_010516	16007	gb:NM_010516.1 /DB_XREF=gi:6753593 /GEN=Cyr61 /FEA=FLmRNA /CNT=204 /TID=Mm.1231.1 /TIER=FL+Stack /STK=140 /UG=Mm.1231 /LL=16007 /DEF=Mus musculus cysteine rich protein 61 (Cyr61), mRNA. /PROD=cysteine rich protein 61 /FL=gb:M32490.1 gb:NM_010516.1	-0.98	-1.53
1442340_x_at	cysteine rich protein 61	BB533736	16007	gb:BB533736 /DB_XREF=gi:9585665 /DB_XREF=BB533736 /CLONE=E030031K24 /FEA=EST /CNT=5 /TID=Mm.116967.1 /TIER=ConsEnd /STK=3 /UG=Mm.116967 /UG_TITLE=ESTs, Moderately similar to CYR6 MOUSE CYR61 PROTEIN PRECURSOR (M.musculus)	-0.59	-1.35
1437056_x_at	cysteine-rich secretory protein LCCL domain containing 2	BB558800	78892	gb:BB558800 /DB_XREF=gi:9645166 /DB_XREF=BB558800 /CLONE=E330035O11 /FEA=EST /CNT=28 /TID=Mm.133711.2 /TIER=Stack /STK=28 /UG=Mm.133711 /LL=78892 /UG_GENE=1810049K24Rik /UG_TITLE=RIKEN cDNA 1810049K24 gene	1	0.4
1427767_a_at	cystic fibrosis transmembrane conductance regulator homolog	X72693	12638	gb:X72693.1 /DB_XREF=gi:311629 /GEN=cftr11MT-1 /FEA=mRNA /CNT=1 /TID=Mm.15621.2 /TIER=ConsEnd /STK=0 /UG=Mm.15621 /LL=12638 /DEF=M.musculus cftr11MT1 mRNA for Cystic fibrosis transmembrane conductance regulator. /PROD=Cystic fibrosis transmembrane conductanceregulator	-0.33	-1.02
1427357_at	cytidine deaminase	AK008793	72269	gb:AK008793.1 /DB_XREF=gi:12843204 /FEA=mRNA /CNT=24 /TID=Mm.46182.1 /TIER=ConsEnd /STK=5 /UG=Mm.46182 /LL=72269 /UG_GENE=2210401N16Rik /UG_TITLE=RIKEN cDNA 2210401N16 gene /DEF=Mus musculus adult male stomach cDNA, RIKEN full-length enriched library, clone:2210401N16:CYTIDINE DEAMINASE (EC 3.5.4.5) (CYTIDINE AMINOHYDROLASE), full insert sequence.	1.14	1.12
1418709_at	cytochrome c oxidase, subunit VIIa 1	AF037370	12865	gb:AF037370.1 /DB_XREF=gi:3213235 /GEN=Cox7ah /FEA=FLmRNA /CNT=35 /TID=Mm.12907.1 /TIER=FL+Stack /STK=19 /UG=Mm.12907 /LL=12865 /DEF=Mus musculus cytochrome c oxidase subunit VIIa-H precursor (Cox7ah) mRNA, nuclear gene encoding mitochondrial protein, complete cds. /PROD=cytochrome c oxidase subunit VIIa-H precursor /FL=gb:AF037370.1 gb:NM_009944.1	0.37	1.28
1439947_at	cytochrome P450, family 11, subfamily a, polypeptide 1	C87524	13070	gb:C87524 /DB_XREF=gi:2919481 /DB_XREF=C87524 /CLONE=J0247B02 /FEA=EST /CNT=7 /TID=Mm.172133.1 /TIER=ConsEnd /STK=6 /UG=Mm.172133 /UG_TITLE=ESTs, Weakly similar to Y069_HUMAN HYPOTHETICAL PROTEIN KIAA0069 (H.sapiens)	0.36	-1
1418113_at	cytochrome P450, family 2, subfamily d, polypeptide 10	BC010989	13101	gb:BC010989.1 /DB_XREF=gi:15012160 /FEA=FLmRNA /CNT=128 /TID=Mm.174372.1 /TIER=FL+Stack /STK=29 /UG=Mm.174372 /LL=13101 /UG_GENE=Cyp2d10 /DEF=Mus musculus, cytochrome P450, 2d10, clone MGC:14081 IMAGE:4193743, mRNA, complete cds. /PROD=cytochrome P450, 2d10 /FL=gb:BC010989.1 gb:M27167.1 gb:NM_010005.1	-0.51	2.21
1431803_at	cytochrome P450, family 2, subfamily d, polypeptide 13	AK004933	68444	gb:AK004933.1 /DB_XREF=gi:12836492 /FEA=mRNA /CNT=1 /TID=Mm.46933.2 /TIER=ConsEnd /STK=0 /UG=Mm.46933 /LL=68444 /UG_GENE=1300007K12Rik /UG_TITLE=RIKEN cDNA 1300007K12 gene /DEF=Mus musculus adult male liver cDNA, RIKEN full-length enriched library, clone:1300007K12:homolog to CYTOCHROME P450 2D3 (EC 1.14.14.1) (CYPIID3) (P450-DB3) (DEBRISOQUINE 4-HYDROXYLASE), full insert sequence.	-0.19	1.7
1425365_a_at	cytochrome P450, family 2, subfamily d, polypeptide 13	BC018344	68444	gb:BC018344.1 /DB_XREF=gi:17390803 /FEA=FLmRNA /CNT=13 /TID=Mm.46933.1 /TIER=FL /STK=2 /UG=Mm.46933 /LL=68444 /UG_GENE=1300007K12Rik /DEF=Mus musculus, Similar to cytochrome P450, 2d9, clone MGC:25853 IMAGE:4194968, mRNA, complete cds. /PROD=Similar to cytochrome P450, 2d9 /FL=gb:BC018344.1	-0.32	2.85
1419040_at	cytochrome P450, family 2, subfamily d, polypeptide 22	BF683039	56448	gb:BF683039 /DB_XREF=gi:11956846 /DB_XREF=602117607F1 /CLONE=IMAGE:3468864 /FEA=FLmRNA /CNT=97 /TID=Mm.157435.1 /TIER=ConsEnd /STK=0 /UG=Mm.157435 /LL=56448 /UG_GENE=Cyp2d22 /UG_TITLE=cytochrome P450, 2d22 /FL=gb:BC016256.1 gb:NM_019823.1 gb:AF221525.1	-0.11	1.35
1448683_at	cytochrome P450, family 2, subfamily d, polypeptide 26	NM_029562	76279	gb:NM_029562.1 /DB_XREF=gi:13386413 /GEN=1300006E06Rik /FEA=FLmRNA /CNT=199 /TID=Mm.29064.1 /TIER=FL+Stack /STK=47 /UG=Mm.29064 /LL=76279 /DEF=Mus musculus RIKEN cDNA 1300006E06 gene (1300006E06Rik), mRNA. /PROD=RIKEN cDNA 1300006E06 /FL=gb:NM_029562.1	0.34	1.84
1419349_a_at	cytochrome P450, family 2, subfamily d, polypeptide 9	BC010593	13105	gb:BC010593.1 /DB_XREF=gi:14714876 /FEA=FLmRNA /CNT=127 /TID=Mm.104363.1 /TIER=FL+Stack /STK=10 /UG=Mm.104363 /LL=13105 /UG_GENE=Cyp2d9 /DEF=Mus musculus, cytochrome P450, 2d9, clone MGC:11540 IMAGE:3964178, mRNA, complete cds. /PROD=cytochrome P450, 2d9 /FL=gb:BC010593.1 gb:M23998.1 gb:M27168.1 gb:NM_010006.1	-0.66	2.71
1423630_at	cytoglobin	BM899392	114886	gb:BM899392 /DB_XREF=gi:19382180 /DB_XREF=UI-M-DJ1-btq-e-07-0-UI.s1 /CLONE=UI-M-DJ1-btq-e-07-0-UI /FEA=FLmRNA /CNT=65 /TID=Mm.34598.1 /TIER=Stack /STK=8 /UG=Mm.34598 /LL=114886 /UG_GENE=Cygb /UG_TITLE=cytoglobin /FL=gb:NM_030206.1	1.21	0.89
1448471_a_at	cytotoxic T lymphocyte-associated protein 2 alpha	NM_007796	13024	gb:NM_007796.1 /DB_XREF=gi:6681076 /GEN=Ctla2a /FEA=FLmRNA /CNT=119 /TID=Mm.30144.1 /TIER=FL+Stack /STK=68 /UG=Mm.30144 /LL=13024 /DEF=Mus musculus cytotoxic T lymphocyte-associated protein 2 alpha (Ctla2a), mRNA. /PROD=cytotoxic T lymphocyte-associated protein 2alpha /FL=gb:NM_007796.1 gb:AY034577.1	1.28	0.2
1416811_s_at	cytotoxic T lymphocyte-associated protein 2 alpha /// cytotoxic T lymphocyte-associated protein 2 beta	NM_007796	13024 /// 13025	gb:NM_007796.1 /DB_XREF=gi:6681076 /GEN=Ctla2a /FEA=FLmRNA /CNT=119 /TID=Mm.30144.1 /TIER=FL+Stack /STK=68 /UG=Mm.30144 /LL=13024 /DEF=Mus musculus cytotoxic T lymphocyte-associated protein 2 alpha (Ctla2a), mRNA. /PROD=cytotoxic T lymphocyte-associated protein 2alpha /FL=gb:NM_007796.1 gb:AY034577.1	1.27	0.18
1418174_at	D site albumin promoter binding protein	BC018323	13170	gb:BC018323.1 /DB_XREF=gi:17390756 /FEA=FLmRNA /CNT=100 /TID=Mm.3459.1 /TIER=FL+Stack /STK=28 /UG=Mm.3459 /LL=13170 /UG_GENE=Dbp /DEF=Mus musculus, D site albumin promoter binding protein, clone MGC:18803 IMAGE:4195116, mRNA, complete cds. /PROD=D site albumin promoter binding protein /FL=gb:NM_016974.1 gb:BC018323.1	2.01	2.2
1438211_s_at	D site albumin promoter binding protein	BB550183	13170	gb:BB550183 /DB_XREF=gi:9636549 /DB_XREF=BB550183 /CLONE=E230020M14 /FEA=EST /CNT=25 /TID=Mm.24222.3 /TIER=Stack /STK=11 /UG=Mm.24222 /LL=56632 /UG_GENE=Sphk2 /UG_TITLE=sphingosine kinase 2	2.27	2.38
1433743_at	dachshund 1 (Drosophila)	BG075820	13134	gb:BG075820 /DB_XREF=gi:12558389 /DB_XREF=H3152B12-3 /CLONE=H3152B12 /FEA=EST /CNT=68 /TID=Mm.10877.1 /TIER=Stack /STK=65 /UG=Mm.10877 /LL=105462 /UG_GENE=AI182278 /UG_TITLE=expressed sequence AI182278	0.46	1.27
1447879_x_at	DALR anticodon binding domain containing 3 /// WD repeat domain 6	BB322528	67789 /// 83669	gb:BB322528 /DB_XREF=gi:9030842 /DB_XREF=BB322528 /CLONE=B330016H16 /FEA=EST /CNT=2 /TID=Mm.149166.1 /TIER=ConsEnd /STK=2 /UG=Mm.149166 /UG_TITLE=ESTs	0.03	-1.22
1455079_at	DCN1, defective in cullin neddylation 1, domain containing 4 (S. cerevisiae)	BQ176904	100737	gb:BQ176904 /DB_XREF=gi:20352396 /DB_XREF=UI-M-DJ2-bwa-e-03-0-UI.s1 /CLONE=UI-M-DJ2-bwa-e-03-0-UI /FEA=EST /CNT=43 /TID=Mm.220312.1 /TIER=Stack /STK=26 /UG=Mm.220312 /LL=100737 /UG_GENE=AI836376 /UG_TITLE=expressed sequence AI836376	0.48	-1.32
1427632_x_at	decay accelerating factor 2	AI326546	13137	gb:AI326546 /DB_XREF=gi:4060975 /DB_XREF=ml63g06.y1 /CLONE=IMAGE:516730 /FEA=mRNA /CNT=3 /TID=Mm.103757.1 /TIER=ConsEnd /STK=0 /UG=Mm.103757 /UG_TITLE=Mus musculus decay accelerating factor glycosylphoshatidylinositol-anchored form (DAF) mRNA, partial cds	-1.64	-0.86
1429028_at	dedicator of cytokinesis 11	AK017170	75974	gb:AK017170.1 /DB_XREF=gi:12856284 /FEA=mRNA /CNT=24 /TID=Mm.32873.1 /TIER=Stack /STK=14 /UG=Mm.32873 /LL=75974 /UG_GENE=5033414A21Rik /UG_TITLE=RIKEN cDNA 5033414A21 gene /DEF=Mus musculus 11 days pregnant adult female ovary and uterus cDNA, RIKEN full-length enriched library, clone:5033414A21:homolog to CDNA FLJ10391 FIS, CLONE NT2RM4000139, MODERATELY SIMILAR TO R.NORVEGICUS TRG MRNA, full ins…	0.09	-1.22
1419491_at	defensin beta 1	BC024380	13214	gb:BC024380.1 /DB_XREF=gi:19353427 /FEA=FLmRNA /CNT=32 /TID=Mm.5341.1 /TIER=FL+Stack /STK=9 /UG=Mm.5341 /LL=13214 /UG_GENE=Defb1 /DEF=Mus musculus, defensin beta 1, clone MGC:36107 IMAGE:4975536, mRNA, complete cds. /PROD=defensin beta 1 /FL=gb:BC024380.1 gb:NM_007843.1	-0.04	-1.56
1421011_at	dehydrogenase/reductase (SDR family) member 8	NM_053262	114664	gb:NM_053262.1 /DB_XREF=gi:16716596 /GEN=Hsd17b11 /FEA=FLmRNA /CNT=27 /TID=Mm.1187.1 /TIER=FL /STK=2 /UG=Mm.1187 /LL=114664 /DEF=Mus musculus hydroxysteroid (17-beta) dehydrogenase 11 (Hsd17b11), mRNA. /PROD=hydroxysteroid (17-beta) dehydrogenase 11 /FL=gb:AF304306.1 gb:NM_053262.1	-1.27	0.78
1417991_at	deiodinase, iodothyronine, type I	NM_007860	13370	gb:NM_007860.1 /DB_XREF=gi:6681186 /GEN=Dio1 /FEA=FLmRNA /CNT=53 /TID=Mm.2774.1 /TIER=FL+Stack /STK=32 /UG=Mm.2774 /LL=13370 /DEF=Mus musculus deiodinase, iodothyronine, type I (Dio1), mRNA. /PROD=deiodinase, iodothyronine, type I /FL=gb:NM_007860.1 gb:U49861.1	0.26	1.58
1443745_s_at	dentin matrix protein 1	AV020965	13406	gb:AV020965 /DB_XREF=gi:4797957 /DB_XREF=AV020965 /CLONE=1190021A20 /FEA=EST /CNT=3 /TID=Mm.199008.1 /TIER=ConsEnd /STK=3 /UG=Mm.199008 /LL=100868 /UG_GENE=AV020965 /UG_TITLE=expressed sequence AV020965	0.37	1.54
1418511_at	dermatopontin	NM_019759	56429	gb:NM_019759.1 /DB_XREF=gi:9789942 /GEN=Dpt /FEA=FLmRNA /CNT=84 /TID=Mm.28935.1 /TIER=FL+Stack /STK=22 /UG=Mm.28935 /LL=56429 /DEF=Mus musculus dermatopontin (Dpt), mRNA. /PROD=dermatopontin /FL=gb:NM_019759.1 gb:AF143374.1	1.43	1.46
1455519_at	desmoglein 1 beta	AV253195	225256	gb:AV253195 /DB_XREF=gi:16387892 /DB_XREF=AV253195 /CLONE=4833446A17 /FEA=EST /CNT=13 /TID=Mm.37953.1 /TIER=Stack /STK=12 /UG=Mm.37953 /UG_TITLE=ESTs	1.71	-2.4
1442936_at	Desmoglein 3	AV229522	13512	gb:AV229522 /DB_XREF=gi:15404937 /DB_XREF=AV229522 /CLONE=4631413B02 /FEA=EST /CNT=3 /TID=Mm.120021.1 /TIER=ConsEnd /STK=3 /UG=Mm.120021 /UG_TITLE=ESTs	0.21	-2.07
1459906_at	Diacylglycerol kinase, eta	BB655998	380921	gb:BB655998 /DB_XREF=gi:16489826 /DB_XREF=BB655998 /CLONE=D130053N18 /FEA=EST /CNT=14 /TID=Mm.9747.3 /TIER=ConsEnd /STK=0 /UG=Mm.9747 /UG_TITLE=ESTs, Weakly similar to KDGA MOUSE DIACYLGLYCEROL KINASE, ALPHA (M.musculus)	0.33	1.16
1440016_at	Dihydrolipoamide branched chain transacylase E2	AW553188	13171	gb:AW553188 /DB_XREF=gi:7198611 /DB_XREF=L0223C07-3 /CLONE=L0223C07 /FEA=EST /CNT=6 /TID=Mm.103039.1 /TIER=ConsEnd /STK=6 /UG=Mm.103039 /UG_TITLE=ESTs	-1.11	-2.27
1427946_s_at	dihydropyrimidine dehydrogenase	BC028831	99586	gb:BC028831.1 /DB_XREF=gi:20381137 /FEA=mRNA /CNT=29 /TID=Mm.27907.1 /TIER=Stack /STK=14 /UG=Mm.27907 /DEF=Mus musculus, Similar to dihydropyrimidine dehydrogenase, clone MGC:37940 IMAGE:5126155, mRNA, complete cds. /PROD=Similar to dihydropyrimidine dehydrogenase	0.87	-1.08
1455400_at	dimethylarginine dimethylaminohydrolase 1	BB770857	69219	gb:BB770857 /DB_XREF=gi:16212945 /DB_XREF=BB770857 /CLONE=G370118B19 /FEA=EST /CNT=22 /TID=Mm.33757.1 /TIER=Stack /STK=14 /UG=Mm.33757 /LL=99765 /UG_GENE=AI987801 /UG_TITLE=expressed sequence AI987801	0.09	1.11
1429298_at	dimethylarginine dimethylaminohydrolase 1	BE283964	69219	gb:AK010430.1 /DB_XREF=gi:12845867 /GEN=Ddah1 /FEA=mRNA /CNT=104 /TID=Mm.30203.1 /TIER=Stack /STK=60 /UG=Mm.30203 /LL=69219 /UG_TITLE=dimethylarginine dimethylaminohydrolase 1 /DEF=Mus musculus ES cells cDNA, RIKEN full-length enriched library, clone:2410006N07:dimethylarginine dimethylaminohydrolase 1, full insert sequence.	0.31	1.4
1435943_at	dipeptidase 1 (renal)	AI647687	13479	gb:AI647687 /DB_XREF=gi:4726365 /DB_XREF=uk37h07.x1 /CLONE=IMAGE:1971229 /FEA=EST /CNT=15 /TID=Mm.200576.1 /TIER=Stack /STK=12 /UG=Mm.200576 /LL=102046 /UG_GENE=AI327012 /UG_TITLE=expressed sequence AI327012	0.41	1.08
1419674_a_at	dipeptidase 1 (renal)	NM_007876	13479	gb:NM_007876.1 /DB_XREF=gi:6681216 /GEN=Dpep1 /FEA=FLmRNA /CNT=49 /TID=Mm.20388.1 /TIER=FL /STK=7 /UG=Mm.20388 /LL=13479 /DEF=Mus musculus dipeptidase 1 (renal) (Dpep1), mRNA. /PROD=dipeptidase 1 (renal) /FL=gb:NM_007876.1 gb:BC003492.1	0.38	1.18
1436076_at	discs, large (Drosophila) homolog-associated protein 1	BQ174338	224997	gb:BQ174338 /DB_XREF=gi:20349829 /DB_XREF=UI-M-DJ2-bvx-f-08-0-UI.s1 /CLONE=UI-M-DJ2-bvx-f-08-0-UI /FEA=EST /CNT=15 /TID=Mm.184031.1 /TIER=Stack /STK=11 /UG=Mm.184031 /LL=106664 /UG_GENE=AI848168 /UG_TITLE=expressed sequence AI848168	-0.99	-1.2
1423064_at	DNA methyltransferase 3A	BB795491	13435	gb:AK013096.1 /DB_XREF=gi:12850243 /GEN=Dnmt3a /FEA=FLmRNA /CNT=313 /TID=Mm.5001.1 /TIER=Stack /STK=23 /UG=Mm.5001 /LL=13435 /UG_TITLE=DNA methyltransferase 3A /DEF=Mus musculus 10, 11 days embryo whole body cDNA, RIKEN full-length enriched library, clone:2810416M16:DNA methyltransferase 3A, full insert sequence. /FL=gb:BC007466.1 gb:AF068625.2 gb:NM_007872.1	1.01	0.96
1457004_at	DNA segment, Chr 15, Wayne State University 169, expressed	BB698378	223666	gb:BB698378 /DB_XREF=gi:16047202 /DB_XREF=BB698378 /CLONE=7120499J15 /FEA=EST /CNT=6 /TID=Mm.206800.1 /TIER=ConsEnd /STK=6 /UG=Mm.206800 /LL=28124 /UG_GENE=D15Wsu169e /UG_TITLE=DNA segment, Chr 15, Wayne State University 169, expressed	-0.08	1.36
1417821_at	DNA segment, Chr 17, human D6S56E 5	NM_033075	110956	gb:BC027314.1 /DB_XREF=gi:20071073 /FEA=FLmRNA /CNT=190 /TID=Mm.22506.1 /TIER=FL+Stack /STK=35 /UG=Mm.22506 /LL=110956 /UG_GENE=G7e-pending /DEF=Mus musculus, G7e protein, clone MGC:28170 IMAGE:3985942, mRNA, complete cds. /PROD=G7e protein /FL=gb:NM_033075.1 gb:BC027314.1	0.2	-1.42
1417822_at	DNA segment, Chr 17, human D6S56E 5	NM_033075	110956	gb:NM_033075.1 /DB_XREF=gi:14861841 /GEN=G7e-pending /FEA=FLmRNA /CNT=190 /TID=Mm.22506.1 /TIER=FL /STK=3 /UG=Mm.22506 /LL=110956 /DEF=Mus musculus G7e protein (G7e-pending), mRNA. /PROD=G7e protein /FL=gb:NM_033075.1 gb:BC027314.1	-0.3	-1.3
1427182_s_at	DNA segment, Chr 18, ERATO Doi 653, expressed	BQ032363	52662	gb:BG070238 /DB_XREF=gi:12552807 /DB_XREF=H3085B09-3 /CLONE=H3085B09 /FEA=mRNA /CNT=30 /TID=Mm.22131.1 /TIER=ConsEnd /STK=4 /UG=Mm.22131 /UG_TITLE=Mus musculus, Similar to chromosome 18 open reading frame 1, clone IMAGE:4488884, mRNA, partial cds	-0.1	-1.13
1436964_at	DNA segment, Chr 7, ERATO Doi 715, expressed	BB314814	52480	gb:BB314814 /DB_XREF=gi:16402996 /DB_XREF=BB314814 /CLONE=B230350A07 /FEA=EST /CNT=37 /TID=Mm.133704.1 /TIER=Stack /STK=32 /UG=Mm.133704 /UG_TITLE=ESTs	0.04	-2.02
1455087_at	DNA segment, Chr 7, ERATO Doi 715, expressed	AV328498	52480	gb:AV328498 /DB_XREF=gi:16395889 /DB_XREF=AV328498 /CLONE=6330442C21 /FEA=EST /CNT=26 /TID=Mm.21243.1 /TIER=Stack /STK=26 /UG=Mm.21243 /LL=52480 /UG_GENE=D7Ertd715e /UG_TITLE=DNA segment, Chr 7, ERATO Doi 715, expressed	-0.32	-1.61
1442484_at	DNA segment, Chr 9, ERATO Doi 306, expressed	BG066761	52203	gb:BG066761 /DB_XREF=gi:12549330 /DB_XREF=H3046F04-3 /CLONE=H3046F04 /FEA=EST /CNT=4 /TID=Mm.25065.1 /TIER=ConsEnd /STK=3 /UG=Mm.25065 /LL=52203 /UG_GENE=D9Ertd306e /UG_TITLE=DNA segment, Chr 9, ERATO Doi 306, expressed	-0.07	-1.06
1436736_x_at	DNA segment, human D4S114	BB369191	27528	gb:BB369191 /DB_XREF=gi:9081020 /DB_XREF=BB369191 /CLONE=C130047C13 /FEA=EST /CNT=78 /TID=Mm.4919.2 /TIER=Stack /STK=78 /UG=Mm.4919 /LL=27528 /UG_GENE=D0H4S114 /UG_TITLE=DNA segment, human D4S114	0.88	-2.25
1450839_at	DNA segment, human D4S114	D45203	27528	gb:D45203.1 /DB_XREF=gi:757508 /FEA=FLmRNA /CNT=377 /TID=Mm.4919.1 /TIER=Stack /STK=198 /UG=Mm.4919 /LL=27528 /UG_GENE=D0H4S114 /UG_TITLE=DNA segment, human D4S114 /DEF=Mouse pentylenetetrazol-related mRNA PTZ-17 (3UTR of E3.1). /FL=gb:NM_053078.1	0.48	-1.06
1430561_at	DnaJ (Hsp40) homolog, subfamily B, member 14	BE952491	70604	gb:BE952491 /DB_XREF=gi:10592997 /DB_XREF=UI-M-CE0-azc-d-08-0-UI.s1 /CLONE=UI-M-CE0-azc-d-08-0-UI /FEA=mRNA /CNT=28 /TID=Mm.30934.1 /TIER=ConsEnd /STK=1 /UG=Mm.30934 /LL=70604 /UG_GENE=5730496F10Rik /UG_TITLE=RIKEN cDNA 5730496F10 gene	0.55	1.22
1421425_a_at	Down syndrome critical region gene 1-like 1	NM_030598	53901	gb:AB061524.1 /DB_XREF=gi:16904644 /GEN=ZAKI-4 /FEA=FLmRNA /CNT=6 /TID=Mm.41696.1 /TIER=FL /STK=1 /UG=Mm.41696 /LL=53901 /DEF=Mus musculus mRNA for calcineurin inhibitory protein ZAKI-4, complete cds. /PROD=calcineurin inhibitory protein ZAKI-4 /FL=gb:AF237791.1 gb:AB061524.1 gb:AF237887.1 gb:NM_030598.1	1.2	1.22
1448985_at	dual specificity phosphatase 22	NM_134068	105352	gb:NM_134068.1 /DB_XREF=gi:19527287 /GEN=1110028K04Rik /FEA=FLmRNA /CNT=37 /TID=Mm.46262.1 /TIER=FL+Stack /STK=29 /UG=Mm.46262 /LL=105352 /DEF=Mus musculus RIKEN cDNA 1110028K04 gene (1110028K04Rik), mRNA. /PROD=RIKEN cDNA 1110028K04 gene /FL=gb:AF237619.1 gb:NM_134068.1	-0.15	-1.06
1428834_at	dual specificity phosphatase 4	AK012530	319520	gb:AK012530.1 /DB_XREF=gi:12849333 /FEA=mRNA /CNT=60 /TID=Mm.153803.1 /TIER=Stack /STK=20 /UG=Mm.153803 /LL=70236 /UG_GENE=2700078F24Rik /UG_TITLE=RIKEN cDNA 2700078F24 gene /DEF=Mus musculus 11 days embryo whole body cDNA, RIKEN full-length enriched library, clone:2700078F24:unclassifiable transcript, full insert sequence.	0.01	-1.1
1421117_at	dystonin	NM_010081	13518	gb:AV251091 /DB_XREF=gi:16387592 /DB_XREF=AV251091 /CLONE=4833429F11 /FEA=FLmRNA /CNT=40 /TID=Mm.25326.1 /TIER=ConsEnd /STK=7 /UG=Mm.25326 /LL=13518 /UG_GENE=Dst /UG_TITLE=dystonin /FL=gb:NM_010081.1 gb:AF396877.1	0.27	-1.27
1427682_a_at	early growth response 2	X06746	13654	gb:X06746.1 /DB_XREF=gi:52812 /FEA=mRNA /CNT=1 /TID=Mm.1353.2 /TIER=ConsEnd /STK=0 /UG=Mm.1353 /LL=13654 /UG_GENE=Egr2 /UG_TITLE=early growth response 2 /DEF=Mouse mRNA for Krox-20 protein containing zinc fingers.	-0.39	-1.65
1442509_at	Ecotropic viral integration site 5	BG070099	14020	gb:BG070099 /DB_XREF=gi:12552668 /DB_XREF=H3083F06-3 /CLONE=H3083F06 /FEA=EST /CNT=4 /TID=Mm.168138.1 /TIER=ConsEnd /STK=3 /UG=Mm.168138 /UG_TITLE=ESTs	-0.41	-1.01
1417383_at	ectonucleoside triphosphate diphosphohydrolase 5	NM_007647	12499	gb:BB810113 /DB_XREF=gi:16982742 /DB_XREF=BB810113 /CLONE=G730002N04 /FEA=FLmRNA /CNT=179 /TID=Mm.10211.1 /TIER=Stack /STK=12 /UG=Mm.10211 /LL=12499 /UG_GENE=Entpd5 /UG_TITLE=ectonucleoside triphosphate diphosphohydrolase 5 /FL=gb:NM_007647.1 gb:BC015247.1 gb:AF006482.1	0.23	1.01
1417382_at	ectonucleoside triphosphate diphosphohydrolase 5	NM_007647	12499	gb:NM_007647.1 /DB_XREF=gi:6680883 /GEN=Entpd5 /FEA=FLmRNA /CNT=179 /TID=Mm.10211.1 /TIER=FL+Stack /STK=46 /UG=Mm.10211 /LL=12499 /DEF=Mus musculus ectonucleoside triphosphate diphosphohydrolase 5 (Entpd5), mRNA. /PROD=CD39 antigen-like 4 /FL=gb:NM_007647.1 gb:BC015247.1 gb:AF006482.1	0.01	1.15
1417384_at	ectonucleoside triphosphate diphosphohydrolase 5	NM_007647	12499	gb:AV376291 /DB_XREF=gi:16398066 /DB_XREF=AV376291 /CLONE=9130207E07 /FEA=FLmRNA /CNT=179 /TID=Mm.10211.1 /TIER=Stack /STK=16 /UG=Mm.10211 /LL=12499 /UG_GENE=Entpd5 /UG_TITLE=ectonucleoside triphosphate diphosphohydrolase 5 /FL=gb:NM_007647.1 gb:BC015247.1 gb:AF006482.1	0.18	1.21
1433763_at	ectonucleoside triphosphate diphosphohydrolase 5	BB309883	12499	gb:BB309883 /DB_XREF=gi:16402572 /DB_XREF=BB309883 /CLONE=B230312N07 /FEA=EST /CNT=64 /TID=Mm.17490.1 /TIER=Stack /STK=63 /UG=Mm.17490 /LL=104767 /UG_GENE=AI196558 /UG_TITLE=expressed sequence AI196558	0.31	1.3
1439260_a_at	ectonucleotide pyrophosphatase/phosphodiesterase 3	BB039510	209558	gb:BB039510 /DB_XREF=gi:8445896 /DB_XREF=BB039510 /CLONE=6030443A19 /FEA=EST /CNT=9 /TID=Mm.53371.2 /TIER=Stack /STK=8 /UG=Mm.53371 /LL=103316 /UG_GENE=AI876438 /UG_TITLE=expressed sequence AI876438	1.49	1.52
1433474_at	EGF-like repeats and discoidin I-like domains 3	BB377340	13612	gb:BB377340 /DB_XREF=gi:16407605 /DB_XREF=BB377340 /CLONE=C130088P09 /FEA=EST /CNT=160 /TID=Mm.41716.3 /TIER=Stack /STK=150 /UG=Mm.41716 /LL=13612 /UG_GENE=Edil3 /UG_TITLE=EGF-like repeats and discordin I-like domains 3	1.85	1.9
1448281_a_at	elastase 2A	NM_007919	13706	gb:NM_007919.1 /DB_XREF=gi:6681296 /GEN=Ela2 /FEA=FLmRNA /CNT=252 /TID=Mm.21925.1 /TIER=FL+Stack /STK=102 /UG=Mm.21925 /LL=13706 /DEF=Mus musculus elastase 2 (Ela2), mRNA. /PROD=elastase 2 /FL=gb:NM_007919.1	-1.22	-1.03
1415883_a_at	elastase 3, pancreatic	NM_026419	67868	gb:NM_026419.1 /DB_XREF=gi:13385915 /GEN=Ela3b /FEA=FLmRNA /CNT=429 /TID=Mm.30780.1 /TIER=FL+Stack /STK=184 /UG=Mm.30780 /LL=67868 /DEF=Mus musculus elastase 3B, pancreatic (Ela3b), mRNA. /PROD=elastase 3B, pancreatic /FL=gb:NM_026419.1	-1.58	-1.57
1435611_x_at	elastase 3, pancreatic	BI439657	67868	gb:BI439657 /DB_XREF=gi:15264347 /DB_XREF=ib91a05.x3 /CLONE=IMAGE:5653905 /FEA=EST /CNT=16 /TID=Mm.30780.4 /TIER=Stack /STK=15 /UG=Mm.30780 /LL=67868 /UG_GENE=Ela3b /UG_TITLE=elastase 3B, pancreatic	-1.41	-1.26
1415884_at	elastase 3, pancreatic	NM_026419	67868	gb:NM_026419.1 /DB_XREF=gi:13385915 /GEN=Ela3b /FEA=FLmRNA /CNT=429 /TID=Mm.30780.1 /TIER=FL+Stack /STK=184 /UG=Mm.30780 /LL=67868 /DEF=Mus musculus elastase 3B, pancreatic (Ela3b), mRNA. /PROD=elastase 3B, pancreatic /FL=gb:NM_026419.1	-1.25	-1.16
1435012_x_at	elastase 3, pancreatic /// similar to elastase 3B, pancreatic	BI439550	638418 /// 67868	gb:BI439550 /DB_XREF=gi:15264240 /DB_XREF=ib80d07.x4 /CLONE=IMAGE:5652924 /FEA=EST /CNT=28 /TID=Mm.30780.3 /TIER=Stack /STK=21 /UG=Mm.30780 /LL=67868 /UG_GENE=Ela3b /UG_TITLE=elastase 3B, pancreatic	-2.36	-1.68
1437326_x_at	elastase 3, pancreatic /// similar to elastase 3B, pancreatic	AV060902	638418 /// 67868	gb:AV060902 /DB_XREF=gi:5160649 /DB_XREF=AV060902 /CLONE=1810065N19 /FEA=EST /CNT=21 /TID=Mm.30780.5 /TIER=Stack /STK=20 /UG=Mm.30780 /LL=67868 /UG_GENE=Ela3b /UG_TITLE=elastase 3B, pancreatic	-1.69	-1.2
1424306_at	elongation of very long chain fatty acids (FEN1/Elo2, SUR4/Elo3, yeast)-like 4	BB829575	83603	gb:AF277093.1 /DB_XREF=gi:12044040 /FEA=FLmRNA /CNT=125 /TID=Mm.83949.1 /TIER=FL+Stack /STK=38 /UG=Mm.83949 /DEF=Mus musculus Elovl4 mRNA, complete cds. /PROD=Elovl4 /FL=gb:AF277093.1	0.18	-2.26
1451308_at	elongation of very long chain fatty acids (FEN1/Elo2, SUR4/Elo3, yeast)-like 4	BB829575	83603	gb:BB829575 /DB_XREF=gi:17007818 /DB_XREF=BB829575 /CLONE=G930007M12 /FEA=FLmRNA /CNT=125 /TID=Mm.83949.1 /TIER=Stack /STK=16 /UG=Mm.83949 /UG_TITLE=Mus musculus Elovl4 mRNA, complete cds /FL=gb:AF277093.1	0.3	-1.73
1421624_a_at	enabled homolog (Drosophila)	NM_010135	13800	gb:NM_010135.1 /DB_XREF=gi:6753753 /GEN=Enah /FEA=FLmRNA /CNT=3 /TID=Mm.87759.1 /TIER=FL /STK=2 /UG=Mm.87759 /LL=13800 /DEF=Mus musculus enabled homolog (Drosophila) (Enah), mRNA. /PROD=enabled homolog (Drosophila) /FL=gb:NM_010135.1 gb:U72523.1	-0.15	-1.04
1450106_a_at	Ena-vasodilator stimulated phosphoprotein	NM_007965	14026	gb:NM_007965.1 /DB_XREF=gi:6679708 /GEN=Evl /FEA=FLmRNA /CNT=33 /TID=Mm.2144.1 /TIER=FL /STK=2 /UG=Mm.2144 /LL=14026 /DEF=Mus musculus Ena-vasodilator stimulated phosphoprotein (Evl), mRNA. /PROD=Ena-vasodilator stimulated phosphoprotein /FL=gb:U72519.1 gb:NM_007965.1	0.32	1.01
1418723_at	endothelial differentiation, lysophosphatidic acid G-protein-coupled receptor 7	NM_022983	65086	gb:NM_022983.1 /DB_XREF=gi:12667795 /GEN=Edg7 /FEA=FLmRNA /CNT=41 /TID=Mm.155520.1 /TIER=FL+Stack /STK=19 /UG=Mm.155520 /LL=65086 /DEF=Mus musculus endothelial differentiation, lysophosphatidic acid G-protein-coupled receptor 7 (Edg7), mRNA. /PROD=endothelial differentiation, lysophosphatidicacid G-protein-coupled receptor 7 /FL=gb:AF293845.2 gb:NM_022983.1	1.34	0.14
1448606_at	endothelial differentiation, lysophosphatidic acid G-protein-coupled receptor, 2	U70622	14745	gb:U70622.1 /DB_XREF=gi:1655990 /GEN=vzg-1 /FEA=FLmRNA /CNT=118 /TID=Mm.4772.1 /TIER=FL+Stack /STK=13 /UG=Mm.4772 /LL=14745 /DEF=Mus musculus lysophosphatidic acid receptor (vzg-1) mRNA, complete cds. /PROD=lysophosphatidic acid receptor /FL=gb:NM_010336.1 gb:BC025425.1 gb:U70622.1	0.36	1
1437347_at	endothelin receptor type B	BF100813	13618	gb:BF100813 /DB_XREF=gi:10883339 /DB_XREF=601753748F1 /CLONE=IMAGE:3981539 /FEA=EST /CNT=143 /TID=Mm.129235.1 /TIER=Stack /STK=19 /UG=Mm.129235 /LL=105605 /UG_GENE=AU022549 /UG_TITLE=expressed sequence AU022549	1.11	1.32
1417951_at	enolase 3, beta muscle	NM_007933	13808	gb:NM_007933.1 /DB_XREF=gi:6679650 /GEN=Eno3 /FEA=FLmRNA /CNT=114 /TID=Mm.29994.1 /TIER=FL+Stack /STK=32 /UG=Mm.29994 /LL=13808 /DEF=Mus musculus enolase 3, beta muscle (Eno3), mRNA. /PROD=enolase 3, beta muscle /FL=gb:NM_007933.1 gb:BC013460.1	0.2	1.85
1421151_a_at	Eph receptor A2	NM_010139	13836	gb:NM_010139.1 /DB_XREF=gi:6753757 /GEN=Epha2 /FEA=FLmRNA /CNT=25 /TID=Mm.2581.1 /TIER=FL /STK=2 /UG=Mm.2581 /LL=13836 /DEF=Mus musculus Eph receptor A2 (Epha2), mRNA. /PROD=Eph receptor A2 /FL=gb:NM_010139.1 gb:U07634.1	-0.52	-1.05
1427183_at	epidermal growth factor-containing fibulin-like extracellular matrix protein 1	BC023060	216616	gb:BC023060.1 /DB_XREF=gi:18606201 /FEA=mRNA /CNT=19 /TID=Mm.44176.1 /TIER=Stack /STK=11 /UG=Mm.44176 /DEF=Mus musculus, Similar to EGF-containing fibulin-like extracellular matrix protein 1, clone IMAGE:5357328, mRNA, partial cds. /PROD=Similar to EGF-containing fibulin-likeextracellular matrix protein 1	2.15	2.18
1419431_at	epiregulin	NM_007950	13874	gb:NM_007950.1 /DB_XREF=gi:6679682 /GEN=Ereg /FEA=FLmRNA /CNT=15 /TID=Mm.4791.1 /TIER=FL+Stack /STK=10 /UG=Mm.4791 /LL=13874 /DEF=Mus musculus epiregulin (Ereg), mRNA. /PROD=epiregulin /FL=gb:NM_007950.1 gb:D30782.1	-1.63	-0.64
1433670_at	epithelial membrane protein 2	BE571790	13731	gb:BE571790 /DB_XREF=gi:9815510 /DB_XREF=601333779F1 /CLONE=IMAGE:3711186 /FEA=EST /CNT=99 /TID=Mm.4908.2 /TIER=Stack /STK=74 /UG=Mm.4908 /LL=12993 /UG_GENE=Csng /UG_TITLE=casein gamma	0.44	-1.16
1448499_a_at	epoxide hydrolase 2, cytoplasmic	NM_007940	13850	gb:NM_007940.1 /DB_XREF=gi:6679664 /GEN=Ephx2 /FEA=FLmRNA /CNT=154 /TID=Mm.15295.1 /TIER=FL+Stack /STK=66 /UG=Mm.15295 /LL=13850 /DEF=Mus musculus epoxide hydrolase 2, cytoplasmic (Ephx2), mRNA. /PROD=epoxide hydrolase 2, cytoplasmic /FL=gb:BC015087.1 gb:L05781.1 gb:NM_007940.1	0.24	1.15
1426010_a_at	erythrocyte protein band 4.1-like 3	AF177146	13823	gb:AF177146.1 /DB_XREF=gi:5764660 /GEN=Dal1 /FEA=FLmRNA /CNT=1 /TID=Mm.17951.2 /TIER=FL /STK=1 /UG=Mm.17951 /LL=13823 /DEF=Mus musculus DAL1P (Dal1) mRNA, complete cds. /PROD=DAL1P /FL=gb:AF177146.1	0.51	1.46
1419062_at	erythrocyte protein band 4.1-like 3	NM_013813	13823	gb:NM_013813.1 /DB_XREF=gi:7305030 /GEN=Epb4.1l3 /FEA=FLmRNA /CNT=40 /TID=Mm.17951.1 /TIER=FL+Stack /STK=14 /UG=Mm.17951 /LL=13823 /DEF=Mus musculus erythrocyte protein band 4.1-like 3 (Epb4.1l3), mRNA. /PROD=erythrocyte protein band 4.1-like 3 /FL=gb:AF152247.1 gb:NM_013813.1	0.43	1.55
1417203_at	ethylmalonic encephalopathy 1	BC010592	66071	gb:BC010592.1 /DB_XREF=gi:14714874 /FEA=FLmRNA /CNT=119 /TID=Mm.29553.1 /TIER=FL+Stack /STK=53 /UG=Mm.29553 /LL=66071 /UG_GENE=0610025L15Rik /DEF=Mus musculus, RIKEN cDNA 0610025L15 gene, clone MGC:7046 IMAGE:3156338, mRNA, complete cds. /PROD=RIKEN cDNA 0610025L15 gene /FL=gb:BC010592.1 gb:AB049623.1 gb:NM_023154.1	-0.05	1.71
1444024_at	excision repair cross-complementing rodent repair deficiency complementation group 6 - like	BB831617	236930	gb:BB831617 /DB_XREF=gi:17009860 /DB_XREF=BB831617 /CLONE=G930018D04 /FEA=EST /CNT=6 /TID=Mm.209443.1 /TIER=ConsEnd /STK=2 /UG=Mm.209443 /UG_TITLE=ESTs, Weakly similar to A56559 enhancer-trap-locus-1 protein - mouse (M.musculus)	-0.21	-1.06
1435665_at	expressed sequence AI451617	BM241342	209387	gb:BM241342 /DB_XREF=gi:17876612 /DB_XREF=K0615F02-3 /CLONE=K0615F02 /FEA=EST /CNT=26 /TID=Mm.33905.1 /TIER=Stack /STK=14 /UG=Mm.33905 /UG_TITLE=ESTs	0.75	-1.91
1443972_at	expressed sequence AI465300	AI661897	102533	gb:AI661897 /DB_XREF=gi:4765480 /DB_XREF=mz58d02.x1 /CLONE=IMAGE:717603 /FEA=EST /CNT=7 /TID=Mm.33979.1 /TIER=ConsEnd /STK=2 /UG=Mm.33979 /LL=102533 /UG_GENE=AI465300 /UG_TITLE=expressed sequence AI465300	-0.2	-1.11
1435601_at	expressed sequence AI481772	AW542144	102105	gb:AW542144 /DB_XREF=gi:7184561 /DB_XREF=C0154B04-3 /CLONE=C0154B04 /FEA=EST /CNT=17 /TID=Mm.23494.1 /TIER=Stack /STK=15 /UG=Mm.23494 /LL=102105 /UG_GENE=AI481772 /UG_TITLE=expressed sequence AI481772	0.01	1.09
1442028_at	expressed sequence AI593864	AI593864	103794	gb:AI593864 /DB_XREF=gi:4602912 /DB_XREF=vt81f10.x1 /CLONE=IMAGE:1177579 /FEA=EST /CNT=10 /TID=Mm.24822.1 /TIER=ConsEnd /STK=3 /UG=Mm.24822 /LL=103794 /UG_GENE=AI593864 /UG_TITLE=expressed sequence AI593864	2.38	3
1434067_at	expressed sequence AI662270	BE688410	103814	gb:BE688410 /DB_XREF=gi:10076034 /DB_XREF=uw45e08.x1 /CLONE=IMAGE:3464966 /FEA=EST /CNT=84 /TID=Mm.37773.1 /TIER=Stack /STK=44 /UG=Mm.37773 /LL=103814 /UG_GENE=AI662270 /UG_TITLE=expressed sequence AI662270	1.09	0.63
1439796_at	expressed sequence AI747448	AI747448	99709	gb:AI747448 /DB_XREF=gi:5125712 /DB_XREF=ul15g01.x1 /CLONE=IMAGE:2076912 /FEA=EST /CNT=19 /TID=Mm.35543.1 /TIER=ConsEnd /STK=6 /UG=Mm.35543 /LL=99709 /UG_GENE=AI747448 /UG_TITLE=expressed sequence AI747448	-0.6	1.35
1435939_s_at	expressed sequence AI987662	AV282151	101202	gb:AV282151 /DB_XREF=gi:15405742 /DB_XREF=AV282151 /CLONE=4933428G23 /FEA=EST /CNT=15 /TID=Mm.4441.4 /TIER=Stack /STK=12 /UG=Mm.4441 /LL=13830 /UG_GENE=Epb7.2 /UG_TITLE=erythrocyte protein band 7.2	0.99	1.44
1436870_s_at	expressed sequence AU041783	BG068103	226250	gb:BG068103 /DB_XREF=gi:12550672 /DB_XREF=H3061G08-3 /CLONE=H3061G08 /FEA=EST /CNT=51 /TID=Mm.9705.1 /TIER=Stack /STK=41 /UG=Mm.9705 /LL=107302 /UG_GENE=AU041783 /UG_TITLE=expressed sequence AU041783	1.06	0.16
1459953_at	Expressed sequence AW011752	BB477142	104570	gb:BB477142 /DB_XREF=gi:16440264 /DB_XREF=BB477142 /CLONE=D330023B03 /FEA=EST /CNT=2 /TID=Mm.209444.1 /TIER=ConsEnd /STK=2 /UG=Mm.209444 /UG_TITLE=ESTs	0.44	-1.47
1436453_at	expressed sequence BB144871	BB144871	101918	gb:BB144871 /DB_XREF=gi:8799808 /DB_XREF=BB144871 /CLONE=9930027H11 /FEA=EST /CNT=10 /TID=Mm.25766.1 /TIER=Stack /STK=9 /UG=Mm.25766 /LL=101918 /UG_GENE=BB144871 /UG_TITLE=expressed sequence BB144871	1.68	0.7
1418734_at	expressed sequence BE136769	U96752	497653	gb:U96752.1 /DB_XREF=gi:2454274 /FEA=FLmRNA /CNT=32 /TID=Mm.98914.1 /TIER=FL+Stack /STK=19 /UG=Mm.98914 /LL=15006 /UG_GENE=H2-Q1 /DEF=Mus musculus major histocompability complex Q1b mRNA, complete cds. /PROD=major histocompability complex Q1b /FL=gb:U96752.1 gb:NM_010390.1	-0.26	1.11
1435484_at	expressed sequence BF642829	BM729431	503859	gb:BM729431 /DB_XREF=gi:19050764 /DB_XREF=ih80h06.x1 /CLONE=IMAGE:5683042 /FEA=EST /CNT=29 /TID=Mm.27661.1 /TIER=Stack /STK=16 /UG=Mm.27661 /UG_TITLE=ESTs	-0.29	1.37
1440227_at	expressed sequence BF642829	AV245536	503859	gb:AV245536 /DB_XREF=gi:16387019 /DB_XREF=AV245536 /CLONE=4831440M03 /FEA=EST /CNT=12 /TID=Mm.30730.1 /TIER=ConsEnd /STK=5 /UG=Mm.30730 /UG_TITLE=ESTs	0.25	1.49
1435468_at	expressed sequence C76566	BB547181	97440	gb:BB547181 /DB_XREF=gi:16447538 /DB_XREF=BB547181 /CLONE=E130315P17 /FEA=EST /CNT=24 /TID=Mm.27186.2 /TIER=Stack /STK=16 /UG=Mm.27186 /UG_TITLE=Mus musculus, Similar to CG7083 gene product, clone MGC:6480 IMAGE:2646515, mRNA, complete cds	1.26	1.09
1440096_at	extracellular matrix protein 2, female organ and adipocyte specific	BB005258	407800	gb:BB005258 /DB_XREF=gi:16214892 /DB_XREF=BB005258 /CLONE=4732465J06 /FEA=EST /CNT=6 /TID=Mm.106335.1 /TIER=ConsEnd /STK=6 /UG=Mm.106335 /UG_TITLE=ESTs	1.3	0.89
1417160_s_at	extracellular proteinase inhibitor	NM_007969	14038	gb:NM_007969.1 /DB_XREF=gi:6679716 /GEN=Expi /FEA=FLmRNA /CNT=81 /TID=Mm.1650.1 /TIER=FL+Stack /STK=54 /UG=Mm.1650 /LL=14038 /DEF=Mus musculus extracellular proteinase inhibitor (Expi), mRNA. /PROD=extracellular proteinase inhibitor /FL=gb:NM_007969.1	-0.69	-1.2
1459749_s_at	FAT tumor suppressor homolog 4 (Drosophila)	BB536078	329628	gb:BB536078 /DB_XREF=gi:9591578 /DB_XREF=BB536078 /CLONE=E030047K14 /FEA=EST /CNT=2 /TID=Mm.149973.1 /TIER=ConsEnd /STK=2 /UG=Mm.149973 /UG_TITLE=ESTs	0.92	1.2
1426960_a_at	fatty acid 2-hydroxylase	BM118638	338521	gb:BM118638 /DB_XREF=gi:17086664 /DB_XREF=L0913H04-3 /CLONE=L0913H04 /FEA=mRNA /CNT=53 /TID=Mm.41083.1 /TIER=Stack /STK=33 /UG=Mm.41083 /UG_TITLE=Mus musculus, Similar to fatty acid hydroxylase, clone IMAGE:4208853, mRNA, partial cds	0.15	2.39
1418438_at	fatty acid binding protein 2, intestinal	NM_007980	14079	gb:NM_007980.1 /DB_XREF=gi:6679736 /GEN=Fabp2 /FEA=FLmRNA /CNT=87 /TID=Mm.28398.1 /TIER=FL+Stack /STK=23 /UG=Mm.28398 /LL=14079 /DEF=Mus musculus fatty acid binding protein 2, intestinal (Fabp2), mRNA. /PROD=fatty acid binding protein intestinal /FL=gb:NM_007980.1 gb:M65034.1 gb:BC013457.1	0.86	2.12
1416022_at	fatty acid binding protein 5, epidermal	BC002008	16592	gb:BC002008.1 /DB_XREF=gi:12805102 /FEA=FLmRNA /CNT=262 /TID=Mm.741.1 /TIER=FL+Stack /STK=143 /UG=Mm.741 /LL=16592 /UG_GENE=Fabp5 /DEF=Mus musculus, fatty acid binding protein 5, epidermal, clone MGC:5786 IMAGE:3490535, mRNA, complete cds. /PROD=fatty acid binding protein 5, epidermal /FL=gb:NM_010634.1 gb:BC002008.1	0.17	-1.46
1416021_a_at	fatty acid binding protein 5, epidermal /// similar to Fatty acid-binding protein, epidermal (E-FABP) (Psoriasis-associated fatty acid-binding protein homolog) (PA-FABP) (Keratinocyte lipid-binding protein) /// similar to Fatty acid-binding protein, epidermal (E-FABP) (Psoriasis-associated fatty acid-binding protein homolog) (PA-FABP) (Keratinocyte lipid-binding protein) /// similar to Fatty acid…	BC002008	16592 /// 628298 /// 637129 /// 669559 /// 672321	gb:BC002008.1 /DB_XREF=gi:12805102 /FEA=FLmRNA /CNT=262 /TID=Mm.741.1 /TIER=FL+Stack /STK=143 /UG=Mm.741 /LL=16592 /UG_GENE=Fabp5 /DEF=Mus musculus, fatty acid binding protein 5, epidermal, clone MGC:5786 IMAGE:3490535, mRNA, complete cds. /PROD=fatty acid binding protein 5, epidermal /FL=gb:NM_010634.1 gb:BC002008.1	-0.04	-1.57
1450682_at	fatty acid binding protein 6, ileal (gastrotropin)	NM_008375	16204	gb:NM_008375.1 /DB_XREF=gi:6680440 /GEN=Fabp6 /FEA=FLmRNA /CNT=34 /TID=Mm.142716.1 /TIER=FL+Stack /STK=29 /UG=Mm.142716 /LL=16204 /DEF=Mus musculus fatty acid binding protein 6, ileal (gastrotropin) (Fabp6), mRNA. /PROD=ileal lipid binding protein /FL=gb:NM_008375.1	0.75	2.11
1422134_at	FBJ osteosarcoma oncogene B	NM_008036	14282	gb:NM_008036.1 /DB_XREF=gi:6679826 /GEN=Fosb /FEA=FLmRNA /CNT=9 /TID=Mm.26091.1 /TIER=FL /STK=1 /UG=Mm.26091 /LL=14282 /DEF=Mus musculus FBJ osteosarcoma oncogene B (Fosb), mRNA. /PROD=FBJ osteosarcoma oncogene B /FL=gb:NM_008036.1	-2.69	-1.9
1437135_at	F-box and WD-40 domain protein 10	BF018708	213980	gb:BF018708 /DB_XREF=gi:10750040 /DB_XREF=ux97b10.x1 /CLONE=IMAGE:3656443 /FEA=EST /CNT=29 /TID=Mm.87397.1 /TIER=Stack /STK=25 /UG=Mm.87397 /UG_TITLE=ESTs, Weakly similar to Charcot-Marie-Tooth duplicated region transcript 1 (Homo sapiens) (H.sapiens)	1.56	2
1417535_at	F-box only protein 25	NM_025785	66822	gb:NM_025785.1 /DB_XREF=gi:13385251 /GEN=Fbxo25 /FEA=FLmRNA /CNT=74 /TID=Mm.37950.1 /TIER=FL+Stack /STK=42 /UG=Mm.37950 /LL=66822 /DEF=Mus musculus F-box only protein 25 (Fbxo25), mRNA. /PROD=F-box only protein 25 /FL=gb:BC014749.1 gb:NM_025785.1	0.1	1.08
1426872_at	Fc fragment of IgG binding protein	BC026653	215384	gb:BC026653.1 /DB_XREF=gi:20072052 /FEA=mRNA /CNT=188 /TID=Mm.205520.1 /TIER=Stack /STK=46 /UG=Mm.205520 /DEF=Mus musculus, clone IMAGE:4988271, mRNA, partial cds. /PROD=Unknown (protein for IMAGE:4988271)	0.49	1.83
1418340_at	Fc receptor, IgE, high affinity I, gamma polypeptide	NM_010185	14127	gb:NM_010185.1 /DB_XREF=gi:6753829 /GEN=Fcer1g /FEA=FLmRNA /CNT=42 /TID=Mm.22673.1 /TIER=FL+Stack /STK=25 /UG=Mm.22673 /LL=14127 /DEF=Mus musculus Fc receptor, IgE, high affinity I, gamma polypeptide (Fcer1g), mRNA. /PROD=Fc receptor, IgE, high affinity I, gammapolypeptide /FL=gb:NM_010185.1 gb:J05020.1	0.67	1.24
1435477_s_at	Fc receptor, IgG, low affinity IIb	BM224327	14130	gb:BM224327 /DB_XREF=gi:17785551 /DB_XREF=K0149H01-3 /CLONE=K0149H01 /FEA=EST /CNT=25 /TID=Mm.10809.6 /TIER=Stack /STK=16 /UG=Mm.10809 /LL=14130 /UG_GENE=Fcgr2b /UG_TITLE=Fc receptor, IgG, low affinity IIb	1.02	1.15
1451941_a_at	Fc receptor, IgG, low affinity IIb	M14216	14130	gb:M14216.1 /DB_XREF=gi:193258 /FEA=FLmRNA /CNT=1 /TID=Mm.10809.4 /TIER=FL /STK=1 /UG=Mm.10809 /LL=14130 /UG_GENE=Fcgr2b /UG_TITLE=Fc receptor, IgG, low affinity IIb /DEF=Mouse Fc gamma receptor (IgG receptor (beta-2)) mRNA, complete cds. /FL=gb:M14216.1	1	1.22
1448620_at	Fc receptor, IgG, low affinity III	NM_010188	14131	gb:NM_010188.1 /DB_XREF=gi:6753833 /GEN=Fcgr3 /FEA=FLmRNA /CNT=97 /TID=Mm.22119.1 /TIER=FL+Stack /STK=53 /UG=Mm.22119 /LL=14131 /DEF=Mus musculus Fc receptor, IgG, low affinity III (Fcgr3), mRNA. /PROD=Fc receptor, IgG, low affinity III /FL=gb:AF197930.1 gb:M14215.1 gb:NM_010188.1	1.09	1.66
1437075_at	FERM domain containing 3	BB099015	242506	gb:BB099015 /DB_XREF=gi:16261278 /DB_XREF=BB099015 /CLONE=9430066I12 /FEA=EST /CNT=28 /TID=Mm.94708.1 /TIER=Stack /STK=27 /UG=Mm.94708 /UG_TITLE=ESTs	0.33	1.17
1425896_a_at	fibrillin 1	AF007248	14118	gb:AF007248.1 /DB_XREF=gi:3688647 /GEN=Fbn1 /FEA=FLmRNA /CNT=2 /TID=Mm.735.2 /TIER=FL /STK=1 /UG=Mm.735 /LL=14118 /DEF=Mus musculus mutant fibrillin-1 (Fbn1) mRNA, complete cds. /PROD=mutant fibrillin-1 /FL=gb:AF007248.1	1.42	0.58
1460208_at	fibrillin 1	NM_007993	14118	gb:NM_007993.1 /DB_XREF=gi:6679758 /GEN=Fbn1 /FEA=FLmRNA /CNT=122 /TID=Mm.735.1 /TIER=FL+Stack /STK=43 /UG=Mm.735 /LL=14118 /DEF=Mus musculus fibrillin 1 (Fbn1), mRNA. /PROD=fibrillin 1 /FL=gb:L29454.1 gb:NM_007993.1 gb:U22493.1	1.94	0.9
1447221_x_at	Fibroblast growth factor 14	BB127905	14169	gb:BB127905 /DB_XREF=gi:16262389 /DB_XREF=BB127905 /CLONE=9630026J20 /FEA=EST /CNT=2 /TID=Mm.214769.1 /TIER=ConsEnd /STK=2 /UG=Mm.214769 /UG_TITLE=ESTs	0.48	-1.34
1453321_at	fibronectin type III domain containing 1	AK003938	68655	gb:AK003938.1 /DB_XREF=gi:12834903 /FEA=mRNA /CNT=21 /TID=Mm.6671.1 /TIER=ConsEnd /STK=6 /UG=Mm.6671 /LL=68655 /UG_GENE=1110027O12Rik /UG_TITLE=RIKEN cDNA 1110027O12 gene /DEF=Mus musculus 18 days embryo whole body cDNA, RIKEN full-length enriched library, clone:1110027O12:unclassifiable transcript, full insert sequence.	1.35	0.99
1451119_a_at	fibulin 1	BC007140	14114	gb:BC007140.1 /DB_XREF=gi:13938048 /FEA=FLmRNA /CNT=129 /TID=Mm.219663.2 /TIER=FL+Stack /STK=107 /UG=Mm.219663 /LL=14114 /UG_GENE=Fbln1 /DEF=Mus musculus, Similar to fibulin 1, clone MGC:6128 IMAGE:3495754, mRNA, complete cds. /PROD=Similar to fibulin 1 /FL=gb:BC007140.1	1.39	0.2
1422540_at	fibulin 1	NM_010180	14114	gb:NM_010180.1 /DB_XREF=gi:6753821 /GEN=Fbln1 /FEA=FLmRNA /CNT=91 /TID=Mm.219663.1 /TIER=FL+Stack /STK=41 /UG=Mm.219663 /LL=14114 /DEF=Mus musculus fibulin 1 (Fbln1), mRNA. /PROD=fibulin 1 /FL=gb:NM_010180.1	1.36	0.32
1423407_a_at	fibulin 2	BF228318	14115	gb:BF228318 /DB_XREF=gi:11136413 /DB_XREF=uz42g10.x1 /CLONE=IMAGE:3671778 /FEA=FLmRNA /CNT=180 /TID=Mm.6120.1 /TIER=Stack /STK=71 /UG=Mm.6120 /LL=14115 /UG_GENE=Fbln2 /UG_TITLE=fibulin 2 /FL=gb:NM_007992.1	1.28	0.94
1416164_at	fibulin 5	NM_011812	23876	gb:NM_011812.1 /DB_XREF=gi:6753823 /GEN=Fbln5 /FEA=FLmRNA /CNT=187 /TID=Mm.25347.1 /TIER=FL+Stack /STK=120 /UG=Mm.25347 /LL=23876 /DEF=Mus musculus fibulin 5 (Fbln5), mRNA. /PROD=fibulin 5 /FL=gb:NM_011812.1 gb:BC006636.1 gb:AF112151.1	1.05	0.93
1427268_at	filaggrin /// similar to Filaggrin /// similar to Filaggrin	J03458	14246 /// 620355 /// 675741	gb:J03458.1 /DB_XREF=gi:193307 /FEA=mRNA /CNT=25 /TID=Mm.4685.1 /TIER=Stack /STK=17 /UG=Mm.4685 /LL=14246 /UG_GENE=Flg /UG_TITLE=filaggrin /DEF=Mouse filaggrin mRNA, 3 end.	2.32	-2.39
1416859_at	FK506 binding protein 3	NM_013902	30795	gb:NM_013902.1 /DB_XREF=gi:7305060 /GEN=Fkbp3 /FEA=FLmRNA /CNT=123 /TID=Mm.28480.1 /TIER=FL+Stack /STK=66 /UG=Mm.28480 /LL=30795 /DEF=Mus musculus FK506 binding protein 3 (25kD) (Fkbp3), mRNA. /PROD=FK506 binding protein 3 (25kD) /FL=gb:AF135595.1 gb:NM_013902.1 gb:BC002122.1 gb:AF110812.1	-0.26	-1.03
1416125_at	FK506 binding protein 5	U16959	14229	gb:BC015260.1 /DB_XREF=gi:15929656 /FEA=FLmRNA /CNT=212 /TID=Mm.154390.1 /TIER=FL+Stack /STK=124 /UG=Mm.154390 /LL=14229 /UG_GENE=Fkbp5 /DEF=Mus musculus, FK506 binding protein 5 (51 kDa), clone MGC:18417 IMAGE:4237766, mRNA, complete cds. /PROD=FK506 binding protein 5 (51 kDa) /FL=gb:BC015260.1 gb:U36220.1 gb:NM_010220.1 gb:U16959.1	-1.41	0.16
1448231_at	FK506 binding protein 5	U16959	14229	gb:U16959.1 /DB_XREF=gi:915279 /FEA=FLmRNA /CNT=212 /TID=Mm.154390.1 /TIER=FL /STK=1 /UG=Mm.154390 /LL=14229 /UG_GENE=Fkbp5 /DEF=Mus musculus immunophilin FKBP51 mRNA, complete cds. /PROD=FKBP51 /FL=gb:BC015260.1 gb:U36220.1 gb:NM_010220.1 gb:U16959.1	-1.25	0.29
1450332_s_at	flavin containing monooxygenase 5	NM_010232	14263	gb:NM_010232.1 /DB_XREF=gi:6753891 /GEN=Fmo5 /FEA=FLmRNA /CNT=2 /TID=Mm.1668.1 /TIER=FL /STK=2 /UG=Mm.1668 /LL=14263 /DEF=Mus musculus flavin containing monooxygenase 5 (Fmo5), mRNA. /PROD=flavin containing monooxygenase 5 /FL=gb:NM_010232.1 gb:U90535.1	0.96	1.02
1448259_at	follistatin-like 1	BI452727	14314	gb:BI452727 /DB_XREF=gi:15243383 /DB_XREF=603169945F1 /CLONE=IMAGE:5249386 /FEA=FLmRNA /CNT=393 /TID=Mm.22763.1 /TIER=Stack /STK=69 /UG=Mm.22763 /LL=14314 /UG_GENE=Fstl /UG_TITLE=follistatin-like /FL=gb:M91380.1 gb:NM_008047.1	1.11	0.54
1422735_at	forkhead box Q1	NM_008239	15220	gb:NM_008239.2 /DB_XREF=gi:6754191 /GEN=Foxq1 /FEA=FLmRNA /CNT=51 /TID=Mm.44235.1 /TIER=FL+Stack /STK=15 /UG=Mm.44235 /LL=15220 /DEF=Mus musculus forkhead box Q1 (Foxq1), mRNA. /PROD=forkhead box Q1 /FL=gb:NM_008239.2	0.2	-1.28
1417872_at	four and a half LIM domains 1	U41739	14199	gb:U41739.1 /DB_XREF=gi:2894671 /FEA=FLmRNA /CNT=130 /TID=Mm.3126.1 /TIER=FL+Stack /STK=34 /UG=Mm.3126 /LL=14199 /UG_GENE=Fhl1 /DEF=Mus musculus RBP associated molecule RAM14-1 mRNA, complete cds. /PROD=RBP associated molecule RAM14-1 /FL=gb:NM_010211.1 gb:U41739.1 gb:AF114380.1 gb:U77039.1	0.45	1.12
1425216_at	free fatty acid receptor 2	AV370830	233079	gb:AV370830 /DB_XREF=gi:16397832 /DB_XREF=AV370830 /CLONE=9030404G12 /FEA=FLmRNA /CNT=21 /TID=Mm.97338.1 /TIER=ConsEnd /STK=3 /UG=Mm.97338 /UG_TITLE=Mus musculus, Similar to G protein-coupled receptor 43, clone MGC:28611 IMAGE:4218874, mRNA, complete cds /FL=gb:BC019570.1	0.9	1.2
1450246_at	fucosyltransferase 2	NM_018876	14344	gb:NM_018876.1 /DB_XREF=gi:9256540 /GEN=Fut2 /FEA=FLmRNA /CNT=6 /TID=Mm.57090.1 /TIER=FL /STK=2 /UG=Mm.57090 /LL=14344 /DEF=Mus musculus fucosyltransferase 2 (Fut2), mRNA. /PROD=fucosyltransferase 2 /FL=gb:NM_018876.1 gb:AF064792.1	0.3	1.38
1434862_at	fucosyltransferase 2	AV371838	14344	gb:AV371838 /DB_XREF=gi:15406822 /DB_XREF=AV371838 /CLONE=9030420L11 /FEA=EST /CNT=28 /TID=Mm.209977.1 /TIER=Stack /STK=24 /UG=Mm.209977 /UG_TITLE=ESTs	0.26	1.74
1418207_at	FXYD domain-containing ion transport regulator 4	NM_033648	108017	gb:NM_033648.1 /DB_XREF=gi:16258806 /GEN=Fxyd4 /FEA=FLmRNA /CNT=33 /TID=Mm.206679.1 /TIER=FL+Stack /STK=28 /UG=Mm.206679 /LL=108017 /DEF=Mus musculus FXYD domain-containing ion transport regulator 4 (Fxyd4), mRNA. /PROD=corticosteroid-induced protein /FL=gb:NM_033648.1	-2.01	-1.36
1417343_at	FXYD domain-containing ion transport regulator 6	AB032010	59095	gb:AB032010.2 /DB_XREF=gi:15216227 /GEN=plp /FEA=FLmRNA /CNT=145 /TID=Mm.24808.1 /TIER=FL+Stack /STK=47 /UG=Mm.24808 /LL=59095 /DEF=Mus musculus plp mRNA for PLM-like protein, complete cds. /PROD=PLM-like protein /FL=gb:AB032010.2 gb:NM_022004.2	0.24	-1.31
1440830_at	G protein-coupled receptor 116	AW547876	224792	gb:AW547876 /DB_XREF=gi:7193294 /DB_XREF=L0027H04-3 /CLONE=L0027H04 /FEA=EST /CNT=38 /TID=Mm.38020.1 /TIER=ConsEnd /STK=4 /UG=Mm.38020 /LL=106615 /UG_GENE=AI528491 /UG_TITLE=expressed sequence AI528491	1.15	1.52
1442261_at	G protein-coupled receptor 150	BB354676	238725	gb:BB354676 /DB_XREF=gi:16405635 /DB_XREF=BB354676 /CLONE=C030001A19 /FEA=EST /CNT=5 /TID=Mm.167172.1 /TIER=ConsEnd /STK=3 /UG=Mm.167172 /UG_TITLE=ESTs	-1.17	-1.29
1422542_at	G protein-coupled receptor 34	NM_011823	23890	gb:NM_011823.1 /DB_XREF=gi:6754053 /GEN=Gpr34 /FEA=FLmRNA /CNT=58 /TID=Mm.89979.1 /TIER=FL+Stack /STK=41 /UG=Mm.89979 /LL=23890 /DEF=Mus musculus G protein-coupled receptor 34 (Gpr34), mRNA. /PROD=G protein-coupled receptor 34 /FL=gb:NM_011823.1	1	0.95
1452583_s_at	galactose mutarotase	AV307219	319625	gb:AV307219 /DB_XREF=gi:16393906 /DB_XREF=AV307219 /CLONE=5730551E17 /FEA=mRNA /CNT=116 /TID=Mm.29098.1 /TIER=Stack /STK=55 /UG=Mm.29098 /UG_TITLE=Mus musculus, Similar to hypothetical protein BC014916, clone MGC:36399 IMAGE:5135570, mRNA, complete cds	0.37	1.04
1439599_at	galactose-3-O-sulfotransferase 2	BB796863	381334	gb:BB796863 /DB_XREF=gi:16966482 /DB_XREF=BB796863 /CLONE=G630001I07 /FEA=EST /CNT=8 /TID=Mm.23980.1 /TIER=ConsEnd /STK=7 /UG=Mm.23980 /UG_TITLE=ESTs	0.84	1
1436889_at	gamma-aminobutyric acid (GABA-A) receptor, subunit alpha 1	BQ268470	14394	gb:BQ268470 /DB_XREF=gi:20493536 /DB_XREF=ii53g06.x1 /CLONE=IMAGE:5945650 /FEA=EST /CNT=48 /TID=Mm.4914.2 /TIER=Stack /STK=38 /UG=Mm.4914 /LL=14394 /UG_GENE=Gabra1 /UG_TITLE=gamma-aminobutyric acid (GABA-A) receptor, subunit alpha 1	0.78	1.01
1419595_a_at	gamma-glutamyl hydrolase /// similar to Gamma-glutamyl hydrolase precursor (Gamma-Glu-x carboxypeptidase) (Conjugase) (GH) (Folylpolyglutamate hydrolase) (FGPH)	NM_010281	14590 /// 667301	gb:NM_010281.1 /DB_XREF=gi:6753979 /GEN=Ggh /FEA=FLmRNA /CNT=14 /TID=Mm.20461.1 /TIER=FL+Stack /STK=8 /UG=Mm.20461 /LL=14590 /DEF=Mus musculus gamma-glutamyl hydrolase (Ggh), mRNA. /PROD=gamma-glutamyl hydrolase /FL=gb:AF051103.1 gb:NM_010281.1	-0.12	1.26
1426161_at	gb:AB036341.1 /DB_XREF=gi:6635259 /GEN=CN 8 /FEA=FLmRNA /CNT=1 /TID=Mm.220176.1 /TIER=FL /STK=1 /UG=Mm.220176 /DEF=Mus musculus mRNA for CN 8 scFv, complete cds. /PROD=CN 8 scFv /FL=gb:AB036341.1	AB036341		gb:AB036341.1 /DB_XREF=gi:6635259 /GEN=CN 8 /FEA=FLmRNA /CNT=1 /TID=Mm.220176.1 /TIER=FL /STK=1 /UG=Mm.220176 /DEF=Mus musculus mRNA for CN 8 scFv, complete cds. /PROD=CN 8 scFv /FL=gb:AB036341.1	0.33	1.51
1420184_at	gb:AI036317 /DB_XREF=gi:3260008 /DB_XREF=ue20e01.x1 /CLONE=IMAGE:1480920 /FEA=EST /CNT=1 /TID=Mm.198493.1 /TIER=ConsEnd /STK=0 /UG=Mm.198493 /LL=99536 /UG_GENE=AI036317 /UG_TITLE=expressed sequence AI036317	AI036317		gb:AI036317 /DB_XREF=gi:3260008 /DB_XREF=ue20e01.x1 /CLONE=IMAGE:1480920 /FEA=EST /CNT=1 /TID=Mm.198493.1 /TIER=ConsEnd /STK=0 /UG=Mm.198493 /LL=99536 /UG_GENE=AI036317 /UG_TITLE=expressed sequence AI036317	0.69	1.38
1442290_at	gb:AI415386 /DB_XREF=gi:4258890 /DB_XREF=mc37d03.x1 /CLONE=IMAGE:350693 /FEA=EST /CNT=5 /TID=Mm.23779.1 /TIER=ConsEnd /STK=3 /UG=Mm.23779 /UG_TITLE=ESTs	AI415386		gb:AI415386 /DB_XREF=gi:4258890 /DB_XREF=mc37d03.x1 /CLONE=IMAGE:350693 /FEA=EST /CNT=5 /TID=Mm.23779.1 /TIER=ConsEnd /STK=3 /UG=Mm.23779 /UG_TITLE=ESTs	-0.58	-1.34
1442025_a_at	gb:AI467657 /DB_XREF=gi:4320994 /DB_XREF=ve44f05.x1 /CLONE=IMAGE:821025 /FEA=EST /CNT=11 /TID=Mm.34106.1 /TIER=ConsEnd /STK=3 /UG=Mm.34106 /LL=102538 /UG_GENE=AI467657 /UG_TITLE=expressed sequence AI467657	AI467657		gb:AI467657 /DB_XREF=gi:4320994 /DB_XREF=ve44f05.x1 /CLONE=IMAGE:821025 /FEA=EST /CNT=11 /TID=Mm.34106.1 /TIER=ConsEnd /STK=3 /UG=Mm.34106 /LL=102538 /UG_GENE=AI467657 /UG_TITLE=expressed sequence AI467657	-1.04	-1.03
1444495_at	gb:AI585784 /DB_XREF=gi:4571681 /DB_XREF=vs06d12.x1 /CLONE=IMAGE:1137431 /FEA=EST /CNT=4 /TID=Mm.52282.1 /TIER=ConsEnd /STK=2 /UG=Mm.52282 /UG_TITLE=ESTs, Weakly similar to TYROSINE-PROTEIN KINASE JAK3 (M.musculus)	AI585784		gb:AI585784 /DB_XREF=gi:4571681 /DB_XREF=vs06d12.x1 /CLONE=IMAGE:1137431 /FEA=EST /CNT=4 /TID=Mm.52282.1 /TIER=ConsEnd /STK=2 /UG=Mm.52282 /UG_TITLE=ESTs, Weakly similar to TYROSINE-PROTEIN KINASE JAK3 (M.musculus)	0.16	1.66
1441093_at	gb:AI644190 /DB_XREF=gi:4722665 /DB_XREF=vw55h06.x1 /CLONE=IMAGE:1247771 /FEA=EST /CNT=9 /TID=Mm.10347.1 /TIER=ConsEnd /STK=4 /UG=Mm.10347 /UG_TITLE=ESTs	AI644190		gb:AI644190 /DB_XREF=gi:4722665 /DB_XREF=vw55h06.x1 /CLONE=IMAGE:1247771 /FEA=EST /CNT=9 /TID=Mm.10347.1 /TIER=ConsEnd /STK=4 /UG=Mm.10347 /UG_TITLE=ESTs	0.54	1.48
1442725_at	gb:AI661167 /DB_XREF=gi:4764750 /DB_XREF=va01h03.x1 /CLONE=IMAGE:721685 /FEA=EST /CNT=4 /TID=Mm.43976.1 /TIER=ConsEnd /STK=3 /UG=Mm.43976 /UG_TITLE=ESTs	AI661167		gb:AI661167 /DB_XREF=gi:4764750 /DB_XREF=va01h03.x1 /CLONE=IMAGE:721685 /FEA=EST /CNT=4 /TID=Mm.43976.1 /TIER=ConsEnd /STK=3 /UG=Mm.43976 /UG_TITLE=ESTs	-1.26	-0.79
1453890_at	gb:AK016162.1 /DB_XREF=gi:12854789 /GEN=Hipk1 /FEA=mRNA /CNT=3 /TID=Mm.160710.1 /TIER=ConsEnd /STK=2 /UG=Mm.160710 /UG_TITLE=Mus musculus adult male testis cDNA, RIKEN full-length enriched library, clone:4930557G23:homeodomain interacting protein kinase 1, full insert sequence /DEF=Mus musculus adult male testis cDNA, RIKEN full-length enriched library, clone:4930557G23:homeodomain interacting pr…	AK016162		gb:AK016162.1 /DB_XREF=gi:12854789 /GEN=Hipk1 /FEA=mRNA /CNT=3 /TID=Mm.160710.1 /TIER=ConsEnd /STK=2 /UG=Mm.160710 /UG_TITLE=Mus musculus adult male testis cDNA, RIKEN full-length enriched library, clone:4930557G23:homeodomain interacting protein kinase 1, full insert sequence /DEF=Mus musculus adult male testis cDNA, RIKEN full-length enriched library, clone:4930557G23:homeodomain interacting pr…	0.34	1.11
1438558_x_at	gb:AV009267 /DB_XREF=gi:4786254 /DB_XREF=AV009267 /CLONE=1110018A19 /FEA=EST /CNT=11 /TID=Mm.75174.1 /TIER=Stack /STK=10 /UG=Mm.75174 /UG_TITLE=ESTs	AV009267		gb:AV009267 /DB_XREF=gi:4786254 /DB_XREF=AV009267 /CLONE=1110018A19 /FEA=EST /CNT=11 /TID=Mm.75174.1 /TIER=Stack /STK=10 /UG=Mm.75174 /UG_TITLE=ESTs	0.17	-1.22
1429277_at	gb:AV063773 /DB_XREF=gi:5183601 /DB_XREF=AV063773 /CLONE=2010008A24 /FEA=mRNA /CNT=11 /TID=Mm.37729.1 /TIER=Stack /STK=8 /UG=Mm.37729 /UG_TITLE=Mus musculus adult male small intestine cDNA, RIKEN full-length enriched library, clone:2010306N10:butyrophilin-like 2, full insert sequence	AV063773		gb:AV063773 /DB_XREF=gi:5183601 /DB_XREF=AV063773 /CLONE=2010008A24 /FEA=mRNA /CNT=11 /TID=Mm.37729.1 /TIER=Stack /STK=8 /UG=Mm.37729 /UG_TITLE=Mus musculus adult male small intestine cDNA, RIKEN full-length enriched library, clone:2010306N10:butyrophilin-like 2, full insert sequence	-0.11	1.64
1441863_x_at	gb:AV089258 /DB_XREF=gi:5220706 /DB_XREF=AV089258 /CLONE=2310043C18 /FEA=EST /CNT=4 /TID=Mm.45511.1 /TIER=ConsEnd /STK=4 /UG=Mm.45511 /UG_TITLE=ESTs	AV089258		gb:AV089258 /DB_XREF=gi:5220706 /DB_XREF=AV089258 /CLONE=2310043C18 /FEA=EST /CNT=4 /TID=Mm.45511.1 /TIER=ConsEnd /STK=4 /UG=Mm.45511 /UG_TITLE=ESTs	0.93	-1.24
1447698_x_at	gb:AV094016 /DB_XREF=gi:5241564 /DB_XREF=AV094016 /CLONE=2400007M11 /FEA=EST /CNT=2 /TID=Mm.46485.1 /TIER=ConsEnd /STK=2 /UG=Mm.46485 /UG_TITLE=ESTs	AV094016		gb:AV094016 /DB_XREF=gi:5241564 /DB_XREF=AV094016 /CLONE=2400007M11 /FEA=EST /CNT=2 /TID=Mm.46485.1 /TIER=ConsEnd /STK=2 /UG=Mm.46485 /UG_TITLE=ESTs	-1.45	0.45
1456768_a_at	gb:AV319507 /DB_XREF=gi:16394872 /DB_XREF=AV319507 /CLONE=6030406K11 /FEA=EST /CNT=10 /TID=Mm.32337.1 /TIER=ConsEnd /STK=7 /UG=Mm.32337 /UG_TITLE=ESTs	AV319507		gb:AV319507 /DB_XREF=gi:16394872 /DB_XREF=AV319507 /CLONE=6030406K11 /FEA=EST /CNT=10 /TID=Mm.32337.1 /TIER=ConsEnd /STK=7 /UG=Mm.32337 /UG_TITLE=ESTs	0.92	1.07
1423110_at	gb:AW545978 /DB_XREF=gi:7191445 /DB_XREF=L0002F07-3 /CLONE=L0002F07 /FEA=FLmRNA /CNT=461 /TID=Mm.4482.1 /TIER=Stack /STK=50 /UG=Mm.4482 /LL=12843 /UG_GENE=Col1a2 /UG_TITLE=procollagen, type I, alpha 2 /FL=gb:NM_007743.1 gb:BC007158.1	BF227507		gb:AW545978 /DB_XREF=gi:7191445 /DB_XREF=L0002F07-3 /CLONE=L0002F07 /FEA=FLmRNA /CNT=461 /TID=Mm.4482.1 /TIER=Stack /STK=50 /UG=Mm.4482 /LL=12843 /UG_GENE=Col1a2 /UG_TITLE=procollagen, type I, alpha 2 /FL=gb:NM_007743.1 gb:BC007158.1	1.29	0.74
1434534_at	gb:BB006344 /DB_XREF=gi:16257000 /DB_XREF=BB006344 /CLONE=4732471B22 /FEA=EST /CNT=41 /TID=Mm.28245.1 /TIER=Stack /STK=30 /UG=Mm.28245 /UG_TITLE=ESTs, Weakly similar to DSC1 MOUSE DESMOCOLLIN 1A1B PRECURSOR (M.musculus)	BB006344		gb:BB006344 /DB_XREF=gi:16257000 /DB_XREF=BB006344 /CLONE=4732471B22 /FEA=EST /CNT=41 /TID=Mm.28245.1 /TIER=Stack /STK=30 /UG=Mm.28245 /UG_TITLE=ESTs, Weakly similar to DSC1 MOUSE DESMOCOLLIN 1A1B PRECURSOR (M.musculus)	0.23	-1.75
1434249_s_at	gb:BB083438 /DB_XREF=gi:15407634 /DB_XREF=BB083438 /CLONE=9330182J15 /FEA=EST /CNT=38 /TID=Mm.40472.1 /TIER=Stack /STK=38 /UG=Mm.40472 /LL=104881 /UG_GENE=AI835002 /UG_TITLE=expressed sequence AI835002	BB083438		gb:BB083438 /DB_XREF=gi:15407634 /DB_XREF=BB083438 /CLONE=9330182J15 /FEA=EST /CNT=38 /TID=Mm.40472.1 /TIER=Stack /STK=38 /UG=Mm.40472 /LL=104881 /UG_GENE=AI835002 /UG_TITLE=expressed sequence AI835002	-1.11	-0.53
1434411_at	gb:BB114398 /DB_XREF=gi:16261775 /DB_XREF=BB114398 /CLONE=9530045O15 /FEA=EST /CNT=39 /TID=Mm.41777.1 /TIER=Stack /STK=33 /UG=Mm.41777 /LL=102813 /UG_GENE=AW743884 /UG_TITLE=expressed sequence AW743884	BB114398		gb:BB114398 /DB_XREF=gi:16261775 /DB_XREF=BB114398 /CLONE=9530045O15 /FEA=EST /CNT=39 /TID=Mm.41777.1 /TIER=Stack /STK=33 /UG=Mm.41777 /LL=102813 /UG_GENE=AW743884 /UG_TITLE=expressed sequence AW743884	1.29	0.87
1458943_at	gb:BB147698 /DB_XREF=gi:15408717 /DB_XREF=BB147698 /CLONE=9930101I15 /FEA=EST /CNT=3 /TID=Mm.208783.1 /TIER=ConsEnd /STK=2 /UG=Mm.208783 /UG_TITLE=ESTs	BB147698		gb:BB147698 /DB_XREF=gi:15408717 /DB_XREF=BB147698 /CLONE=9930101I15 /FEA=EST /CNT=3 /TID=Mm.208783.1 /TIER=ConsEnd /STK=2 /UG=Mm.208783 /UG_TITLE=ESTs	1.01	1.27
1437665_at	gb:BB212617 /DB_XREF=gi:16352800 /DB_XREF=BB212617 /CLONE=A530002E19 /FEA=EST /CNT=17 /TID=Mm.123613.1 /TIER=Stack /STK=15 /UG=Mm.123613 /UG_TITLE=ESTs	BB212617		gb:BB212617 /DB_XREF=gi:16352800 /DB_XREF=BB212617 /CLONE=A530002E19 /FEA=EST /CNT=17 /TID=Mm.123613.1 /TIER=Stack /STK=15 /UG=Mm.123613 /UG_TITLE=ESTs	1.28	-0.14
1458099_at	gb:BB291417 /DB_XREF=gi:16401463 /DB_XREF=BB291417 /CLONE=B130004P22 /FEA=EST /CNT=3 /TID=Mm.214692.1 /TIER=ConsEnd /STK=3 /UG=Mm.214692 /UG_TITLE=ESTs	BB291417		gb:BB291417 /DB_XREF=gi:16401463 /DB_XREF=BB291417 /CLONE=B130004P22 /FEA=EST /CNT=3 /TID=Mm.214692.1 /TIER=ConsEnd /STK=3 /UG=Mm.214692 /UG_TITLE=ESTs	3.11	1.78
1458586_at	gb:BB447484 /DB_XREF=gi:16425184 /DB_XREF=BB447484 /CLONE=D030060M01 /FEA=EST /CNT=4 /TID=Mm.209204.1 /TIER=ConsEnd /STK=2 /UG=Mm.209204 /UG_TITLE=ESTs, Weakly similar to TYROSINE-PROTEIN KINASE JAK3 (M.musculus)	BB447484		gb:BB447484 /DB_XREF=gi:16425184 /DB_XREF=BB447484 /CLONE=D030060M01 /FEA=EST /CNT=4 /TID=Mm.209204.1 /TIER=ConsEnd /STK=2 /UG=Mm.209204 /UG_TITLE=ESTs, Weakly similar to TYROSINE-PROTEIN KINASE JAK3 (M.musculus)	-0.44	-1.04
1460084_at	gb:BB473929 /DB_XREF=gi:16439785 /DB_XREF=BB473929 /CLONE=D330003M06 /FEA=EST /CNT=5 /TID=Mm.214471.1 /TIER=ConsEnd /STK=3 /UG=Mm.214471 /UG_TITLE=ESTs, Weakly similar to ENV1_HUMAN RETROVIRUS-RELATED ENV POLYPROTEIN (H.sapiens)	BB473929		gb:BB473929 /DB_XREF=gi:16439785 /DB_XREF=BB473929 /CLONE=D330003M06 /FEA=EST /CNT=5 /TID=Mm.214471.1 /TIER=ConsEnd /STK=3 /UG=Mm.214471 /UG_TITLE=ESTs, Weakly similar to ENV1_HUMAN RETROVIRUS-RELATED ENV POLYPROTEIN (H.sapiens)	0.05	2.08
1446934_at	gb:BB548287 /DB_XREF=gi:16447664 /DB_XREF=BB548287 /CLONE=E230007A11 /FEA=EST /CNT=2 /TID=Mm.180859.1 /TIER=ConsEnd /STK=2 /UG=Mm.180859 /UG_TITLE=ESTs	BB548287		gb:BB548287 /DB_XREF=gi:16447664 /DB_XREF=BB548287 /CLONE=E230007A11 /FEA=EST /CNT=2 /TID=Mm.180859.1 /TIER=ConsEnd /STK=2 /UG=Mm.180859 /UG_TITLE=ESTs	1.13	0.77
1438027_at	gb:BB668084 /DB_XREF=gi:16399533 /DB_XREF=BB668084 /CLONE=C920021A02 /FEA=EST /CNT=22 /TID=Mm.80553.1 /TIER=Stack /STK=12 /UG=Mm.80553 /UG_TITLE=ESTs	BB668084		gb:BB668084 /DB_XREF=gi:16399533 /DB_XREF=BB668084 /CLONE=C920021A02 /FEA=EST /CNT=22 /TID=Mm.80553.1 /TIER=Stack /STK=12 /UG=Mm.80553 /UG_TITLE=ESTs	1.24	-0.53
1437983_at	gb:BB739342 /DB_XREF=gi:16142347 /DB_XREF=BB739342 /CLONE=F430113B04 /FEA=EST /CNT=13 /TID=Mm.68496.1 /TIER=Stack /STK=13 /UG=Mm.68496 /UG_TITLE=ESTs	BB739342		gb:BB739342 /DB_XREF=gi:16142347 /DB_XREF=BB739342 /CLONE=F430113B04 /FEA=EST /CNT=13 /TID=Mm.68496.1 /TIER=Stack /STK=13 /UG=Mm.68496 /UG_TITLE=ESTs	1.31	1.65
1438461_at	gb:BB752997 /DB_XREF=gi:16183432 /DB_XREF=BB752997 /CLONE=G270024P17 /FEA=EST /CNT=14 /TID=Mm.8256.5 /TIER=Stack /STK=10 /UG=Mm.8256 /LL=20218 /UG_GENE=Khdrbs1 /UG_TITLE=KH domain containing, RNA binding, signal transduction associated 1	BB752997		gb:BB752997 /DB_XREF=gi:16183432 /DB_XREF=BB752997 /CLONE=G270024P17 /FEA=EST /CNT=14 /TID=Mm.8256.5 /TIER=Stack /STK=10 /UG=Mm.8256 /LL=20218 /UG_GENE=Khdrbs1 /UG_TITLE=KH domain containing, RNA binding, signal transduction associated 1	-0.42	1.37
1442537_at	gb:BB771206 /DB_XREF=gi:16195031 /DB_XREF=BB771206 /CLONE=G370123F14 /FEA=EST /CNT=4 /TID=Mm.216619.1 /TIER=ConsEnd /STK=3 /UG=Mm.216619 /UG_TITLE=ESTs, Weakly similar to TYROSINE-PROTEIN KINASE JAK3 (M.musculus)	BB771206		gb:BB771206 /DB_XREF=gi:16195031 /DB_XREF=BB771206 /CLONE=G370123F14 /FEA=EST /CNT=4 /TID=Mm.216619.1 /TIER=ConsEnd /STK=3 /UG=Mm.216619 /UG_TITLE=ESTs, Weakly similar to TYROSINE-PROTEIN KINASE JAK3 (M.musculus)	0.63	1.05
1452677_at	gb:BB777815 /DB_XREF=gi:16938515 /DB_XREF=BB777815 /CLONE=G430042F07 /FEA=mRNA /CNT=133 /TID=Mm.41935.2 /TIER=ConsEnd /STK=1 /UG=Mm.41935 /LL=71701 /UG_GENE=1200003F12Rik /UG_TITLE=RIKEN cDNA 1200003F12 gene	BB777815		gb:BB777815 /DB_XREF=gi:16938515 /DB_XREF=BB777815 /CLONE=G430042F07 /FEA=mRNA /CNT=133 /TID=Mm.41935.2 /TIER=ConsEnd /STK=1 /UG=Mm.41935 /LL=71701 /UG_GENE=1200003F12Rik /UG_TITLE=RIKEN cDNA 1200003F12 gene	-0.27	1.17
1425470_at	gb:BC003855.1 /DB_XREF=gi:13277980 /FEA=FLmRNA /CNT=238 /TID=Mm.1232.1 /TIER=FL /STK=1 /UG=Mm.1232 /DEF=Mus musculus, clone MGC:6439 IMAGE:3601769, mRNA, complete cds. /PROD=Unknown (protein for MGC:6439) /FL=gb:BC003855.1	BC003855		gb:BC003855.1 /DB_XREF=gi:13277980 /FEA=FLmRNA /CNT=238 /TID=Mm.1232.1 /TIER=FL /STK=1 /UG=Mm.1232 /DEF=Mus musculus, clone MGC:6439 IMAGE:3601769, mRNA, complete cds. /PROD=Unknown (protein for MGC:6439) /FL=gb:BC003855.1	-0.22	1.02
1425471_x_at	gb:BC003855.1 /DB_XREF=gi:13277980 /FEA=FLmRNA /CNT=238 /TID=Mm.1232.1 /TIER=FL /STK=1 /UG=Mm.1232 /DEF=Mus musculus, clone MGC:6439 IMAGE:3601769, mRNA, complete cds. /PROD=Unknown (protein for MGC:6439) /FL=gb:BC003855.1	BC003855		gb:BC003855.1 /DB_XREF=gi:13277980 /FEA=FLmRNA /CNT=238 /TID=Mm.1232.1 /TIER=FL /STK=1 /UG=Mm.1232 /DEF=Mus musculus, clone MGC:6439 IMAGE:3601769, mRNA, complete cds. /PROD=Unknown (protein for MGC:6439) /FL=gb:BC003855.1	-0.19	1.12
1416761_at	gb:BC014753.1 /DB_XREF=gi:15928555 /FEA=FLmRNA /CNT=88 /TID=Mm.5079.1 /TIER=FL+Stack /STK=71 /UG=Mm.5079 /LL=15484 /UG_GENE=Hsd11b2 /DEF=Mus musculus, Similar to hydroxysteroid 11-beta dehydrogenase 2, clone MGC:25647 IMAGE:4235545, mRNA, complete cds. /PROD=Similar to hydroxysteroid 11-beta dehydrogenase2 /FL=gb:BC014753.1 gb:NM_008289.1	BC014753		gb:BC014753.1 /DB_XREF=gi:15928555 /FEA=FLmRNA /CNT=88 /TID=Mm.5079.1 /TIER=FL+Stack /STK=71 /UG=Mm.5079 /LL=15484 /UG_GENE=Hsd11b2 /DEF=Mus musculus, Similar to hydroxysteroid 11-beta dehydrogenase 2, clone MGC:25647 IMAGE:4235545, mRNA, complete cds. /PROD=Similar to hydroxysteroid 11-beta dehydrogenase2 /FL=gb:BC014753.1 gb:NM_008289.1	0.22	1.09
1426941_at	gb:BC020027.1 /DB_XREF=gi:18043224 /FEA=mRNA /CNT=162 /TID=Mm.32566.1 /TIER=Stack /STK=35 /UG=Mm.32566 /UG_TITLE=Mus musculus, clone IMAGE:3666894, mRNA /DEF=Mus musculus, clone IMAGE:3666894, mRNA.	BC020027		gb:BC020027.1 /DB_XREF=gi:18043224 /FEA=mRNA /CNT=162 /TID=Mm.32566.1 /TIER=Stack /STK=35 /UG=Mm.32566 /UG_TITLE=Mus musculus, clone IMAGE:3666894, mRNA /DEF=Mus musculus, clone IMAGE:3666894, mRNA.	0.71	-1.04
1439200_x_at	gb:BE686792 /DB_XREF=gi:10074416 /DB_XREF=uu66g08.x1 /CLONE=IMAGE:3376958 /FEA=EST /CNT=10 /TID=Mm.35829.4 /TIER=Stack /STK=8 /UG=Mm.35829 /LL=170942 /UG_GENE=edr /UG_TITLE=erythroid differentiation regulator	BE686792		gb:BE686792 /DB_XREF=gi:10074416 /DB_XREF=uu66g08.x1 /CLONE=IMAGE:3376958 /FEA=EST /CNT=10 /TID=Mm.35829.4 /TIER=Stack /STK=8 /UG=Mm.35829 /LL=170942 /UG_GENE=edr /UG_TITLE=erythroid differentiation regulator	-0.1	-1.04
1445894_at	gb:BE944618 /DB_XREF=gi:10522377 /DB_XREF=UI-M-BH3-avv-h-11-0-UI.s1 /CLONE=UI-M-BH3-avv-h-11-0-UI /FEA=EST /CNT=3 /TID=Mm.150161.1 /TIER=ConsEnd /STK=2 /UG=Mm.150161 /UG_TITLE=ESTs	BE944618		gb:BE944618 /DB_XREF=gi:10522377 /DB_XREF=UI-M-BH3-avv-h-11-0-UI.s1 /CLONE=UI-M-BH3-avv-h-11-0-UI /FEA=EST /CNT=3 /TID=Mm.150161.1 /TIER=ConsEnd /STK=2 /UG=Mm.150161 /UG_TITLE=ESTs	-0.72	-1.03
1436296_x_at	gb:BE946605 /DB_XREF=gi:10524364 /DB_XREF=UI-M-BZ0-axv-b-06-0-UI.s1 /CLONE=UI-M-BZ0-axv-b-06-0-UI /FEA=EST /CNT=10 /TID=Mm.212764.1 /TIER=Stack /STK=10 /UG=Mm.212764 /UG_TITLE=ESTs	BE946605		gb:BE946605 /DB_XREF=gi:10524364 /DB_XREF=UI-M-BZ0-axv-b-06-0-UI.s1 /CLONE=UI-M-BZ0-axv-b-06-0-UI /FEA=EST /CNT=10 /TID=Mm.212764.1 /TIER=Stack /STK=10 /UG=Mm.212764 /UG_TITLE=ESTs	1.09	0.08
1441366_at	gb:BG067531 /DB_XREF=gi:12550100 /DB_XREF=H3055D10-3 /CLONE=H3055D10 /FEA=EST /CNT=5 /TID=Mm.36778.1 /TIER=ConsEnd /STK=4 /UG=Mm.36778 /UG_TITLE=ESTs	BG067531		gb:BG067531 /DB_XREF=gi:12550100 /DB_XREF=H3055D10-3 /CLONE=H3055D10 /FEA=EST /CNT=5 /TID=Mm.36778.1 /TIER=ConsEnd /STK=4 /UG=Mm.36778 /UG_TITLE=ESTs	-0.97	-1.46
1458859_at	gb:BG068086 /DB_XREF=gi:12550655 /DB_XREF=H3061F02-3 /CLONE=H3061F02 /FEA=EST /CNT=3 /TID=Mm.173486.1 /TIER=ConsEnd /STK=2 /UG=Mm.173486 /UG_TITLE=ESTs, Weakly similar to GNMSLL retrovirus-related reverse transcriptase homolog - mouse retrotransposon (M.musculus)	BG068086		gb:BG068086 /DB_XREF=gi:12550655 /DB_XREF=H3061F02-3 /CLONE=H3061F02 /FEA=EST /CNT=3 /TID=Mm.173486.1 /TIER=ConsEnd /STK=2 /UG=Mm.173486 /UG_TITLE=ESTs, Weakly similar to GNMSLL retrovirus-related reverse transcriptase homolog - mouse retrotransposon (M.musculus)	-0.28	1.55
1447285_at	gb:BG072508 /DB_XREF=gi:12555077 /DB_XREF=H3111E10-3 /CLONE=H3111E10 /FEA=EST /CNT=2 /TID=Mm.173966.1 /TIER=ConsEnd /STK=2 /UG=Mm.173966 /UG_TITLE=ESTs	BG072508		gb:BG072508 /DB_XREF=gi:12555077 /DB_XREF=H3111E10-3 /CLONE=H3111E10 /FEA=EST /CNT=2 /TID=Mm.173966.1 /TIER=ConsEnd /STK=2 /UG=Mm.173966 /UG_TITLE=ESTs	1.28	-0.41
1456514_at	gb:BM121738 /DB_XREF=gi:17105506 /DB_XREF=L0501A10-3 /CLONE=L0501A10 /FEA=EST /CNT=12 /TID=Mm.87464.1 /TIER=Stack /STK=9 /UG=Mm.87464 /UG_TITLE=ESTs	BM121738		gb:BM121738 /DB_XREF=gi:17105506 /DB_XREF=L0501A10-3 /CLONE=L0501A10 /FEA=EST /CNT=12 /TID=Mm.87464.1 /TIER=Stack /STK=9 /UG=Mm.87464 /UG_TITLE=ESTs	-0.07	-1.03
1455498_at	gb:BQ032613 /DB_XREF=gi:19767892 /DB_XREF=UI-1-CF0-aph-b-07-0-UI.s1 /CLONE=UI-1-CF0-aph-b-07-0-UI /FEA=EST /CNT=17 /TID=Mm.33336.1 /TIER=Stack /STK=12 /UG=Mm.33336 /UG_TITLE=ESTs	BQ032613		gb:BQ032613 /DB_XREF=gi:19767892 /DB_XREF=UI-1-CF0-aph-b-07-0-UI.s1 /CLONE=UI-1-CF0-aph-b-07-0-UI /FEA=EST /CNT=17 /TID=Mm.33336.1 /TIER=Stack /STK=12 /UG=Mm.33336 /UG_TITLE=ESTs	0.16	-2.29
1456312_x_at	gelsolin	AV224521	227753	gb:AV224521 /DB_XREF=gi:6173899 /DB_XREF=AV224521 /CLONE=3830421D13 /FEA=EST /CNT=12 /TID=Mm.21109.4 /TIER=Stack /STK=12 /UG=Mm.21109 /LL=14851 /UG_GENE=Gsn /UG_TITLE=gelsolin	0.83	1.11
1457429_s_at	gene model 106, (NCBI)	BB549174	226866	gb:BB549174 /DB_XREF=gi:9620602 /DB_XREF=BB549174 /CLONE=E230014E08 /FEA=EST /CNT=5 /TID=Mm.170373.1 /TIER=ConsEnd /STK=4 /UG=Mm.170373 /UG_TITLE=ESTs	1.58	0.07
1457269_at	gene model 1123, (NCBI) /// similar to coxsackie-adenovirus receptor-like	AV289181	382097 /// 674752	gb:AV289181 /DB_XREF=gi:16392192 /DB_XREF=AV289181 /CLONE=5033418M15 /FEA=EST /CNT=11 /TID=Mm.97614.1 /TIER=ConsEnd /STK=4 /UG=Mm.97614 /UG_TITLE=ESTs, Weakly similar to CXAR MOUSE COXSACKIEVIRUS AND ADENOVIRUS RECEPTOR HOMOLOG PRECURSOR (M.musculus)	1.55	2.67
1446051_at	gene model 1140, (NCBI)	BG075960	382217	gb:BG075960 /DB_XREF=gi:12558529 /DB_XREF=H3153H03-3 /CLONE=H3153H03 /FEA=EST /CNT=2 /TID=Mm.103252.1 /TIER=ConsEnd /STK=2 /UG=Mm.103252 /UG_TITLE=ESTs, Weakly similar to SCP3 MOUSE SYNAPTONEMAL COMPLEX PROTEIN 3 (M.musculus)	0.35	1.54
1451948_at	gene model 1409, (NCBI)	U48716	620017	gb:U48716.1 /DB_XREF=gi:2289025 /FEA=FLmRNA /CNT=1 /TID=Mm.220154.1 /TIER=FL /STK=1 /UG=Mm.220154 /DEF=Mus musculus anti-HIV-1 reverse transcriptase single-chain variable fragment mRNA, complete cds. /PROD=anti-HIV-1 reverse transcriptase single-chainvariable fragment /FL=gb:U48716.1	3.1	3.68
1426201_at	Gene model 1499, (NCBI)	AY058906	385109	gb:AY058906.1 /DB_XREF=gi:16902037 /FEA=FLmRNA /CNT=1 /TID=Mm.220163.1 /TIER=FL /STK=1 /UG=Mm.220163 /DEF=Mus musculus anti-human CD20 antibody 1F5 kappa light chain variable region mRNA, complete cds. /PROD=anti-human CD20 antibody 1F5 kappa light chainvariable region /FL=gb:AY058906.1	2.69	1.68
1438148_at	gene model 1960, (NCBI)	BB829808	330122	gb:BB829808 /DB_XREF=gi:17008051 /DB_XREF=BB829808 /CLONE=G930008M04 /FEA=EST /CNT=12 /TID=Mm.214043.1 /TIER=Stack /STK=12 /UG=Mm.214043 /UG_TITLE=ESTs	1.04	-1.21
1427857_x_at	Gene model 459, (NCBI)	M18237	243451	gb:M18237.1 /DB_XREF=gi:197007 /FEA=mRNA /CNT=1 /TID=Mm.104747.24 /TIER=ConsEnd /STK=0 /UG=Mm.104747 /LL=16114 /UG_GENE=Igk-V28 /UG_TITLE=immunoglobulin kappa chain variable 28 (V28) /DEF=Mouse Ig kappa chain V-region mRNA, partial cds, clone 3H9.	3.42	2
1458367_at	gene model 94, (NCBI)	AV376030	225443	gb:AV376030 /DB_XREF=gi:6423677 /DB_XREF=AV376030 /CLONE=9130204I19 /FEA=EST /CNT=16 /TID=Mm.100304.1 /TIER=ConsEnd /STK=2 /UG=Mm.100304 /UG_TITLE=ESTs	1.66	-1.88
1419194_s_at	glia maturation factor, gamma	NM_022024	63986	gb:NM_022024.1 /DB_XREF=gi:11993949 /GEN=Gmfg /FEA=FLmRNA /CNT=23 /TID=Mm.29766.1 /TIER=FL+Stack /STK=12 /UG=Mm.29766 /LL=63986 /DEF=Mus musculus glia maturation factor, gamma (Gmfg), mRNA. /PROD=glia maturation factor, gamma /FL=gb:BC011488.1 gb:NM_022024.1 gb:AF297221.1	0.19	1.05
1425952_a_at	glucagon	AF276754	14526	gb:AF276754.1 /DB_XREF=gi:15419085 /FEA=FLmRNA /CNT=2 /TID=Mm.45494.2 /TIER=FL /STK=1 /UG=Mm.45494 /LL=14526 /UG_GENE=Gcg /DEF=Mus musculus preproglucagon mRNA, complete cds. /PROD=preproglucagon /FL=gb:AF276754.1	0.9	1.72
1455065_x_at	glucosamine-6-phosphate deaminase 1 /// similar to Glucosamine-6-phosphate isomerase (Glucosamine-6-phosphate deaminase) (GNPDA) (GlcN6P deaminase) (Oscillin) /// similar to Glucosamine-6-phosphate isomerase (Glucosamine-6-phosphate deaminase) (GNPDA) (GlcN6P deaminase) (Oscillin)	BB777344	231914 /// 26384 /// 667410	gb:BB777344 /DB_XREF=gi:16938044 /DB_XREF=BB777344 /CLONE=G430037H06 /FEA=EST /CNT=27 /TID=Mm.22374.2 /TIER=Stack /STK=27 /UG=Mm.22374 /LL=26384 /UG_GENE=Gnpi /UG_TITLE=glucosamine-6-phosphate deaminase	0.24	1.03
1430963_at	glucosaminyl (N-acetyl) transferase 3, mucin type	AK008762	72077	gb:AK008762.1 /DB_XREF=gi:12843156 /FEA=mRNA /CNT=3 /TID=Mm.195555.1 /TIER=ConsEnd /STK=1 /UG=Mm.195555 /LL=70117 /UG_GENE=2210021I22Rik /UG_TITLE=RIKEN cDNA 2210021I22 gene /DEF=Mus musculus adult male stomach cDNA, RIKEN full-length enriched library, clone:2210021I22:homolog to BETA-1,6-N-ACETYLGLUCOSAMINYLTRANSFERASE, full insert sequence.	0.21	1
1424901_at	glucosaminyl (N-acetyl) transferase 3, mucin type	BC018297	72077	gb:BC018297.1 /DB_XREF=gi:17390702 /FEA=FLmRNA /CNT=16 /TID=Mm.80626.1 /TIER=FL+Stack /STK=12 /UG=Mm.80626 /LL=72077 /UG_GENE=2010013H22Rik /DEF=Mus musculus, RIKEN cDNA 2010013H22 gene, clone MGC:18826 IMAGE:4208500, mRNA, complete cds. /PROD=RIKEN cDNA 2010013H22 gene /FL=gb:BC018297.1	0.1	1.04
1450970_at	glutamate oxaloacetate transaminase 1, soluble	AA792094	14718	gb:AA792094 /DB_XREF=gi:2855049 /DB_XREF=vp47c04.r1 /CLONE=IMAGE:1079814 /FEA=FLmRNA /CNT=188 /TID=Mm.19039.1 /TIER=Stack /STK=8 /UG=Mm.19039 /LL=14718 /UG_GENE=Got1 /UG_TITLE=glutamate oxaloacetate transaminase 1, soluble /FL=gb:J02623.1 gb:BC002057.1 gb:NM_010324.1	-0.15	1.09
1427151_at	glutamine and serine rich 1	BC021511	99003	gb:BC021511.1 /DB_XREF=gi:18204504 /FEA=mRNA /CNT=42 /TID=Mm.34850.1 /TIER=Stack /STK=13 /UG=Mm.34850 /DEF=Mus musculus, clone IMAGE:5347423, mRNA, partial cds. /PROD=Unknown (protein for IMAGE:5347423)	0.24	-1.07
1449268_at	glutamine fructose-6-phosphate transaminase 1	AF334736	14583	gb:AF334736.1 /DB_XREF=gi:13183788 /FEA=FLmRNA /CNT=43 /TID=Mm.19893.1 /TIER=FL+Stack /STK=16 /UG=Mm.19893 /LL=14583 /UG_GENE=Gfpt1 /DEF=Mus musculus glutamine: fructose-6-phosphate amidotransferase 1 muscle isoform GFAT1M mRNA, complete cds. /PROD=glutamine: fructose-6-phosphate amidotransferase1 muscle isoform GFAT1M /FL=gb:U00932.1 gb:BC010516.1 gb:NM_013528.1 gb:AF334736.1	0.06	1.17
1448649_at	glutamyl aminopeptidase	NM_007934	13809	gb:NM_007934.1 /DB_XREF=gi:6679652 /GEN=Enpep /FEA=FLmRNA /CNT=77 /TID=Mm.1193.1 /TIER=FL+Stack /STK=50 /UG=Mm.1193 /LL=13809 /DEF=Mus musculus glutamyl aminopeptidase (Enpep), mRNA. /PROD=glutamyl aminopeptidase /FL=gb:M29961.1 gb:NM_007934.1	0.26	1.59
1416593_at	glutaredoxin	AF276917	93692	gb:AF276917.1 /DB_XREF=gi:9280546 /GEN=Grx1 /FEA=FLmRNA /CNT=159 /TID=Mm.29728.1 /TIER=FL /STK=1 /UG=Mm.29728 /LL=93692 /DEF=Mus musculus glutaredoxin 1 (Grx1) mRNA, complete cds. /PROD=glutaredoxin 1 /FL=gb:AF109314.1 gb:AB013137.1 gb:NM_053108.1 gb:AF276917.1 gb:BC012642.1	0	1.12
1449106_at	glutathione peroxidase 3	NM_008161	14778	gb:NM_008161.1 /DB_XREF=gi:6680076 /GEN=Gpx3 /FEA=FLmRNA /CNT=307 /TID=Mm.7156.1 /TIER=FL+Stack /STK=22 /UG=Mm.7156 /LL=14778 /DEF=Mus musculus glutathione peroxidase 3 (Gpx3), mRNA. /PROD=glutathione peroxidase 3 /FL=gb:U13705.1 gb:NM_008161.1	1.04	-0.4
1421041_s_at	glutathione S-transferase, alpha 1 (Ya) /// glutathione S-transferase, alpha 2 (Yc2)	NM_008182	14857 /// 14858	gb:NM_008182.1 /DB_XREF=gi:6680118 /GEN=Gsta2 /FEA=FLmRNA /CNT=20 /TID=Mm.197422.1 /TIER=FL /STK=2 /UG=Mm.197422 /LL=14858 /DEF=Mus musculus glutathione S-transferase, alpha 2 (Yc2) (Gsta2), mRNA. /PROD=glutathione-S-transferase, alpha 2 (Yc2) /FL=gb:NM_008182.1	0.19	2.37
1416842_at	glutathione S-transferase, mu 5	NM_010360	14866	gb:NM_010360.1 /DB_XREF=gi:6754085 /GEN=Gstm5 /FEA=FLmRNA /CNT=149 /TID=Mm.667.1 /TIER=FL+Stack /STK=67 /UG=Mm.667 /LL=14866 /DEF=Mus musculus glutathione S-transferase, mu 5 (Gstm5), mRNA. /PROD=glutathione-S-transferase, mu 5 /FL=gb:NM_010360.1 gb:BC008206.1 gb:U24428.1	-0.18	-1.3
1422072_a_at	glutathione S-transferase, mu 6	NM_008184	14867	gb:NM_008184.1 /DB_XREF=gi:7110612 /GEN=Gstm6 /FEA=FLmRNA /CNT=8 /TID=Mm.31041.1 /TIER=FL /STK=1 /UG=Mm.31041 /LL=14867 /DEF=Mus musculus glutathione S-transferase, mu 6 (Gstm6), mRNA. /PROD=glutathione-S-transferase, mu 6 /FL=gb:NM_008184.1	0.61	1.08
1424077_at	glycerophosphodiester phosphodiesterase domain containing 1	AK016023	66569	gb:AK016023.1 /DB_XREF=gi:12854600 /FEA=FLmRNA /CNT=145 /TID=Mm.7775.1 /TIER=Stack /STK=38 /UG=Mm.7775 /LL=66569 /UG_GENE=2610020H15Rik /UG_TITLE=RIKEN cDNA 2610020H15 gene /DEF=Mus musculus adult male testis cDNA, RIKEN full-length enriched library, clone:4930542N03:homolog to CDNA: FLJ22603 FIS, CLONE HSI04564 (UNKNOWN) (PROTEIN FOR MGC:4171), full insert sequence. /FL=gb:BC016541.1	0.85	1.25
1449526_a_at	glycerophosphodiester phosphodiesterase domain containing 3	NM_024228	68616	gb:NM_024228.1 /DB_XREF=gi:13195651 /GEN=1110015E22Rik /FEA=FLmRNA /CNT=17 /TID=Mm.27893.1 /TIER=FL+Stack /STK=8 /UG=Mm.27893 /LL=68616 /DEF=Mus musculus RIKEN cDNA 1110015E22 gene (1110015E22Rik), mRNA. /PROD=RIKEN cDNA 1110015E22 /FL=gb:BC002172.1 gb:NM_024228.1	0.75	1.12
1424825_a_at	glycosylation dependent cell adhesion molecule 1	M93428	14663	gb:M93428.1 /DB_XREF=gi:193559 /GEN=GLYCAM1 /FEA=FLmRNA /CNT=53 /TID=Mm.219621.1 /TIER=FL+Stack /STK=14 /UG=Mm.219621 /LL=14663 /DEF=Mouse endothelial ligand for L-selectin (GLYCAM1) mRNA, complete cds. /PROD=endothelial ligand /FL=gb:M93428.1	1.16	0.92
1451619_at	golgi phosphoprotein 3-like	BC027194	229593	gb:BC027194.1 /DB_XREF=gi:20072617 /FEA=FLmRNA /CNT=176 /TID=Mm.21218.1 /TIER=FL /STK=4 /UG=Mm.21218 /LL=69879 /UG_GENE=2010204I15Rik /DEF=Mus musculus, Similar to golgi phosphoprotein 3 (coat-protein), clone MGC:28597 IMAGE:4216692, mRNA, complete cds. /PROD=Similar to golgi phosphoprotein 3(coat-protein) /FL=gb:BC027194.1	0.6	1.44
1425173_s_at	golgi phosphoprotein 3-like	BC027194	229593	gb:AV055723 /DB_XREF=gi:15404323 /DB_XREF=AV055723 /CLONE=1810036H15 /FEA=FLmRNA /CNT=176 /TID=Mm.21218.1 /TIER=Stack /STK=100 /UG=Mm.21218 /LL=69879 /UG_GENE=2010204I15Rik /UG_TITLE=RIKEN cDNA 2010204I15 gene /FL=gb:BC027194.1	0.46	1.46
1449175_at	G-protein coupled receptor 65	NM_008152	14744	gb:NM_008152.1 /DB_XREF=gi:6680062 /GEN=Gpcr25 /FEA=FLmRNA /CNT=26 /TID=Mm.2840.1 /TIER=FL+Stack /STK=20 /UG=Mm.2840 /LL=14744 /DEF=Mus musculus G-protein coupled receptor 25 (Gpcr25), mRNA. /PROD=G-protein coupled receptor 25 /FL=gb:NM_008152.1 gb:U39827.1 gb:BC011332.1	0.94	1.19
1424030_at	grainyhead-like 1 (Drosophila)	BC013080	195733	gb:BC013080.1 /DB_XREF=gi:15341815 /FEA=FLmRNA /CNT=113 /TID=Mm.25552.1 /TIER=FL+Stack /STK=60 /UG=Mm.25552 /LL=195733 /UG_GENE=MGR /DEF=Mus musculus, clone MGC:7805 IMAGE:3499860, mRNA, complete cds. /PROD=Unknown (protein for MGC:7805) /FL=gb:BC013080.1	-0.02	-1.3
1417898_a_at	granzyme A	NM_010370	14938	gb:NM_010370.1 /DB_XREF=gi:6754101 /GEN=Gzma /FEA=FLmRNA /CNT=43 /TID=Mm.15510.1 /TIER=FL+Stack /STK=34 /UG=Mm.15510 /LL=14938 /DEF=Mus musculus granzyme A (Gzma), mRNA. /PROD=granzyme A /FL=gb:NM_010370.1	0.41	1.43
1420343_at	granzyme D	NM_010372	14941	gb:NM_010372.1 /DB_XREF=gi:6754105 /GEN=Gzmd /FEA=FLmRNA /CNT=12 /TID=Mm.14095.1 /TIER=FL /STK=6 /UG=Mm.14095 /LL=14941 /DEF=Mus musculus granzyme D (Gzmd), mRNA. /PROD=granzyme D /FL=gb:NM_010372.1 gb:J03255.1	0.16	1.07
1455904_at	growth arrest specific 5	BI650268	14455	gb:BI650268 /DB_XREF=gi:15564504 /DB_XREF=603296773F1 /CLONE=IMAGE:5337138 /FEA=EST /CNT=31 /TID=Mm.35844.5 /TIER=Stack /STK=27 /UG=Mm.35844 /LL=14455 /UG_GENE=Gas5 /UG_TITLE=growth arrest specific 5	-0.1	-1.12
1436713_s_at	GTL2, imprinted maternally expressed untranslated mRNA	BM119226	17263	gb:BM119226 /DB_XREF=gi:17087252 /DB_XREF=L0922F05-3 /CLONE=L0922F05 /FEA=EST /CNT=117 /TID=Mm.200506.1 /TIER=Stack /STK=112 /UG=Mm.200506 /LL=97845 /UG_GENE=R75394 /UG_TITLE=expressed sequence R75394	0.61	1.35
1452905_at	GTL2, imprinted maternally expressed untranslated mRNA /// latrophilin 1	AV015833	17263 /// 330814	gb:AV015833 /DB_XREF=gi:4792825 /DB_XREF=AV015833 /CLONE=1110061M07 /FEA=mRNA /CNT=133 /TID=Mm.41602.1 /TIER=Stack /STK=11 /UG=Mm.41602 /LL=67301 /UG_GENE=3110050O07Rik /UG_TITLE=RIKEN cDNA 3110050O07 gene	1.64	-0.27
1423142_a_at	GTP binding protein 4	AI987834	69237	gb:AI987834 /DB_XREF=gi:5819628 /DB_XREF=um07f06.x1 /CLONE=IMAGE:2182403 /FEA=FLmRNA /CNT=127 /TID=Mm.41800.1 /TIER=Stack /STK=40 /UG=Mm.41800 /LL=69237 /UG_GENE=Gtpbp3-pending /UG_TITLE=GTP binding protein 3 /FL=gb:NM_027000.1 gb:AF325354.1 gb:BC025431.1 gb:AF348208.1	-0.48	-1.04
1424375_s_at	GTPase, IMAP family member 4	BC005577	107526	gb:BC005577.1 /DB_XREF=gi:13542741 /FEA=FLmRNA /CNT=53 /TID=Mm.28395.1 /TIER=FL+Stack /STK=35 /UG=Mm.28395 /DEF=Mus musculus, Similar to hypothetical protein FLJ11110, clone MGC:11734 IMAGE:3968418, mRNA, complete cds. /PROD=Similar to hypothetical protein FLJ11110 /FL=gb:BC005577.1	1.14	0.8
1434254_at	guanine nucleotide binding protein, alpha 11	BM235739	14672	gb:BM235739 /DB_XREF=gi:17871009 /DB_XREF=K0424A11-3 /CLONE=K0424A11 /FEA=EST /CNT=85 /TID=Mm.18824.1 /TIER=Stack /STK=37 /UG=Mm.18824 /UG_TITLE=ESTs, Weakly similar to T33457 hypothetical protein F36H12.3 - Caenorhabditis elegans (C.elegans)	-0.1	1.08
1449144_at	guanine nucleotide binding protein, alpha 11	NM_010301	14672	gb:NM_010301.1 /DB_XREF=gi:6754003 /GEN=Gna11 /FEA=FLmRNA /CNT=55 /TID=Mm.989.1 /TIER=FL+Stack /STK=21 /UG=Mm.989 /LL=14672 /DEF=Mus musculus guanine nucleotide binding protein, alpha 11 (Gna11), mRNA. /PROD=guanine nucleotide binding protein, alpha 11 /FL=gb:M55411.1 gb:NM_010301.1 gb:BC011169.1	0.23	1.24
1419470_at	guanine nucleotide binding protein, beta 4	BI713933	14696	gb:BI713933 /DB_XREF=gi:15689628 /DB_XREF=ic87d02.x1 /CLONE=IMAGE:5660594 /FEA=FLmRNA /CNT=75 /TID=Mm.9336.1 /TIER=Stack /STK=20 /UG=Mm.9336 /LL=14696 /UG_GENE=Gnb4 /UG_TITLE=guanine nucleotide binding protein, beta 4 /FL=gb:AF501886.1 gb:M63658.1 gb:AF277893.1 gb:M87286.1 gb:NM_013531.1	1.01	0.64
1434141_at	guanylate cyclase 1, soluble, alpha 3	BG072799	60596	gb:BG072799 /DB_XREF=gi:12555368 /DB_XREF=H3115B04-3 /CLONE=H3115B04 /FEA=EST /CNT=53 /TID=Mm.32395.1 /TIER=Stack /STK=41 /UG=Mm.32395 /UG_TITLE=ESTs	1.01	0.84
1420549_at	guanylate nucleotide binding protein 1	NM_010259	14468	gb:NM_010259.1 /DB_XREF=gi:6753947 /GEN=Gbp1 /FEA=FLmRNA /CNT=12 /TID=Mm.250.1 /TIER=FL /STK=4 /UG=Mm.250 /LL=14468 /DEF=Mus musculus guanylate nucleotide binding protein 1 (Gbp1), mRNA. /PROD=guanylate nucleotide binding protein 1 /FL=gb:NM_010259.1 gb:M63961.1	1.15	0.74
1418392_a_at	guanylate nucleotide binding protein 4	NM_018734	55932	gb:NM_018734.1 /DB_XREF=gi:9055221 /GEN=Gbp3 /FEA=FLmRNA /CNT=56 /TID=Mm.1909.1 /TIER=FL+Stack /STK=24 /UG=Mm.1909 /LL=55932 /DEF=Mus musculus guanylate nucleotide binding protein 3 (Gbp3), mRNA. /PROD=guanylate nucleotide binding protein 3 /FL=gb:U44731.1 gb:NM_018734.1	0.5	-1.31
1448194_a_at	H19 fetal liver mRNA	NM_023123	14955	gb:NM_023123.1 /DB_XREF=gi:12963478 /GEN=H19 /FEA=FLmRNA /CNT=341 /TID=Mm.14802.1 /TIER=FL+Stack /STK=137 /UG=Mm.14802 /LL=14955 /DEF=Mus musculus H19 fetal liver mRNA (H19), mRNA. /PROD=H19 fetal liver mRNA /FL=gb:NM_023123.1 gb:BC025150.1	0.37	-1.49
1425343_at	haloacid dehalogenase-like hydrolase domain containing 3	BC003491	72748	gb:BC003491.1 /DB_XREF=gi:13097530 /FEA=FLmRNA /CNT=43 /TID=Mm.41506.1 /TIER=FL /STK=2 /UG=Mm.41506 /LL=72748 /UG_GENE=2810435D12Rik /DEF=Mus musculus, RIKEN cDNA 2810435D12 gene, clone MGC:6931 IMAGE:2811559, mRNA, complete cds. /PROD=RIKEN cDNA 2810435D12 gene /FL=gb:BC003491.1	-0.28	1.41
1425964_x_at	heat shock protein 1	U03561	15507	gb:U03561.1 /DB_XREF=gi:424144 /FEA=FLmRNA /CNT=2 /TID=Mm.13849.4 /TIER=FL /STK=1 /UG=Mm.13849 /LL=15507 /UG_GENE=Hsp25 /DEF=Mus musculus heat shock protein HSP27 internal deletion variant b mRNA, complete cds. /PROD=heat shock protein HSP27 /FL=gb:U03561.1	-0.08	-1.11
1427126_at	heat shock protein 1B	M12573	15511	gb:M12573.1 /DB_XREF=gi:194018 /FEA=mRNA /CNT=23 /TID=Mm.6388.1 /TIER=Stack /STK=15 /UG=Mm.6388 /LL=15511 /UG_GENE=Hsp70-1 /UG_TITLE=heat shock protein, 70 kDa 1 /DEF=Mouse heat shock protein (hsp68) mRNA, clone MHS214, partial cds.	-1.09	-0.71
1431182_at	heat shock protein 8 /// similar to heat shock protein 8 /// similar to heat shock protein 8 /// similar to heat shock protein 8 /// similar to heat shock protein 8 /// similar to heat shock protein 8 /// similar to heat shock protein 8 /// similar to heat shock protein 8 /// similar to heat shock protein 8 /// similar to heat shock protein 8	AK004608	15481 /// 621284 /// 624853 /// 632214 /// 641192 /// 666508 /// 666904 /// 669493 /// 671270 /// 675417	gb:AK004608.1 /DB_XREF=gi:12835893 /GEN=Hspa8 /FEA=mRNA /CNT=8 /TID=Mm.197551.2 /TIER=ConsEnd /STK=0 /UG=Mm.197551 /LL=15481 /UG_TITLE=heat shock 70kD protein 8 /DEF=Mus musculus adult male lung cDNA, RIKEN full-length enriched library, clone:1200006C03:heat shock 70kD protein 8, full insert sequence.	-0.96	-1.18
1438083_at	Hedgehog-interacting protein	BB773386	15245	gb:BB773386 /DB_XREF=gi:16934066 /DB_XREF=BB773386 /CLONE=G430003C10 /FEA=EST /CNT=15 /TID=Mm.103739.2 /TIER=Stack /STK=12 /UG=Mm.103739 /LL=15245 /UG_GENE=Hhip /UG_TITLE=Hedgehog-interacting protein	1.16	0.66
1437933_at	Hedgehog-interacting protein	BB040396	15245	gb:BB040396 /DB_XREF=gi:16258603 /DB_XREF=BB040396 /CLONE=6030448O17 /FEA=EST /CNT=14 /TID=Mm.131380.1 /TIER=Stack /STK=13 /UG=Mm.131380 /UG_TITLE=ESTs	1	1.15
1455277_at	Hedgehog-interacting protein	BB088162	15245	gb:BB088162 /DB_XREF=gi:16260966 /DB_XREF=BB088162 /CLONE=9430014J21 /FEA=EST /CNT=22 /TID=Mm.119232.1 /TIER=Stack /STK=18 /UG=Mm.119232 /UG_TITLE=ESTs	1.46	1.58
1449271_a_at	heme binding protein 2	NM_019487	56016	gb:NM_019487.1 /DB_XREF=gi:9507128 /GEN=Hebp2 /FEA=FLmRNA /CNT=52 /TID=Mm.35551.1 /TIER=FL+Stack /STK=16 /UG=Mm.35551 /LL=56016 /DEF=Mus musculus heme binding protein 2 (Hebp2), mRNA. /PROD=heme binding protein 2 /FL=gb:NM_019487.1 gb:AF117614.1	-0.47	-1.12
1438532_at	hemicentin 1	BB024475	240793	gb:BB024475 /DB_XREF=gi:15403432 /DB_XREF=BB024475 /CLONE=5330422A06 /FEA=EST /CNT=11 /TID=Mm.32677.1 /TIER=Stack /STK=10 /UG=Mm.32677 /UG_TITLE=ESTs, Weakly similar to EMR1 MOUSE CELL SURFACE GLYCOPROTEIN EMR1 PRECURSOR (M.musculus)	1.46	1.26
1428361_x_at	hemoglobin alpha, adult chain 1	AK011116	15122	gb:AK011116.1 /DB_XREF=gi:12847032 /GEN=Hba-a1 /FEA=mRNA /CNT=79 /TID=Mm.30266.3 /TIER=Stack /STK=48 /UG=Mm.30266 /LL=15129 /UG_TITLE=hemoglobin, beta adult major chain /DEF=Mus musculus 13 days embryo liver cDNA, RIKEN full-length enriched library, clone:2510049A20:hemoglobin alpha, adult chain 1, full insert sequence.	2.28	1.12
1452757_s_at	hemoglobin alpha, adult chain 1	AK011116	15122	gb:AK011116.1 /DB_XREF=gi:12847032 /GEN=Hba-a1 /FEA=mRNA /CNT=79 /TID=Mm.30266.3 /TIER=Stack /STK=48 /UG=Mm.30266 /LL=15129 /UG_TITLE=hemoglobin, beta adult major chain /DEF=Mus musculus 13 days embryo liver cDNA, RIKEN full-length enriched library, clone:2510049A20:hemoglobin alpha, adult chain 1, full insert sequence.	2.41	1.44
1417714_x_at	hemoglobin alpha, adult chain 1	NM_008218	15122	gb:NM_008218.1 /DB_XREF=gi:6680174 /GEN=Hba-a1 /FEA=FLmRNA /CNT=194 /TID=Mm.196110.1 /TIER=FL+Stack /STK=37 /UG=Mm.196110 /LL=15122 /DEF=Mus musculus hemoglobin alpha, adult chain 1 (Hba-a1), mRNA. /PROD=hemoglobin alpha, adult chain 1 /FL=gb:L75940.1 gb:NM_008218.1	2.63	1.48
1417184_s_at	hemoglobin, beta adult major chain /// hemoglobin, beta adult minor chain	BC027434	15129 /// 15130	gb:BC027434.1 /DB_XREF=gi:20071755 /FEA=FLmRNA /CNT=126 /TID=Mm.206691.1 /TIER=FL+Stack /STK=53 /UG=Mm.206691 /LL=15130 /UG_GENE=Hbb-b2 /DEF=Mus musculus, hemoglobin, beta adult minor chain, clone MGC:36885 IMAGE:4920093, mRNA, complete cds. /PROD=hemoglobin, beta adult minor chain /FL=gb:NM_016956.1 gb:AF149782.1 gb:BC027434.1	2	0.92
1421331_at	heparan sulfate (glucosamine) 3-O-sulfotransferase 3B1	BI649209	54710	gb:NM_018805.1 /DB_XREF=gi:9055263 /GEN=Hs3st3b /FEA=FLmRNA /CNT=17 /TID=Mm.103769.1 /TIER=FL /STK=2 /UG=Mm.103769 /LL=54710 /DEF=Mus musculus heparan sulfate (glucosamine) 3-O-sulfotransferase 3B (Hs3st3b), mRNA. /PROD=D-glycosaminyl 3-O-sulfotransferase-3B /FL=gb:NM_018805.1 gb:AF168992.1	-0.03	1.31
1418350_at	heparin-binding EGF-like growth factor	L07264	15200	gb:L07264.1 /DB_XREF=gi:192999 /FEA=FLmRNA /CNT=73 /TID=Mm.4661.1 /TIER=FL+Stack /STK=14 /UG=Mm.4661 /LL=15200 /UG_GENE=Hegfl /DEF=Mus musculus (clone lambda mouse 1) heparin-binding EGF-like growth factor precursor mRNA, complete cds. /PROD=heparin-binding EGF-like growth factorprecursor /FL=gb:L07264.1 gb:NM_010415.1	-1.13	-1.43
1418349_at	heparin-binding EGF-like growth factor	L07264	15200	gb:NM_010415.1 /DB_XREF=gi:6754177 /GEN=Hegfl /FEA=FLmRNA /CNT=73 /TID=Mm.4661.1 /TIER=FL+Stack /STK=25 /UG=Mm.4661 /LL=15200 /DEF=Mus musculus heparin binding epidermal growth factor-like growth factor (Hegfl), mRNA. /PROD=heparin binding epidermal growth factor-likegrowth factor /FL=gb:L07264.1 gb:NM_010415.1	-0.86	-1.3
1418405_at	hepatocyte growth factor activator	NM_019447	54426	gb:NM_019447.1 /DB_XREF=gi:9506778 /GEN=Hgfac /FEA=FLmRNA /CNT=52 /TID=Mm.27369.1 /TIER=FL+Stack /STK=24 /UG=Mm.27369 /LL=54426 /DEF=Mus musculus hepatocyte growth factor activator (Hgfac), mRNA. /PROD=hepatocyte growth factor activator /FL=gb:AF099017.1 gb:BC019376.1 gb:NM_019447.1 gb:AF224724.1	1.02	1.91
1448696_at	hephaestin	NM_010417	15203	gb:NM_010417.1 /DB_XREF=gi:6754179 /GEN=Heph /FEA=FLmRNA /CNT=58 /TID=Mm.27494.1 /TIER=FL+Stack /STK=46 /UG=Mm.27494 /LL=15203 /DEF=Mus musculus hephaestin (Heph), mRNA. /PROD=hephaestin /FL=gb:AF082567.1 gb:NM_010417.1	-0.12	1.29
1420901_a_at	hexokinase 1	NM_010438	15275	gb:NM_010438.1 /DB_XREF=gi:6754205 /GEN=Hk1 /FEA=FLmRNA /CNT=117 /TID=Mm.196605.1 /TIER=FL /STK=2 /UG=Mm.196605 /LL=15275 /DEF=Mus musculus hexokinase 1 (Hk1), mRNA. /PROD=hexokinase 1 /FL=gb:L16949.1 gb:NM_010438.1	0.31	1.2
1416480_a_at	HIG1 domain family, member 1A	NM_019814	56295	gb:NM_019814.1 /DB_XREF=gi:9789976 /GEN=Hig1-pending /FEA=FLmRNA /CNT=108 /TID=Mm.7381.1 /TIER=FL+Stack /STK=86 /UG=Mm.7381 /LL=56295 /DEF=Mus musculus hypoxia induced gene 1 (Hig1-pending), mRNA. /PROD=hypoxia induced gene 1 /FL=gb:BC021594.1 gb:NM_019814.1 gb:AF141312.1	-0.06	1.01
1416481_s_at	HIG1 domain family, member 1A	NM_019814	56295	gb:AK008756.1 /DB_XREF=gi:12843146 /FEA=FLmRNA /CNT=108 /TID=Mm.7381.1 /TIER=ConsEnd /STK=0 /UG=Mm.7381 /LL=56295 /UG_GENE=Hig1-pending /UG_TITLE=hypoxia induced gene 1 /DEF=Mus musculus adult male stomach cDNA, RIKEN full-length enriched library, clone:2210020B17:hypoxia induced gene 1, full insert sequence. /FL=gb:BC021594.1 gb:NM_019814.1 gb:AF141312.1	0.11	1.16
1448359_a_at	HIG1 domain family, member 1A	NM_019814	56295	gb:AK008756.1 /DB_XREF=gi:12843146 /FEA=FLmRNA /CNT=108 /TID=Mm.7381.1 /TIER=ConsEnd /STK=0 /UG=Mm.7381 /LL=56295 /UG_GENE=Hig1-pending /UG_TITLE=hypoxia induced gene 1 /DEF=Mus musculus adult male stomach cDNA, RIKEN full-length enriched library, clone:2210020B17:hypoxia induced gene 1, full insert sequence. /FL=gb:BC021594.1 gb:NM_019814.1 gb:AF141312.1	0.26	1.25
1450780_s_at	high mobility group AT-hook 2	X58380	15364	gb:NM_010441.1 /DB_XREF=gi:6754209 /GEN=Hmga2 /FEA=FLmRNA /CNT=79 /TID=Mm.3953.1 /TIER=FL+Stack /STK=9 /UG=Mm.3953 /LL=15364 /DEF=Mus musculus high mobility group AT-hook 2 (Hmga2), mRNA. /PROD=high mobility group AT-hook 2 /FL=gb:NM_010441.1	-0.25	-1.44
1422851_at	high mobility group AT-hook 2	X58380	15364	gb:NM_010441.1 /DB_XREF=gi:6754209 /GEN=Hmga2 /FEA=FLmRNA /CNT=79 /TID=Mm.3953.1 /TIER=FL+Stack /STK=9 /UG=Mm.3953 /LL=15364 /DEF=Mus musculus high mobility group AT-hook 2 (Hmga2), mRNA. /PROD=high mobility group AT-hook 2 /FL=gb:NM_010441.1	-0.12	-1.43
1450781_at	high mobility group AT-hook 2	X58380	15364	gb:X58380.1 /DB_XREF=gi:51343 /GEN=HMGI-C /FEA=FLmRNA /CNT=79 /TID=Mm.3953.1 /TIER=Stack /STK=22 /UG=Mm.3953 /LL=15364 /DEF=M.musculus HMGI-C mRNA for a nuclear phosphoprotein. /PROD=nuclear phosphoprotein /FL=gb:NM_010441.1	-0.33	-1.37
1443394_at	High mobility group AT-hook 2	BG060698	15364	gb:BG060698 /DB_XREF=gi:12529449 /DB_XREF=L0906G07-3 /CLONE=L0906G07 /FEA=EST /CNT=3 /TID=Mm.217822.1 /TIER=ConsEnd /STK=3 /UG=Mm.217822 /UG_TITLE=ESTs	-0.16	-1.21
1443783_x_at	Histocompatibility 2, class II antigen A, alpha	AV086906	14960	gb:AV086906 /DB_XREF=gi:5218354 /DB_XREF=AV086906 /CLONE=2310024L19 /FEA=EST /CNT=3 /TID=Mm.45646.1 /TIER=ConsEnd /STK=3 /UG=Mm.45646 /UG_TITLE=ESTs	0.99	1.04
1422892_s_at	histocompatibility 2, class II antigen E alpha	U13648	14968	gb:U13648.1 /DB_XREF=gi:606924 /GEN=H-2E alpha /FEA=FLmRNA /CNT=61 /TID=Mm.15680.1 /TIER=FL+Stack /STK=8 /UG=Mm.15680 /LL=14968 /DEF=Mus musculus domesticus MHC class II antigen H-2E alpha precursor (allele w29) mRNA, complete cds. /PROD=major histocompatibility complex H-2E alphachain precursor /FL=gb:U13649.1 gb:U13648.1 gb:NM_010381.1	1.16	-1.08
1450170_x_at	Histocompatibility 2, K1, K region	NM_010380	14972	gb:NM_010380.1 /DB_XREF=gi:6754117 /GEN=H2-D1 /FEA=FLmRNA /CNT=11 /TID=Mm.33263.1 /TIER=FL /STK=2 /UG=Mm.33263 /LL=14964 /DEF=Mus musculus histocompatibility 2, D region locus 1 (H2-D1), mRNA. /PROD=histocompatibility 2, D region locus 1 /FL=gb:U47327.1 gb:NM_010380.1	0.26	-1.91
1457769_at	histocompatibility 60	BB822862	15101	gb:BB822862 /DB_XREF=gi:16995491 /DB_XREF=BB822862 /CLONE=G830024M18 /FEA=EST /CNT=5 /TID=Mm.213984.1 /TIER=ConsEnd /STK=3 /UG=Mm.213984 /UG_TITLE=ESTs	-0.6	-1.69
1418260_at	hormonally upregulated Neu-associated kinase /// similar to hormonally upregulated Neu-associated kinase	NM_015755	26559 /// 630567	gb:NM_015755.1 /DB_XREF=gi:7657215 /GEN=Hunk /FEA=FLmRNA /CNT=50 /TID=Mm.25120.1 /TIER=FL+Stack /STK=27 /UG=Mm.25120 /LL=26559 /DEF=Mus musculus hormonally upregulated Neu-associated kinase (Hunk), mRNA. /PROD=hormonally upregulated Neu-associated kinase /FL=gb:AF167987.1 gb:AF055919.2 gb:NM_015755.1	0.46	-1.26
1451613_at	hornerin	AY027660	68723	gb:AY027660.1 /DB_XREF=gi:17864716 /FEA=FLmRNA /CNT=13 /TID=Mm.208047.1 /TIER=FL /STK=5 /UG=Mm.208047 /LL=68723 /UG_GENE=1110033K19Rik /DEF=Mus musculus hornerin mRNA, complete cds. /PROD=hornerin /FL=gb:AY027660.1	1.69	-1.27
1419292_at	HtrA serine peptidase 3	NM_030127	78558	gb:NM_030127.1 /DB_XREF=gi:14994304 /GEN=9530081K03Rik /FEA=FLmRNA /CNT=52 /TID=Mm.41957.1 /TIER=FL+Stack /STK=11 /UG=Mm.41957 /LL=78558 /DEF=Mus musculus RIKEN cDNA 9530081K03 gene (9530081K03Rik), mRNA. /PROD=toll-associated serine protease /FL=gb:AY037300.1 gb:NM_030127.1	1.67	0.75
1426294_at	hyaluronan and proteoglycan link protein 1	AF098460	12950	gb:AF098460.1 /DB_XREF=gi:4218975 /FEA=FLmRNA /CNT=40 /TID=Mm.42207.2 /TIER=FL+Stack /STK=11 /UG=Mm.42207 /LL=12950 /UG_GENE=Crtl1 /DEF=Mus musculus link protein mRNA, complete cds. /PROD=link protein /FL=gb:AF098460.1	0.84	1.4
1438020_at	hyaluronan and proteoglycan link protein 1	BB036951	12950	gb:BB036951 /DB_XREF=gi:15403718 /DB_XREF=BB036951 /CLONE=5930421M24 /FEA=EST /CNT=35 /TID=Mm.94336.1 /TIER=Stack /STK=12 /UG=Mm.94336 /LL=105399 /UG_GENE=BB099155 /UG_TITLE=expressed sequence BB099155	1.23	1.83
1418654_at	hydroxyacid oxidase (glycolate oxidase) 3	NM_019545	56185	gb:NM_019545.1 /DB_XREF=gi:9506768 /GEN=Hao3 /FEA=FLmRNA /CNT=70 /TID=Mm.20413.1 /TIER=FL+Stack /STK=20 /UG=Mm.20413 /LL=56185 /DEF=Mus musculus hydroxyacid oxidase (glycolate oxidase) 3 (Hao3), mRNA. /PROD=hydroxyacid oxidase (glycolate oxidase) 3 /FL=gb:NM_019545.1 gb:AF272947.1	0.19	2.74
1419905_s_at	hydroxyprostaglandin dehydrogenase 15 (NAD)	AV026552	15446	gb:AV026552 /DB_XREF=gi:4803544 /DB_XREF=AV026552 /CLONE=1210002B12 /FEA=EST /CNT=1 /TID=Mm.199536.1 /TIER=ConsEnd /STK=1 /UG=Mm.199536 /LL=102266 /UG_GENE=AV026552 /UG_TITLE=expressed sequence AV026552	-0.26	1.25
1425589_at	hydroxysteroid (17-beta) dehydrogenase 13	BC019427	243168	gb:BC019427.1 /DB_XREF=gi:18043883 /FEA=FLmRNA /CNT=14 /TID=Mm.27300.1 /TIER=FL /STK=1 /UG=Mm.27300 /DEF=Mus musculus, Similar to hydroxysteroid 17-beta dehydrogenase 11, clone MGC:30360 IMAGE:5132342, mRNA, complete cds. /PROD=Similar to hydroxysteroid 17-beta dehydrogenase11 /FL=gb:BC019427.1	0.69	1.32
1460606_at	hydroxysteroid (17-beta) dehydrogenase 13	AV050442	243168	gb:AV050442 /DB_XREF=gi:5136214 /DB_XREF=AV050442 /CLONE=1810013N11 /FEA=EST /CNT=14 /TID=Mm.220914.1 /TIER=Stack /STK=8 /UG=Mm.220914 /LL=100569 /UG_GENE=AI047820 /UG_TITLE=expressed sequence AI047820	-0.3	2.62
1441622_at	hypothetical gene supported by AK078896	AV374024	433023	gb:AV374024 /DB_XREF=gi:16397926 /DB_XREF=AV374024 /CLONE=9130004I05 /FEA=EST /CNT=4 /TID=Mm.213009.1 /TIER=ConsEnd /STK=4 /UG=Mm.213009 /UG_TITLE=ESTs	0.02	1.63
1439831_at	Hypothetical LOC240327	AW111920	240327	gb:AW111920 /DB_XREF=gi:6824633 /DB_XREF=MC8026 /CLONE=MC8026 /FEA=EST /CNT=9 /TID=Mm.100018.1 /TIER=ConsEnd /STK=6 /UG=Mm.100018 /UG_TITLE=ESTs	1.12	-0.73
1445233_at	hypothetical protein 9130416B15	BM120331	230726	gb:BM120331 /DB_XREF=gi:17088357 /DB_XREF=L0938B03-3 /CLONE=L0938B03 /FEA=EST /CNT=3 /TID=Mm.218618.1 /TIER=ConsEnd /STK=2 /UG=Mm.218618 /UG_TITLE=ESTs	-0.05	1
1447918_x_at	hypothetical protein LOC207685 /// similar to Ig lambda-3 chain C region - mouse	AV376345	207685 /// 386520	gb:AV376345 /DB_XREF=gi:6423992 /DB_XREF=AV376345 /CLONE=9130207M05 /FEA=EST /CNT=2 /TID=Mm.182172.1 /TIER=ConsEnd /STK=2 /UG=Mm.182172 /UG_TITLE=ESTs	1.6	0.6
1452731_x_at	hypothetical protein LOC544988 /// RIKEN cDNA B930046C15 gene /// hypothetical protein LOC545007 /// RIKEN cDNA 2610042L04 gene /// similar to Spetex-2F protein /// similar to Spetex-2H protein /// similar to Spetex-2H protein /// hypothetical protein LOC664825 /// similar to Spetex-2F protein /// similar to Spetex-2H protein /// similar to Spetex-2H protein /// similar to Spetex-2H protein /// h…	BM195235	544988 /// 544998 /// 545007 /// 545015 /// 622916 /// 622931 /// 638853 /// 664825 /// 666193 /// 666329 /// 666442 /// 666684 /// 666772 /// 671957	gb:BM195235 /DB_XREF=gi:17746601 /DB_XREF=C0306B10-3 /CLONE=C0306B10 /FEA=mRNA /CNT=95 /TID=Mm.204.1 /TIER=Stack /STK=57 /UG=Mm.204 /LL=67055 /UG_GENE=2610042L04Rik /UG_TITLE=RIKEN cDNA 2610042L04 gene	-0.13	-1.47
1428301_at	hypothetical protein LOC544988 /// RIKEN cDNA B930046C15 gene /// hypothetical protein LOC545007 /// RIKEN cDNA 2610042L04 gene /// similar to Spetex-2H protein /// similar to Spetex-2H protein /// hypothetical protein LOC664825 /// similar to Spetex-2F protein /// similar to Spetex-2H protein /// similar to Spetex-2H protein /// similar to Spetex-2H protein /// hypothetical protein LOC666740 ///…	BM195235	544988 /// 544998 /// 545007 /// 545015 /// 622931 /// 638853 /// 664825 /// 666193 /// 666329 /// 666442 /// 666684 /// 666740 /// 666772 /// 666890 /// 671957	gb:BM195235 /DB_XREF=gi:17746601 /DB_XREF=C0306B10-3 /CLONE=C0306B10 /FEA=mRNA /CNT=95 /TID=Mm.204.1 /TIER=Stack /STK=57 /UG=Mm.204 /LL=67055 /UG_GENE=2610042L04Rik /UG_TITLE=RIKEN cDNA 2610042L04 gene	0.04	-1.28
1451951_at	Hypothetical protein LOC625794	U62386	625794	gb:U62386.1 /DB_XREF=gi:1480721 /FEA=FLmRNA /CNT=1 /TID=Mm.220175.1 /TIER=FL /STK=1 /UG=Mm.220175 /DEF=Mus musculus immunoglobulin heavy and light chain variable region mRNA, complete cds. /PROD=immunoglobulin heavy and light chain variableregion /FL=gb:U62386.1	2.06	1.3
1452565_x_at	hypothetical protein LOC641050	M11024	641050	gb:M11024.1 /DB_XREF=gi:193080 /FEA=mRNA /CNT=1 /TID=Mm.1232.4 /TIER=ConsEnd /STK=0 /UG=Mm.1232 /UG_TITLE=Mus musculus, clone MGC:8060 IMAGE:3587523, mRNA, complete cds /DEF=Mouse endogenous mammary tumor virus (MMTV) RNA, env gene and right LTR.	-0.03	1.4
1431591_s_at	hypothetical protein LOC677168	AK019325	677168	gb:AK019325.1 /DB_XREF=gi:12859477 /GEN=Isg15 /FEA=mRNA /CNT=2 /TID=Mm.204646.1 /TIER=ConsEnd /STK=1 /UG=Mm.204646 /UG_TITLE=Mus musculus adult male hippocampus cDNA, RIKEN full-length enriched library, clone:2900034J12:interferon-stimulated protein (15 kDa), full insert sequence /DEF=Mus musculus adult male hippocampus cDNA, RIKEN full-length enriched library, clone:2900034J12:interferon-stimula…	-0.22	-1.71
1457231_at	Hypoxia inducible factor 1, alpha subunit	BB409314	15251	gb:BB409314 /DB_XREF=gi:16423170 /DB_XREF=BB409314 /CLONE=C430013K04 /FEA=EST /CNT=5 /TID=Mm.209077.1 /TIER=ConsEnd /STK=5 /UG=Mm.209077 /UG_TITLE=ESTs	1.26	1.41
1427851_x_at	immunoglobulin heavy chain (J558 family)	AF065324	16061	gb:AF065324.1 /DB_XREF=gi:4234744 /GEN=Vh186.2Jh2 /FEA=mRNA /CNT=1 /TID=Mm.157783.11 /TIER=ConsEnd /STK=0 /UG=Mm.157783 /LL=104911 /DEF=Mus musculus clone X1AC1701 immunoglobulin heavy chain variable region (Vh186.2Jh2) mRNA, partial cds. /PROD=immunoglobulin heavy chain variable region	2.3	1.24
1425763_x_at	immunoglobulin heavy chain (J558 family) /// similar to immunoglobulin heavy chain variable region /// similar to immunoglobulin mu-chain /// similar to anti-poly(dC) monoclonal antibody heavy chain	BC019425	16061 /// 238447 /// 544903 /// 544907	gb:BC019425.1 /DB_XREF=gi:18043870 /FEA=FLmRNA /CNT=5 /TID=Mm.157783.6 /TIER=FL /STK=1 /UG=Mm.157783 /LL=104911 /UG_GENE=AI893585 /DEF=Mus musculus, clone MGC:30346 IMAGE:4459683, mRNA, complete cds. /PROD=Unknown (protein for MGC:30346) /FL=gb:BC019425.1	2.55	5.24
1421653_a_at	immunoglobulin heavy chain (J558 family) /// similar to immunoglobulin heavy chain variable region /// similar to immunoglobulin mu-chain /// similar to anti-poly(dC) monoclonal antibody heavy chain	NM_134051	16061 /// 238447 /// 544903 /// 544907	gb:NM_134051.1 /DB_XREF=gi:19527267 /GEN=AI893585 /FEA=FLmRNA /CNT=3 /TID=Mm.157783.1 /TIER=FL /STK=2 /UG=Mm.157783 /LL=104911 /DEF=Mus musculus expressed sequence AI893585 (AI893585), mRNA. /PROD=expressed sequence AI893585 /FL=gb:NM_134051.1 gb:BC013488.1	2.53	5.39
1429381_x_at	immunoglobulin heavy chain (J558 family) /// similar to immunoglobulin heavy chain variable region /// similar to immunoglobulin mu-chain /// similar to anti-poly(dC) monoclonal antibody heavy chain	AK007826	16061 /// 238447 /// 544903 /// 544907	gb:AK007826.1 /DB_XREF=gi:12841627 /FEA=mRNA /CNT=37 /TID=Mm.157783.14 /TIER=Stack /STK=27 /UG=Mm.157783 /LL=104911 /UG_GENE=AI893585 /UG_TITLE=expressed sequence AI893585 /DEF=Mus musculus 10 day old male pancreas cDNA, RIKEN full-length enriched library, clone:1810048H17:immunoglobulin heavy chain, (J558 family), full insert sequence.	3.27	5.76
1460423_x_at	immunoglobulin heavy chain (V7183 family) /// immunoglobulin kappa chain variable 1 (V1) /// immunoglobulin kappa chain variable 1-117 /// Ig kappa chain	U29768	16059 /// 16081 /// 16098 /// 381774	gb:U29768.1 /DB_XREF=gi:896134 /FEA=mRNA /CNT=1 /TID=Mm.104747.25 /TIER=ConsEnd /STK=0 /UG=Mm.104747 /LL=16114 /UG_GENE=Igk-V28 /DEF=Mus musculus anti-DNA antibody Ig kappa chain mRNA, V-J region, hybridoma 84.11, partial cds. /PROD=Ig kappa chain	3.51	4.46
1451632_a_at	immunoglobulin heavy chain 1a (serum IgG2a)	BC018535	380793	gb:BC018535.1 /DB_XREF=gi:17391265 /FEA=FLmRNA /CNT=14 /TID=Mm.212716.1 /TIER=FL /STK=4 /UG=Mm.212716 /DEF=Mus musculus, Similar to immunoglobulin heavy chain 1 (serum IgG2a), clone MGC:6529 IMAGE:2651493, mRNA, complete cds. /PROD=Similar to immunoglobulin heavy chain 1 (serumIgG2a) /FL=gb:BC018535.1 gb:BC018280.1 gb:BC003878.1	0.53	-1.23
1452535_at	Immunoglobulin heavy chain 1a (serum IgG2a)	Z95476	380793	gb:Z95476.1 /DB_XREF=gi:2108308 /FEA=mRNA /CNT=1 /TID=Mm.46801.1 /TIER=ConsEnd /STK=0 /UG=Mm.46801 /DEF=Mus musculus mRNA for IgMkappa antibody, scFvGUS-CK. /PROD=IgMkappa antibody	2.61	1.83
1427351_s_at	immunoglobulin heavy chain 6 (heavy chain of IgM)	BB226392	16019	gb:BB226392 /DB_XREF=gi:8897037 /DB_XREF=BB226392 /CLONE=A530097A12 /FEA=mRNA /CNT=11 /TID=Mm.218842.1 /TIER=ConsEnd /STK=6 /UG=Mm.218842 /LL=16019 /UG_GENE=Igh-6 /UG_TITLE=immunoglobulin heavy chain 6 (heavy chain of IgM)	1.76	0.57
1452577_at	Immunoglobulin heavy chain complex	X88902	111507	gb:X88902.1 /DB_XREF=gi:895869 /FEA=mRNA /CNT=1 /TID=Mm.196085.14 /TIER=ConsEnd /STK=0 /UG=Mm.196085 /LL=16017 /UG_GENE=Igh-4 /DEF=M.musculus mRNA for variable heavy chain. /PROD=Fv fragment variable heavy chain	2.34	-0.29
1424305_at	immunoglobulin joining chain	BC006026	16069	gb:BC006026.1 /DB_XREF=gi:13543747 /FEA=FLmRNA /CNT=129 /TID=Mm.1192.1 /TIER=FL+Stack /STK=38 /UG=Mm.1192 /LL=16069 /UG_GENE=Igj /DEF=Mus musculus, Similar to immunoglobulin joining chain, clone MGC:6626 IMAGE:3491646, mRNA, complete cds. /PROD=Similar to immunoglobulin joining chain /FL=gb:M90766.1 gb:BC006026.1	2.47	4.53
1426200_at	Immunoglobulin kappa chain complex	AY058910	243469	gb:AY058910.1 /DB_XREF=gi:16902045 /FEA=FLmRNA /CNT=1 /TID=Mm.220159.1 /TIER=FL /STK=1 /UG=Mm.220159 /DEF=Mus musculus anti-HLA class II antibody F3.3 kappa light chain variable region mRNA, complete cds. /PROD=anti-HLA class II antibody F3.3 kappa lightchain variable region /FL=gb:AY058910.1	1.53	1.18
1452463_x_at	Immunoglobulin kappa chain complex	BG966217	243469	gb:BG966217 /DB_XREF=gi:14353854 /DB_XREF=602830177F1 /CLONE=IMAGE:4984819 /FEA=mRNA /CNT=7 /TID=Mm.104747.17 /TIER=ConsEnd /STK=0 /UG=Mm.104747 /LL=16114 /UG_GENE=Igk-V28 /UG_TITLE=immunoglobulin kappa chain variable 28 (V28)	2.52	4.18
1427856_a_at	Immunoglobulin kappa chain complex /// Gene model 459, (NCBI)	M18237	243451 /// 243469	gb:M18237.1 /DB_XREF=gi:197007 /FEA=mRNA /CNT=1 /TID=Mm.104747.24 /TIER=ConsEnd /STK=0 /UG=Mm.104747 /LL=16114 /UG_GENE=Igk-V28 /UG_TITLE=immunoglobulin kappa chain variable 28 (V28) /DEF=Mouse Ig kappa chain V-region mRNA, partial cds, clone 3H9.	1.26	0.66
1452536_s_at	immunoglobulin kappa chain variable 1 (V1)	Z95478	16081	gb:Z95478.1 /DB_XREF=gi:2108312 /FEA=mRNA /CNT=1 /TID=Mm.220155.1 /TIER=ConsEnd /STK=0 /UG=Mm.220155 /DEF=Mus musculus mRNA for IgG3kappa antibody, scFv49-CK. /PROD=IgG3kappa antibody	2.73	1.11
1425738_at	immunoglobulin kappa chain variable 21 (V21)-12 /// similar to Ig kappa chain V-III region PC 6684 /// similar to Ig kappa chain V-III region PC 6684	M35669	667914 /// 669090 /// 676193	gb:M35669.1 /DB_XREF=gi:197295 /FEA=FLmRNA /CNT=6 /TID=Mm.104747.7 /TIER=FL /STK=1 /UG=Mm.104747 /LL=16114 /UG_GENE=Igk-V28 /UG_TITLE=immunoglobulin kappa chain variable 28 (V28) /DEF=Mouse Ig aberrantly rearranged kappa-chain mRNA V-J2-C-region, complete cds. /FL=gb:M35669.1	2.84	2.48
1427576_at	immunoglobulin kappa chain variable 28 (V28) /// immunoglobulin kappa chain variable 8 (V8) /// immunoglobulin kappa chain /// immunoglobulin kappa chain variable 21 (V21)	BF301241	16114 /// 384422 /// 545854 /// 692179	gb:BF301241 /DB_XREF=gi:11247764 /DB_XREF=602029676F1 /CLONE=IMAGE:4164906 /FEA=mRNA /CNT=4 /TID=Mm.57033.1 /TIER=ConsEnd /STK=0 /UG=Mm.57033 /UG_TITLE=M.musculus immunoglobulin kappa chain variable region	1.59	1.08
1427799_x_at	immunoglobulin kappa chain variable 28 (V28) /// immunoglobulin kappa chain variable 8 (V8) /// immunoglobulin kappa chain /// immunoglobulin kappa chain variable 21 (V21)	BF159226	16114 /// 384422 /// 545854 /// 692179	gb:BF159226 /DB_XREF=gi:11039324 /DB_XREF=601766681F1 /CLONE=IMAGE:3982389 /FEA=mRNA /CNT=2 /TID=Mm.104747.22 /TIER=ConsEnd /STK=0 /UG=Mm.104747 /LL=16114 /UG_GENE=Igk-V28 /UG_TITLE=immunoglobulin kappa chain variable 28 (V28)	1.91	1.82
1427577_x_at	immunoglobulin kappa chain variable 28 (V28) /// immunoglobulin kappa chain variable 8 (V8) /// immunoglobulin kappa chain /// immunoglobulin kappa chain variable 6-23 /// immunoglobulin kappa chain variable 19 (V19)-17 /// immunoglobulin kappa chain variable 19 (V19)-13 /// similar to Ig kappa chain V-V region MPC11 precursor /// similar to Ig kappa chain V-V region MPC11 precursor /// similar t…	BF301241	16114 /// 384422 /// 545854 /// 637227 /// 667865 /// 667899 /// 669070 /// 672450 /// 673123 /// 676136 /// 676175 /// 692179	gb:BF301241 /DB_XREF=gi:11247764 /DB_XREF=602029676F1 /CLONE=IMAGE:4164906 /FEA=mRNA /CNT=4 /TID=Mm.57033.1 /TIER=ConsEnd /STK=0 /UG=Mm.57033 /UG_TITLE=M.musculus immunoglobulin kappa chain variable region	1.64	1.47
1427660_x_at	immunoglobulin kappa chain variable 28 (V28) /// immunoglobulin kappa chain variable 8 (V8)-16	BC013496	16114 /// 640340	gb:BC013496.1 /DB_XREF=gi:15488700 /FEA=mRNA /CNT=2 /TID=Mm.104747.19 /TIER=ConsEnd /STK=0 /UG=Mm.104747 /LL=16114 /UG_GENE=Igk-V28 /DEF=Mus musculus, clone IMAGE:4219618, mRNA, partial cds. /PROD=Unknown (protein for IMAGE:4219618)	1.54	3.33
1427455_x_at	immunoglobulin kappa chain variable 28 (V28) /// immunoglobulin kappa chain variable 8 (V8)-16	BI107286	16114 /// 640340	gb:BI107286 /DB_XREF=gi:14558179 /DB_XREF=602894285F1 /CLONE=IMAGE:5039325 /FEA=mRNA /CNT=15 /TID=Mm.104747.15 /TIER=ConsEnd /STK=0 /UG=Mm.104747 /LL=16114 /UG_GENE=Igk-V28 /UG_TITLE=immunoglobulin kappa chain variable 28 (V28)	2.21	3.89
1452417_x_at	immunoglobulin kappa chain variable 28 (V28) /// RIKEN cDNA 2010205A11 gene /// immunoglobulin kappa chain variable 8 (V8)-16	AV057155	16114 /// 640340 /// 69989	gb:AV057155 /DB_XREF=gi:5156902 /DB_XREF=AV057155 /CLONE=1810044K02 /FEA=mRNA /CNT=13 /TID=Mm.104747.14 /TIER=ConsEnd /STK=2 /UG=Mm.104747 /LL=16114 /UG_GENE=Igk-V28 /UG_TITLE=immunoglobulin kappa chain variable 28 (V28)	1.87	3.32
1427837_at	Immunoglobulin kappa chain variable 32 (V32)	U25103	16116	gb:U25103.1 /DB_XREF=gi:1815613 /FEA=mRNA /CNT=1 /TID=Mm.104747.23 /TIER=ConsEnd /STK=0 /UG=Mm.104747 /LL=16114 /UG_GENE=Igk-V28 /DEF=Mus musculus anti-Pseudomonas aeruginosa lipid-A of lipopolysaccharide, Ig light chain variable region mRNA, partial cds. /PROD=immunoglobulin light chain	2	1.99
1427860_at	immunoglobulin kappa chain variable 6-23 /// immunoglobulin kappa chain variable 19 (V19)-14 /// immunoglobulin kappa chain variable 19 (V19)-13 /// similar to Ig kappa chain V-V region MPC11 precursor /// similar to Ig kappa chain V-V region MPC11 precursor /// similar to Ig kappa chain V-V region MPC11 precursor /// similar to Ig kappa chain V-V region MPC11 precursor /// similar to Ig kappa ch…	U55641	637227 /// 667881 /// 667899 /// 669053 /// 669070 /// 676136 /// 676162 /// 676175	gb:U55641.1 /DB_XREF=gi:1870397 /FEA=mRNA /CNT=1 /TID=Mm.104747.26 /TIER=ConsEnd /STK=0 /UG=Mm.104747 /LL=16114 /UG_GENE=Igk-V28 /DEF=Mus musculus anti-DNA immunoglobulin light chain IgG, antibody 423p.176, partial cds. /PROD=anti-DNA immunoglobulin light chain IgG	2.51	3.3
1451962_at	immunoglobulin kappa light chain 17-1A	L41881	213481	gb:L41881.1 /DB_XREF=gi:798812 /FEA=FLmRNA /CNT=1 /TID=MmAffx.1.28 /TIER=FL /STK=1 /NOTE=sequence(s) not in UniGene /DEF=Mus musculus immunoglobulin kappa chain mRNA, complete cds. /PROD=immunoglobulin kappa chain /FL=gb:L41881.1	1.51	2.63
1424931_s_at	immunoglobulin lambda chain, variable 1	M94350	16142	gb:M94350.1 /DB_XREF=gi:200937 /GEN=IgL /FEA=FLmRNA /CNT=22 /TID=Mm.780.1 /TIER=FL+Stack /STK=11 /UG=Mm.780 /LL=16142 /DEF=Mus musculus immunoglobulin lambda chain (IgL) mRNA, complete cds. /PROD=immunoglobulin lambda-chain /FL=gb:M94350.1	3.26	0.46
1430523_s_at	immunoglobulin lambda chain, variable 1	AK008145	16142	gb:AK008145.1 /DB_XREF=gi:12842151 /GEN=Igl-V1 /FEA=mRNA /CNT=3 /TID=Mm.780.2 /TIER=ConsEnd /STK=2 /UG=Mm.780 /LL=16142 /UG_TITLE=immunoglobulin lambda chain, variable 1 /DEF=Mus musculus adult male small intestine cDNA, RIKEN full-length enriched library, clone:2010007E08:immunoglobulin lambda chain, variable 1, full insert sequence.	3.06	2.63
1428720_s_at	immunoglobulin lambda chain, variable 1 /// RIKEN cDNA 2010309G21 gene /// hypothetical protein LOC207685 /// similar to Ig lambda-3 chain C region - mouse	AK008551	16142 /// 207685 /// 386520 /// 70018	gb:AK008551.1 /DB_XREF=gi:12842802 /FEA=mRNA /CNT=34 /TID=Mm.38214.1 /TIER=Stack /STK=24 /UG=Mm.38214 /LL=70018 /UG_GENE=2010309G21Rik /UG_TITLE=RIKEN cDNA 2010309G21 gene /DEF=Mus musculus adult male small intestine cDNA, RIKEN full-length enriched library, clone:2010309G21:IG LAMBDA-2 CHAIN C REGION, full insert sequence.	1.9	1.39
1435147_x_at	immunoglobulin superfamily, member 4	BB333386	239857	gb:BB333386 /DB_XREF=gi:16403995 /DB_XREF=BB333386 /CLONE=B830010O15 /FEA=EST /CNT=61 /TID=Mm.129786.1 /TIER=Stack /STK=27 /UG=Mm.129786 /UG_TITLE=ESTs, Weakly similar to Y269_HUMAN HYPOTHETICAL PROLINE-RICH PROTEIN KIAA0269 (H.sapiens)	0.48	1.48
1423276_at	immunoglobulin-like domain containing receptor 1	BG084606	106347	gb:BG084606 /DB_XREF=gi:12567170 /DB_XREF=H3102H08-5 /CLONE=H3102H08 /FEA=FLmRNA /CNT=64 /TID=Mm.17807.1 /TIER=Stack /STK=19 /UG=Mm.17807 /LL=106347 /UG_GENE=AU041483 /UG_TITLE=expressed sequence AU041483 /FL=gb:BC010485.1 gb:NM_134109.1	0.09	1.16
1420437_at	indoleamine-pyrrole 2,3 dioxygenase	NM_008324	15930	gb:NM_008324.1 /DB_XREF=gi:6680346 /GEN=Indo /FEA=FLmRNA /CNT=8 /TID=Mm.392.1 /TIER=FL /STK=5 /UG=Mm.392 /LL=15930 /DEF=Mus musculus indoleamine-pyrrole 2,3 dioxygenase (Indo), mRNA. /PROD=indoleamine-pyrrole 2,3 dioxygenase /FL=gb:NM_008324.1 gb:M69109.1	-1.36	-0.29
1418697_at	indolethylamine N-methyltransferase	NM_009349	21743	gb:NM_009349.1 /DB_XREF=gi:6678280 /GEN=Temt /FEA=FLmRNA /CNT=97 /TID=Mm.299.1 /TIER=FL+Stack /STK=19 /UG=Mm.299 /LL=21743 /DEF=Mus musculus thioether S-methyltransferase (Temt), mRNA. /PROD=thioether S-methyltransferase /FL=gb:M88694.1 gb:NM_009349.1 gb:BC013518.1	1.81	0.67
1416630_at	inhibitor of DNA binding 3	NM_008321	15903	gb:NM_008321.1 /DB_XREF=gi:6680340 /GEN=Idb3 /FEA=FLmRNA /CNT=163 /TID=Mm.110.1 /TIER=FL+Stack /STK=77 /UG=Mm.110 /LL=15903 /DEF=Mus musculus inhibitor of DNA binding 3 (Idb3), mRNA. /PROD=inhibitor of DNA binding 3 /FL=gb:M60523.1 gb:NM_008321.1	0.93	1.43
1427287_s_at	inositol 1,4,5-triphosphate receptor 2	BB216794	16439	gb:BB216794 /DB_XREF=gi:16353135 /DB_XREF=BB216794 /CLONE=A530039D21 /FEA=mRNA /CNT=31 /TID=Mm.7800.1 /TIER=Stack /STK=14 /UG=Mm.7800 /LL=16442 /UG_GENE=Itpr5 /UG_TITLE=inositol 1,4,5-triphosphate receptor 5	-0.02	-1.13
1447757_x_at	inositol polyphosphate-5-phosphatase F	AV033355	101490	gb:AV033355 /DB_XREF=gi:4832903 /DB_XREF=AV033355 /CLONE=1500040F03 /FEA=EST /CNT=2 /TID=Mm.78080.1 /TIER=ConsEnd /STK=2 /UG=Mm.78080 /UG_TITLE=ESTs	-0.35	-1.35
1449493_at	insulin-like 5	NM_011831	23919	gb:NM_011831.1 /DB_XREF=gi:6754357 /GEN=Insl5 /FEA=FLmRNA /CNT=18 /TID=Mm.100163.1 /TIER=FL+Stack /STK=9 /UG=Mm.100163 /LL=23919 /DEF=Mus musculus insulin-like 5 (Insl5), mRNA. /PROD=insulin-like 5 /FL=gb:AF076971.1 gb:AF133817.1 gb:AF054843.1 gb:AF054842.1 gb:NM_011831.1 gb:BC010968.1	1.54	2.81
1423062_at	insulin-like growth factor binding protein 3	AV175389	16009	gb:AV175389 /DB_XREF=gi:16384293 /DB_XREF=AV175389 /CLONE=5730419J04 /FEA=FLmRNA /CNT=174 /TID=Mm.29254.1 /TIER=Stack /STK=73 /UG=Mm.29254 /LL=16009 /UG_GENE=Igfbp3 /UG_TITLE=insulin-like growth factor binding protein 3 /FL=gb:NM_008343.1	1.88	0.43
1458268_s_at	insulin-like growth factor binding protein 3	AI649005	16009	gb:AI649005 /DB_XREF=gi:4729839 /DB_XREF=uk34a10.x1 /CLONE=IMAGE:1970874 /FEA=EST /CNT=3 /TID=Mm.200652.1 /TIER=ConsEnd /STK=3 /UG=Mm.200652 /LL=103811 /UG_GENE=AI649005 /UG_TITLE=expressed sequence AI649005	1.7	0.61
1456097_a_at	integrin beta 3 binding protein (beta3-endonexin)	BB830191	67733	gb:BB830191 /DB_XREF=gi:17008434 /DB_XREF=BB830191 /CLONE=G930010K24 /FEA=EST /CNT=21 /TID=Mm.64982.2 /TIER=Stack /STK=16 /UG=Mm.64982 /LL=67733 /UG_GENE=4930471O16Rik /UG_TITLE=RIKEN cDNA 4930471O16 gene	-0.46	-1.17
1436223_at	integrin beta 8	BB504737	320910	gb:BB504737 /DB_XREF=gi:16442745 /DB_XREF=BB504737 /CLONE=D630049N15 /FEA=EST /CNT=18 /TID=Mm.23268.1 /TIER=Stack /STK=10 /UG=Mm.23268 /UG_TITLE=ESTs	0.18	-2.8
1418165_at	intelectin a	NM_010584	16429	gb:NM_010584.1 /DB_XREF=gi:6754387 /GEN=Itln /FEA=FLmRNA /CNT=37 /TID=Mm.140192.1 /TIER=FL+Stack /STK=29 /UG=Mm.140192 /LL=16429 /DEF=Mus musculus intelectin (Itln), mRNA. /PROD=intelectin /FL=gb:AB016496.1 gb:NM_010584.1	2.53	-3.57
1436755_at	inter-alpha (globulin) inhibitor H5	AI317339	209378	gb:AI317339 /DB_XREF=gi:4032606 /DB_XREF=uj13e01.x1 /CLONE=IMAGE:1907928 /FEA=EST /CNT=105 /TID=Mm.38459.1 /TIER=Stack /STK=61 /UG=Mm.38459 /UG_TITLE=ESTs, Weakly similar to INTER-ALPHA-TRYPSIN INHIBITOR HEAVY CHAIN H2 PRECURSOR (M.musculus)	-0.21	1.07
1441946_at	inter-alpha (globulin) inhibitor H5	AV239969	209378	gb:AV239969 /DB_XREF=gi:6192473 /DB_XREF=AV239969 /CLONE=4732437H13 /FEA=EST /CNT=4 /TID=Mm.77620.1 /TIER=ConsEnd /STK=4 /UG=Mm.77620 /UG_TITLE=ESTs	-0.27	1.4
1424067_at	intercellular adhesion molecule	BC008626	15894	gb:BC008626.1 /DB_XREF=gi:14250386 /FEA=FLmRNA /CNT=103 /TID=Mm.28973.1 /TIER=FL+Stack /STK=57 /UG=Mm.28973 /LL=15894 /UG_GENE=Icam1 /DEF=Mus musculus, Similar to intercellular adhesion molecule, clone MGC:6195 IMAGE:3588949, mRNA, complete cds. /PROD=Similar to intercellular adhesion molecule /FL=gb:BC008626.1 gb:M31585.1	0.72	-1.59
1457666_s_at	interferon activated gene 202B	AV229143	26388	gb:AV229143 /DB_XREF=gi:6181659 /DB_XREF=AV229143 /CLONE=4631405A07 /FEA=EST /CNT=4 /TID=Mm.83146.1 /TIER=ConsEnd /STK=4 /UG=Mm.83146 /UG_TITLE=ESTs	-0.35	-2.26
1421551_s_at	interferon activated gene 202B	NM_011940	26388	gb:NM_011940.1 /DB_XREF=gi:6754285 /GEN=Ifi202b /FEA=FLmRNA /CNT=4 /TID=Mm.89990.1 /TIER=FL /STK=2 /UG=Mm.89990 /LL=26388 /DEF=Mus musculus interferon activated gene 202B (Ifi202b), mRNA. /PROD=interferon activated gene 202B /FL=gb:AF140672.1 gb:NM_011940.1	-0.52	-1.96
1419603_at	interferon activated gene 204 /// similar to Interferon-activatable protein 204 (Ifi-204) (Interferon-inducible protein p204)	NM_008329	15951 /// 672547	gb:NM_008329.1 /DB_XREF=gi:6680356 /GEN=Ifi204 /FEA=FLmRNA /CNT=22 /TID=Mm.212870.1 /TIER=FL+Stack /STK=8 /UG=Mm.212870 /LL=15951 /DEF=Mus musculus interferon activated gene 204 (Ifi204), mRNA. /PROD=interferon activated gene 204 /FL=gb:BC010546.1 gb:M31419.1 gb:NM_008329.1	1.95	-0.29
1452349_x_at	interferon activated gene 205 /// myeloid cell nuclear differentiation antigen	AI481797	226695 /// 381308	gb:AI481797 /DB_XREF=gi:4375023 /DB_XREF=vf99b08.x1 /CLONE=IMAGE:851895 /FEA=mRNA /CNT=24 /TID=Mm.215120.2 /TIER=Stack /STK=10 /UG=Mm.215120 /LL=15952 /UG_GENE=Ifi205 /UG_TITLE=interferon activated gene 205	1.02	0.04
1417141_at	interferon gamma induced GTPase	NM_018738	16145	gb:NM_018738.1 /DB_XREF=gi:9055247 /GEN=Igtp /FEA=FLmRNA /CNT=155 /TID=Mm.858.1 /TIER=FL+Stack /STK=55 /UG=Mm.858 /LL=16145 /DEF=Mus musculus interferon gamma induced GTPase (Igtp), mRNA. /PROD=interferon gamma induced GTPase /FL=gb:U53219.1 gb:NM_018738.1	0.2	-1.27
1443602_at	Interferon gamma receptor 1	BB284535	15979	gb:BB284535 /DB_XREF=gi:8984984 /DB_XREF=BB284535 /CLONE=A930106D02 /FEA=EST /CNT=3 /TID=Mm.131222.1 /TIER=ConsEnd /STK=3 /UG=Mm.131222 /UG_TITLE=ESTs	0.3	1.72
1419043_a_at	interferon inducible GTPase 1	BM239828	60440	gb:BM239828 /DB_XREF=gi:17875098 /DB_XREF=K0541A12-3 /CLONE=K0541A12 /FEA=FLmRNA /CNT=97 /TID=Mm.29008.1 /TIER=Stack /STK=19 /UG=Mm.29008 /LL=60440 /UG_GENE=Iigp-pending /UG_TITLE=interferon-inducible GTPase /FL=gb:AF194871.1 gb:NM_021792.1	1.19	-1.13
1417793_at	interferon inducible GTPase 2	NM_019440	54396	gb:NM_019440.1 /DB_XREF=gi:9506764 /GEN=Gtpi-pending /FEA=FLmRNA /CNT=84 /TID=Mm.33902.1 /TIER=FL+Stack /STK=36 /UG=Mm.33902 /LL=54396 /DEF=Mus musculus interferon-g induced GTPase (Gtpi-pending), mRNA. /PROD=interferon-g induced GTPase /FL=gb:NM_019440.1 gb:BC005419.1	0.44	-1.11
1426278_at	interferon, alpha-inducible protein 27	AY090098	76933	gb:AY090098.1 /DB_XREF=gi:20147033 /GEN=Isg12 /FEA=FLmRNA /CNT=24 /TID=Mm.46382.1 /TIER=FL+Stack /STK=14 /UG=Mm.46382 /LL=76933 /DEF=Mus musculus interferon stimulated gene 12 (Isg12) mRNA, complete cds. /PROD=interferon stimulated gene 12 /FL=gb:AY090098.1	0.09	-1.75
1423555_a_at	interferon-induced protein 44	BB329808	99899	gb:BB329808 /DB_XREF=gi:15411519 /DB_XREF=BB329808 /CLONE=B630019O10 /FEA=FLmRNA /CNT=51 /TID=Mm.30756.1 /TIER=Stack /STK=11 /UG=Mm.30756 /LL=99899 /UG_GENE=AW261460 /UG_TITLE=expressed sequence AW261460 /FL=gb:NM_133871.1	0.59	-2.9
1450783_at	interferon-induced protein with tetratricopeptide repeats 1	NM_008331	15957	gb:NM_008331.1 /DB_XREF=gi:6680360 /GEN=Ifit1 /FEA=FLmRNA /CNT=73 /TID=Mm.6718.1 /TIER=FL+Stack /STK=9 /UG=Mm.6718 /LL=15957 /DEF=Mus musculus interferon-induced protein with tetratricopeptide repeats 1 (Ifit1), mRNA. /PROD=interferon-induced protein withtetratricopeptide repeats 1 /FL=gb:U43084.1 gb:BC003768.1 gb:NM_008331.1	0.96	-1.89
1418293_at	interferon-induced protein with tetratricopeptide repeats 2	NM_008332	15958	gb:NM_008332.1 /DB_XREF=gi:6680362 /GEN=Ifit2 /FEA=FLmRNA /CNT=58 /TID=Mm.2036.1 /TIER=FL+Stack /STK=26 /UG=Mm.2036 /LL=15958 /DEF=Mus musculus interferon-induced protein with tetratricopeptide repeats 2 (Ifit2), mRNA. /PROD=interferon-induced protein withtetratricopeptide repeats 2 /FL=gb:NM_008332.1 gb:U43085.1	2.03	1.72
1449025_at	interferon-induced protein with tetratricopeptide repeats 3	NM_010501	15959	gb:NM_010501.1 /DB_XREF=gi:6754287 /GEN=Ifit3 /FEA=FLmRNA /CNT=51 /TID=Mm.951.1 /TIER=FL+Stack /STK=26 /UG=Mm.951 /LL=15959 /DEF=Mus musculus interferon-induced protein with tetratricopeptide repeats 3 (Ifit3), mRNA. /PROD=interferon-induced protein withtetratricopeptide repeats 3 /FL=gb:NM_010501.1 gb:L32974.1 gb:BC003804.1	1.76	-0.9
1431693_a_at	interleukin 17B	AK003506	56069	gb:AK003506.1 /DB_XREF=gi:12834213 /GEN=Il17b /FEA=mRNA /CNT=3 /TID=Mm.69513.2 /TIER=ConsEnd /STK=0 /UG=Mm.69513 /LL=56069 /UG_TITLE=interleukin 17B /DEF=Mus musculus 18 days embryo whole body cDNA, RIKEN full-length enriched library, clone:1110006O16:interleukin 17b, full insert sequence.	1.43	1.48
1450723_at	ISL1 transcription factor, LIM/homeodomain	BQ176915	16392	gb:BQ176915 /DB_XREF=gi:20352407 /DB_XREF=UI-M-DJ2-bwa-g-01-0-UI.s1 /CLONE=UI-M-DJ2-bwa-g-01-0-UI /FEA=FLmRNA /CNT=100 /TID=Mm.42242.1 /TIER=Stack /STK=28 /UG=Mm.42242 /LL=16392 /UG_GENE=Isl1 /UG_TITLE=ISL1 transcription factor, LIMhomeodomain, (islet-1) /FL=gb:NM_021459.1	1.18	0.51
1429796_at	kalirin, RhoGEF kinase	AK008844	545156	gb:AK008844.1 /DB_XREF=gi:12843280 /FEA=mRNA /CNT=11 /TID=Mm.63547.1 /TIER=Stack /STK=8 /UG=Mm.63547 /LL=72378 /UG_GENE=2210407G14Rik /UG_TITLE=RIKEN cDNA 2210407G14 gene /DEF=Mus musculus adult male stomach cDNA, RIKEN full-length enriched library, clone:2210407G14:homolog to KALIRIN-9A, full insert sequence.	-0.38	1.11
1448107_x_at	kallikrein 1	BC010754	16612	gb:BC010754.1 /DB_XREF=gi:14789645 /FEA=FLmRNA /CNT=368 /TID=Mm.4486.1 /TIER=FL+Stack /STK=220 /UG=Mm.4486 /LL=16612 /UG_GENE=Klk6 /DEF=Mus musculus, clone MGC:18433 IMAGE:4240906, mRNA, complete cds. /PROD=Unknown (protein for MGC:18433) /FL=gb:D10464.1 gb:BC010754.1 gb:NM_010639.3	0.6	1.55
1415837_at	kallikrein 1	BC010754	16612	gb:BC010754.1 /DB_XREF=gi:14789645 /FEA=FLmRNA /CNT=368 /TID=Mm.4486.1 /TIER=FL+Stack /STK=220 /UG=Mm.4486 /LL=16612 /UG_GENE=Klk6 /DEF=Mus musculus, clone MGC:18433 IMAGE:4240906, mRNA, complete cds. /PROD=Unknown (protein for MGC:18433) /FL=gb:D10464.1 gb:BC010754.1 gb:NM_010639.3	0.63	1.57
1455977_x_at	kallikrein 1 /// kallikrein 1-related peptidase b5	AV053098	16612 /// 16622	gb:AV053098 /DB_XREF=gi:5138870 /DB_XREF=AV053098 /CLONE=1810024N21 /FEA=EST /CNT=22 /TID=Mm.4486.2 /TIER=Stack /STK=22 /UG=Mm.4486 /LL=16612 /UG_GENE=Klk6 /UG_TITLE=kallikrein 6	0.47	1.25
1425182_x_at	kallikrein 1-related peptidase b22 /// kallikrein 1-related peptidase b9	M17962	13646 /// 13648	gb:M17962.1 /DB_XREF=gi:192997 /FEA=FLmRNA /CNT=50 /TID=Mm.200410.1 /TIER=FL /STK=4 /UG=Mm.200410 /LL=13648 /UG_GENE=Klk9 /UG_TITLE=kallikrein 9 /DEF=Mouse major epidermal growth factor binding protein (EGF-BP) mRNA, complete cds. /FL=gb:M17962.1 gb:BC024624.1	0.92	1.69
1418538_at	KDEL (Lys-Asp-Glu-Leu) endoplasmic reticulum protein retention receptor 3	NM_134090	105785	gb:NM_134090.1 /DB_XREF=gi:19527315 /GEN=AI173274 /FEA=FLmRNA /CNT=45 /TID=Mm.29644.1 /TIER=FL+Stack /STK=22 /UG=Mm.29644 /LL=105785 /DEF=Mus musculus expressed sequence AI173274 (AI173274), mRNA. /PROD=expressed sequence AI173274 /FL=gb:BC011472.1 gb:BC024420.1 gb:NM_134090.1	0.9	1.25
1444494_at	kelch repeat and BTB (POZ) domain containing 10	W09692	228003	gb:W09692 /DB_XREF=gi:1284036 /DB_XREF=ma48e04.r1 /CLONE=IMAGE:313950 /FEA=EST /CNT=4 /TID=Mm.216085.1 /TIER=ConsEnd /STK=2 /UG=Mm.216085 /UG_TITLE=ESTs	0.22	-1.23
1433902_at	kelch repeat and BTB (POZ) domain containing 8	BB469300	243574	gb:BB469300 /DB_XREF=gi:16427619 /DB_XREF=BB469300 /CLONE=D230024C02 /FEA=EST /CNT=69 /TID=Mm.23904.1 /TIER=Stack /STK=53 /UG=Mm.23904 /LL=101262 /UG_GENE=AU040152 /UG_TITLE=expressed sequence AU040152	-0.62	-1.04
1448269_a_at	kelch-like 13 (Drosophila)	NM_026167	67455	gb:NM_026167.1 /DB_XREF=gi:13385673 /GEN=1200009K10Rik /FEA=FLmRNA /CNT=144 /TID=Mm.26546.1 /TIER=FL+Stack /STK=108 /UG=Mm.26546 /LL=67455 /DEF=Mus musculus RIKEN cDNA 1200009K10 gene (1200009K10Rik), mRNA. /PROD=RIKEN cDNA 1200009K10 /FL=gb:NM_026167.1	1.04	0.57
1439078_at	kelch-like 4 (Drosophila)	BB037068	237010	gb:BB037068 /DB_XREF=gi:15403720 /DB_XREF=BB037068 /CLONE=5930422O20 /FEA=EST /CNT=19 /TID=Mm.132583.1 /TIER=Stack /STK=8 /UG=Mm.132583 /UG_TITLE=ESTs, Moderately similar to KHL1_MOUSE Kelch-like protein 1 (M.musculus)	0.98	1.22
1425655_at	keratin associated protein 16-1	AF345291	170651	gb:AF345291.1 /DB_XREF=gi:14030400 /GEN=Krtap16.1 /FEA=FLmRNA /CNT=10 /TID=Mm.196827.1 /TIER=FL /STK=1 /UG=Mm.196827 /LL=170651 /DEF=Mus musculus keratin-associated protein 16.1 (Krtap16.1) mRNA, complete cds. /PROD=keratin-associated protein 16.1 /FL=gb:AF345291.1	1.06	0.01
1427549_s_at	keratin associated protein 16-10 /// keratin associated protein 16-3 /// keratin associated protein 16-6	AV294513	170653 /// 170655 /// 71369	gb:AV294513 /DB_XREF=gi:6326530 /DB_XREF=AV294513 /CLONE=5530601L06 /FEA=mRNA /CNT=5 /TID=Mm.206742.1 /TIER=ConsEnd /STK=0 /UG=Mm.206742 /LL=170655 /UG_GENE=Krtap16-6 /UG_TITLE=keratin associated protein 16-6	0.41	-2.18
1425431_at	keratin associated protein 16-10 /// keratin associated protein 16-3 /// keratin associated protein 16-6	AF345293	170653 /// 170655 /// 71369	gb:AF345293.1 /DB_XREF=gi:14030404 /GEN=Krtap16.3 /FEA=FLmRNA /CNT=6 /TID=Mm.85562.1 /TIER=FL /STK=2 /UG=Mm.85562 /LL=170653 /DEF=Mus musculus keratin-associated protein 16.3 (Krtap16.3) mRNA, complete cds. /PROD=keratin-associated protein 16.3 /FL=gb:AF345293.1	0.67	-1.08
1427211_at	keratin associated protein 8-1	AA727386	16703	gb:AA727386 /DB_XREF=gi:2745093 /DB_XREF=vu99e01.r1 /CLONE=IMAGE:1210296 /FEA=mRNA /CNT=28 /TID=Mm.13979.1 /TIER=Stack /STK=8 /UG=Mm.13979 /LL=16703 /UG_GENE=Krtap8-1 /UG_TITLE=keratin associated protein 8-1	-0.88	-2.02
1421689_at	keratin associated protein 8-2	NM_010676	16704	gb:NM_010676.1 /DB_XREF=gi:6754497 /GEN=Krtap8-2 /FEA=FLmRNA /CNT=3 /TID=Mm.3503.1 /TIER=FL /STK=2 /UG=Mm.3503 /LL=16704 /DEF=Mus musculus keratin associated protein 8-2 (Krtap8-2), mRNA. /PROD=keratin associated protein 8-2 /FL=gb:NM_010676.1 gb:D86422.1	0.37	-1.08
1452166_a_at	keratin complex 1, acidic, gene 10	AK014360	16661	gb:AK014360.1 /DB_XREF=gi:12852156 /GEN=Krt1-10 /FEA=mRNA /CNT=157 /TID=Mm.22662.1 /TIER=Stack /STK=82 /UG=Mm.22662 /LL=16661 /UG_TITLE=keratin complex 1, acidic, gene 10 /DEF=Mus musculus 17 days embryo head cDNA, RIKEN full-length enriched library, clone:3300001N19:keratin complex 1, acidic, gene 10, full insert sequence.	2.33	-2.19
1422454_at	keratin complex 1, acidic, gene 13	NM_010662	16663	gb:NM_010662.1 /DB_XREF=gi:6754479 /GEN=Krt1-13 /FEA=FLmRNA /CNT=127 /TID=Mm.4646.1 /TIER=FL+Stack /STK=98 /UG=Mm.4646 /LL=16663 /DEF=Mus musculus keratin complex 1, acidic, gene 13 (Krt1-13), mRNA. /PROD=keratin complex 1, acidic, gene 13 /FL=gb:NM_010662.1	1.31	-1.7
1460347_at	keratin complex 1, acidic, gene 14	BC011074	16664	gb:BC011074.1 /DB_XREF=gi:15029716 /FEA=FLmRNA /CNT=173 /TID=Mm.6974.1 /TIER=FL+Stack /STK=76 /UG=Mm.6974 /LL=16664 /UG_GENE=Krt1-14 /DEF=Mus musculus, Similar to keratin 14 (epidermolysis bullosa simplex, Dowling-Meara, Koebner), clone MGC:18920 IMAGE:3497492, mRNA, complete cds. /PROD=Similar to keratin 14 (epidermolysis bullosasimplex, Dowling-Meara, Koebner) /FL=gb:BC003325.1 gb:BC011074.1	1.26	-2.04
1423935_x_at	keratin complex 1, acidic, gene 14	BC011074	16664	gb:BC011074.1 /DB_XREF=gi:15029716 /FEA=FLmRNA /CNT=173 /TID=Mm.6974.1 /TIER=FL+Stack /STK=76 /UG=Mm.6974 /LL=16664 /UG_GENE=Krt1-14 /DEF=Mus musculus, Similar to keratin 14 (epidermolysis bullosa simplex, Dowling-Meara, Koebner), clone MGC:18920 IMAGE:3497492, mRNA, complete cds. /PROD=Similar to keratin 14 (epidermolysis bullosasimplex, Dowling-Meara, Koebner) /FL=gb:BC003325.1 gb:BC011074.1	1.29	-1.71
1422667_at	keratin complex 1, acidic, gene 15	NM_008469	16665	gb:NM_008469.1 /DB_XREF=gi:6680601 /GEN=Krt1-15 /FEA=FLmRNA /CNT=52 /TID=Mm.38498.1 /TIER=FL+Stack /STK=20 /UG=Mm.38498 /LL=16665 /DEF=Mus musculus keratin complex 1, acidic, gene 15 (Krt1-15), mRNA. /PROD=keratin complex 1, acidic, gene 15 /FL=gb:NM_008469.1	0.72	-1.49
1418213_at	keratin complex 1, acidic, gene 23	NM_033373	94179	gb:NM_033373.1 /DB_XREF=gi:15431280 /GEN=Haik1-pending /FEA=FLmRNA /CNT=56 /TID=Mm.20127.1 /TIER=FL+Stack /STK=28 /UG=Mm.20127 /LL=94179 /DEF=Mus musculus type I intermediate filament cytokeratin (Haik1-pending), mRNA. /PROD=type I intermediate filament cytokeratin /FL=gb:AF102849.1 gb:BC019972.1 gb:NM_033373.1	-0.65	-1.99
1427751_a_at	keratin complex 1, acidic, gene 5	X65506	16673	gb:X65506.1 /DB_XREF=gi:53115 /FEA=mRNA /CNT=1 /TID=Mm.4976.1 /TIER=ConsEnd /STK=0 /UG=Mm.4976 /LL=16673 /UG_GENE=Krt1-5 /DEF=M.musculus mRNA for type I keratin (MHR a-1). /PROD=type I keratin 48kD (MHRa-1)	-0.99	-1.02
1422481_at	keratin complex 2, basic, gene 1	NM_008473	16678	gb:NM_008473.1 /DB_XREF=gi:6678642 /GEN=Krt2-1 /FEA=FLmRNA /CNT=198 /TID=Mm.183137.1 /TIER=FL+Stack /STK=75 /UG=Mm.183137 /LL=16678 /DEF=Mus musculus keratin complex 2, basic, gene 1 (Krt2-1), mRNA. /PROD=keratin complex 2, basic, gene 1 /FL=gb:NM_008473.1 gb:M10937.1	2.26	-2.08
1418735_at	keratin complex 2, basic, gene 4	NM_008475	16682	gb:NM_008475.1 /DB_XREF=gi:6678644 /GEN=Krt2-4 /FEA=FLmRNA /CNT=43 /TID=Mm.4689.1 /TIER=FL+Stack /STK=19 /UG=Mm.4689 /LL=16682 /DEF=Mus musculus keratin complex 2, basic, gene 4 (Krt2-4), mRNA. /PROD=keratin complex 2, basic, gene 4 /FL=gb:NM_008475.1	1.4	-1.23
1424096_at	keratin complex 2, basic, gene 5	BC006780	110308	gb:BC006780.1 /DB_XREF=gi:13904995 /FEA=FLmRNA /CNT=127 /TID=Mm.22657.1 /TIER=FL+Stack /STK=54 /UG=Mm.22657 /LL=110308 /UG_GENE=Krt2-5 /DEF=Mus musculus, clone MGC:8116 IMAGE:3589013, mRNA, complete cds. /PROD=Unknown (protein for MGC:8116) /FL=gb:BC006780.1	0.9	-2.02
1427700_x_at	keratin complex 2, basic, gene 6a	K02108	16687	gb:K02108.1 /DB_XREF=gi:198634 /GEN=KER2 /FEA=mRNA /CNT=1 /TID=Mm.22629.2 /TIER=ConsEnd /STK=0 /UG=Mm.22629 /LL=16687 /DEF=Mouse keratin (epidermal) intermediate filament subunit II, mRNA. /PROD=epidermal keratin subunit II	2.66	-2.51
1422784_at	keratin complex 2, basic, gene 6a	NM_008476	16687	gb:NM_008476.1 /DB_XREF=gi:6678646 /GEN=Krt2-6a /FEA=FLmRNA /CNT=34 /TID=Mm.22629.1 /TIER=FL+Stack /STK=12 /UG=Mm.22629 /LL=16687 /DEF=Mus musculus keratin complex 2, basic, gene 6a (Krt2-6a), mRNA. /PROD=keratin complex 2, gene 6a /FL=gb:NM_008476.1	2.36	-1.97
1422783_a_at	keratin complex 2, basic, gene 6a	NM_008476	16687	gb:NM_008476.1 /DB_XREF=gi:6678646 /GEN=Krt2-6a /FEA=FLmRNA /CNT=34 /TID=Mm.22629.1 /TIER=FL+Stack /STK=12 /UG=Mm.22629 /LL=16687 /DEF=Mus musculus keratin complex 2, basic, gene 6a (Krt2-6a), mRNA. /PROD=keratin complex 2, gene 6a /FL=gb:NM_008476.1	1.02	-1.63
1422588_at	keratin complex 2, basic, gene 6b	NM_010669	16688	gb:NM_010669.1 /DB_XREF=gi:6754487 /GEN=Krt2-6b /FEA=FLmRNA /CNT=36 /TID=Mm.196352.1 /TIER=FL+Stack /STK=31 /UG=Mm.196352 /LL=16688 /DEF=Mus musculus keratin complex 2, basic, gene 6b (Krt2-6b), mRNA. /PROD=keratin complex 2, basic, gene 6b /FL=gb:NM_010669.1	2.13	-1.37
1423952_a_at	keratin complex 2, basic, gene 7	BC010337	110310	gb:BC010337.1 /DB_XREF=gi:16507854 /FEA=FLmRNA /CNT=85 /TID=Mm.30142.2 /TIER=FL+Stack /STK=73 /UG=Mm.30142 /LL=110961 /UG_GENE=D15Wsu77e /DEF=Mus musculus, Similar to DNA segment, Chr 15, Wayne State University 77, expressed, clone MGC:11625 IMAGE:3157030, mRNA, complete cds. /PROD=Similar to DNA segment, Chr 15, Wayne StateUniversity 77, expressed /FL=gb:BC010337.1	0.03	-1.05
1434227_at	keratinocyte differentiation associated protein	AV007306	64661	gb:AV007306 /DB_XREF=gi:16356089 /DB_XREF=AV007306 /CLONE=1110003O09 /FEA=EST /CNT=48 /TID=Mm.43751.1 /TIER=Stack /STK=38 /UG=Mm.43751 /LL=64661 /UG_GENE=Krtdap /UG_TITLE=keratinocyte differentiation associated protein	2.94	-1.09
1425259_x_at	killer cell lectin-like receptor subfamily A, member 12	AF307947	16630	gb:AF307947.1 /DB_XREF=gi:11935095 /FEA=FLmRNA /CNT=4 /TID=Mm.160169.1 /TIER=FL /STK=4 /UG=Mm.160169 /LL=16630 /UG_GENE=Klra12 /DEF=Mus musculus strain BALBc natural killer cell receptor Ly-49L2 mRNA, complete cds. /PROD=natural killer cell receptor Ly-49L2 /FL=gb:AF204266.1 gb:AF307948.1 gb:AF204268.1 gb:AF307947.1	-1.49	-1.2
1450551_x_at	killer cell lectin-like receptor, subfamily A, member 15	AY003920	27423	gb:AY003920.1 /DB_XREF=gi:9230809 /FEA=FLmRNA /CNT=3 /TID=Mm.103657.1 /TIER=FL /STK=1 /UG=Mm.103657 /LL=27423 /UG_GENE=Klra15 /DEF=Mus musculus lectin-related NK cell receptor Ly49 mRNA, complete cds. /PROD=lectin-related NK cell receptor Ly49 /FL=gb:NM_013793.2 gb:AY003920.1 gb:AF146571.2	-0.39	1.17
1425888_at	killer cell lectin-like receptor, subfamily A, member 17	AB033769	170733	gb:AB033769.1 /DB_XREF=gi:7657990 /GEN=Ly-49Q /FEA=FLmRNA /CNT=3 /TID=Mm.155514.1 /TIER=FL /STK=1 /UG=Mm.155514 /LL=170733 /DEF=Mus musculus Ly-49Q mRNA for NK receptor Ly-49Q, complete cds. /PROD=NK receptor Ly-49Q /FL=gb:AB033769.1	1.06	0.33
1449379_at	kinase insert domain protein receptor	NM_010612	16542	gb:NM_010612.1 /DB_XREF=gi:6754439 /GEN=Kdr /FEA=FLmRNA /CNT=53 /TID=Mm.285.1 /TIER=FL+Stack /STK=12 /UG=Mm.285 /LL=16542 /DEF=Mus musculus kinase insert domain protein receptor (Kdr), mRNA. /PROD=kinase insert domain protein receptor /FL=gb:BC020530.1 gb:NM_010612.1	0.94	1.35
1427635_at	kinesin family member 5C	AU067277	16574	gb:AU067277 /DB_XREF=gi:4968014 /DB_XREF=AU067277 /CLONE=MNCb-3201 /FEA=mRNA /CNT=2 /TID=Mm.41576.2 /TIER=ConsEnd /STK=0 /UG=Mm.41576 /LL=16574 /UG_GENE=Kif5c /UG_TITLE=kinesin family member 5C	1.5	0.29
1452514_a_at	kit oncogene	X65997	16590	gb:X65997.1 /DB_XREF=gi:50431 /GEN=c-kit /FEA=mRNA /CNT=1 /TID=Mm.4394.2 /TIER=ConsEnd /STK=0 /UG=Mm.4394 /LL=16590 /DEF=M.musculus c-kit mRNA for truncated tyrosine-kinase. /PROD=truncated tyrosine kinase receptor	0.87	1.09
1450009_at	lactotransferrin	NM_008522	17002	gb:NM_008522.1 /DB_XREF=gi:6678735 /GEN=Ltf /FEA=FLmRNA /CNT=361 /TID=Mm.7612.1 /TIER=FL /STK=2 /UG=Mm.7612 /LL=17002 /DEF=Mus musculus lactotransferrin (Ltf), mRNA. /PROD=lactotransferrin /FL=gb:BC006904.1 gb:D88510.1 gb:NM_008522.1	-1.48	-0.66
1424113_at	laminin B1 subunit 1	BG970109	16777	gb:M15525.1 /DB_XREF=gi:198700 /FEA=FLmRNA /CNT=143 /TID=Mm.148395.1 /TIER=FL+Stack /STK=52 /UG=Mm.148395 /LL=16777 /UG_GENE=Lamb1-1 /DEF=Mouse laminin B1 mRNA, complete cds. /PROD=laminin B1 /FL=gb:M15525.1	1.25	1.51
1424114_s_at	laminin B1 subunit 1	BG970109	16777	gb:M15525.1 /DB_XREF=gi:198700 /FEA=FLmRNA /CNT=143 /TID=Mm.148395.1 /TIER=FL+Stack /STK=52 /UG=Mm.148395 /LL=16777 /UG_GENE=Lamb1-1 /DEF=Mouse laminin B1 mRNA, complete cds. /PROD=laminin B1 /FL=gb:M15525.1	1.26	1.69
1437268_at	LanC lantibiotic synthetase component C-like 3 (bacterial)	BB811311	236285	gb:BB811311 /DB_XREF=gi:16983940 /DB_XREF=BB811311 /CLONE=G730009J17 /FEA=EST /CNT=25 /TID=Mm.132357.1 /TIER=Stack /STK=21 /UG=Mm.132357 /UG_TITLE=ESTs	0.61	-1.17
1434112_at	latrophilin 2	BG966339	99633	gb:BG966339 /DB_XREF=gi:14353976 /DB_XREF=602832824F1 /CLONE=IMAGE:4987613 /FEA=EST /CNT=101 /TID=Mm.30658.1 /TIER=Stack /STK=9 /UG=Mm.30658 /LL=99633 /UG_GENE=AI450192 /UG_TITLE=expressed sequence AI450192	-0.09	-1.41
1434111_at	latrophilin 2	BG966339	99633	gb:AW553551 /DB_XREF=gi:7198974 /DB_XREF=L0228F08-3 /CLONE=L0228F08 /FEA=EST /CNT=101 /TID=Mm.30658.1 /TIER=Stack /STK=42 /UG=Mm.30658 /LL=99633 /UG_GENE=AI450192 /UG_TITLE=expressed sequence AI450192	-0.06	-1.2
1422071_at	lectin, galactose binding, soluble 6	AF026794	16857	gb:AF026794.1 /DB_XREF=gi:3335390 /GEN=Lgals6 /FEA=FLmRNA /CNT=8 /TID=Mm.210336.1 /TIER=FL /STK=1 /UG=Mm.210336 /LL=16857 /DEF=Mus musculus galectin-6 (Lgals6) mRNA, complete cds. /PROD=galectin-6 /FL=gb:NM_010707.1 gb:AF026794.1	-3.91	-1.56
1422308_a_at	lectin, galactose binding, soluble 7	AF038562	16858	gb:AF038562.1 /DB_XREF=gi:2708653 /FEA=FLmRNA /CNT=2 /TID=Mm.20973.1 /TIER=FL /STK=1 /UG=Mm.20973 /LL=16858 /UG_GENE=Lgals7 /DEF=Mus musculus galectin-7 mRNA, complete cds. /PROD=galectin-7 /FL=gb:NM_008496.1 gb:AF038562.1	0.46	-1.97
1456156_at	leptin receptor	BM124366	16847	gb:BM124366 /DB_XREF=gi:17108134 /DB_XREF=L0539B06-3 /CLONE=L0539B06 /FEA=EST /CNT=17 /TID=Mm.138541.1 /TIER=Stack /STK=14 /UG=Mm.138541 /UG_TITLE=ESTs	1.29	1.48
1425644_at	leptin receptor	U42467	16847	gb:U42467.1 /DB_XREF=gi:1139592 /GEN=Ob-r /FEA=FLmRNA /CNT=17 /TID=Mm.4756.4 /TIER=FL /STK=1 /UG=Mm.4756 /LL=16847 /DEF=Mus musculus leptin receptor (Ob-r) mRNA, complete cds. /PROD=leptin receptor /FL=gb:U42467.1 gb:U49110.1	1.39	1.56
1434915_s_at	leucine rich repeat containing 19	AI267139	100061	gb:AI267139 /DB_XREF=gi:3885297 /DB_XREF=uj11d05.x1 /CLONE=IMAGE:1907721 /FEA=EST /CNT=24 /TID=Mm.209589.1 /TIER=Stack /STK=23 /UG=Mm.209589 /LL=100061 /UG_GENE=AI314124 /UG_TITLE=expressed sequence AI314124	-0.68	1.02
1450988_at	leucine rich repeat containing G protein coupled receptor 5	BB751088	14160	gb:BB751088 /DB_XREF=gi:16155324 /DB_XREF=BB751088 /CLONE=G130203O08 /FEA=FLmRNA /CNT=38 /TID=Mm.42103.1 /TIER=Stack /STK=29 /UG=Mm.42103 /LL=14160 /UG_GENE=Gpr49 /UG_TITLE=G protein-coupled receptor 49 /FL=gb:NM_010195.1 gb:AF110818.1	0.36	-1.35
1458663_at	Like-glycosyltransferase	AI552833	16795	gb:AI552833 /DB_XREF=gi:4485196 /DB_XREF=mm29a12.y1 /CLONE=IMAGE:522910 /FEA=EST /CNT=4 /TID=Mm.125445.1 /TIER=ConsEnd /STK=2 /UG=Mm.125445 /UG_TITLE=ESTs, Weakly similar to simple repeat sequence-containing transcript (Mus musculus) (M.musculus)	-0.1	-1.11
1417435_at	like-glycosyltransferase	BG261907	16795	gb:NM_010687.1 /DB_XREF=gi:6754505 /GEN=Large /FEA=FLmRNA /CNT=83 /TID=Mm.20872.1 /TIER=FL+Stack /STK=45 /UG=Mm.20872 /LL=16795 /DEF=Mus musculus like-glycosyltransferase (Large), mRNA. /PROD=like-glycosyltransferase /FL=gb:NM_010687.1	0	-1.04
1450188_s_at	lipase, endothelial	BC020991	16891	gb:BC020991.1 /DB_XREF=gi:18088153 /FEA=FLmRNA /CNT=10 /TID=Mm.89954.1 /TIER=FL /STK=1 /UG=Mm.89954 /LL=16891 /UG_GENE=Lipg /DEF=Mus musculus, lipase, endothelial, clone MGC:13719 IMAGE:3981856, mRNA, complete cds. /PROD=lipase, endothelial /FL=gb:AF118768.1 gb:NM_010720.1 gb:BC020991.1	0.03	1.44
1421262_at	lipase, endothelial	BC020991	16891	gb:BC020991.1 /DB_XREF=gi:18088153 /FEA=FLmRNA /CNT=10 /TID=Mm.89954.1 /TIER=FL /STK=1 /UG=Mm.89954 /LL=16891 /UG_GENE=Lipg /DEF=Mus musculus, lipase, endothelial, clone MGC:13719 IMAGE:3981856, mRNA, complete cds. /PROD=lipase, endothelial /FL=gb:AF118768.1 gb:NM_010720.1 gb:BC020991.1	0.02	1.59
1434130_at	lipoma HMGIC fusion partner-like 2	BG917242	218454	gb:BB822357 /DB_XREF=gi:16994986 /DB_XREF=BB822357 /CLONE=G830018G03 /FEA=EST /CNT=130 /TID=Mm.205393.1 /TIER=Stack /STK=35 /UG=Mm.205393 /LL=105165 /UG_GENE=AI447312 /UG_TITLE=expressed sequence AI447312	-0.85	1.03
1434129_s_at	lipoma HMGIC fusion partner-like 2	BG917242	218454	gb:BG917242 /DB_XREF=gi:14297718 /DB_XREF=602816518F1 /CLONE=IMAGE:4945493 /FEA=EST /CNT=130 /TID=Mm.205393.1 /TIER=Stack /STK=41 /UG=Mm.205393 /LL=105165 /UG_GENE=AI447312 /UG_TITLE=expressed sequence AI447312	-0.59	1.6
1415904_at	lipoprotein lipase	BC003305	16956	gb:NM_008509.1 /DB_XREF=gi:6678709 /GEN=Lpl /FEA=FLmRNA /CNT=419 /TID=Mm.1514.1 /TIER=FL+Stack /STK=23 /UG=Mm.1514 /LL=16956 /DEF=Mus musculus lipoprotein lipase (Lpl), mRNA. /PROD=lipoprotein lipase /FL=gb:BC003305.1 gb:NM_008509.1	1.32	1.39
1431056_a_at	lipoprotein lipase /// similar to Lipoprotein lipase precursor (LPL)	AK017272	16956 /// 669888	gb:AK017272.1 /DB_XREF=gi:12856426 /GEN=Lpl /FEA=mRNA /CNT=12 /TID=Mm.1514.2 /TIER=ConsEnd /STK=0 /UG=Mm.1514 /LL=16956 /UG_TITLE=lipoprotein lipase /DEF=Mus musculus 6 days neonate head cDNA, RIKEN full-length enriched library, clone:5430405H20:lipoprotein lipase, full insert sequence.	1.09	1.02
1429863_at	LON peptidase N-terminal domain and ring finger 3	AK016522	74365	gb:AK016522.1 /DB_XREF=gi:12855299 /FEA=mRNA /CNT=11 /TID=Mm.101677.1 /TIER=ConsEnd /STK=7 /UG=Mm.101677 /LL=74365 /UG_GENE=4932412G04Rik /UG_TITLE=RIKEN cDNA 4932412G04 gene /DEF=Mus musculus adult male testis cDNA, RIKEN full-length enriched library, clone:4932412G04:homolog to CDNA: FLJ22612 FIS, CLONE HSI04965, full insert sequence.	-0.62	-1.58
1436200_at	LON peptidase N-terminal domain and ring finger 3	BE956940	74365	gb:BE956940 /DB_XREF=gi:10601988 /DB_XREF=UI-M-BG2-bbq-a-07-0-UI.s1 /CLONE=UI-M-BG2-bbq-a-07-0-UI /FEA=EST /CNT=15 /TID=Mm.30731.1 /TIER=Stack /STK=10 /UG=Mm.30731 /LL=102994 /UG_GENE=AU023707 /UG_TITLE=expressed sequence AU023707	-0.74	-1.57
1448745_s_at	loricrin	NM_008508	16939	gb:NM_008508.1 /DB_XREF=gi:6678707 /GEN=Lor /FEA=FLmRNA /CNT=58 /TID=Mm.1121.1 /TIER=FL+Stack /STK=43 /UG=Mm.1121 /LL=16939 /DEF=Mus musculus loricrin (Lor), mRNA. /PROD=loricrin /FL=gb:BC026781.1 gb:M34398.1 gb:NM_008508.1	1.08	-1.78
1423607_at	lumican	AK014312	17022	gb:AK014312.1 /DB_XREF=gi:12852076 /GEN=Lum /FEA=FLmRNA /CNT=266 /TID=Mm.18888.1 /TIER=Stack /STK=8 /UG=Mm.18888 /LL=17022 /UG_TITLE=lumican /DEF=Mus musculus 14, 17 days embryo head cDNA, RIKEN full-length enriched library, clone:3200002P20:lumican, full insert sequence. /FL=gb:BC005550.1 gb:NM_008524.1	1.34	0.67
1417942_at	Ly6/Plaur domain containing 3	NM_133743	72434	gb:NM_133743.1 /DB_XREF=gi:19526945 /GEN=C4.4a-pending /FEA=FLmRNA /CNT=46 /TID=Mm.51426.1 /TIER=FL+Stack /STK=33 /UG=Mm.51426 /LL=72434 /DEF=Mus musculus GPI-anchored metastasis-associated protein homolog (C4.4a-pending), mRNA. /PROD=GPI-anchored metastasis-associated proteinhomolog /FL=gb:NM_133743.1 gb:BC016549.1	0.17	-1.12
1416930_at	lymphocyte antigen 6 complex, locus D	NM_010742	17068	gb:NM_010742.1 /DB_XREF=gi:6754583 /GEN=Ly6d /FEA=FLmRNA /CNT=93 /TID=Mm.878.1 /TIER=FL+Stack /STK=63 /UG=Mm.878 /LL=17068 /DEF=Mus musculus lymphocyte antigen 6 complex, locus D (Ly6d), mRNA. /PROD=lymphocyte antigen 6 complex, locus D /FL=gb:NM_010742.1 gb:BC025135.1	0.09	-2.41
1422749_at	lymphocyte antigen 6 complex, locus G6C	NM_023463	68468	gb:NM_023463.1 /DB_XREF=gi:12963684 /GEN=Ly6g6c-pending /FEA=FLmRNA /CNT=28 /TID=Mm.215096.1 /TIER=FL+Stack /STK=15 /UG=Mm.215096 /LL=68468 /DEF=Mus musculus lymphocyte antigen 6 complex, locus G6C (Ly6g6c-pending), mRNA. /PROD=G6C protein /FL=gb:NM_023463.1	-0.53	-1.82
1448409_at	lymphoid-restricted membrane protein	NM_008511	16970	gb:NM_008511.1 /DB_XREF=gi:6678713 /GEN=Lrmp /FEA=FLmRNA /CNT=93 /TID=Mm.843.1 /TIER=FL+Stack /STK=78 /UG=Mm.843 /LL=16970 /DEF=Mus musculus lymphoid-restricted membrane protein (Lrmp), mRNA. /PROD=lymphoid-restricted membrane protein /FL=gb:U10484.1 gb:NM_008511.1	0.11	-1.6
1451978_at	lysyl oxidase-like 1	AF357006	16949	gb:AF357006.1 /DB_XREF=gi:15420511 /GEN=Loxl1 /FEA=FLmRNA /CNT=93 /TID=Mm.21049.1 /TIER=FL+Stack /STK=43 /UG=Mm.21049 /LL=16949 /DEF=Mus musculus lysyl oxidase-like 1 (Loxl1) mRNA, complete cds. /PROD=lysyl oxidase-like 1 /FL=gb:AF357006.1	1.23	0.72
1438676_at	macrophage activation 2 like /// similar to macrophage activation 2 like /// similar to macrophage activation 2 like	BM241485	100702 /// 626578 /// 673101	gb:BM241485 /DB_XREF=gi:17876755 /DB_XREF=K0617E08-3 /CLONE=K0617E08 /FEA=EST /CNT=70 /TID=Mm.5057.2 /TIER=Stack /STK=9 /UG=Mm.5057 /LL=17472 /UG_GENE=Mpa2 /UG_TITLE=macrophage activation 2	1.24	-2.15
1447927_at	macrophage activation 2 like /// similar to macrophage activation 2 like /// similar to macrophage activation 2 like	BG092512	100702 /// 626578 /// 673101	gb:BG092512 /DB_XREF=gi:12575075 /DB_XREF=mac12d03.x1 /CLONE=IMAGE:3999413 /FEA=EST /CNT=23 /TID=Mm.200270.1 /TIER=ConsEnd /STK=1 /UG=Mm.200270 /LL=100702 /UG_GENE=AI595338 /UG_TITLE=expressed sequence AI595338	1.31	-1.78
1427076_at	macrophage expressed gene 1 /// similar to macrophage expressed gene 1	L20315	17476 /// 671359	gb:L20315.1 /DB_XREF=gi:431419 /FEA=mRNA /CNT=92 /TID=Mm.3999.1 /TIER=Stack /STK=19 /UG=Mm.3999 /LL=17476 /UG_GENE=Mpeg1 /DEF=Mus musculus MPS1 gene and mRNA, 3end. /PROD=MPS1 protein	1.26	1.57
1438467_at	macrophage galactose N-acetyl-galactosamine specific lectin 2	AW494220	216864	gb:AW494220 /DB_XREF=gi:7064501 /DB_XREF=UI-M-BH3-auk-a-04-0-UI.s1 /CLONE=UI-M-BH3-auk-a-04-0-UI /FEA=EST /CNT=17 /TID=Mm.7574.2 /TIER=Stack /STK=10 /UG=Mm.7574 /LL=17312 /UG_GENE=Mgl /UG_TITLE=macrophage galactose N-acetyl-galactosamine specific lectin	1.71	0.74
1425502_x_at	Mammary gland RCB-0526 Jyg-MC(A) cDNA, RIKEN full-length enriched library, clone:G830022P11 product:unclassifiable, full insert sequence	BC003207		gb:BI079507 /DB_XREF=gi:14497837 /DB_XREF=602876317F1 /CLONE=IMAGE:5008012 /FEA=FLmRNA /CNT=102 /TID=Mm.1232.2 /TIER=ConsEnd /STK=0 /UG=Mm.1232 /UG_TITLE=Mus musculus, clone MGC:8060 IMAGE:3587523, mRNA, complete cds /FL=gb:BC003207.1	-0.41	1.1
1450430_at	mannose receptor, C type 1	NM_008625	17533	gb:NM_008625.1 /DB_XREF=gi:6678931 /GEN=Mrc1 /FEA=FLmRNA /CNT=33 /TID=Mm.2019.1 /TIER=FL /STK=1 /UG=Mm.2019 /LL=17533 /DEF=Mus musculus mannose receptor, C type 1 (Mrc1), mRNA. /PROD=mannose receptor, C type 1 /FL=gb:NM_008625.1	1.75	0.97
1428801_at	mannoside acetylglucosaminyltransferase 3	BB283751	17309	gb:AK004161.1 /DB_XREF=gi:12835240 /FEA=mRNA /CNT=59 /TID=Mm.148719.1 /TIER=Stack /STK=21 /UG=Mm.148719 /LL=68766 /UG_GENE=1110038J12Rik /UG_TITLE=RIKEN cDNA 1110038J12 gene /DEF=Mus musculus 18 days embryo whole body cDNA, RIKEN full-length enriched library, clone:1110038J12:unclassifiable transcript, full insert sequence.	0.32	1.1
1421178_at	mannosyl (alpha-1,3-)-glycoprotein beta-1,4-N-acetylglucosaminyltransferase, isozyme C (putative)	NM_026243	67569	gb:NM_026243.1 /DB_XREF=gi:13385747 /GEN=9130411I17Rik /FEA=FLmRNA /CNT=19 /TID=Mm.25252.1 /TIER=FL /STK=2 /UG=Mm.25252 /LL=67569 /DEF=Mus musculus RIKEN cDNA 9130411I17 gene (9130411I17Rik), mRNA. /PROD=RIKEN cDNA 9130411I17 /FL=gb:NM_026243.1	0.11	2.25
1435415_x_at	MARCKS-like 1	BB491008	17357	gb:BB491008 /DB_XREF=gi:9449635 /DB_XREF=BB491008 /CLONE=D530019A10 /FEA=EST /CNT=18 /TID=Mm.2769.2 /TIER=Stack /STK=17 /UG=Mm.2769 /LL=17357 /UG_GENE=Mlp /UG_TITLE=MARCKS-like protein	-0.13	-1.04
1425894_at	MAS-related GPR, member F	BC019711	211577	gb:BC019711.1 /DB_XREF=gi:18044643 /FEA=FLmRNA /CNT=3 /TID=Mm.215151.1 /TIER=FL /STK=1 /UG=Mm.215151 /DEF=Mus musculus, clone MGC:18825 IMAGE:4207906, mRNA, complete cds. /PROD=Unknown (protein for MGC:18825) /FL=gb:BC019711.1	0.62	1.43
1422352_at	mast cell protease 1	NM_008570	17224	gb:NM_008570.1 /DB_XREF=gi:6678835 /GEN=Mcpt1 /FEA=FLmRNA /CNT=1 /TID=Mm.14135.1 /TIER=FL /STK=1 /UG=Mm.14135 /LL=17224 /DEF=Mus musculus mast cell protease 1 (Mcpt1), mRNA. /PROD=mast cell protease 1 /FL=gb:NM_008570.1	0.47	2.02
1419442_at	matrilin 2	BC005429	17181	gb:BC005429.1 /DB_XREF=gi:13529370 /FEA=FLmRNA /CNT=174 /TID=Mm.3511.1 /TIER=FL+Stack /STK=9 /UG=Mm.3511 /LL=17181 /UG_GENE=Matn2 /DEF=Mus musculus, matrilin 2, clone MGC:5875 IMAGE:3492881, mRNA, complete cds. /PROD=matrilin 2 /FL=gb:BC005429.1 gb:U69262.1 gb:NM_016762.1	1.09	0.42
1455978_a_at	matrilin 2	BB338441	17181	gb:BB338441 /DB_XREF=gi:9047204 /DB_XREF=BB338441 /CLONE=B930013H05 /FEA=EST /CNT=22 /TID=Mm.3511.2 /TIER=Stack /STK=22 /UG=Mm.3511 /LL=17181 /UG_GENE=Matn2 /UG_TITLE=matrilin 2	1.24	0.51
1417256_at	matrix metallopeptidase 13	NM_008607	17386	gb:NM_008607.1 /DB_XREF=gi:6678895 /GEN=Mmp13 /FEA=FLmRNA /CNT=65 /TID=Mm.5022.1 /TIER=FL+Stack /STK=51 /UG=Mm.5022 /LL=17386 /DEF=Mus musculus matrix metalloproteinase 13 (Mmp13), mRNA. /PROD=matrix metalloproteinase 13 /FL=gb:NM_008607.1	2.68	0.57
1416136_at	matrix metallopeptidase 2	NM_008610	17390	gb:NM_008610.1 /DB_XREF=gi:6678901 /GEN=Mmp2 /FEA=FLmRNA /CNT=233 /TID=Mm.29564.1 /TIER=FL+Stack /STK=122 /UG=Mm.29564 /LL=17390 /DEF=Mus musculus matrix metalloproteinase 2 (Mmp2), mRNA. /PROD=matrix metalloproteinase 2 /FL=gb:M84324.1 gb:NM_008610.1	1.66	1.67
1439364_a_at	matrix metallopeptidase 2	BF147716	17390	gb:BF147716 /DB_XREF=gi:11029111 /DB_XREF=us40b09.x1 /CLONE=IMAGE:3169529 /FEA=EST /CNT=8 /TID=Mm.29564.4 /TIER=Stack /STK=8 /UG=Mm.29564 /LL=17390 /UG_GENE=Mmp2 /UG_TITLE=matrix metalloproteinase 2	1.79	1.87
1449478_at	matrix metallopeptidase 7	NM_010810	17393	gb:NM_010810.1 /DB_XREF=gi:6754715 /GEN=Mmp7 /FEA=FLmRNA /CNT=14 /TID=Mm.4825.1 /TIER=FL+Stack /STK=10 /UG=Mm.4825 /LL=17393 /DEF=Mus musculus matrix metalloproteinase 7 (Mmp7), mRNA. /PROD=matrix metalloproteinase 7 /FL=gb:L36244.1 gb:NM_010810.1	-0.45	-2.03
1455104_at	MAX dimerization protein 1	AV228517	17119	gb:AV228517 /DB_XREF=gi:16385557 /DB_XREF=AV228517 /CLONE=4432416L22 /FEA=EST /CNT=94 /TID=Mm.40991.1 /TIER=Stack /STK=24 /UG=Mm.40991 /LL=101330 /UG_GENE=AW122478 /UG_TITLE=expressed sequence AW122478	0.29	1.17
1434830_at	MAX dimerization protein 1	AV228517	17119	gb:BB036846 /DB_XREF=gi:15403715 /DB_XREF=BB036846 /CLONE=5930420M08 /FEA=EST /CNT=94 /TID=Mm.40991.1 /TIER=Stack /STK=24 /UG=Mm.40991 /LL=101330 /UG_GENE=AW122478 /UG_TITLE=expressed sequence AW122478	0.32	1.29
1423467_at	membrane-spanning 4-domains, subfamily A, member 4B	BB199001	60361	gb:BB199001 /DB_XREF=gi:16271244 /DB_XREF=BB199001 /CLONE=A430010G10 /FEA=FLmRNA /CNT=42 /TID=Mm.33957.1 /TIER=Stack /STK=18 /UG=Mm.33957 /LL=60361 /UG_GENE=Ly116 /UG_TITLE=lymphocyte antigen 116 /FL=gb:AF237913.1 gb:NM_021718.1 gb:AF230640.1	1.02	0.88
1418990_at	membrane-spanning 4-domains, subfamily A, member 4D	NM_025658	66607	gb:NM_025658.1 /DB_XREF=gi:13385121 /GEN=2210417J23Rik /FEA=FLmRNA /CNT=27 /TID=Mm.2072.1 /TIER=FL+Stack /STK=15 /UG=Mm.2072 /LL=66607 /DEF=Mus musculus RIKEN cDNA 2210417J23 gene (2210417J23Rik), mRNA. /PROD=RIKEN cDNA 2210417J23 /FL=gb:NM_025658.1 gb:AF237915.1	0.91	1.14
1424754_at	membrane-spanning 4-domains, subfamily A, member 7	BC024402	109225	gb:BC024402.1 /DB_XREF=gi:19354433 /FEA=FLmRNA /CNT=35 /TID=Mm.193094.1 /TIER=FL+Stack /STK=17 /UG=Mm.193094 /LL=71596 /UG_GENE=9130422I10Rik /DEF=Mus musculus, Similar to RIKEN cDNA 9130422I10 gene, clone MGC:36243 IMAGE:5035752, mRNA, complete cds. /PROD=Similar to RIKEN cDNA 9130422I10 gene /FL=gb:BC024402.1 gb:AF237917.2	1.34	2.13
1450719_at	meprin 1 alpha	NM_008585	17287	gb:NM_008585.1 /DB_XREF=gi:6678859 /GEN=Mep1a /FEA=FLmRNA /CNT=205 /TID=Mm.5346.1 /TIER=FL+Stack /STK=16 /UG=Mm.5346 /LL=17287 /DEF=Mus musculus meprin 1 alpha (Mep1a), mRNA. /PROD=meprin 1 alpha /FL=gb:BC015258.1 gb:M74897.1 gb:NM_008585.1	0.12	2.46
1447252_s_at	meprin 1 alpha	AI098089	17287	gb:AI098089 /DB_XREF=gi:3447614 /DB_XREF=ue28d03.x1 /CLONE=IMAGE:1481669 /FEA=EST /CNT=2 /TID=Mm.201843.1 /TIER=ConsEnd /STK=2 /UG=Mm.201843 /LL=106520 /UG_GENE=AI098089 /UG_TITLE=expressed sequence AI098089	0.19	2.68
1418215_at	meprin 1 beta	NM_008586	17288	gb:NM_008586.1 /DB_XREF=gi:6678861 /GEN=Mep1b /FEA=FLmRNA /CNT=54 /TID=Mm.2682.1 /TIER=FL+Stack /STK=28 /UG=Mm.2682 /LL=17288 /DEF=Mus musculus meprin 1 beta (Mep1b), mRNA. /PROD=meprin 1 beta /FL=gb:NM_008586.1 gb:L15193.1	0.05	3.06
1450645_at	metallothionein 4	NM_008631	17752	gb:NM_008631.1 /DB_XREF=gi:6678941 /GEN=Mt4 /FEA=FLmRNA /CNT=48 /TID=Mm.1536.1 /TIER=FL+Stack /STK=43 /UG=Mm.1536 /LL=17752 /DEF=Mus musculus metallothionein 4 (Mt4), mRNA. /PROD=metallothionein 4 /FL=gb:NM_008631.1	-0.84	-2.25
1451345_at	methylthioadenosine phosphorylase	BG075139	66902	gb:AB056100.1 /DB_XREF=gi:13111475 /GEN=mtap /FEA=FLmRNA /CNT=98 /TID=Mm.28500.1 /TIER=FL /STK=1 /UG=Mm.28500 /LL=66902 /DEF=Mus musculus mtap mRNA for methylthioadenosine phosphorylase, complete cds. /PROD=methylthioadenosine phosphorylase /FL=gb:AB056100.1 gb:BC003858.1	-0.33	-1.1
1451346_at	methylthioadenosine phosphorylase	BG075139	66902	gb:BG075139 /DB_XREF=gi:12557708 /DB_XREF=H3143G03-3 /CLONE=H3143G03 /FEA=FLmRNA /CNT=98 /TID=Mm.28500.1 /TIER=Stack /STK=11 /UG=Mm.28500 /LL=66902 /UG_GENE=1300019I21Rik /UG_TITLE=RIKEN cDNA 1300019I21 gene /FL=gb:AB056100.1 gb:BC003858.1	-0.53	-1.08
1416980_at	methyltransferase like 7B	NM_027853	71664	gb:NM_027853.1 /DB_XREF=gi:13386263 /GEN=0610006F02Rik /FEA=FLmRNA /CNT=176 /TID=Mm.19281.1 /TIER=FL+Stack /STK=61 /UG=Mm.19281 /LL=71664 /DEF=Mus musculus RIKEN cDNA 0610006F02 gene (0610006F02Rik), mRNA. /PROD=RIKEN cDNA 0610006F02 /FL=gb:NM_027853.1 gb:BC024898.1	-0.43	1.52
1418454_at	microfibrillar associated protein 5	NM_015776	50530	gb:BC025131.1 /DB_XREF=gi:19264044 /FEA=FLmRNA /CNT=81 /TID=Mm.41931.1 /TIER=FL+Stack /STK=23 /UG=Mm.41931 /LL=50530 /UG_GENE=Mfap5-pending /DEF=Mus musculus, Similar to microfibrillar associated protein 5, clone MGC:35969 IMAGE:3982519, mRNA, complete cds. /PROD=Similar to microfibrillar associated protein 5 /FL=gb:AF180805.1 gb:NM_015776.1 gb:BC025131.1	2	0.94
1459856_at	Mitochondrial ribosomal protein L13	BB444619	68537	gb:BB444619 /DB_XREF=gi:9287231 /DB_XREF=BB444619 /CLONE=D030046N05 /FEA=EST /CNT=2 /TID=Mm.178454.1 /TIER=ConsEnd /STK=2 /UG=Mm.178454 /UG_TITLE=ESTs	-0.01	-1.03
1426850_a_at	mitogen activated protein kinase kinase 6	BB261602	26399	gb:BB261602 /DB_XREF=gi:16399997 /DB_XREF=BB261602 /CLONE=A730099F12 /FEA=mRNA /CNT=76 /TID=Mm.14487.2 /TIER=Stack /STK=49 /UG=Mm.14487 /LL=26399 /UG_GENE=Map2k6 /UG_TITLE=mitogen activated protein kinase kinase 6	0.21	1.09
1444406_at	Mitogen-activated protein kinase kinase kinase kinase 3	AI504848	225028	gb:AI504848 /DB_XREF=gi:4402699 /DB_XREF=vl71d12.x1 /CLONE=IMAGE:977687 /FEA=EST /CNT=4 /TID=Mm.87181.1 /TIER=ConsEnd /STK=2 /UG=Mm.87181 /UG_TITLE=ESTs	0.01	-1.09
1422615_at	mitogen-activated protein kinase kinase kinase kinase 4	NM_008696	26921	gb:NM_008696.1 /DB_XREF=gi:6679059 /GEN=Map4k4 /FEA=FLmRNA /CNT=60 /TID=Mm.987.1 /TIER=FL+Stack /STK=26 /UG=Mm.987 /LL=26921 /DEF=Mus musculus mitogen-activated protein kinase kinase kinase kinase 4 (Map4k4), mRNA. /PROD=mitogen-activated protein kinase kinase kinasekinase 4 /FL=gb:U88984.1 gb:NM_008696.1	-0.02	-1.31
1434354_at	monoamine oxidase B	BB549292	109731	gb:BB549292 /DB_XREF=gi:16447788 /DB_XREF=BB549292 /CLONE=E230014O21 /FEA=EST /CNT=49 /TID=Mm.30026.1 /TIER=Stack /STK=34 /UG=Mm.30026 /UG_TITLE=ESTs, Weakly similar to FIG1 MOUSE FIG-1 PROTEIN PRECURSOR (M.musculus)	0.37	1.99
1419792_at	M-phase phosphoprotein 1	AI661196	240641	gb:AI661196 /DB_XREF=gi:4764779 /DB_XREF=va05b01.x1 /CLONE=IMAGE:721993 /FEA=EST /CNT=3 /TID=Mm.38105.3 /TIER=ConsEnd /STK=1 /UG=Mm.38105 /UG_TITLE=ESTs, Weakly similar to T46451 hypothetical protein DKFZp434I152.1 (H.sapiens)	-0.6	-1.13
1449587_a_at	mucin 10, submandibular gland salivary mucin	NM_008644	17830	gb:NM_008644.1 /DB_XREF=gi:6678961 /GEN=Muc10 /FEA=FLmRNA /CNT=18 /TID=Mm.200411.1 /TIER=FL /STK=6 /UG=Mm.200411 /LL=17830 /DEF=Mus musculus mucin 10, submandibular gland salivary mucin (Muc10), mRNA. /PROD=mucin 10, submandibular gland salivary mucin /FL=gb:NM_008644.1 gb:U37531.1	0.58	1.59
1428435_at	mucin 2	AK008250	17831	gb:AK008250.1 /DB_XREF=gi:12842320 /FEA=mRNA /CNT=430 /TID=Mm.2041.1 /TIER=Stack /STK=42 /UG=Mm.2041 /LL=70347 /UG_GENE=2010015E03Rik /UG_TITLE=RIKEN cDNA 2010015E03 gene /DEF=Mus musculus adult male small intestine cDNA, RIKEN full-length enriched library, clone:2010015E03:homolog to INTESTINAL MUCIN-LIKE PROTEIN (MLP) (FRAGMENT), full insert sequence.	0.43	1.9
1426014_a_at	mucin and cadherin like	AF462391	72040	gb:AF462391.1 /DB_XREF=gi:18308179 /FEA=FLmRNA /CNT=1 /TID=Mm.29080.1 /TIER=FL /STK=1 /UG=Mm.29080 /LL=72040 /UG_GENE=1810074H01Rik /DEF=Mus musculus mu-protocadherin mRNA, complete cds. /PROD=mu-protocadherin /FL=gb:AF462391.1	-0.03	1.7
1434766_at	Mus musculus, clone IMAGE:1512359, mRNA	BQ175911		gb:BQ175911 /DB_XREF=gi:20351403 /DB_XREF=UI-M-DJ2-bwf-f-10-0-UI.s1 /CLONE=UI-M-DJ2-bwf-f-10-0-UI /FEA=EST /CNT=49 /TID=Mm.10344.1 /TIER=Stack /STK=25 /UG=Mm.10344 /UG_TITLE=ESTs	0.2	1.47
1427195_at	Mus musculus, clone IMAGE:3983419, mRNA	W91587		gb:W91587 /DB_XREF=gi:1407860 /DB_XREF=MTA.C08.092.A /CLONE=MTA.C08.092 /FEA=mRNA /CNT=20 /TID=Mm.100628.1 /TIER=Stack /STK=10 /UG=Mm.100628 /UG_TITLE=Mus musculus, clone IMAGE:3983419, mRNA	0.36	2.4
1417275_at	myelin and lymphocyte protein, T-cell differentiation protein	NM_010762	17153	gb:NM_010762.1 /DB_XREF=gi:6857807 /GEN=Mal /FEA=FLmRNA /CNT=100 /TID=Mm.39040.1 /TIER=FL+Stack /STK=50 /UG=Mm.39040 /LL=17153 /DEF=Mus musculus myelin and lymphocyte protein, T-cell differentiation protein (Mal), mRNA. /PROD=myelin and lymphocyte protein, T-celldifferentiation protein /FL=gb:BC006826.1 gb:NM_010762.1	1.07	-1.17
1428167_a_at	myelin protein zero-like 1	AK003513	68481	gb:AK003513.1 /DB_XREF=gi:12834223 /FEA=mRNA /CNT=191 /TID=Mm.46438.1 /TIER=Stack /STK=84 /UG=Mm.46438 /LL=68481 /UG_GENE=1110007A10Rik /UG_TITLE=RIKEN cDNA 1110007A10 gene /DEF=Mus musculus 18 days embryo whole body cDNA, RIKEN full-length enriched library, clone:1110007A10:hypothetical protein, full insert sequence.	0.06	-1.02
1424942_a_at	myelocytomatosis oncogene	BC006728	17869	gb:BC006728.1 /DB_XREF=gi:13879495 /FEA=FLmRNA /CNT=13 /TID=Mm.2444.2 /TIER=FL+Stack /STK=11 /UG=Mm.2444 /LL=17869 /UG_GENE=Myc /DEF=Mus musculus, myelocytomatosis oncogene, clone MGC:11567 IMAGE:3962047, mRNA, complete cds. /PROD=myelocytomatosis oncogene /FL=gb:BC006728.1	0.4	-1.67
1457435_x_at	myomesin 2	AV241307	17930	gb:AV241307 /DB_XREF=gi:6193808 /DB_XREF=AV241307 /CLONE=4732447H18 /FEA=EST /CNT=5 /TID=Mm.49669.1 /TIER=ConsEnd /STK=4 /UG=Mm.49669 /UG_TITLE=ESTs	-0.07	-1.09
1429805_at	myosin IA /// similar to Myosin Ia (Brush border myosin I) (BBM-I) (BBMI) (Myosin I heavy chain) (MIHC)	AK008176	432516 /// 674795	gb:AK008176.1 /DB_XREF=gi:12842200 /GEN=Myhl /FEA=mRNA /CNT=10 /TID=Mm.90450.1 /TIER=Stack /STK=8 /UG=Mm.90450 /UG_TITLE=Mus musculus adult male small intestine cDNA, RIKEN full-length enriched library, clone:2010010B23:myosin, heavy polypeptide-like (110kD), full insert sequence /DEF=Mus musculus adult male small intestine cDNA, RIKEN full-length enriched library, clone:2010010B23:myosin, heavy …	-0.13	1.35
1419754_at	myosin Va	NM_010864	17918	gb:NM_010864.1 /DB_XREF=gi:6754783 /GEN=Myo5a /FEA=FLmRNA /CNT=46 /TID=Mm.3645.1 /TIER=FL /STK=6 /UG=Mm.3645 /LL=17918 /DEF=Mus musculus myosin Va (Myo5a), mRNA. /PROD=myosin Va /FL=gb:NM_010864.1	0.36	-1.26
1435979_a_at	myosin XVB	BB072116	217328	gb:BB072116 /DB_XREF=gi:16260140 /DB_XREF=BB072116 /CLONE=9030008I18 /FEA=EST /CNT=13 /TID=Mm.219589.2 /TIER=Stack /STK=12 /UG=Mm.219589 /UG_TITLE=Mus musculus, clone IMAGE:4983596, mRNA, partial cds	-0.39	1.02
1427203_at	myosin XVB	BF581819	217328	gb:BF581819 /DB_XREF=gi:11655531 /DB_XREF=602099822F1 /CLONE=IMAGE:4219900 /FEA=mRNA /CNT=27 /TID=Mm.219589.1 /TIER=Stack /STK=9 /UG=Mm.219589 /UG_TITLE=Mus musculus, clone IMAGE:4983596, mRNA, partial cds	-0.29	1.07
1426650_at	myosin, heavy polypeptide 8, skeletal muscle, perinatal	BB011213	17885	gb:BB011213 /DB_XREF=gi:16257227 /DB_XREF=BB011213 /CLONE=4831441J18 /FEA=mRNA /CNT=170 /TID=Mm.2772.1 /TIER=Stack /STK=159 /UG=Mm.2772 /LL=17885 /UG_GENE=Myh8 /UG_TITLE=myosin, heavy polypeptide 8, skeletal muscle, perinatal	1.11	-1.39
1427768_s_at	myosin, light polypeptide 3	X67685	17897	gb:X67685.1 /DB_XREF=gi:53299 /GEN=Mylc /FEA=mRNA /CNT=1 /TID=Mm.197678.1 /TIER=ConsEnd /STK=0 /UG=Mm.197678 /LL=17897 /DEF=M.musculus mRNA for ventricular alkali myosin light chain. /PROD=ventricular alkali myosin light chain	0.74	-1.46
1427769_x_at	myosin, light polypeptide 3	X67685	17897	gb:X67685.1 /DB_XREF=gi:53299 /GEN=Mylc /FEA=mRNA /CNT=1 /TID=Mm.197678.1 /TIER=ConsEnd /STK=0 /UG=Mm.197678 /LL=17897 /DEF=M.musculus mRNA for ventricular alkali myosin light chain. /PROD=ventricular alkali myosin light chain	0.46	-1.36
1418155_at	myotilin	NM_021484	58916	gb:NM_021484.2 /DB_XREF=gi:11993944 /GEN=Ttid /FEA=FLmRNA /CNT=46 /TID=Mm.143804.1 /TIER=FL+Stack /STK=29 /UG=Mm.143804 /LL=58916 /DEF=Mus musculus titin immunoglobulin domain protein (myotilin) (Ttid), mRNA. /PROD=titin immunoglobulin domain protein (myotilin) /FL=gb:BC016214.1 gb:NM_021484.2 gb:AF230979.2	-1.29	0.7
1456211_at	NACHT, leucine rich repeat and PYD containing 10	BB003937	244202	gb:BB003937 /DB_XREF=gi:15389605 /DB_XREF=BB003937 /CLONE=4732457J09 /FEA=EST /CNT=15 /TID=Mm.37991.1 /TIER=Stack /STK=13 /UG=Mm.37991 /UG_TITLE=ESTs	0.03	-1.78
1439217_at	NACHT, LRR and PYD containing protein 9c	BB704774	330490	gb:BB704774 /DB_XREF=gi:16053609 /DB_XREF=BB704774 /CLONE=7420469E02 /FEA=EST /CNT=9 /TID=Mm.212174.1 /TIER=Stack /STK=8 /UG=Mm.212174 /UG_TITLE=ESTs, Weakly similar to RIBONUCLEASE INHIBITOR (R.norvegicus)	0.84	1.67
1452068_at	N-acylsphingosine amidohydrolase (acid ceramidase)-like	BI106821	67111	gb:BI106821 /DB_XREF=gi:14557714 /DB_XREF=602890571F1 /CLONE=IMAGE:5035960 /FEA=FLmRNA /CNT=80 /TID=Mm.28890.1 /TIER=ConsEnd /STK=0 /UG=Mm.28890 /LL=67111 /UG_GENE=2210023K21Rik /UG_TITLE=RIKEN cDNA 2210023K21 gene /FL=gb:BC004572.1	0.7	1.14
1450825_at	N-acylsphingosine amidohydrolase (alkaline ceramidase) 3	NM_134162	171168	gb:NM_134162.1 /DB_XREF=gi:19527395 /GEN=AF347023 /FEA=FLmRNA /CNT=10 /TID=Mm.218784.1 /TIER=FL /STK=0 /UG=Mm.218784 /LL=171168 /DEF=Mus musculus alkaline ceramidase (AF347023), mRNA. /PROD=alkaline ceramidase /FL=gb:AF347023.1 gb:NM_134162.1	-0.01	2.43
1439183_at	N-acylsphingosine amidohydrolase (alkaline ceramidase) 3	AI662009	171168	gb:AI662009 /DB_XREF=gi:4765592 /DB_XREF=ms16h08.x1 /CLONE=IMAGE:607167 /FEA=EST /CNT=10 /TID=Mm.33160.1 /TIER=Stack /STK=8 /UG=Mm.33160 /LL=106637 /UG_GENE=AI662009 /UG_TITLE=expressed sequence AI662009	-0.38	2.5
1423627_at	NAD(P)H dehydrogenase, quinone 1	AV158882	18104	gb:AV158882 /DB_XREF=gi:5402517 /DB_XREF=AV158882 /CLONE=3010020C13 /FEA=FLmRNA /CNT=46 /TID=Mm.252.1 /TIER=Stack /STK=8 /UG=Mm.252 /LL=18104 /UG_GENE=Nqo1 /UG_TITLE=NAD(P)H dehydrogenase, quinone 1 /FL=gb:BC004579.1 gb:M36660.1 gb:U12961.1 gb:NM_008706.1	0.37	1.13
1435355_at	nebulin	AI595938	17996	gb:AI595938 /DB_XREF=gi:4604986 /DB_XREF=uk20e04.x1 /CLONE=IMAGE:1969566 /FEA=EST /CNT=25 /TID=Mm.46377.1 /TIER=Stack /STK=17 /UG=Mm.46377 /LL=99028 /UG_GENE=AI595938 /UG_TITLE=expressed sequence AI595938	0.2	-1.92
1416474_at	neighbor of Punc E11	NM_020043	56741	gb:NM_020043.1 /DB_XREF=gi:9910463 /GEN=Nope /FEA=FLmRNA /CNT=107 /TID=Mm.143741.1 /TIER=FL+Stack /STK=87 /UG=Mm.143741 /LL=56741 /DEF=Mus musculus neighbor of Punc E11 (Nope), mRNA. /PROD=neighbor of Punc e11 protein /FL=gb:AF176694.1 gb:AB052621.1 gb:AB052620.1 gb:NM_020043.1	0.74	1.11
1416473_a_at	neighbor of Punc E11	NM_020043	56741	gb:NM_020043.1 /DB_XREF=gi:9910463 /GEN=Nope /FEA=FLmRNA /CNT=107 /TID=Mm.143741.1 /TIER=FL+Stack /STK=87 /UG=Mm.143741 /LL=56741 /DEF=Mus musculus neighbor of Punc E11 (Nope), mRNA. /PROD=neighbor of Punc e11 protein /FL=gb:AF176694.1 gb:AB052621.1 gb:AB052620.1 gb:NM_020043.1	0.81	1.11
1426852_x_at	nephroblastoma overexpressed gene	X96585	18133	gb:X96585.1 /DB_XREF=gi:1226018 /GEN=nov /FEA=mRNA /CNT=60 /TID=Mm.5167.2 /TIER=Stack /STK=49 /UG=Mm.5167 /LL=18133 /UG_TITLE=nephroblastoma overexpressed gene /DEF=M.musculus mRNA for NOV protein.	1.03	2.22
1426851_a_at	nephroblastoma overexpressed gene	X96585	18133	gb:X96585.1 /DB_XREF=gi:1226018 /GEN=nov /FEA=mRNA /CNT=60 /TID=Mm.5167.2 /TIER=Stack /STK=49 /UG=Mm.5167 /LL=18133 /UG_TITLE=nephroblastoma overexpressed gene /DEF=M.musculus mRNA for NOV protein.	1.05	2.27
1454974_at	netrin 1	BI143915	18208	gb:BI143915 /DB_XREF=gi:14603916 /DB_XREF=602908005F1 /CLONE=IMAGE:5065033 /FEA=EST /CNT=88 /TID=Mm.3116.1 /TIER=Stack /STK=31 /UG=Mm.3116 /LL=103786 /UG_GENE=AI561871 /UG_TITLE=expressed sequence AI561871	1.17	0.93
1439556_at	neural cell adhesion molecule 1	BM201198	17967	gb:BM201198 /DB_XREF=gi:17754856 /DB_XREF=C0221D10-3 /CLONE=C0221D10 /FEA=EST /CNT=9 /TID=Mm.90327.1 /TIER=ConsEnd /STK=7 /UG=Mm.90327 /UG_TITLE=ESTs	0.79	1.23
1436309_at	neuropilin (NRP) and tolloid (TLL)-like 2	BB125651	74513	gb:BB125651 /DB_XREF=gi:16262205 /DB_XREF=BB125651 /CLONE=9630007F23 /FEA=EST /CNT=51 /TID=Mm.27143.1 /TIER=Stack /STK=9 /UG=Mm.27143 /LL=102176 /UG_GENE=AI854825 /UG_TITLE=expressed sequence AI854825	-0.67	-1.54
1448944_at	neuropilin 1	AK011144	18186	gb:AK011144.1 /DB_XREF=gi:12847078 /FEA=FLmRNA /CNT=224 /TID=Mm.27448.1 /TIER=Stack /STK=20 /UG=Mm.27448 /LL=18186 /UG_GENE=Nrp /UG_TITLE=neuropilin /DEF=Mus musculus 10 days embryo whole body cDNA, RIKEN full-length enriched library, clone:2600002F02:neuropilin, full insert sequence. /FL=gb:D50086.1 gb:NM_008737.1	1.18	0.61
1418084_at	neuropilin 1	AK011144	18186	gb:NM_008737.1 /DB_XREF=gi:6679133 /GEN=Nrp /FEA=FLmRNA /CNT=224 /TID=Mm.27448.1 /TIER=FL+Stack /STK=30 /UG=Mm.27448 /LL=18186 /DEF=Mus musculus neuropilin (Nrp), mRNA. /PROD=neuropilin /FL=gb:D50086.1 gb:NM_008737.1	1.12	0.7
1448943_at	neuropilin 1	AK011144	18186	gb:AK002673.1 /DB_XREF=gi:12832830 /FEA=FLmRNA /CNT=224 /TID=Mm.27448.1 /TIER=Stack /STK=21 /UG=Mm.27448 /LL=18186 /UG_GENE=Nrp /UG_TITLE=neuropilin /DEF=Mus musculus adult male kidney cDNA, RIKEN full-length enriched library, clone:0610025N19:neuropilin, full insert sequence. /FL=gb:D50086.1 gb:NM_008737.1	1.23	0.82
1426934_at	NHS-like 1	BC013565	215819	gb:BC013565.1 /DB_XREF=gi:15488868 /FEA=mRNA /CNT=75 /TID=Mm.5296.1 /TIER=Stack /STK=37 /UG=Mm.5296 /DEF=Mus musculus, clone IMAGE:3591967, mRNA, partial cds. /PROD=Unknown (protein for IMAGE:3591967)	-0.19	-1.02
1420393_at	nitric oxide synthase 2, inducible, macrophage	AF065921	18126	gb:AF065921.2 /DB_XREF=gi:4826628 /GEN=Nos2 /FEA=FLmRNA /CNT=20 /TID=Mm.2893.1 /TIER=FL /STK=5 /UG=Mm.2893 /LL=18126 /DEF=Mus musculus strain B10.SJ nitric oxide synthase 2 (Nos2) mRNA, complete cds. /PROD=nitric oxide synthase 2 /FL=gb:AF065923.2 gb:NM_010927.1 gb:AF065919.1 gb:M87039.1 gb:AY090567.1 gb:M84373.1 gb:AF065920.1 gb:AF065921.2 gb:U43428.1 gb:AF065922.2	0.72	1.03
1434092_at	nitric oxide synthase 3 antisense	AW121498	213948	gb:AW121498 /DB_XREF=gi:6096831 /DB_XREF=UI-M-BH2.2-aop-a-08-0-UI.s1 /CLONE=UI-M-BH2.2-aop-a-08-0-UI /FEA=EST /CNT=47 /TID=Mm.12837.2 /TIER=Stack /STK=43 /UG=Mm.12837 /LL=18127 /UG_GENE=Nos3 /UG_TITLE=nitric oxide synthase 3, endothelial cell	-0.41	-1.07
1456174_x_at	N-myc downstream regulated gene 1	AV309418	17988	gb:AV309418 /DB_XREF=gi:6362453 /DB_XREF=AV309418 /CLONE=5730581K06 /FEA=EST /CNT=15 /TID=Mm.4063.3 /TIER=Stack /STK=14 /UG=Mm.4063 /LL=17988 /UG_GENE=Ndr1 /UG_TITLE=N-myc downstream regulated 1	1.26	0.23
1450977_s_at	N-myc downstream regulated gene 1 /// N-myc downstream regulated-like	AI987929	17988 /// 17990	gb:AI987929 /DB_XREF=gi:5819723 /DB_XREF=um09a03.x1 /CLONE=IMAGE:2182540 /FEA=FLmRNA /CNT=505 /TID=Mm.4063.1 /TIER=Stack /STK=39 /UG=Mm.4063 /LL=17988 /UG_GENE=Ndr1 /UG_TITLE=N-myc downstream regulated 1 /FL=gb:NM_010884.1 gb:U60593.1 gb:BC015282.1	1.19	0.39
1420760_s_at	N-myc downstream regulated-like	NM_008681	17990	gb:NM_008681.1 /DB_XREF=gi:6679029 /GEN=Ndrl /FEA=FLmRNA /CNT=5 /TID=Mm.30837.1 /TIER=FL /STK=3 /UG=Mm.30837 /LL=17990 /DEF=Mus musculus N-myc downstream regulated-like (Ndrl), mRNA. /PROD=N-myc downstream regulated-like /FL=gb:NM_008681.1 gb:U52073.1	1.39	0.56
1417520_at	nuclear factor, erythroid derived 2, like 3	NM_010903	18025	gb:NM_010903.1 /DB_XREF=gi:6754833 /GEN=Nfe2l3 /FEA=FLmRNA /CNT=68 /TID=Mm.42138.1 /TIER=FL+Stack /STK=43 /UG=Mm.42138 /LL=18025 /DEF=Mus musculus nuclear factor, erythroid derived 2, like 3 (Nfe2l3), mRNA. /PROD=nuclear factor, erythroid derived 2, like 3 /FL=gb:AB013852.1 gb:BC005416.1 gb:NM_010903.1	0.45	-2.15
1418932_at	nuclear factor, interleukin 3, regulated	AY061760	18030	gb:AY061760.1 /DB_XREF=gi:16923256 /FEA=FLmRNA /CNT=27 /TID=Mm.136604.1 /TIER=FL+Stack /STK=16 /UG=Mm.136604 /LL=18030 /UG_GENE=Nfil3 /DEF=Mus musculus embryo implantation related NFIL3E4BP4-like transcription factor mRNA, complete cds. /PROD=embryo implantation related NFIL3E4BP4-liketranscription factor /FL=gb:AY061760.1 gb:NM_017373.1	-0.59	-1.35
1426464_at	nuclear receptor subfamily 1, group D, member 1	W13191	217166	gb:W13191 /DB_XREF=gi:1287464 /DB_XREF=mb31g11.r1 /CLONE=IMAGE:331076 /FEA=FLmRNA /CNT=109 /TID=Mm.193097.1 /TIER=Stack /STK=13 /UG=Mm.193097 /UG_TITLE=Mus musculus, Similar to nuclear receptor subfamily 1, group D, member 1, clone MGC:6402 IMAGE:3585478, mRNA, complete cds /FL=gb:BC008989.1	1.32	1.03
1435991_at	nuclear receptor subfamily 3, group C, member 2	BQ174990	110784	gb:BQ174990 /DB_XREF=gi:20350482 /DB_XREF=UI-M-DJ2-bwb-l-20-0-UI.s1 /CLONE=UI-M-DJ2-bwb-l-20-0-UI /FEA=EST /CNT=16 /TID=Mm.105202.1 /TIER=Stack /STK=12 /UG=Mm.105202 /UG_TITLE=ESTs	0.13	1.26
1455035_s_at	nucleolar protein 5A	BM249243	67134	gb:BM249243 /DB_XREF=gi:17884513 /DB_XREF=K0830D10-3 /CLONE=K0830D10 /FEA=EST /CNT=30 /TID=Mm.29363.2 /TIER=Stack /STK=28 /UG=Mm.29363 /LL=67134 /UG_GENE=2310044F10Rik /UG_TITLE=RIKEN cDNA 2310044F10 gene	-0.09	-1
1416605_at	nucleolar protein family A, member 2	BC024944	52530	gb:BC024944.1 /DB_XREF=gi:19353066 /FEA=FLmRNA /CNT=156 /TID=Mm.28203.1 /TIER=FL+Stack /STK=78 /UG=Mm.28203 /LL=68237 /UG_GENE=2410130M07Rik /DEF=Mus musculus, RIKEN cDNA 2410130M07 gene, clone MGC:19419 IMAGE:3486985, mRNA, complete cds. /PROD=RIKEN cDNA 2410130M07 gene /FL=gb:BC024944.1 gb:NM_026631.1	-0.08	-1
1420476_a_at	nucleosome assembly protein 1-like 1	BG064031	53605	gb:NM_015781.1 /DB_XREF=gi:7657356 /GEN=Nap1l1 /FEA=FLmRNA /CNT=450 /TID=Mm.3797.1 /TIER=FL /STK=4 /UG=Mm.3797 /LL=53605 /DEF=Mus musculus nucleosome assembly protein 1-like 1 (Nap1l1), mRNA. /PROD=nucleosome assembly protein 1-like 1 /FL=gb:D12618.1 gb:NM_015781.1	-0.03	-1
1437060_at	olfactomedin 4	AV290148	380924	gb:AV290148 /DB_XREF=gi:16392247 /DB_XREF=AV290148 /CLONE=5131401H15 /FEA=EST /CNT=46 /TID=Mm.26456.1 /TIER=Stack /STK=27 /UG=Mm.26456 /UG_TITLE=ESTs	1.46	0.61
1440009_at	olfactory receptor 78	AV229538	170639	gb:AV229538 /DB_XREF=gi:15404938 /DB_XREF=AV229538 /CLONE=4631413D08 /FEA=EST /CNT=6 /TID=Mm.54680.1 /TIER=ConsEnd /STK=6 /UG=Mm.54680 /UG_TITLE=ESTs	0.49	1.18
1421507_at	olfactory receptor 78	BB132229	170639	gb:BB132229 /DB_XREF=gi:15408418 /DB_XREF=BB132229 /CLONE=9630060D12 /FEA=FLmRNA /CNT=7 /TID=Mm.184372.1 /TIER=ConsEnd /STK=2 /UG=Mm.184372 /LL=170639 /UG_GENE=Olfr78 /UG_TITLE=olfactory receptor 78 /FL=gb:AF378854.1 gb:NM_130866.1	0.56	1.46
1425122_at	open reading frame 9	AF360358	52793	gb:AF360358.1 /DB_XREF=gi:17046300 /GEN=C21orf11 /FEA=FLmRNA /CNT=10 /TID=Mm.52977.1 /TIER=FL /STK=6 /UG=Mm.52977 /LL=57386 /DEF=Mus musculus putative C21orf11 protein (C21orf11) mRNA, complete cds. /PROD=putative C21orf11 protein /FL=gb:AF360358.1	-0.3	1.43
1435612_at	opioid binding protein/cell adhesion molecule-like	AV328011	330908	gb:AV328011 /DB_XREF=gi:16395768 /DB_XREF=AV328011 /CLONE=6330437O21 /FEA=EST /CNT=16 /TID=Mm.39634.1 /TIER=Stack /STK=15 /UG=Mm.39634 /LL=102599 /UG_GENE=AI844366 /UG_TITLE=expressed sequence AI844366	1.64	1.53
1416750_at	opioid receptor, sigma 1	NM_011014	18391	gb:NM_011014.1 /DB_XREF=gi:6754941 /GEN=Oprs1 /FEA=FLmRNA /CNT=133 /TID=Mm.22745.1 /TIER=FL+Stack /STK=71 /UG=Mm.22745 /LL=18391 /DEF=Mus musculus opioid receptor, sigma 1 (Oprs1), mRNA. /PROD=opioid receptor, sigma 1 /FL=gb:BC019930.1 gb:NM_011014.1 gb:AF004927.1 gb:BC002000.1 gb:AF030198.1	0.63	-1
1454854_at	organic solute transporter beta	AV000952	330962	gb:AV000952 /DB_XREF=gi:4777802 /DB_XREF=AV000952 /CLONE=0610010E22 /FEA=EST /CNT=46 /TID=Mm.35827.1 /TIER=Stack /STK=41 /UG=Mm.35827 /UG_TITLE=ESTs	0.25	1.97
1416452_at	ornithine aminotransferase	BC008119	18242	gb:BC008119.1 /DB_XREF=gi:14198115 /FEA=FLmRNA /CNT=373 /TID=Mm.13694.1 /TIER=FL+Stack /STK=88 /UG=Mm.13694 /LL=18242 /UG_GENE=Oat /DEF=Mus musculus, ornithine aminotransferase, clone MGC:6239 IMAGE:3498240, mRNA, complete cds. /PROD=ornithine aminotransferase /FL=gb:NM_016978.1 gb:BC008119.1	0.4	1.11
1420525_a_at	ornithine transcarbamylase	NM_008769	18416	gb:NM_008769.1 /DB_XREF=gi:6679183 /GEN=Otc /FEA=FLmRNA /CNT=15 /TID=Mm.2611.1 /TIER=FL /STK=4 /UG=Mm.2611 /LL=18416 /DEF=Mus musculus ornithine transcarbamylase (Otc), mRNA. /PROD=ornithine transcarbamylase /FL=gb:M17030.1 gb:NM_008769.1	0.93	1.16
1436615_a_at	ornithine transcarbamylase	AI786408	18416	gb:AI786408 /DB_XREF=gi:5334124 /DB_XREF=uj55b02.x1 /CLONE=IMAGE:1923819 /FEA=EST /CNT=10 /TID=Mm.2611.3 /TIER=Stack /STK=8 /UG=Mm.2611 /LL=18416 /UG_GENE=Otc /UG_TITLE=ornithine transcarbamylase	0.73	1.29
1419662_at	osteoglycin	BB542051	18295	gb:BC021939.1 /DB_XREF=gi:18314516 /FEA=FLmRNA /CNT=85 /TID=Mm.4258.1 /TIER=FL /STK=7 /UG=Mm.4258 /LL=18295 /UG_GENE=Ogn /DEF=Mus musculus, osteoglycin, clone MGC:36151 IMAGE:5067073, mRNA, complete cds. /PROD=osteoglycin /FL=gb:BC021939.1 gb:D31951.1 gb:NM_008760.1	0.93	1.01
1419663_at	osteoglycin	BB542051	18295	gb:BB542051 /DB_XREF=gi:16447242 /DB_XREF=BB542051 /CLONE=E130118I23 /FEA=FLmRNA /CNT=85 /TID=Mm.4258.1 /TIER=Stack /STK=16 /UG=Mm.4258 /LL=18295 /UG_GENE=Ogn /UG_TITLE=osteoglycin /FL=gb:BC021939.1 gb:D31951.1 gb:NM_008760.1	1	1.15
1419534_at	oxidized low density lipoprotein (lectin-like) receptor 1	NM_138648	108078	gb:NM_138648.1 /DB_XREF=gi:20149719 /GEN=Olr1 /FEA=FLmRNA /CNT=13 /TID=Mm.5330.1 /TIER=FL+Stack /STK=9 /UG=Mm.5330 /LL=108078 /DEF=Mus musculus oxidized low density lipoprotein (lectin-like) receptor 1 (Olr1), mRNA. /PROD=oxidised low density lipoprotein (lectin-like)receptor 1 /FL=gb:AF303744.1 gb:NM_138648.1	0.05	-1
1418809_at	paired-Ig-like receptor A2	NM_011087	18725	gb:NM_011087.1 /DB_XREF=gi:6755063 /GEN=Pira1 /FEA=FLmRNA /CNT=25 /TID=Mm.193462.1 /TIER=FL+Stack /STK=18 /UG=Mm.193462 /LL=18722 /DEF=Mus musculus paired-Ig-like receptor A1 (Pira1), mRNA. /PROD=paired-Ig-like receptor A1 /FL=gb:U96682.1 gb:NM_011087.1	-1.06	0.31
1421868_a_at	pancreatic lipase	NM_026925	69060	gb:NM_026925.1 /DB_XREF=gi:13386183 /GEN=1810007A24Rik /FEA=FLmRNA /CNT=49 /TID=Mm.20407.1 /TIER=FL /STK=1 /UG=Mm.20407 /LL=69060 /DEF=Mus musculus RIKEN cDNA 1810007A24 gene (1810007A24Rik), mRNA. /PROD=RIKEN cDNA 1810007A24 /FL=gb:NM_026925.1	-1.74	-1.67
1433431_at	pancreatic lipase	AI326372	69060	gb:AI326372 /DB_XREF=gi:4060801 /DB_XREF=mm11g06.x1 /CLONE=IMAGE:521242 /FEA=EST /CNT=447 /TID=Mm.20407.2 /TIER=Stack /STK=255 /UG=Mm.20407 /LL=69060 /UG_GENE=1810007A24Rik /UG_TITLE=RIKEN cDNA 1810007A24 gene	-1.49	-1.5
1415777_at	pancreatic lipase related protein 1	NM_018874	18946	gb:NM_018874.1 /DB_XREF=gi:9256627 /GEN=Pnliprp1 /FEA=FLmRNA /CNT=815 /TID=Mm.10753.1 /TIER=FL+Stack /STK=383 /UG=Mm.10753 /LL=18946 /DEF=Mus musculus pancreatic lipase related protein 1 (Pnliprp1), mRNA. /PROD=pancreatic lipase related protein 1 /FL=gb:AF061274.1 gb:NM_018874.1	-1.4	-1.01
1437438_x_at	pancreatic lipase-related protein 2	AV060116	18947	gb:AV060116 /DB_XREF=gi:5159863 /DB_XREF=AV060116 /CLONE=1810061I04 /FEA=EST /CNT=19 /TID=Mm.1230.2 /TIER=Stack /STK=18 /UG=Mm.1230 /LL=18947 /UG_GENE=Pnliprp2 /UG_TITLE=pancreatic lipase-related protein 2	-0.3	-1.03
1448290_at	pancreatitis-associated protein	NM_011036	18489	gb:NM_011036.1 /DB_XREF=gi:6754979 /GEN=Pap /FEA=FLmRNA /CNT=137 /TID=Mm.2553.1 /TIER=FL+Stack /STK=101 /UG=Mm.2553 /LL=18489 /DEF=Mus musculus pancreatitis-associated protein (Pap), mRNA. /PROD=pancreatitis-associated protein /FL=gb:NM_011036.1 gb:D63359.1	-1.78	1.2
1416297_s_at	pancreatitis-associated protein	NM_011036	18489	gb:NM_011036.1 /DB_XREF=gi:6754979 /GEN=Pap /FEA=FLmRNA /CNT=137 /TID=Mm.2553.1 /TIER=FL+Stack /STK=101 /UG=Mm.2553 /LL=18489 /DEF=Mus musculus pancreatitis-associated protein (Pap), mRNA. /PROD=pancreatitis-associated protein /FL=gb:NM_011036.1 gb:D63359.1	-1.58	1.59
1447731_at	paternally expressed 3	BB305002	18616	gb:BB305002 /DB_XREF=gi:9005707 /DB_XREF=BB305002 /CLONE=B230116G02 /FEA=EST /CNT=2 /TID=Mm.129583.1 /TIER=ConsEnd /STK=2 /UG=Mm.129583 /UG_TITLE=ESTs, Moderately similar to T14155 zinc finger protein Peg3 - mouse (M.musculus)	-1.19	0.01
1417928_at	PDZ and LIM domain 4	NM_019417	30794	gb:NM_019417.1 /DB_XREF=gi:9507052 /GEN=Ril-pending /FEA=FLmRNA /CNT=61 /TID=Mm.21830.1 /TIER=FL+Stack /STK=33 /UG=Mm.21830 /LL=30794 /DEF=Mus musculus reversion induced LIM gene (Ril-pending), mRNA. /PROD=reversion induced LIM gene /FL=gb:NM_019417.1	-0.23	-2.38
1428319_at	PDZ and LIM domain 7	AK010339	67399	gb:AK010339.1 /DB_XREF=gi:12845708 /FEA=mRNA /CNT=95 /TID=Mm.29869.1 /TIER=Stack /STK=54 /UG=Mm.29869 /LL=71959 /UG_GENE=2410002J21Rik /UG_TITLE=RIKEN cDNA 2410002J21 gene /DEF=Mus musculus ES cells cDNA, RIKEN full-length enriched library, clone:2410002J21:homolog to LIM-DOMAIN PROTEIN LMP-1, full insert sequence.	0.14	-1.26
1443785_x_at	PDZ and LIM domain 7	AV307764	67399	gb:AV307764 /DB_XREF=gi:6340278 /DB_XREF=AV307764 /CLONE=5730555G13 /FEA=EST /CNT=3 /TID=Mm.117223.1 /TIER=ConsEnd /STK=3 /UG=Mm.117223 /UG_TITLE=ESTs	0.21	-1.2
1449330_at	PDZ domain containing 3	NM_133226	170761	gb:NM_133226.1 /DB_XREF=gi:18875383 /GEN=AF334612 /FEA=FLmRNA /CNT=23 /TID=Mm.29872.1 /TIER=FL+Stack /STK=14 /UG=Mm.29872 /LL=170761 /DEF=Mus musculus natrium-phosphate cotransporter IIa C-terminal-associated protein 2 (AF334612), mRNA. /PROD=natrium-phosphate cotransporter IIaC-terminal-associated protein 2 /FL=gb:NM_133226.1 gb:AF334612.1	-0.09	1.54
1418908_at	peptidylglycine alpha-amidating monooxygenase	NM_013626	18484	gb:NM_013626.1 /DB_XREF=gi:7305366 /GEN=Pam /FEA=FLmRNA /CNT=46 /TID=Mm.5121.1 /TIER=FL+Stack /STK=16 /UG=Mm.5121 /LL=18484 /DEF=Mus musculus peptidylglycine alpha-amidating monooxygenase (Pam), mRNA. /PROD=peptidylglycine alpha-amidating monooxygenase /FL=gb:U79523.1 gb:NM_013626.1	-0.53	-1.7
1416498_at	peptidylprolyl isomerase C	NM_008908	19038	gb:NM_008908.1 /DB_XREF=gi:6679440 /GEN=Ppic /FEA=FLmRNA /CNT=140 /TID=Mm.4587.1 /TIER=FL+Stack /STK=85 /UG=Mm.4587 /LL=19038 /DEF=Mus musculus peptidylprolyl isomerase C (Ppic), mRNA. /PROD=peptidylprolyl isomerase C /FL=gb:BC025861.1 gb:M74227.1 gb:NM_008908.1	1.08	0.35
1458176_at	Period homolog 3 (Drosophila)	BB021263	18628	gb:BB021263 /DB_XREF=gi:16257692 /DB_XREF=BB021263 /CLONE=5330405H16 /FEA=EST /CNT=3 /TID=Mm.121361.1 /TIER=ConsEnd /STK=3 /UG=Mm.121361 /UG_TITLE=ESTs	1.07	1.31
1423606_at	periostin, osteoblast specific factor	BI110565	50706	gb:BI110565 /DB_XREF=gi:14561466 /DB_XREF=602896364F1 /CLONE=IMAGE:5026431 /FEA=FLmRNA /CNT=334 /TID=Mm.10681.1 /TIER=Stack /STK=8 /UG=Mm.10681 /LL=50706 /UG_GENE=Osf2-pending /UG_TITLE=osteoblast specific factor 2 (fasciclin I-like) /FL=gb:D13664.1 gb:NM_015784.1	-0.06	1.29
1417133_at	peripheral myelin protein	NM_008885	18858	gb:NM_008885.1 /DB_XREF=gi:6679394 /GEN=Pmp22 /FEA=FLmRNA /CNT=95 /TID=Mm.1237.1 /TIER=FL+Stack /STK=55 /UG=Mm.1237 /LL=18858 /DEF=Mus musculus peripheral myelin protein, 22 kDa (Pmp22), mRNA. /PROD=peripheral myelin protein, 22 kDa /FL=gb:BC010765.1 gb:M32240.1 gb:NM_008885.1	-0.26	1.04
1428259_at	peroxidasin homolog (Drosophila)	AK010185	69675	gb:AK010185.1 /DB_XREF=gi:12845446 /FEA=mRNA /CNT=137 /TID=Mm.27386.1 /TIER=Stack /STK=65 /UG=Mm.27386 /LL=69675 /UG_GENE=2310075M15Rik /UG_TITLE=RIKEN cDNA 2310075M15 gene /DEF=Mus musculus adult male tongue cDNA, RIKEN full-length enriched library, clone:2310075M15:unclassifiable transcript, full insert sequence.	0.7	1.09
1442878_at	peroxiredoxin 6	AW319648	11758	gb:AW319648 /DB_XREF=gi:6749192 /DB_XREF=un01b10.x1 /CLONE=IMAGE:2352955 /FEA=EST /CNT=4 /TID=Mm.133722.1 /TIER=ConsEnd /STK=3 /UG=Mm.133722 /UG_TITLE=ESTs	-0.71	1.3
1423223_a_at	peroxiredoxin 6	BB796358	11758	gb:BB796358 /DB_XREF=gi:16965977 /DB_XREF=BB796358 /CLONE=G4D0007O13 /FEA=FLmRNA /CNT=346 /TID=Mm.6587.1 /TIER=Stack /STK=26 /UG=Mm.6587 /LL=11758 /UG_GENE=Prdx5 /UG_TITLE=peroxiredoxin 5 /FL=gb:AF093852.1 gb:NM_007453.1 gb:BC013489.1	-0.17	1.76
1434100_x_at	Peroxisome proliferative activated receptor, gamma, coactivator 1 alpha	BB752393	19017	gb:BB752393 /DB_XREF=gi:16200835 /DB_XREF=BB752393 /CLONE=G270014M20 /FEA=EST /CNT=43 /TID=Mm.35687.3 /TIER=Stack /STK=43 /UG=Mm.35687 /LL=12369 /UG_GENE=Casp7 /UG_TITLE=caspase 7	0.19	1.03
1437751_at	peroxisome proliferative activated receptor, gamma, coactivator 1 alpha	AV337619	19017	gb:AV337619 /DB_XREF=gi:16396513 /DB_XREF=AV337619 /CLONE=6430402E12 /FEA=EST /CNT=39 /TID=Mm.10707.2 /TIER=Stack /STK=14 /UG=Mm.10707 /LL=19017 /UG_GENE=Ppargc1 /UG_TITLE=peroxisome proliferative activated receptor, gamma, coactivator 1	0.21	1.14
1434099_at	Peroxisome proliferative activated receptor, gamma, coactivator 1 alpha	BB752393	19017	gb:BB752393 /DB_XREF=gi:16200835 /DB_XREF=BB752393 /CLONE=G270014M20 /FEA=EST /CNT=43 /TID=Mm.35687.3 /TIER=Stack /STK=43 /UG=Mm.35687 /LL=12369 /UG_GENE=Casp7 /UG_TITLE=caspase 7	0.32	1.16
1456395_at	peroxisome proliferative activated receptor, gamma, coactivator 1 alpha	BM120569	19017	gb:BM120569 /DB_XREF=gi:17088595 /DB_XREF=L0941D07-3 /CLONE=L0941D07 /FEA=EST /CNT=21 /TID=Mm.10707.3 /TIER=Stack /STK=10 /UG=Mm.10707 /LL=19017 /UG_GENE=Ppargc1 /UG_TITLE=peroxisome proliferative activated receptor, gamma, coactivator 1	0.22	1.17
1460336_at	peroxisome proliferative activated receptor, gamma, coactivator 1 alpha	BB745167	19017	gb:BB745167 /DB_XREF=gi:16148106 /DB_XREF=BB745167 /CLONE=F530007A20 /FEA=FLmRNA /CNT=43 /TID=Mm.10707.1 /TIER=Stack /STK=16 /UG=Mm.10707 /LL=19017 /UG_GENE=Ppargc1 /UG_TITLE=peroxisome proliferative activated receptor, gamma, coactivator 1 /FL=gb:AF049330.1 gb:NM_008904.1	0.71	1.38
1429514_at	phosphatidic acid phosphatase type 2B	AW111876	67916	gb:AW111876 /DB_XREF=gi:6824589 /DB_XREF=MC1174 /CLONE=MC1174 /FEA=mRNA /CNT=143 /TID=Mm.27363.1 /TIER=Stack /STK=16 /UG=Mm.27363 /LL=68448 /UG_GENE=1110003O22Rik /UG_TITLE=RIKEN cDNA 1110003O22 gene	1.51	0.59
1448908_at	phosphatidic acid phosphatase type 2B	NM_080555	67916	gb:NM_080555.1 /DB_XREF=gi:18017589 /GEN=Ppap2b /FEA=FLmRNA /CNT=81 /TID=Mm.29124.1 /TIER=FL+Stack /STK=32 /UG=Mm.29124 /LL=67916 /DEF=Mus musculus phosphatidic acid phosphatase type 2B (Ppap2b), mRNA. /PROD=phosphatidic acid phosphatase type 2B /FL=gb:NM_080555.1 gb:BC005558.1	1.7	0.64
1428025_s_at	phosphatidylinositol transfer protein, cytoplasmic 1	BC028271	71795	gb:BC028271.1 /DB_XREF=gi:20380954 /FEA=mRNA /CNT=7 /TID=Mm.38610.1 /TIER=ConsEnd /STK=0 /UG=Mm.38610 /LL=71795 /UG_GENE=1110020B03Rik /DEF=Mus musculus, Similar to retinal degeneration B beta, clone MGC:40789 IMAGE:5367418, mRNA, complete cds. /PROD=Similar to retinal degeneration B beta	0.44	-1.03
1447708_x_at	phosphodiesterase 2A, cGMP-stimulated	BB367174	207728	gb:BB367174 /DB_XREF=gi:9079003 /DB_XREF=BB367174 /CLONE=C130036M13 /FEA=EST /CNT=2 /TID=Mm.167414.1 /TIER=ConsEnd /STK=2 /UG=Mm.167414 /UG_TITLE=ESTs	0.67	1
1447707_s_at	phosphodiesterase 2A, cGMP-stimulated	BB367174	207728	gb:BB367174 /DB_XREF=gi:9079003 /DB_XREF=BB367174 /CLONE=C130036M13 /FEA=EST /CNT=2 /TID=Mm.167414.1 /TIER=ConsEnd /STK=2 /UG=Mm.167414 /UG_TITLE=ESTs	0.72	1.1
1452202_at	phosphodiesterase 2A, cGMP-stimulated	BG069616	207728	gb:BG069616 /DB_XREF=gi:12552185 /DB_XREF=H3078C07-3 /CLONE=H3078C07 /FEA=mRNA /CNT=94 /TID=Mm.70573.1 /TIER=Stack /STK=63 /UG=Mm.70573 /UG_TITLE=Mus musculus, Similar to cyclic GMP stimulated phosphodiesterase, clone IMAGE:3598413, mRNA, partial cds	0.34	1.42
1422473_at	phosphodiesterase 4B, cAMP specific	BM246564	18578	gb:AF326555.1 /DB_XREF=gi:17225436 /GEN=Pde4b /FEA=FLmRNA /CNT=173 /TID=Mm.20181.1 /TIER=FL+Stack /STK=79 /UG=Mm.20181 /LL=18578 /DEF=Mus musculus C57BL6J phosphodiesterase 4B (Pde4b) mRNA, complete cds. /PROD=phosphodiesterase 4B /FL=gb:NM_019840.1 gb:AF326556.1 gb:AF326555.1 gb:AF208023.2	-0.1	-1.28
1422474_at	phosphodiesterase 4B, cAMP specific	BM246564	18578	gb:BM246564 /DB_XREF=gi:17881834 /DB_XREF=K0739H08-3 /CLONE=K0739H08 /FEA=FLmRNA /CNT=173 /TID=Mm.20181.1 /TIER=Stack /STK=43 /UG=Mm.20181 /LL=18578 /UG_GENE=Pde4b /UG_TITLE=phosphodiesterase 4B, cAMP specific /FL=gb:NM_019840.1 gb:AF326556.1 gb:AF326555.1 gb:AF208023.2	-0.22	-1.27
1423439_at	phosphoenolpyruvate carboxykinase 1, cytosolic	AW106963	18534	gb:AW106963 /DB_XREF=gi:6077763 /DB_XREF=um34h07.x1 /CLONE=IMAGE:2236477 /FEA=FLmRNA /CNT=259 /TID=Mm.42246.1 /TIER=Stack /STK=25 /UG=Mm.42246 /LL=18534 /UG_GENE=Pck1 /UG_TITLE=phosphoenolpyruvate carboxykinase 1, cytosolic /FL=gb:NM_011044.1	0.7	1.8
1437015_x_at	phospholipase A2, group IB, pancreas	AV060866	18778	gb:AV060866 /DB_XREF=gi:5160613 /DB_XREF=AV060866 /CLONE=1810065J23 /FEA=EST /CNT=30 /TID=Mm.20190.5 /TIER=Stack /STK=30 /UG=Mm.20190 /LL=18778 /UG_GENE=Pla2g1b /UG_TITLE=phospholipase A2, group IB, pancreas	-1.34	-0.85
1455408_at	phospholipase A2, group IVF	BB006656	271844	gb:BB006656 /DB_XREF=gi:15390106 /DB_XREF=BB006656 /CLONE=4732472I07 /FEA=EST /CNT=17 /TID=Mm.24880.1 /TIER=Stack /STK=14 /UG=Mm.24880 /UG_TITLE=ESTs, Weakly similar to B39898 phospholipase A2 (M.musculus)	-0.33	1.21
1451502_at	phospholipase A2, group X	AF166097	26565	gb:AF166097.2 /DB_XREF=gi:6525307 /GEN=Pla2g10 /FEA=FLmRNA /CNT=19 /TID=Mm.4214.1 /TIER=FL+Stack /STK=14 /UG=Mm.4214 /LL=26565 /DEF=Mus musculus group X secreted phospholipase A2 (Pla2g10) mRNA, complete cds. /PROD=group X secreted phospholipase A2 /FL=gb:AF166097.2 gb:AF210429.1	0.06	1.07
1416675_s_at	phospholipase C, delta 1	NM_019676	18799	gb:NM_019676.1 /DB_XREF=gi:9790166 /GEN=Plcd /FEA=FLmRNA /CNT=108 /TID=Mm.23963.1 /TIER=FL+Stack /STK=75 /UG=Mm.23963 /LL=18799 /DEF=Mus musculus phospholipase C, delta (Plcd), mRNA. /PROD=phospholipase C, delta /FL=gb:BC025798.1 gb:AF133125.1 gb:U85711.1 gb:NM_019676.1	0.04	1.21
1448961_at	phospholipid scramblase 2	NM_008880	18828	gb:NM_008880.1 /DB_XREF=gi:6679386 /GEN=Plscr2 /FEA=FLmRNA /CNT=91 /TID=Mm.10306.1 /TIER=FL+Stack /STK=29 /UG=Mm.10306 /LL=18828 /DEF=Mus musculus phospholipid scramblase 2 (Plscr2), mRNA. /PROD=phospholipid scramblase 2 /FL=gb:AF015790.1 gb:BC002012.1 gb:BC011299.1 gb:NM_008880.1	1.41	0.19
1433626_at	phospholipid scramblase 4	BB826296	235527	gb:BB826296 /DB_XREF=gi:17004539 /DB_XREF=BB826296 /CLONE=G830042E16 /FEA=EST /CNT=101 /TID=Mm.55289.1 /TIER=Stack /STK=80 /UG=Mm.55289 /LL=102730 /UG_GENE=AV245873 /UG_TITLE=expressed sequence AV245873	0.71	1.3
1417963_at	phospholipid transfer protein	NM_011125	18830	gb:NM_011125.1 /DB_XREF=gi:6755111 /GEN=Pltp /FEA=FLmRNA /CNT=67 /TID=Mm.6105.1 /TIER=FL+Stack /STK=32 /UG=Mm.6105 /LL=18830 /DEF=Mus musculus phospholipid transfer protein (Pltp), mRNA. /PROD=phospholipid transfer protein /FL=gb:BC003782.1 gb:NM_011125.1 gb:U37226.1 gb:U28960.1	1.14	1.01
1451064_a_at	phosphoserine aminotransferase 1	BC004827	107272	gb:BC004827.1 /DB_XREF=gi:13435989 /FEA=FLmRNA /CNT=395 /TID=Mm.29902.1 /TIER=FL+Stack /STK=290 /UG=Mm.29902 /DEF=Mus musculus, Similar to phosphoserine aminotransferase, clone MGC:6462 IMAGE:2616298, mRNA, complete cds. /PROD=Similar to phosphoserine aminotransferase /FL=gb:BC004827.1 gb:AF259674.1	-0.45	-1.09
1418090_at	plasmalemma vesicle associated protein	NM_032398	84094	gb:NM_032398.1 /DB_XREF=gi:14161697 /GEN=Plvap /FEA=FLmRNA /CNT=70 /TID=Mm.34112.1 /TIER=FL+Stack /STK=30 /UG=Mm.34112 /LL=84094 /DEF=Mus musculus plasmalemma vesicle associated protein (Plvap), mRNA. /PROD=plasmalemma vesicle associated protein /FL=gb:BC013517.1 gb:AF348403.1 gb:NM_032398.1 gb:AF369900.1	0.87	1.11
1415806_at	plasminogen activator, tissue	NM_008872	18791	gb:NM_008872.1 /DB_XREF=gi:6679374 /GEN=Plat /FEA=FLmRNA /CNT=301 /TID=Mm.154660.1 /TIER=FL+Stack /STK=249 /UG=Mm.154660 /LL=18791 /DEF=Mus musculus plasminogen activator, tissue (Plat), mRNA. /PROD=plasminogen activator, tissue /FL=gb:BC011256.1 gb:NM_008872.1 gb:J03520.1	0.17	1.22
1421917_at	platelet derived growth factor receptor, alpha polypeptide	AW537708	18595	gb:AW537708 /DB_XREF=gi:7180221 /DB_XREF=G0120F08-3 /CLONE=G0120F08 /FEA=FLmRNA /CNT=98 /TID=Mm.2924.1 /TIER=Stack /STK=10 /UG=Mm.2924 /LL=18595 /UG_GENE=Pdgfra /UG_TITLE=platelet derived growth factor receptor, alpha polypeptide /FL=gb:NM_011058.1 gb:M84607.1 gb:M57683.1	1.31	1.92
1426013_s_at	pleckstrin homology domain containing, family A (phosphoinositide binding specific) member 4	BC024961	69217	gb:BC024961.1 /DB_XREF=gi:19353509 /FEA=FLmRNA /CNT=1 /TID=Mm.25530.2 /TIER=FL /STK=1 /UG=Mm.25530 /DEF=Mus musculus, clone MGC:36911 IMAGE:4945500, mRNA, complete cds. /PROD=Unknown (protein for MGC:36911) /FL=gb:BC024961.1	0.83	1.33
1454862_at	pleckstrin homology-like domain, family B, member 2	AV253284	208177	gb:AV253284 /DB_XREF=gi:16387896 /DB_XREF=AV253284 /CLONE=4833446K14 /FEA=EST /CNT=72 /TID=Mm.158.1 /TIER=Stack /STK=40 /UG=Mm.158 /LL=106376 /UG_GENE=AV253284 /UG_TITLE=expressed sequence AV253284	-0.12	-1.77
1427005_at	polo-like kinase 2 (Drosophila)	BM234765	20620	gb:BM234765 /DB_XREF=gi:17870035 /DB_XREF=K0406B03-3 /CLONE=K0406B03 /FEA=mRNA /CNT=128 /TID=Mm.380.1 /TIER=Stack /STK=26 /UG=Mm.380 /LL=20620 /UG_GENE=Snk /UG_TITLE=serum-inducible kinase	0.02	-1.78
1459443_at	Potassium voltage-gated channel, subfamily Q, member 1	BM248133	16535	gb:BM248133 /DB_XREF=gi:17883403 /DB_XREF=K0812A10-3 /CLONE=K0812A10 /FEA=EST /CNT=2 /TID=Mm.218706.1 /TIER=ConsEnd /STK=2 /UG=Mm.218706 /UG_TITLE=ESTs	-0.11	-1
1416957_at	POU domain, class 2, associating factor 1	NM_011136	18985	gb:NM_011136.1 /DB_XREF=gi:6755127 /GEN=Pou2af1 /FEA=FLmRNA /CNT=89 /TID=Mm.897.1 /TIER=FL+Stack /STK=62 /UG=Mm.897 /LL=18985 /DEF=Mus musculus POU domain, class 2, associating factor 1 (Pou2af1), mRNA. /PROD=POU domain, class 2, associating factor 1 /FL=gb:NM_011136.1 gb:U43788.1	1.82	0.45
1424906_at	PQ loop repeat containing	BC025220	217430	gb:BC025220.1 /DB_XREF=gi:19484195 /FEA=FLmRNA /CNT=22 /TID=Mm.5675.1 /TIER=FL+Stack /STK=12 /UG=Mm.5675 /DEF=Mus musculus, similar to MANNOSE-P-DOLICHOL UTILIZATION DEFECT 1 PROTEIN HOMOLOG, clone MGC:32303 IMAGE:5025905, mRNA, complete cds. /PROD=similar to MANNOSE-P-DOLICHOL UTILIZATION DEFECT1 PROTEIN HOMOLOG /FL=gb:BC025220.1	0.51	1.31
1420425_at	PR domain containing 1, with ZNF domain	NM_007548	12142	gb:NM_007548.1 /DB_XREF=gi:6680783 /GEN=Prdm1 /FEA=FLmRNA /CNT=16 /TID=Mm.4800.1 /TIER=FL /STK=5 /UG=Mm.4800 /LL=12142 /DEF=Mus musculus PR domain containing 1, with ZNF domain (Prdm1), mRNA. /PROD=B lymphocyte induced maturation protein /FL=gb:U08185.1 gb:NM_007548.1	0.46	1.09
1444390_at	PR domain containing 14 /// similar to PR domain containing 14	BB283625	383491 /// 637693	gb:BB283625 /DB_XREF=gi:8984074 /DB_XREF=BB283625 /CLONE=A930102N08 /FEA=EST /CNT=4 /TID=Mm.67875.1 /TIER=ConsEnd /STK=2 /UG=Mm.67875 /UG_TITLE=ESTs	0.17	1.15
1445539_at	PREDICTED: Mus musculus similar to 60S ribosomal protein L12 (LOC382344), mRNA	BE687857		gb:BE687857 /DB_XREF=gi:10075481 /DB_XREF=uw52c02.x1 /CLONE=IMAGE:3465602 /FEA=EST /CNT=3 /TID=Mm.35223.1 /TIER=ConsEnd /STK=2 /UG=Mm.35223 /UG_TITLE=ESTs	0.67	1.11
1423669_at	procollagen, type I, alpha 1	U08020	12842	gb:U08020.1 /DB_XREF=gi:470673 /FEA=FLmRNA /CNT=592 /TID=Mm.22621.1 /TIER=FL+Stack /STK=173 /UG=Mm.22621 /LL=12842 /UG_GENE=Col1a1 /DEF=Mus musculus FVBN collagen pro-alpha-1 type I chain mRNA, complete cds. /PROD=collagen pro-alpha-1 type I chain /FL=gb:U08020.1	1.39	1.03
1450857_a_at	procollagen, type I, alpha 2	BF227507	12843	gb:BF227507 /DB_XREF=gi:11135486 /DB_XREF=uz25g02.x1 /CLONE=IMAGE:3670130 /FEA=FLmRNA /CNT=461 /TID=Mm.4482.1 /TIER=Stack /STK=15 /UG=Mm.4482 /LL=12843 /UG_GENE=Col1a2 /UG_TITLE=procollagen, type I, alpha 2 /FL=gb:NM_007743.1 gb:BC007158.1	1.62	1.34
1427884_at	procollagen, type III, alpha 1	AW550625	12825	gb:AW550625 /DB_XREF=gi:7196053 /DB_XREF=L0067A05-3 /CLONE=L0067A05 /FEA=mRNA /CNT=417 /TID=Mm.147387.1 /TIER=Stack /STK=8 /UG=Mm.147387 /LL=12825 /UG_GENE=Col3a1 /UG_TITLE=procollagen, type III, alpha 1	1.5	1.05
1427883_a_at	procollagen, type III, alpha 1	AW550625	12825	gb:BG968894 /DB_XREF=gi:14356531 /DB_XREF=602836040F1 /CLONE=IMAGE:4990689 /FEA=mRNA /CNT=417 /TID=Mm.147387.1 /TIER=Stack /STK=75 /UG=Mm.147387 /LL=12825 /UG_GENE=Col3a1 /UG_TITLE=procollagen, type III, alpha 1	1.23	1.12
1425476_at	procollagen, type IV, alpha 5	BM250666	12830	gb:BM250666 /DB_XREF=gi:17885936 /DB_XREF=K0853D09-3 /CLONE=K0853D09 /FEA=FLmRNA /CNT=117 /TID=Mm.155579.1 /TIER=Stack /STK=58 /UG=Mm.155579 /LL=12830 /UG_GENE=Col4a5 /UG_TITLE=procollagen, type IV, alpha 5 /FL=gb:AB041350.1	1.03	1.43
1416740_at	procollagen, type V, alpha 1	AW744319	12831	gb:NM_015734.1 /DB_XREF=gi:7656986 /GEN=Col5a1 /FEA=FLmRNA /CNT=155 /TID=Mm.7281.1 /TIER=FL+Stack /STK=71 /UG=Mm.7281 /LL=12831 /DEF=Mus musculus procollagen, type V, alpha 1 (Col5a1), mRNA. /PROD=procollagen, type V, alpha 1 /FL=gb:NM_015734.1 gb:AB009993.1	1.56	0.92
1434479_at	Procollagen, type V, alpha 1	AV246911	12831	gb:AV246911 /DB_XREF=gi:16387161 /DB_XREF=AV246911 /CLONE=4832419L24 /FEA=EST /CNT=61 /TID=Mm.7049.1 /TIER=Stack /STK=31 /UG=Mm.7049 /LL=98940 /UG_GENE=AI413331 /UG_TITLE=expressed sequence AI413331	1.05	0.96
1450625_at	procollagen, type V, alpha 2	AV229424	12832	gb:AV229424 /DB_XREF=gi:16385646 /DB_XREF=AV229424 /CLONE=4631412C15 /FEA=FLmRNA /CNT=330 /TID=Mm.10299.1 /TIER=Stack /STK=18 /UG=Mm.10299 /LL=12832 /UG_GENE=Col5a2 /UG_TITLE=procollagen, type V, alpha 2 /FL=gb:NM_007737.1 gb:L02918.1	1.09	0.8
1448590_at	procollagen, type VI, alpha 1	NM_009933	12833	gb:NM_009933.1 /DB_XREF=gi:6753483 /GEN=Col6a1 /FEA=FLmRNA /CNT=197 /TID=Mm.2509.1 /TIER=FL+Stack /STK=56 /UG=Mm.2509 /LL=12833 /DEF=Mus musculus procollagen, type VI, alpha 1 (Col6a1), mRNA. /PROD=procollagen, type VI, alpha 1 /FL=gb:NM_009933.1	1.39	1.09
1426947_x_at	procollagen, type VI, alpha 2	BI455189	12834	gb:BI455189 /DB_XREF=gi:15245845 /DB_XREF=603173633F1 /CLONE=IMAGE:5253008 /FEA=mRNA /CNT=142 /TID=Mm.1949.1 /TIER=Stack /STK=34 /UG=Mm.1949 /LL=12834 /UG_GENE=Col6a2 /UG_TITLE=procollagen, type VI, alpha 2	1.48	1.2
1452250_a_at	procollagen, type VI, alpha 2	BI455189	12834	gb:BI455189 /DB_XREF=gi:15245845 /DB_XREF=603173633F1 /CLONE=IMAGE:5253008 /FEA=mRNA /CNT=142 /TID=Mm.1949.1 /TIER=Stack /STK=34 /UG=Mm.1949 /LL=12834 /UG_GENE=Col6a2 /UG_TITLE=procollagen, type VI, alpha 2	1.58	1.25
1427168_a_at	procollagen, type XIV, alpha 1	AJ131395	12818	gb:AJ131395.1 /DB_XREF=gi:5042293 /GEN=col14a1 /FEA=mRNA /CNT=27 /TID=Mm.41332.1 /TIER=Stack /STK=12 /UG=Mm.41332 /LL=12818 /DEF=Mus musculus mRNA for collagen type XIV, partial. /PROD=collagen type XIV	2	0.89
1418799_a_at	procollagen, type XVII, alpha 1	NM_007732	12821	gb:NM_007732.1 /DB_XREF=gi:6680963 /GEN=Col17a1 /FEA=FLmRNA /CNT=25 /TID=Mm.1225.1 /TIER=FL+Stack /STK=18 /UG=Mm.1225 /LL=12821 /DEF=Mus musculus procollagen, type XVII, alpha 1 (Col17a1), mRNA. /PROD=procollagen, type XVII, alpha 1 /FL=gb:NM_007732.1 gb:L08407.1	0.12	-1.34
1450344_a_at	prostaglandin E receptor 3 (subtype EP3)	NM_011196	19218	gb:NM_011196.1 /DB_XREF=gi:6755217 /GEN=Ptger3 /FEA=FLmRNA /CNT=2 /TID=Mm.30424.1 /TIER=FL /STK=2 /UG=Mm.30424 /LL=19218 /DEF=Mus musculus prostaglandin E receptor 3 (subtype EP3) (Ptger3), mRNA. /PROD=prostaglandin E receptor EP3 subtype /FL=gb:D13321.1 gb:NM_011196.1	0.03	1.52
1451258_at	prostate stem cell antigen	AF319173	72373	gb:AF319173.1 /DB_XREF=gi:15088528 /FEA=FLmRNA /CNT=63 /TID=Mm.46395.1 /TIER=FL+Stack /STK=50 /UG=Mm.46395 /LL=72373 /UG_GENE=Psca /DEF=Mus musculus prostate stem cell antigen mRNA, complete cds. /PROD=prostate stem cell antigen /FL=gb:AF319173.1	0.01	-2.05
1437054_x_at	protamine 1	AV209063	19118	gb:AV209063 /DB_XREF=gi:6153298 /DB_XREF=AV209063 /CLONE=1700112K10 /FEA=EST /CNT=28 /TID=Mm.42733.2 /TIER=Stack /STK=28 /UG=Mm.42733 /LL=19118 /UG_GENE=Prm1 /UG_TITLE=protamine 1	1.09	0.51
1417682_a_at	protease, serine, 2	NM_009430	22072	gb:NM_009430.1 /DB_XREF=gi:6678438 /GEN=Try2 /FEA=FLmRNA /CNT=77 /TID=Mm.14410.1 /TIER=FL+Stack /STK=38 /UG=Mm.14410 /LL=22072 /DEF=Mus musculus trypsin 2 (Try2), mRNA. /PROD=trypsin 2 /FL=gb:NM_009430.1	-1.94	-1.53
1433573_x_at	protease, serine, 2	BI713841	22072	gb:BI713841 /DB_XREF=gi:15689536 /DB_XREF=ic85g09.x1 /CLONE=IMAGE:5660728 /FEA=EST /CNT=427 /TID=Mm.14410.3 /TIER=Stack /STK=89 /UG=Mm.14410 /LL=22072 /UG_GENE=Try2 /UG_TITLE=trypsin 2	-1.76	-1.46
1435507_x_at	protease, serine, 2	BI348639	22072	gb:BI348639 /DB_XREF=gi:15043085 /DB_XREF=ib90d06.x3 /CLONE=IMAGE:5654050 /FEA=EST /CNT=17 /TID=Mm.14410.4 /TIER=Stack /STK=16 /UG=Mm.14410 /LL=22072 /UG_GENE=Try2 /UG_TITLE=trypsin 2	-1.58	-1.26
1433459_x_at	protease, serine, 2	BI348548	22072	gb:BI348548 /DB_XREF=gi:15042994 /DB_XREF=ib87b09.x3 /CLONE=IMAGE:5653577 /FEA=EST /CNT=192 /TID=Mm.14410.2 /TIER=Stack /STK=176 /UG=Mm.14410 /LL=22072 /UG_GENE=Try2 /UG_TITLE=trypsin 2	-1.48	-1.26
1420352_at	protease, serine, 22	NM_133731	70835	gb:NM_133731.1 /DB_XREF=gi:19526923 /GEN=4733401N09Rik /FEA=FLmRNA /CNT=9 /TID=Mm.157351.1 /TIER=FL /STK=6 /UG=Mm.157351 /LL=70835 /DEF=Mus musculus RIKEN cDNA 4733401N09 gene (4733401N09Rik), mRNA. /PROD=RIKEN cDNA 4733401N09 /FL=gb:AB010778.1 gb:NM_133731.1	-0.49	-2.31
1431057_a_at	protease, serine, 23	AK009847	76453	gb:AK009847.1 /DB_XREF=gi:12844895 /FEA=mRNA /CNT=12 /TID=Mm.22345.3 /TIER=ConsEnd /STK=0 /UG=Mm.22345 /LL=76453 /UG_GENE=2310046G15Rik /UG_TITLE=RIKEN cDNA 2310046G15 gene /DEF=Mus musculus adult male tongue cDNA, RIKEN full-length enriched library, clone:2310046G15:homolog to SERINE PROTEASE (HYPOTHETICAL 43.0 KDA PROTEIN) (PROTEASE, SERINE, 23), full insert sequence.	0.4	-1.33
1437671_x_at	protease, serine, 23	BB378796	76453	gb:BB378796 /DB_XREF=gi:9091674 /DB_XREF=BB378796 /CLONE=C130095M22 /FEA=EST /CNT=17 /TID=Mm.22345.5 /TIER=Stack /STK=15 /UG=Mm.22345 /LL=76453 /UG_GENE=2310046G15Rik /UG_TITLE=RIKEN cDNA 2310046G15 gene	0.34	-1.04
1420664_s_at	protein C receptor, endothelial	NM_011171	19124	gb:NM_011171.1 /DB_XREF=gi:6755175 /GEN=Procr /FEA=FLmRNA /CNT=22 /TID=Mm.3243.1 /TIER=FL /STK=3 /UG=Mm.3243 /LL=19124 /DEF=Mus musculus protein C receptor, endothelial (Procr), mRNA. /PROD=protein C receptor, endothelial /FL=gb:NM_011171.1 gb:L39017.1	1.5	1.93
1422673_at	protein kinase C, mu	NM_008858	18760	gb:NM_008858.1 /DB_XREF=gi:6679350 /GEN=Prkcm /FEA=FLmRNA /CNT=36 /TID=Mm.990.1 /TIER=FL+Stack /STK=20 /UG=Mm.990 /LL=18760 /DEF=Mus musculus protein kinase C, mu (Prkcm), mRNA. /PROD=protein kinase C, mu /FL=gb:NM_008858.1	0.28	-1.33
1429463_at	protein kinase, AMP-activated, alpha 2 catalytic subunit	BB612385	108079	gb:AI891575 /DB_XREF=gi:5597477 /DB_XREF=ul31h01.x1 /CLONE=IMAGE:2099953 /FEA=mRNA /CNT=37 /TID=Mm.48638.1 /TIER=Stack /STK=20 /UG=Mm.48638 /LL=66516 /UG_GENE=2310008I11Rik /UG_TITLE=RIKEN cDNA 2310008I11 gene	0.14	1.27
1429464_at	protein kinase, AMP-activated, alpha 2 catalytic subunit	BB612385	108079	gb:BB612385 /DB_XREF=gi:16453369 /DB_XREF=BB612385 /CLONE=4632404I20 /FEA=mRNA /CNT=37 /TID=Mm.48638.1 /TIER=ConsEnd /STK=0 /UG=Mm.48638 /LL=66516 /UG_GENE=2310008I11Rik /UG_TITLE=RIKEN cDNA 2310008I11 gene	0.79	2.22
1435162_at	protein kinase, cGMP-dependent, type II	BB823350	19092	gb:BB823350 /DB_XREF=gi:17001593 /DB_XREF=BB823350 /CLONE=G830027G08 /FEA=EST /CNT=33 /TID=Mm.44410.2 /TIER=Stack /STK=19 /UG=Mm.44410 /LL=19092 /UG_GENE=Prkg2 /UG_TITLE=protein kinase, cGMP-dependent, type II	0.23	-1.36
1417990_at	protein phosphatase 1, regulatory (inhibitor) subunit 14D	NM_028104	72112	gb:NM_028104.2 /DB_XREF=gi:19920330 /GEN=2010107K19Rik /FEA=FLmRNA /CNT=35 /TID=Mm.46317.1 /TIER=FL+Stack /STK=32 /UG=Mm.46317 /LL=72112 /DEF=Mus musculus RIKEN cDNA 2010107K19 gene (2010107K19Rik), mRNA. /PROD=PKC-dependent PP1 inhibitory protein subunit 14 /FL=gb:AF408400.2 gb:BC024547.1 gb:NM_028104.2	-0.36	1.09
1434228_at	protein phosphatase 2C, magnesium dependent, catalytic subunit	AV255921	381511	gb:AV255921 /DB_XREF=gi:16388253 /DB_XREF=AV255921 /CLONE=4921523P21 /FEA=EST /CNT=47 /TID=Mm.32334.1 /TIER=Stack /STK=38 /UG=Mm.32334 /UG_TITLE=ESTs, Highly similar to PDP1_RAT (PYRUVATE DEHYDROGENASE (LIPOAMIDE))-PHOSPHATASE 1, MITOCHONDRIAL PRECURSOR (PDP 1) (PYRUVATE DEHYDROGENASE PHOSPHATASE, CATALYTIC SUBUNIT 1) (PDPC 1) (R.norvegicus)	-0.4	-1.01
1427019_at	protein tyrosine phosphatase, receptor type Z, polypeptide 1	BC002298	19283	gb:AI849305 /DB_XREF=gi:5493211 /DB_XREF=UI-M-AJ1-aha-b-10-0-UI.s1 /CLONE=UI-M-AJ1-aha-b-10-0-UI /FEA=mRNA /CNT=48 /TID=Mm.41639.1 /TIER=Stack /STK=8 /UG=Mm.41639 /UG_TITLE=Mus musculus, clone IMAGE:3590815, mRNA, partial cds	-0.06	-2.22
1452284_at	protein tyrosine phosphatase, receptor type Z, polypeptide 1	BC002298	19283	gb:BC002298.1 /DB_XREF=gi:12805634 /FEA=mRNA /CNT=48 /TID=Mm.41639.1 /TIER=Stack /STK=25 /UG=Mm.41639 /DEF=Mus musculus, clone IMAGE:3590815, mRNA, partial cds. /PROD=Unknown (protein for IMAGE:3590815)	-0.16	-2.03
1436367_at	Protein tyrosine phosphatase, receptor type, B	BB119527	19263	gb:BB119527 /DB_XREF=gi:16261957 /DB_XREF=BB119527 /CLONE=9530071L19 /FEA=EST /CNT=23 /TID=Mm.38030.1 /TIER=Stack /STK=9 /UG=Mm.38030 /UG_TITLE=ESTs	1.09	1.21
1456856_at	protein tyrosine phosphatase, receptor type, f polypeptide (PTPRF), interacting protein (liprin), alpha 2	AI854225	327814	gb:AI854225 /DB_XREF=gi:5498131 /DB_XREF=UI-M-BH0-ajz-f-09-0-UI.s1 /CLONE=UI-M-BH0-ajz-f-09-0-UI /FEA=EST /CNT=7 /TID=Mm.39683.1 /TIER=ConsEnd /STK=7 /UG=Mm.39683 /UG_TITLE=ESTs, Weakly similar to S55552 LAR-interacting protein LIP1a (H.sapiens)	1.03	0.38
1425452_s_at	protein tyrosine phosphatase, receptor type, J /// expressed sequence AW125753	BC002154	105005 /// 19271	gb:BC002154.1 /DB_XREF=gi:12805368 /FEA=FLmRNA /CNT=2 /TID=Mm.5046.1 /TIER=FL /STK=2 /UG=Mm.5046 /LL=19271 /UG_GENE=Ptprj /DEF=Mus musculus, clone MGC:7290 IMAGE:3485348, mRNA, complete cds. /PROD=Unknown (protein for MGC:7290) /FL=gb:BC002154.1	0.65	-1.78
1422541_at	protein tyrosine phosphatase, receptor type, M	NM_008984	19274	gb:NM_008984.1 /DB_XREF=gi:6679562 /GEN=Ptprm /FEA=FLmRNA /CNT=64 /TID=Mm.37854.1 /TIER=FL+Stack /STK=41 /UG=Mm.37854 /LL=19274 /DEF=Mus musculus protein tyrosine phosphatase, receptor-type, M (Ptprm), mRNA. /PROD=protein tyrosine phosphatase, receptor-type, M /FL=gb:NM_008984.1	0.65	1.03
1435968_at	Protein tyrosine phosphatase, receptor type, N polypeptide 2	BI794694	19276	gb:BI794694 /DB_XREF=gi:15822419 /DB_XREF=ic63d08.x2 /CLONE=IMAGE:5658302 /FEA=EST /CNT=25 /TID=Mm.206054.1 /TIER=Stack /STK=12 /UG=Mm.206054 /UG_TITLE=ESTs	0.98	1.38
1426047_a_at	protein tyrosine phosphatase, receptor type, R	AF129509	19279	gb:AF129509.1 /DB_XREF=gi:4768904 /FEA=FLmRNA /CNT=1 /TID=Mm.3771.3 /TIER=FL /STK=1 /UG=Mm.3771 /LL=19279 /UG_GENE=Ptprr /DEF=Mus musculus protein tyrosine phosphatase PBS gamma mRNA, complete cds. /PROD=protein tyrosine phosphatase PBS gamma /FL=gb:AF129509.1	-0.15	1.29
1417426_at	proteoglycan 1, secretory granule	NM_011157	19073	gb:NM_011157.1 /DB_XREF=gi:6997242 /GEN=Prg /FEA=FLmRNA /CNT=127 /TID=Mm.22194.1 /TIER=FL+Stack /STK=45 /UG=Mm.22194 /LL=19073 /DEF=Mus musculus proteoglycan, secretory granule (Prg), mRNA. /PROD=proteoglycan, secretory granule /FL=gb:J04549.1 gb:NM_011157.1 gb:M34603.1	0.68	1.04
1453070_at	protocadherin 17	BB305930	219228	gb:BB305930 /DB_XREF=gi:16402182 /DB_XREF=BB305930 /CLONE=B230206C19 /FEA=mRNA /CNT=35 /TID=Mm.40854.1 /TIER=Stack /STK=8 /UG=Mm.40854 /LL=77386 /UG_GENE=C030033F14Rik /UG_TITLE=RIKEN cDNA C030033F14 gene	1.29	1.16
1436920_at	protocadherin 17	BQ176938	219228	gb:BQ176938 /DB_XREF=gi:20352430 /DB_XREF=UI-M-DJ2-bwa-k-07-0-UI.s1 /CLONE=UI-M-DJ2-bwa-k-07-0-UI /FEA=EST /CNT=52 /TID=Mm.40854.2 /TIER=Stack /STK=35 /UG=Mm.40854 /LL=77386 /UG_GENE=C030033F14Rik /UG_TITLE=RIKEN cDNA C030033F14 gene	0.71	1.24
1425525_a_at	purinergic receptor P2X, ligand-gated ion channel 4	AF089751	18438	gb:AF089751.1 /DB_XREF=gi:4019303 /FEA=FLmRNA /CNT=37 /TID=Mm.27861.2 /TIER=FL /STK=1 /UG=Mm.27861 /LL=18438 /UG_GENE=P2rx4 /DEF=Mus musculus ATP receptor P2X4 subunit mRNA, complete cds. /PROD=ATP receptor P2X4 subunit /FL=gb:AF089751.1	0.39	1.16
1452527_a_at	purinergic receptor P2X, ligand-gated ion channel 4	AJ251462	18438	gb:AJ251462.1 /DB_XREF=gi:7739960 /GEN=P2X4 /FEA=mRNA /CNT=1 /TID=Mm.27861.4 /TIER=ConsEnd /STK=0 /UG=Mm.27861 /LL=18438 /DEF=Mus musculus mRNA for p2x4d receptor subunit (P2X4 gene). /PROD=P2X4d receptor subunit	0.67	1.41
1427405_s_at	RAB11 family interacting protein 5 (class I)	BF682225	52055	gb:BF682225 /DB_XREF=gi:11956120 /DB_XREF=602117652T1 /CLONE=IMAGE:3468732 /FEA=mRNA /CNT=66 /TID=Mm.220334.1 /TIER=ConsEnd /STK=1 /UG=Mm.220334 /UG_TITLE=Mus musculus, Similar to KIAA0857 protein, clone IMAGE:4488041, mRNA, partial cds	0.31	-1
1425284_a_at	RAB27A, member RAS oncogene family	AB046693	11891	gb:BC009656.1 /DB_XREF=gi:16307137 /FEA=FLmRNA /CNT=11 /TID=Mm.34867.2 /TIER=FL /STK=3 /UG=Mm.34867 /LL=11891 /UG_GENE=Rab27a /DEF=Mus musculus, RAB27A, member RAS oncogene family, clone MGC:6415 IMAGE:3590089, mRNA, complete cds. /PROD=RAB27A, member RAS oncogene family /FL=gb:BC009656.1 gb:AB046693.1	0.03	1.03
1429123_at	RAB27A, member RAS oncogene family	BB025283	11891	gb:BB025283 /DB_XREF=gi:16257921 /DB_XREF=BB025283 /CLONE=5330427I05 /FEA=mRNA /CNT=22 /TID=Mm.173136.1 /TIER=Stack /STK=11 /UG=Mm.173136 /LL=75673 /UG_GENE=2210402C08Rik /UG_TITLE=RIKEN cDNA 2210402C08 gene	0.16	1.15
1421430_at	RAD51-like 1 (S. cerevisiae)	NM_009014	19363	gb:NM_009014.1 /DB_XREF=gi:6679612 /GEN=Rad51l1 /FEA=FLmRNA /CNT=6 /TID=Mm.25289.1 /TIER=FL /STK=2 /UG=Mm.25289 /LL=19363 /DEF=Mus musculus RAD51-like 1 (S. cerevisiae) (Rad51l1), mRNA. /PROD=RAD51-like 1 (S. cerevisiae) /FL=gb:NM_009014.1 gb:U92068.1	0.43	-1.46
1432579_at	radial spokehead-like 2	AA544511	66832	gb:AU041986 /DB_XREF=gi:3956221 /DB_XREF=AU041986 /CLONE=J1012B04 /FEA=mRNA /CNT=6 /TID=Mm.159766.1 /TIER=ConsEnd /STK=1 /UG=Mm.159766 /LL=76704 /UG_GENE=1700012G05Rik /UG_TITLE=RIKEN cDNA 1700012G05 gene	2.49	0.29
1421009_at	radical S-adenosyl methionine domain containing 2	BB741897	58185	gb:BB741897 /DB_XREF=gi:16144902 /DB_XREF=BB741897 /CLONE=F520004L04 /FEA=FLmRNA /CNT=44 /TID=Mm.24045.1 /TIER=Stack /STK=10 /UG=Mm.24045 /LL=58185 /UG_GENE=Vig1-pending /UG_TITLE=viral hemorrhagic septicemia virus(VHSV) induced gene 1 /FL=gb:NM_021384.1 gb:AF442152.1 gb:AF236064.2	-1.33	-2.38
1436058_at	radical S-adenosyl methionine domain containing 2	BB132493	58185	gb:BB132493 /DB_XREF=gi:16266482 /DB_XREF=BB132493 /CLONE=9830001A05 /FEA=EST /CNT=24 /TID=Mm.27276.1 /TIER=Stack /STK=11 /UG=Mm.27276 /UG_TITLE=ESTs	-0.93	-1.85
1428443_a_at	Rap1 GTPase-activating protein	AK005063	110351	gb:AK005063.1 /DB_XREF=gi:12836729 /FEA=mRNA /CNT=67 /TID=Mm.180763.1 /TIER=Stack /STK=42 /UG=Mm.180763 /LL=110351 /UG_GENE=Rap1ga1 /UG_TITLE=Rap1, GTPase-activating protein 1 /DEF=Mus musculus adult male liver cDNA, RIKEN full-length enriched library, clone:1300019I11:homolog to RAP1 GTPASE ACTIVATING PROTEIN 1 (RAP1GAP), full insert sequence.	0.82	1.26
1425792_a_at	RAR-related orphan receptor gamma	AJ132394	19885	gb:AF163668.1 /DB_XREF=gi:5679306 /FEA=FLmRNA /CNT=4 /TID=Mm.4372.2 /TIER=FL /STK=1 /UG=Mm.4372 /LL=19885 /UG_GENE=Rorc /DEF=Mus musculus RORgamma t mRNA, complete cds. /PROD=RORgamma t /FL=gb:AF163668.1	-0.5	1.15
1435394_s_at	ras homolog gene family, member C	AI503490	11853	gb:AI503490 /DB_XREF=gi:4401341 /DB_XREF=vq27e04.x1 /CLONE=IMAGE:1095486 /FEA=EST /CNT=19 /TID=Mm.262.2 /TIER=Stack /STK=17 /UG=Mm.262 /LL=11853 /UG_GENE=Arhc /UG_TITLE=ras homolog 9 (RhoC)	0.17	1.01
1418892_at	ras homolog gene family, member J	AF309564	80837	gb:AF309564.1 /DB_XREF=gi:15824686 /FEA=FLmRNA /CNT=111 /TID=Mm.27467.1 /TIER=FL+Stack /STK=16 /UG=Mm.27467 /LL=80837 /UG_GENE=Arhj /DEF=Mus musculus Rho GTPase RHOI mRNA, complete cds. /PROD=Rho GTPase RHOI /FL=gb:AF309564.1 gb:NM_023275.1	0.82	1.37
1427343_at	RASD family, member 2	BC026377	75141	gb:BC026377.1 /DB_XREF=gi:20071341 /FEA=mRNA /CNT=16 /TID=Mm.179267.1 /TIER=ConsEnd /STK=7 /UG=Mm.179267 /LL=75141 /UG_GENE=4930526B11Rik /DEF=Mus musculus, Similar to RASD family, member 2, clone IMAGE:4165335, mRNA, partial cds. /PROD=Similar to RASD family, member 2	0.92	1.43
1417481_at	receptor (calcitonin) activity modifying protein 1	NM_016894	51801	gb:NM_016894.1 /DB_XREF=gi:8394144 /GEN=Ramp1 /FEA=FLmRNA /CNT=59 /TID=Mm.3272.1 /TIER=FL+Stack /STK=44 /UG=Mm.3272 /LL=51801 /DEF=Mus musculus receptor (calcitonin) activity modifying protein 1 (Ramp1), mRNA. /PROD=receptor-activity modifying protein 1 /FL=gb:AF146522.1 gb:BC012644.1 gb:AB019046.1 gb:NM_016894.1 gb:AF209904.1	1.23	1.07
1418580_at	receptor transporter protein 4	BC024872	67775	gb:NM_023386.1 /DB_XREF=gi:12963656 /GEN=5830458K16Rik /FEA=FLmRNA /CNT=64 /TID=Mm.180157.1 /TIER=FL+Stack /STK=21 /UG=Mm.180157 /LL=67775 /DEF=Mus musculus RIKEN cDNA 5830458K16 gene (5830458K16Rik), mRNA. /PROD=28kD interferon alpha responsive protein /FL=gb:NM_023386.1 gb:BC024872.1	0.41	-2.61
1423428_at	receptor tyrosine kinase-like orphan receptor 2	AV324603	26564	gb:AV324603 /DB_XREF=gi:16395350 /DB_XREF=AV324603 /CLONE=6230425K20 /FEA=FLmRNA /CNT=61 /TID=Mm.86922.1 /TIER=Stack /STK=30 /UG=Mm.86922 /LL=26564 /UG_GENE=Ror2 /UG_TITLE=receptor tyrosine kinase-like orphan receptor 2 /FL=gb:AB010384.1 gb:NM_013846.1	-0.21	-1.3
1415905_at	regenerating islet-derived 1	NM_009042	19692	gb:NM_009042.1 /DB_XREF=gi:6677702 /GEN=Reg1 /FEA=FLmRNA /CNT=214 /TID=Mm.142731.1 /TIER=FL+Stack /STK=173 /UG=Mm.142731 /LL=19692 /DEF=Mus musculus regenerating islet-derived 1 (Reg1), mRNA. /PROD=regenerating islet-derived 1 /FL=gb:NM_009042.1	-1.55	-1.7
1448872_at	regenerating islet-derived 3 gamma	NM_011260	19695	gb:NM_011260.1 /DB_XREF=gi:6755309 /GEN=Reg3g /FEA=FLmRNA /CNT=74 /TID=Mm.263.1 /TIER=FL+Stack /STK=34 /UG=Mm.263 /LL=19695 /DEF=Mus musculus regenerating islet-derived 3 gamma (Reg3g), mRNA. /PROD=regenerating islet-derived 3 gamma /FL=gb:NM_011260.1 gb:D63361.1	-0.29	2.32
1418931_at	regenerating islet-derived family, member 4	NM_026328	67709	gb:NM_026328.1 /DB_XREF=gi:13385823 /GEN=2010002L15Rik /FEA=FLmRNA /CNT=30 /TID=Mm.46306.1 /TIER=FL+Stack /STK=16 /UG=Mm.46306 /LL=67709 /DEF=Mus musculus RIKEN cDNA 2010002L15 gene (2010002L15Rik), mRNA. /PROD=RIKEN cDNA 2010002L15 /FL=gb:NM_026328.1 gb:BC019465.1	1.04	1.35
1453129_a_at	regulator of G-protein signaling 12	AK004813	71729	gb:AK004813.1 /DB_XREF=gi:12836276 /FEA=mRNA /CNT=35 /TID=Mm.196208.2 /TIER=ConsEnd /STK=0 /UG=Mm.196208 /LL=71729 /UG_GENE=Rgs12 /UG_TITLE=regulator of G-protein signaling 12 /DEF=Mus musculus adult male lung cDNA, RIKEN full-length enriched library, clone:1200016K18:homolog to REGULATOR OF G-PROTEIN SIGNALING 12 (RGS12), full insert sequence.	0.23	-1.02
1442263_at	regulator of G-protein signaling 13	BB257313	246709	gb:BB257313 /DB_XREF=gi:15410736 /DB_XREF=BB257313 /CLONE=A730079B21 /FEA=EST /CNT=5 /TID=Mm.38271.1 /TIER=ConsEnd /STK=3 /UG=Mm.38271 /UG_TITLE=ESTs, Weakly similar to RGS2 MOUSE REGULATOR OF G-PROTEIN SIGNALING 2 (M.musculus)	1.44	0.06
1416882_at	regulator of G-protein signalling 10	NM_026418	67865	gb:NM_026418.1 /DB_XREF=gi:13385913 /GEN=Rgs10 /FEA=FLmRNA /CNT=100 /TID=Mm.18635.1 /TIER=FL+Stack /STK=65 /UG=Mm.18635 /LL=67865 /DEF=Mus musculus regulator of G-protein signalling 10 (Rgs10), mRNA. /PROD=regulator of G-protein signalling 10 /FL=gb:NM_026418.1	1.11	0.51
1420431_at	repetin	NM_009100	20129	gb:NM_009100.1 /DB_XREF=gi:6677816 /GEN=Rptn /FEA=FLmRNA /CNT=9 /TID=Mm.1417.1 /TIER=FL /STK=5 /UG=Mm.1417 /LL=20129 /DEF=Mus musculus repetin (Rptn), mRNA. /PROD=repetin /FL=gb:NM_009100.1	2.81	-1.78
1447553_x_at	Resistance to inhibitors of cholinesterase 3 homolog (C. elegans)	BB312654	320360	gb:BB312654 /DB_XREF=gi:9013359 /DB_XREF=BB312654 /CLONE=B230337E02 /FEA=EST /CNT=2 /TID=Mm.80338.1 /TIER=ConsEnd /STK=2 /UG=Mm.80338 /UG_TITLE=ESTs	-1.01	-0.91
1449015_at	resistin like alpha	NM_020509	57262	gb:NM_020509.1 /DB_XREF=gi:10048445 /GEN=Retnla /FEA=FLmRNA /CNT=30 /TID=Mm.33772.1 /TIER=FL+Stack /STK=27 /UG=Mm.33772 /LL=57262 /DEF=Mus musculus resistin like alpha (Retnla), mRNA. /PROD=resistin like alpha /FL=gb:NM_020509.1 gb:AF323082.1 gb:AF316397.2 gb:AF205951.1 gb:AF290872.1	1.64	1.52
1418368_at	resistin like beta	NM_023881	57263	gb:NM_023881.1 /DB_XREF=gi:12963850 /GEN=Retnlb /FEA=FLmRNA /CNT=85 /TID=Mm.21123.1 /TIER=FL+Stack /STK=24 /UG=Mm.21123 /LL=57263 /DEF=Mus musculus resistin like beta (Retnlb), mRNA. /PROD=resistin like beta /FL=gb:AF323083.1 gb:BC022650.1 gb:AF290871.1 gb:NM_023881.1	3.1	3.27
1417090_at	reticulocalbin 1	NM_009037	19672	gb:NM_009037.1 /DB_XREF=gi:6677690 /GEN=Rcn /FEA=FLmRNA /CNT=95 /TID=Mm.4876.1 /TIER=FL+Stack /STK=57 /UG=Mm.4876 /LL=19672 /DEF=Mus musculus reticulocalbin (Rcn), mRNA. /PROD=reticulocalbin /FL=gb:NM_009037.1 gb:D13003.1	0.52	-1.05
1421144_at	retinitis pigmentosa GTPase regulator interacting protein 1	NM_023879	77945	gb:NM_023879.1 /DB_XREF=gi:13569851 /GEN=Rpgrip1 /FEA=FLmRNA /CNT=35 /TID=Mm.21662.1 /TIER=FL /STK=2 /UG=Mm.21662 /LL=77945 /DEF=Mus musculus retinitis pigmentosa GTPase regulator interacting protein 1 (Rpgrip1), mRNA. /PROD=retinitis pigmentosa GTPase regulatorinteracting protein 1 /FL=gb:AY008297.1 gb:NM_023879.1	0.36	-1.21
1425166_at	retinoblastoma-like 1 (p107)	U27178	19650	gb:U27178.1 /DB_XREF=gi:1871226 /GEN=p107 /FEA=FLmRNA /CNT=13 /TID=Mm.2994.2 /TIER=FL /STK=5 /UG=Mm.2994 /LL=19650 /DEF=Mus musculus p68 (p107) mRNA, splice variant, complete cds. /PROD=p68 /FL=gb:U27178.1	0.3	-1.17
1437902_s_at	retinoic acid receptor responder (tazarotene induced) 2	AV012073	71660	gb:AV012073 /DB_XREF=gi:4789060 /DB_XREF=AV012073 /CLONE=1110034H09 /FEA=EST /CNT=16 /TID=Mm.213063.3 /TIER=Stack /STK=13 /UG=Mm.213063 /UG_TITLE=Mus musculus, Similar to RIKEN cDNA 0610007L05 gene, clone MGC:18838 IMAGE:4212222, mRNA, complete cds	1.03	0.81
1428538_s_at	retinoic acid receptor responder (tazarotene induced) 2	BI328146	71660	gb:BI328146 /DB_XREF=gi:15012803 /DB_XREF=602985403F1 /CLONE=IMAGE:5137920 /FEA=mRNA /CNT=86 /TID=Mm.28231.1 /TIER=Stack /STK=33 /UG=Mm.28231 /LL=71660 /UG_GENE=0610007L05Rik /UG_TITLE=RIKEN cDNA 0610007L05 gene	1.1	0.9
1448754_at	retinol binding protein 1, cellular	NM_011254	19659	gb:NM_011254.1 /DB_XREF=gi:6755299 /GEN=Rbp1 /FEA=FLmRNA /CNT=93 /TID=Mm.2450.1 /TIER=FL+Stack /STK=42 /UG=Mm.2450 /LL=19659 /DEF=Mus musculus retinol binding protein 1, cellular (Rbp1), mRNA. /PROD=retinol binding protein 1, cellular /FL=gb:BC018254.1 gb:NM_011254.1	0.31	-1.78
1426225_at	retinol binding protein 4, plasma	U63146	19662	gb:U63146.1 /DB_XREF=gi:1515449 /GEN=RBP /FEA=FLmRNA /CNT=137 /TID=Mm.2605.1 /TIER=FL+Stack /STK=45 /UG=Mm.2605 /LL=19662 /DEF=Mus musculus retinol binding protein (RBP) mRNA, complete cds. /PROD=retinol binding protein /FL=gb:U63146.1	1.12	1.32
1420541_at	retinol dehydrogenase 16	NM_009040	19683	gb:NM_009040.1 /DB_XREF=gi:6677696 /GEN=Rdh6 /FEA=FLmRNA /CNT=29 /TID=Mm.100276.1 /TIER=FL /STK=4 /UG=Mm.100276 /LL=19683 /DEF=Mus musculus retinol dehydrogenase type 6 (Rdh6), mRNA. /PROD=retinol dehydrogenase type 6 /FL=gb:AF030513.1 gb:NM_009040.1	-0.38	2.32
1427963_s_at	retinol dehydrogenase 9	BE979765	103142	gb:BE979765 /DB_XREF=gi:10647008 /DB_XREF=UI-M-BG2-bbz-b-05-0-UI.s1 /CLONE=UI-M-BG2-bbz-b-05-0-UI /FEA=mRNA /CNT=16 /TID=Mm.221173.1 /TIER=Stack /STK=11 /UG=Mm.221173 /UG_TITLE=Mus musculus cis-retinolandrogen dehydrogenase type 3 mRNA, complete cds	-0.55	2.55
1442819_at	rhomboid, veinlet-like 2 (Drosophila)	BM213778	654339	gb:BM213778 /DB_XREF=gi:17771769 /DB_XREF=C0841E08-3 /CLONE=C0841E08 /FEA=EST /CNT=5 /TID=Mm.37334.1 /TIER=ConsEnd /STK=3 /UG=Mm.37334 /UG_TITLE=ESTs, Weakly similar to RHOMBOID PROTEIN (D.melanogaster)	-0.08	1.09
1426604_at	ribonuclease L (2', 5'-oligoisoadenylate synthetase-dependent)	BF714880	24014	gb:BF714880 /DB_XREF=gi:12014152 /DB_XREF=mab04a08.x1 /CLONE=IMAGE:3825302 /FEA=FLmRNA /CNT=70 /TID=Mm.87471.1 /TIER=ConsEnd /STK=5 /UG=Mm.87471 /LL=24014 /UG_GENE=Rnasel /UG_TITLE=ribonuclease L (2, 5-oligoisoadenylate synthetase-dependent) /FL=gb:AF281045.1	-0.07	1.24
1426603_at	ribonuclease L (2', 5'-oligoisoadenylate synthetase-dependent)	BF714880	24014	gb:BB761884 /DB_XREF=gi:16207287 /DB_XREF=BB761884 /CLONE=G270149E24 /FEA=FLmRNA /CNT=70 /TID=Mm.87471.1 /TIER=Stack /STK=10 /UG=Mm.87471 /LL=24014 /UG_GENE=Rnasel /UG_TITLE=ribonuclease L (2, 5-oligoisoadenylate synthetase-dependent) /FL=gb:AF281045.1	0.27	1.7
1416523_at	ribonuclease, RNase A family, 1 (pancreatic)	NM_011271	19752	gb:NM_011271.1 /DB_XREF=gi:6755327 /GEN=Rib1 /FEA=FLmRNA /CNT=210 /TID=Mm.3412.1 /TIER=FL+Stack /STK=83 /UG=Mm.3412 /LL=19752 /DEF=Mus musculus ribonuclease 1, pancreatic (Rib1), mRNA. /PROD=ribonuclease 1, pancreatic /FL=gb:M27814.1 gb:NM_011271.1	-1.41	-1.88
1430534_at	ribonuclease, RNase A family, 6	AW825994	78416	gb:AW825994 /DB_XREF=gi:7919071 /DB_XREF=us19f07.x1 /CLONE=IMAGE:3167557 /FEA=mRNA /CNT=34 /TID=Mm.103835.1 /TIER=ConsEnd /STK=1 /UG=Mm.103835 /LL=78416 /UG_GENE=9530043P15Rik /UG_TITLE=RIKEN cDNA 9530043P15 gene	0.94	1.15
1434624_x_at	ribosomal protein S9	AA762498	76846	gb:AA762498 /DB_XREF=gi:2812245 /DB_XREF=vv84a10.r1 /CLONE=IMAGE:1229082 /FEA=EST /CNT=33 /TID=Mm.13944.4 /TIER=Stack /STK=28 /UG=Mm.13944 /LL=76846 /UG_GENE=3010033P07Rik /UG_TITLE=RIKEN cDNA 3010033P07 gene	-0.29	-1.16
1434906_at	RIKEN cDNA 0610005C13 gene	AI182092	71661	gb:AI182092 /DB_XREF=gi:3732730 /DB_XREF=ud75h12.x1 /CLONE=IMAGE:1451783 /FEA=EST /CNT=43 /TID=Mm.200459.1 /TIER=Stack /STK=23 /UG=Mm.200459 /LL=71661 /UG_GENE=0610005C13Rik /UG_TITLE=RIKEN cDNA 0610005C13 gene	0.34	1.08
1423909_at	RIKEN cDNA 0610011I04 gene	BC010831	66058	gb:BC010831.1 /DB_XREF=gi:14789943 /FEA=FLmRNA /CNT=175 /TID=Mm.27061.1 /TIER=FL+Stack /STK=81 /UG=Mm.27061 /LL=66058 /UG_GENE=0610011I04Rik /DEF=Mus musculus, RIKEN cDNA 0610011I04 gene, clone MGC:19158 IMAGE:4221626, mRNA, complete cds. /PROD=RIKEN cDNA 0610011I04 gene /FL=gb:BC010831.1	1.07	0.55
1434484_at	RIKEN cDNA 1100001G20 gene	AV006463	66107	gb:AV006463 /DB_XREF=gi:4783450 /DB_XREF=AV006463 /CLONE=1100001G20 /FEA=EST /CNT=39 /TID=Mm.902.1 /TIER=Stack /STK=31 /UG=Mm.902 /UG_TITLE=ESTs	0.18	-1.53
1448786_at	RIKEN cDNA 1100001H23 gene	NM_025806	66857	gb:NM_025806.1 /DB_XREF=gi:13385273 /GEN=1100001H23Rik /FEA=FLmRNA /CNT=70 /TID=Mm.3311.1 /TIER=FL+Stack /STK=40 /UG=Mm.3311 /LL=66857 /DEF=Mus musculus RIKEN cDNA 1100001H23 gene (1100001H23Rik), mRNA. /PROD=RIKEN cDNA 1100001H23 /FL=gb:BC019793.1 gb:NM_025806.1	0.61	1
1437451_at	RIKEN cDNA 1110006O17 gene	BB736636	68545	gb:BB736636 /DB_XREF=gi:16135786 /DB_XREF=BB736636 /CLONE=F430009H04 /FEA=EST /CNT=18 /TID=Mm.46243.1 /TIER=Stack /STK=18 /UG=Mm.46243 /UG_TITLE=ESTs	-0.44	-1.52
1436506_a_at	RIKEN cDNA 1110008H02 gene	AW988981	73824	gb:AW988981 /DB_XREF=gi:8184262 /DB_XREF=uf22c01.y1 /CLONE=IMAGE:1512096 /FEA=EST /CNT=35 /TID=Mm.28311.1 /TIER=Stack /STK=8 /UG=Mm.28311 /UG_TITLE=ESTs	-0.13	-1.09
1428781_at	RIKEN cDNA 1110014F24 gene	BI452905	73712	gb:BI452905 /DB_XREF=gi:15243561 /DB_XREF=603170247F1 /CLONE=IMAGE:5249867 /FEA=mRNA /CNT=47 /TID=Mm.30138.1 /TIER=Stack /STK=21 /UG=Mm.30138 /LL=73712 /UG_GENE=1110014F24Rik /UG_TITLE=RIKEN cDNA 1110014F24 gene	1.09	-2.34
1453218_at	RIKEN cDNA 1110014K05 gene	AK003705	73719	gb:AK003705.1 /DB_XREF=gi:12834536 /FEA=mRNA /CNT=14 /TID=Mm.46410.1 /TIER=Stack /STK=12 /UG=Mm.46410 /LL=73719 /UG_GENE=1110014K05Rik /UG_TITLE=RIKEN cDNA 1110014K05 gene /DEF=Mus musculus 18 days embryo whole body cDNA, RIKEN full-length enriched library, clone:1110014K05:homolog to SKIN-SPECIFIC PROTEIN, full insert sequence.	0.42	-1.9
1456203_at	RIKEN cDNA 1110020A10 gene	AI507491	68648	gb:AI507491 /DB_XREF=gi:4405342 /DB_XREF=vl51h07.x1 /CLONE=IMAGE:975805 /FEA=EST /CNT=16 /TID=Mm.33740.1 /TIER=Stack /STK=13 /UG=Mm.33740 /LL=68648 /UG_GENE=1110020A10Rik /UG_TITLE=RIKEN cDNA 1110020A10 gene	1.03	-1.64
1416805_at	RIKEN cDNA 1110032E23 gene	NM_133187	68659	gb:NM_133187.1 /DB_XREF=gi:18875327 /GEN=1110032E23Rik /FEA=FLmRNA /CNT=89 /TID=Mm.33946.1 /TIER=FL+Stack /STK=69 /UG=Mm.33946 /LL=68659 /DEF=Mus musculus RIKEN cDNA 1110032E23 gene (1110032E23Rik), mRNA. /PROD=hypothetical basic protein I-19 /FL=gb:AF285091.1 gb:NM_133187.1	1.02	0.81
1420550_at	RIKEN cDNA 1110055J05 gene	AV014636	67828	gb:NM_026394.1 /DB_XREF=gi:13385879 /GEN=1110055J05Rik /FEA=FLmRNA /CNT=12 /TID=Mm.158176.1 /TIER=FL /STK=4 /UG=Mm.158176 /LL=67828 /DEF=Mus musculus RIKEN cDNA 1110055J05 gene (1110055J05Rik), mRNA. /PROD=RIKEN cDNA 1110055J05 /FL=gb:NM_026394.1	0.64	-2.07
1436203_a_at	RIKEN cDNA 1110059G02 gene	BM730637	68786	gb:BM730637 /DB_XREF=gi:19051970 /DB_XREF=ih47d03.x1 /CLONE=IMAGE:5680181 /FEA=EST /CNT=28 /TID=Mm.86556.2 /TIER=Stack /STK=10 /UG=Mm.86556 /UG_TITLE=ESTs	0.88	1.39
1438511_a_at	RIKEN cDNA 1190002H23 gene	BB408123	66214	gb:BB408123 /DB_XREF=gi:9227519 /DB_XREF=BB408123 /CLONE=C430004L05 /FEA=EST /CNT=12 /TID=Mm.29811.2 /TIER=Stack /STK=10 /UG=Mm.29811 /LL=66214 /UG_GENE=1190002H23Rik /UG_TITLE=RIKEN cDNA 1190002H23 gene	0.29	-2.1
1418003_at	RIKEN cDNA 1190002H23 gene	NM_025427	66214	gb:NM_025427.1 /DB_XREF=gi:13384823 /GEN=1190002H23Rik /FEA=FLmRNA /CNT=94 /TID=Mm.29811.1 /TIER=FL+Stack /STK=31 /UG=Mm.29811 /LL=66214 /DEF=Mus musculus RIKEN cDNA 1190002H23 gene (1190002H23Rik), mRNA. /PROD=RIKEN cDNA 1190002H23 /FL=gb:AF276981.1 gb:NM_025427.1	0.57	-1.77
1428922_at	RIKEN cDNA 1200009O22 gene	AK004681	66873	gb:BB197855 /DB_XREF=gi:16271096 /DB_XREF=BB197855 /CLONE=A330104H23 /FEA=mRNA /CNT=53 /TID=Mm.41187.2 /TIER=Stack /STK=17 /UG=Mm.41187 /LL=66873 /UG_GENE=1200009O22Rik /UG_TITLE=RIKEN cDNA 1200009O22 gene	1.15	1.24
1431213_a_at	RIKEN cDNA 1300007C21 gene /// similar to Retrovirus-related POL polyprotein (Endonuclease) /// similar to RIKEN cDNA 1300007C21 gene /// similar to NADH-ubiquinone oxidoreductase MWFE subunit (Complex I-MWFE) (CI-MWFE) /// hypothetical protein LOC670993 /// hypothetical protein LOC673100	BG297038	433762 /// 668462 /// 668581 /// 670993 /// 673100 /// 67527	gb:BG297038 /DB_XREF=gi:13060290 /DB_XREF=602394895F1 /CLONE=IMAGE:4506814 /FEA=mRNA /CNT=9 /TID=Mm.157900.1 /TIER=ConsEnd /STK=0 /UG=Mm.157900 /LL=67527 /UG_GENE=1300007C21Rik /UG_TITLE=RIKEN cDNA 1300007C21 gene	-0.76	-1.53
1442886_at	RIKEN cDNA 1500010G04 gene	BB667153	68965	gb:BB667153 /DB_XREF=gi:16398602 /DB_XREF=BB667153 /CLONE=4222403J09 /FEA=EST /CNT=4 /TID=Mm.107289.1 /TIER=ConsEnd /STK=3 /UG=Mm.107289 /UG_TITLE=ESTs	-0.68	-1.64
1456857_at	RIKEN cDNA 1500011B03 gene	BB782615	66236	gb:BB782615 /DB_XREF=gi:16943315 /DB_XREF=BB782615 /CLONE=G430082E04 /FEA=EST /CNT=7 /TID=Mm.48282.1 /TIER=ConsEnd /STK=7 /UG=Mm.48282 /UG_TITLE=ESTs	-1.07	0.11
1423933_a_at	RIKEN cDNA 1600029D21 gene	BC022950	76509	gb:BC022950.1 /DB_XREF=gi:18606148 /FEA=FLmRNA /CNT=195 /TID=Mm.29959.1 /TIER=FL+Stack /STK=76 /UG=Mm.29959 /LL=76509 /UG_GENE=1600029D21Rik /DEF=Mus musculus, RIKEN cDNA 1600029D21 gene, clone MGC:30370 IMAGE:5148408, mRNA, complete cds. /PROD=RIKEN cDNA 1600029D21 gene /FL=gb:BC017624.1 gb:BC022950.1	-1.07	0.33
1449879_at	RIKEN cDNA 1700008F21 gene	NM_029292	75453	gb:NM_029292.1 /DB_XREF=gi:13386385 /GEN=1700008F21Rik /FEA=FLmRNA /CNT=6 /TID=Mm.159526.1 /TIER=FL /STK=5 /UG=Mm.159526 /LL=75453 /DEF=Mus musculus RIKEN cDNA 1700008F21 gene (1700008F21Rik), mRNA. /PROD=RIKEN cDNA 1700008F21 /FL=gb:NM_029292.1	-1	-0.34
1419624_a_at	RIKEN cDNA 1700010I14 gene	NM_025851	66931	gb:NM_025851.1 /DB_XREF=gi:13385329 /GEN=1700010I14Rik /FEA=FLmRNA /CNT=24 /TID=Mm.67591.1 /TIER=FL+Stack /STK=8 /UG=Mm.67591 /LL=66931 /DEF=Mus musculus RIKEN cDNA 1700010I14 gene (1700010I14Rik), mRNA. /PROD=RIKEN cDNA 1700010I14 /FL=gb:NM_025851.1	-0.53	1.61
1436669_at	RIKEN cDNA 1700019G17 gene	BM214338	75541	gb:BM214338 /DB_XREF=gi:17772456 /DB_XREF=C0849B07-3 /CLONE=C0849B07 /FEA=EST /CNT=8 /TID=Mm.24454.3 /TIER=Stack /STK=8 /UG=Mm.24454 /LL=75541 /UG_GENE=1700019G17Rik /UG_TITLE=RIKEN cDNA 1700019G17 gene	0.12	1.18
1436670_x_at	RIKEN cDNA 1700019G17 gene	BM214338	75541	gb:BM214338 /DB_XREF=gi:17772456 /DB_XREF=C0849B07-3 /CLONE=C0849B07 /FEA=EST /CNT=8 /TID=Mm.24454.3 /TIER=Stack /STK=8 /UG=Mm.24454 /LL=75541 /UG_GENE=1700019G17Rik /UG_TITLE=RIKEN cDNA 1700019G17 gene	0.23	1.23
1441875_at	RIKEN cDNA 1700063J08 gene	AV046780	73450	gb:AV046780 /DB_XREF=gi:4866445 /DB_XREF=AV046780 /CLONE=1700063J08 /FEA=EST /CNT=4 /TID=Mm.86809.1 /TIER=ConsEnd /STK=4 /UG=Mm.86809 /UG_TITLE=ESTs	0.37	1.27
1436419_a_at	RIKEN cDNA 1700097N02 gene	AA266367	67522	gb:AA266367 /DB_XREF=gi:1902463 /DB_XREF=mz64g09.r1 /CLONE=IMAGE:718240 /FEA=EST /CNT=11 /TID=Mm.2799.1 /TIER=Stack /STK=9 /UG=Mm.2799 /UG_TITLE=ESTs	-0.53	1.79
1418871_a_at	RIKEN cDNA 1810007E14 gene	NM_025308	53906	gb:NM_025308.1 /DB_XREF=gi:13384667 /GEN=AA238765 /FEA=FLmRNA /CNT=21 /TID=Mm.36777.1 /TIER=FL+Stack /STK=17 /UG=Mm.36777 /LL=53906 /DEF=Mus musculus EST AA238765 (AA238765), mRNA. /PROD=EST AA238765 /FL=gb:NM_025308.1	0.44	1.22
1452326_at	RIKEN cDNA 1810010G06 gene	AK007419	69047	gb:AK007419.1 /DB_XREF=gi:12840960 /FEA=mRNA /CNT=31 /TID=Mm.46251.1 /TIER=Stack /STK=13 /UG=Mm.46251 /LL=69047 /UG_GENE=1810010G06Rik /UG_TITLE=RIKEN cDNA 1810010G06 gene /DEF=Mus musculus 10 day old male pancreas cDNA, RIKEN full-length enriched library, clone:1810010G06:homolog to KIAA0703 PROTEIN, full insert sequence.	0.58	1.9
1434137_x_at	RIKEN cDNA 1810010M01 gene	BI792151	69036	gb:BI792151 /DB_XREF=gi:15819876 /DB_XREF=ib99b12.x1 /CLONE=IMAGE:5654735 /FEA=EST /CNT=46 /TID=Mm.21835.2 /TIER=Stack /STK=41 /UG=Mm.21835 /LL=69036 /UG_GENE=1810010M01Rik /UG_TITLE=RIKEN cDNA 1810010M01 gene	0.18	3.53
1428358_at	RIKEN cDNA 1810010M01 gene	BF581690	69036	gb:BF581690 /DB_XREF=gi:11655402 /DB_XREF=602099659F1 /CLONE=IMAGE:4219407 /FEA=mRNA /CNT=220 /TID=Mm.21835.1 /TIER=Stack /STK=48 /UG=Mm.21835 /LL=69036 /UG_GENE=1810010M01Rik /UG_TITLE=RIKEN cDNA 1810010M01 gene	0.34	3.89
1428359_s_at	RIKEN cDNA 1810010M01 gene	BF581690	69036	gb:BF581690 /DB_XREF=gi:11655402 /DB_XREF=602099659F1 /CLONE=IMAGE:4219407 /FEA=mRNA /CNT=220 /TID=Mm.21835.1 /TIER=Stack /STK=48 /UG=Mm.21835 /LL=69036 /UG_GENE=1810010M01Rik /UG_TITLE=RIKEN cDNA 1810010M01 gene	0.19	3.97
1425120_x_at	RIKEN cDNA 1810023F06 gene	BC021795	217845	gb:BC021795.1 /DB_XREF=gi:18257334 /FEA=FLmRNA /CNT=13 /TID=Mm.46348.1 /TIER=FL /STK=6 /UG=Mm.46348 /DEF=Mus musculus, Similar to TLH29 protein precursor, clone MGC:25891 IMAGE:4217067, mRNA, complete cds. /PROD=Similar to TLH29 protein precursor /FL=gb:BC021795.1	0.94	-1.51
1417735_at	RIKEN cDNA 1810030J14 gene /// similar to Serum amyloid P-component precursor (SAP)	NM_025470	630754 /// 66289	gb:NM_025470.1 /DB_XREF=gi:13384887 /GEN=1810030J14Rik /FEA=FLmRNA /CNT=51 /TID=Mm.7150.1 /TIER=FL+Stack /STK=37 /UG=Mm.7150 /LL=66289 /DEF=Mus musculus RIKEN cDNA 1810030J14 gene (1810030J14Rik), mRNA. /PROD=RIKEN cDNA 1810030J14 /FL=gb:BC024348.1 gb:NM_025470.1	0.87	4.18
1424439_at	RIKEN cDNA 1810065E05 gene	BC026941	69864	gb:BC026941.1 /DB_XREF=gi:20073117 /FEA=FLmRNA /CNT=63 /TID=Mm.45641.1 /TIER=FL+Stack /STK=32 /UG=Mm.45641 /LL=69864 /UG_GENE=1810065E05Rik /DEF=Mus musculus, Similar to RIKEN cDNA 1810065E05 gene, clone MGC:25794 IMAGE:4024443, mRNA, complete cds. /PROD=Similar to RIKEN cDNA 1810065E05 gene /FL=gb:BC026941.1	0.77	3.51
1460454_at	RIKEN cDNA 2010001H14 gene	AK008008	69824	gb:AK008008.1 /DB_XREF=gi:12841927 /FEA=mRNA /CNT=19 /TID=Mm.46460.1 /TIER=Stack /STK=14 /UG=Mm.46460 /LL=69824 /UG_GENE=2010001H14Rik /UG_TITLE=RIKEN cDNA 2010001H14 gene /DEF=Mus musculus adult male small intestine cDNA, RIKEN full-length enriched library, clone:2010001H14:related to BIPHENYL-2,3-DIOL 1,2-DIOXYGENASE III-RELATED PROTEIN, full insert sequence.	0.01	1.87
1428947_at	RIKEN cDNA 2010001M09 gene	AK008016	69816	gb:AK008016.1 /DB_XREF=gi:12841939 /FEA=mRNA /CNT=40 /TID=Mm.27252.1 /TIER=Stack /STK=16 /UG=Mm.27252 /LL=69816 /UG_GENE=2010001M09Rik /UG_TITLE=RIKEN cDNA 2010001M09 gene /DEF=Mus musculus adult male small intestine cDNA, RIKEN full-length enriched library, clone:2010001M09:homolog to HSPC190, full insert sequence.	1.51	1.05
1438311_at	RIKEN cDNA 2010002M12 gene	BB703633	112419	gb:BB703633 /DB_XREF=gi:16052468 /DB_XREF=BB703633 /CLONE=7420455E17 /FEA=EST /CNT=12 /TID=Mm.46337.1 /TIER=Stack /STK=11 /UG=Mm.46337 /UG_TITLE=ESTs, Weakly similar to B55508 interferon alpha Ifi56 - mouse (M.musculus)	2.28	1.44
1457976_at	RIKEN cDNA 2010002M12 gene	AI447935	112419	gb:AI447935 /DB_XREF=gi:4307468 /DB_XREF=mr12f12.x1 /CLONE=IMAGE:597263 /FEA=EST /CNT=4 /TID=Mm.98244.1 /TIER=ConsEnd /STK=3 /UG=Mm.98244 /UG_TITLE=ESTs	0.44	2.4
1424626_at	RIKEN cDNA 2010003K11 gene	BC021951	69861	gb:BC021951.1 /DB_XREF=gi:18314550 /FEA=FLmRNA /CNT=37 /TID=Mm.22966.1 /TIER=FL+Stack /STK=22 /UG=Mm.22966 /LL=69861 /UG_GENE=2010003K11Rik /DEF=Mus musculus, Similar to RIKEN cDNA 2010003K11 gene, clone MGC:37907 IMAGE:5102159, mRNA, complete cds. /PROD=Similar to RIKEN cDNA 2010003K11 gene /FL=gb:BC021951.1	-0.41	2.57
1421489_a_at	RIKEN cDNA 2010106E10 gene	NM_026333	67715	gb:NM_026333.1 /DB_XREF=gi:13385833 /GEN=2010106E10Rik /FEA=FLmRNA /CNT=5 /TID=Mm.45323.1 /TIER=FL /STK=2 /UG=Mm.45323 /LL=67715 /DEF=Mus musculus RIKEN cDNA 2010106E10 gene (2010106E10Rik), mRNA. /PROD=RIKEN cDNA 2010106E10 /FL=gb:NM_026333.1	-0.97	2.43
1449496_at	RIKEN cDNA 2010109I03 gene	NM_025929	67038	gb:NM_025929.1 /DB_XREF=gi:13385421 /GEN=2010109I03Rik /FEA=FLmRNA /CNT=18 /TID=Mm.154566.1 /TIER=FL+Stack /STK=9 /UG=Mm.154566 /LL=67038 /DEF=Mus musculus RIKEN cDNA 2010109I03 gene (2010109I03Rik), mRNA. /PROD=RIKEN cDNA 2010109I03 /FL=gb:NM_025929.1	0.24	2.25
1431130_at	RIKEN cDNA 2010110P09 gene	AK008392	70261	gb:AK008392.1 /DB_XREF=gi:12842549 /FEA=mRNA /CNT=16 /TID=Mm.96997.1 /TIER=ConsEnd /STK=0 /UG=Mm.96997 /LL=70261 /UG_GENE=2010110P09Rik /UG_TITLE=RIKEN cDNA 2010110P09 gene /DEF=Mus musculus adult male small intestine cDNA, RIKEN full-length enriched library, clone:2010110P09:homolog to HYPOTHETICAL 22.5 KDA PROTEIN (HEPATOCELLULAR CARCINOMA ANTIGEN GENE 520), full insert sequence.	-0.02	1.81
1428719_at	RIKEN cDNA 2010309G21 gene /// hypothetical protein LOC207685	AK008551	207685 /// 70018	gb:AK008551.1 /DB_XREF=gi:12842802 /FEA=mRNA /CNT=34 /TID=Mm.38214.1 /TIER=Stack /STK=24 /UG=Mm.38214 /LL=70018 /UG_GENE=2010309G21Rik /UG_TITLE=RIKEN cDNA 2010309G21 gene /DEF=Mus musculus adult male small intestine cDNA, RIKEN full-length enriched library, clone:2010309G21:IG LAMBDA-2 CHAIN C REGION, full insert sequence.	2	1.52
1437019_at	RIKEN cDNA 2200001I15 gene	AA162958	69134	gb:AA162958 /DB_XREF=gi:1738921 /DB_XREF=ms16a07.r1 /CLONE=IMAGE:607092 /FEA=EST /CNT=37 /TID=Mm.27156.1 /TIER=Stack /STK=29 /UG=Mm.27156 /UG_TITLE=ESTs	0.58	-1.62
1428400_at	RIKEN cDNA 2200002K05 gene	BB066985	69137	gb:BB066985 /DB_XREF=gi:16259950 /DB_XREF=BB066985 /CLONE=8030456J11 /FEA=mRNA /CNT=55 /TID=Mm.41396.1 /TIER=Stack /STK=45 /UG=Mm.41396 /LL=69137 /UG_GENE=2200002K05Rik /UG_TITLE=RIKEN cDNA 2200002K05 gene	-0.15	0.33
1436372_a_at	RIKEN cDNA 2210010A19 gene	BB026304	94184	gb:BB026304 /DB_XREF=gi:8202236 /DB_XREF=BB026304 /CLONE=5330432H09 /FEA=EST /CNT=13 /TID=Mm.22635.3 /TIER=Stack /STK=9 /UG=Mm.22635 /LL=94184 /UG_GENE=AA415817 /UG_TITLE=expressed sequence AA415817	0.52	1
1422434_a_at	RIKEN cDNA 2210010C04 gene	AK008695	67373	gb:NM_023333.1 /DB_XREF=gi:12963644 /GEN=2210010C04Rik /FEA=FLmRNA /CNT=382 /TID=Mm.153729.1 /TIER=FL+Stack /STK=128 /UG=Mm.153729 /LL=67373 /DEF=Mus musculus RIKEN cDNA 2210010C04 gene (2210010C04Rik), mRNA. /PROD=RIKEN cDNA 2210010C04 /FL=gb:NM_023333.1	-2.65	-2.64
1422435_at	RIKEN cDNA 2210010C04 gene	AK008695	67373	gb:NM_023333.1 /DB_XREF=gi:12963644 /GEN=2210010C04Rik /FEA=FLmRNA /CNT=382 /TID=Mm.153729.1 /TIER=FL+Stack /STK=128 /UG=Mm.153729 /LL=67373 /DEF=Mus musculus RIKEN cDNA 2210010C04 gene (2210010C04Rik), mRNA. /PROD=RIKEN cDNA 2210010C04 /FL=gb:NM_023333.1	-2.08	-1.74
1422436_at	RIKEN cDNA 2210010C04 gene	AK008695	67373	gb:AK008695.1 /DB_XREF=gi:12843045 /FEA=FLmRNA /CNT=382 /TID=Mm.153729.1 /TIER=ConsEnd /STK=1 /UG=Mm.153729 /LL=67373 /UG_GENE=2210010C04Rik /UG_TITLE=RIKEN cDNA 2210010C04 gene /DEF=Mus musculus adult male stomach cDNA, RIKEN full-length enriched library, clone:2210010C04:homolog to TRYPSIN III, CATIONIC PRECURSOR (EC 3.4.21.4) (PRETRYPSINOGEN III), full insert sequence. /FL=gb:NM_023333.1	-1.01	-0.94
1424463_at	RIKEN cDNA 2210010L05 gene	BF225441	98682	gb:BC016598.1 /DB_XREF=gi:19116233 /FEA=FLmRNA /CNT=97 /TID=Mm.31343.1 /TIER=FL+Stack /STK=30 /UG=Mm.31343 /LL=75675 /UG_GENE=2210010L05Rik /DEF=Mus musculus, clone MGC:27977 IMAGE:3595801, mRNA, complete cds. /PROD=Unknown (protein for MGC:27977) /FL=gb:BC016598.1	-0.01	1.02
1419124_at	RIKEN cDNA 2210010L05 gene	NM_133829	98682	gb:NM_133829.1 /DB_XREF=gi:19527045 /GEN=AW212394 /FEA=FLmRNA /CNT=41 /TID=Mm.198191.1 /TIER=FL+Stack /STK=13 /UG=Mm.198191 /LL=98682 /DEF=Mus musculus expressed sequence AW212394 (AW212394), mRNA. /PROD=expressed sequence AW212394 /FL=gb:BC017534.1 gb:NM_133829.1	0.06	1.27
1440409_at	RIKEN cDNA 2210401J11 gene	BG069270	70075	gb:BG069270 /DB_XREF=gi:12551839 /DB_XREF=H3074E11-3 /CLONE=H3074E11 /FEA=EST /CNT=6 /TID=Mm.26127.1 /TIER=ConsEnd /STK=5 /UG=Mm.26127 /UG_TITLE=ESTs	0.64	1.77
1425233_at	RIKEN cDNA 2210407C18 gene	BC019553	78354	gb:BC019553.1 /DB_XREF=gi:18044138 /FEA=FLmRNA /CNT=8 /TID=Mm.58038.1 /TIER=FL /STK=4 /UG=Mm.58038 /DEF=Mus musculus, Similar to Solute carrier family 11 member 1 (natural resistance-associated macrophage protein 1), see also D9Arb3, clone MGC:28707 IMAGE:4456658, mRNA, complete cds. /PROD=Similar to Solute carrier family 11 member 1(natural resistance-associated macrophage protein 1), seealso D9…	-1.97	-1.51
1420328_at	RIKEN cDNA 2210417D09 gene	NM_025620	66532	gb:NM_025620.1 /DB_XREF=gi:13385077 /GEN=2210417D09Rik /FEA=FLmRNA /CNT=11 /TID=Mm.45888.1 /TIER=FL /STK=6 /UG=Mm.45888 /LL=66532 /DEF=Mus musculus RIKEN cDNA 2210417D09 gene (2210417D09Rik), mRNA. /PROD=RIKEN cDNA 2210417D09 /FL=gb:NM_025620.1 gb:BC024344.1	0.53	1.92
1429637_at	RIKEN cDNA 2210419I08 gene	AK008987	73663	gb:AK008987.1 /DB_XREF=gi:12843507 /FEA=mRNA /CNT=17 /TID=Mm.83701.1 /TIER=Stack /STK=12 /UG=Mm.83701 /LL=73663 /UG_GENE=2210419I08Rik /UG_TITLE=RIKEN cDNA 2210419I08 gene /DEF=Mus musculus adult male stomach cDNA, RIKEN full-length enriched library, clone:2210419I08:unclassifiable transcript, full insert sequence.	1.52	1.4
1434152_at	RIKEN cDNA 2210421G13 gene /// hypothetical protein LOC193676 /// similar to apolipoprotein L, 3 (predicted)	AV081797	108956 /// 193676 /// 666661	gb:AV081797 /DB_XREF=gi:16381187 /DB_XREF=AV081797 /CLONE=2210421G13 /FEA=EST /CNT=76 /TID=Mm.86391.2 /TIER=Stack /STK=40 /UG=Mm.86391 /LL=75761 /UG_GENE=9130022K13Rik /UG_TITLE=RIKEN cDNA 9130022K13 gene	2.2	0.48
1453092_at	RIKEN cDNA 2300002G24 gene	AK009010	74175	gb:AK009010.1 /DB_XREF=gi:12843543 /FEA=mRNA /CNT=115 /TID=Mm.35806.1 /TIER=Stack /STK=83 /UG=Mm.35806 /LL=74175 /UG_GENE=2300002G24Rik /UG_TITLE=RIKEN cDNA 2300002G24 gene /DEF=Mus musculus adult male tongue cDNA, RIKEN full-length enriched library, clone:2300002G24:homolog to NICE-1 PROTEIN, full insert sequence.	1.01	-1.52
1452732_at	RIKEN cDNA 2300003P22 gene	AK004007	67855	gb:AK004007.1 /DB_XREF=gi:12835009 /FEA=mRNA /CNT=110 /TID=Mm.183043.1 /TIER=Stack /STK=57 /UG=Mm.183043 /LL=67855 /UG_GENE=2300003P22Rik /UG_TITLE=RIKEN cDNA 2300003P22 gene /DEF=Mus musculus 18 days embryo whole body cDNA, RIKEN full-length enriched library, clone:1110031L08:hypothetical protein, full insert sequence.	0.79	-1.66
1447866_x_at	RIKEN cDNA 2300009A05 gene	AV097026	69478	gb:AV097026 /DB_XREF=gi:5244574 /DB_XREF=AV097026 /CLONE=2410024G12 /FEA=EST /CNT=2 /TID=Mm.113942.1 /TIER=ConsEnd /STK=2 /UG=Mm.113942 /UG_TITLE=ESTs	-0.45	-1.21
1446342_at	RIKEN cDNA 2310001H17 gene	BB137728	76432	gb:BB137728 /DB_XREF=gi:16266737 /DB_XREF=BB137728 /CLONE=9830143P17 /FEA=EST /CNT=2 /TID=Mm.213246.1 /TIER=ConsEnd /STK=2 /UG=Mm.213246 /UG_TITLE=ESTs	0.51	1
1456248_at	RIKEN cDNA 2310002A05 gene /// hypothetical protein LOC630971	AV076385	630971 /// 69520	gb:AV076385 /DB_XREF=gi:5196213 /DB_XREF=AV076385 /CLONE=2210017P08 /FEA=EST /CNT=13 /TID=Mm.46390.1 /TIER=Stack /STK=13 /UG=Mm.46390 /UG_TITLE=ESTs	1.16	-1.24
1424518_at	RIKEN cDNA 2310016F22 gene /// cDNA sequence BC020489	BC020489	223672 /// 71898	gb:BC020489.1 /DB_XREF=gi:18088055 /FEA=FLmRNA /CNT=54 /TID=Mm.28305.1 /TIER=FL+Stack /STK=27 /UG=Mm.28305 /LL=71898 /UG_GENE=2310016F22Rik /DEF=Mus musculus, Similar to RIKEN cDNA 9130022K13 gene, clone MGC:6828 IMAGE:2649139, mRNA, complete cds. /PROD=Similar to RIKEN cDNA 9130022K13 gene /FL=gb:BC020489.1	-0.14	-1.71
1440186_s_at	RIKEN cDNA 2310020A21 gene	AV361125	76943	gb:AV361125 /DB_XREF=gi:6408413 /DB_XREF=AV361125 /CLONE=7530422D15 /FEA=EST /CNT=6 /TID=Mm.86873.1 /TIER=ConsEnd /STK=6 /UG=Mm.86873 /UG_TITLE=ESTs	-0.07	-1.52
1453568_at	RIKEN cDNA 2310032F03 gene	BE633038	76747	gb:BE633038 /DB_XREF=gi:9915726 /DB_XREF=uv72a10.y1 /CLONE=IMAGE:3412698 /FEA=mRNA /CNT=16 /TID=Mm.24039.1 /TIER=ConsEnd /STK=1 /UG=Mm.24039 /LL=76747 /UG_GENE=2310032F03Rik /UG_TITLE=RIKEN cDNA 2310032F03 gene	0.44	-1.08
1432976_at	RIKEN cDNA 2310038E17 gene	AK009671	71903	gb:AK009671.1 /DB_XREF=gi:12844609 /FEA=mRNA /CNT=1 /TID=Mm.215195.1 /TIER=ConsEnd /STK=0 /UG=Mm.215195 /LL=71903 /UG_GENE=2310038E17Rik /UG_TITLE=RIKEN cDNA 2310038E17 gene /DEF=Mus musculus adult male tongue cDNA, RIKEN full-length enriched library, clone:2310038E17:similar to TLM PROTEIN (TLM ONCOGENE), full insert sequence.	-0.54	2.11
1423494_at	RIKEN cDNA 2310042E22 gene	AV010984	66561	gb:AV010984 /DB_XREF=gi:4787971 /DB_XREF=AV010984 /CLONE=1110029P22 /FEA=FLmRNA /CNT=33 /TID=Mm.46404.1 /TIER=Stack /STK=15 /UG=Mm.46404 /LL=66561 /UG_GENE=2310042E22Rik /UG_TITLE=RIKEN cDNA 2310042E22 gene /FL=gb:NM_025634.1	1.09	-1.05
1454242_at	RIKEN cDNA 2310079G19 gene	AK010217	69699	gb:AK010217.1 /DB_XREF=gi:12845496 /FEA=mRNA /CNT=1 /TID=Mm.158296.1 /TIER=ConsEnd /STK=0 /UG=Mm.158296 /LL=69699 /UG_GENE=2310079G19Rik /UG_TITLE=RIKEN cDNA 2310079G19 gene /DEF=Mus musculus adult male tongue cDNA, RIKEN full-length enriched library, clone:2310079G19:hypothetical protein, full insert sequence.	-1.1	1.12
1432363_at	RIKEN cDNA 2410018E23 gene	AK010542	69741	gb:AK010542.1 /DB_XREF=gi:12846065 /FEA=mRNA /CNT=1 /TID=Mm.52981.1 /TIER=ConsEnd /STK=0 /UG=Mm.52981 /LL=69741 /UG_GENE=2410018E23Rik /UG_TITLE=RIKEN cDNA 2410018E23 gene /DEF=Mus musculus ES cells cDNA, RIKEN full-length enriched library, clone:2410018E23:unclassifiable transcript, full insert sequence.	0.19	1.1
1431317_at	RIKEN cDNA 2410018L13 gene	AK013418	69732	gb:AK013418.1 /DB_XREF=gi:12850765 /FEA=mRNA /CNT=6 /TID=Mm.158884.1 /TIER=ConsEnd /STK=0 /UG=Mm.158884 /LL=72797 /UG_GENE=2810480C08Rik /UG_TITLE=RIKEN cDNA 2810480C08 gene /DEF=Mus musculus 10, 11 days embryo whole body cDNA, RIKEN full-length enriched library, clone:2810480C08:similar to KRAB ZINC FINGER PROTEIN, full insert sequence.	-0.18	-1.48
1440916_at	RIKEN cDNA 2510049J12 gene	BE200006	70291	gb:BE200006 /DB_XREF=gi:8712175 /DB_XREF=ug56f04.x1 /CLONE=IMAGE:1546399 /FEA=EST /CNT=11 /TID=Mm.133694.1 /TIER=ConsEnd /STK=4 /UG=Mm.133694 /UG_TITLE=ESTs, Weakly similar to W10D9.3.p (Caenorhabditis elegans) (C.elegans)	0.23	1.05
1453589_a_at	RIKEN cDNA 2610005L07 gene	BI737178	381598	gb:BI737178 /DB_XREF=gi:15714191 /DB_XREF=603358203F1 /CLONE=IMAGE:5365248 /FEA=mRNA /CNT=11 /TID=Mm.1571.2 /TIER=ConsEnd /STK=1 /UG=Mm.1571 /LL=67033 /UG_GENE=2610005L07Rik /UG_TITLE=RIKEN cDNA 2610005L07 gene	0.21	-1.39
1429040_at	RIKEN cDNA 2610005L07 gene	BE692399	381598	gb:BE692399 /DB_XREF=gi:10080023 /DB_XREF=uw11d08.x1 /CLONE=IMAGE:3416367 /FEA=mRNA /CNT=234 /TID=Mm.1571.1 /TIER=Stack /STK=8 /UG=Mm.1571 /LL=67033 /UG_GENE=2610005L07Rik /UG_TITLE=RIKEN cDNA 2610005L07 gene	0.45	-1.06
1437717_x_at	RIKEN cDNA 2610005L07 gene /// RIKEN cDNA A430108E01 gene /// similar to p47 protein isoform a	BB471300	381598 /// 384382 /// 547150	gb:BB471300 /DB_XREF=gi:9388489 /DB_XREF=BB471300 /CLONE=D230038L05 /FEA=EST /CNT=15 /TID=Mm.27819.2 /TIER=Stack /STK=15 /UG=Mm.27819 /UG_TITLE=ESTs	0.08	-1.03
1460474_at	RIKEN cDNA 2610028L16 gene	C76835	76368	gb:C76835 /DB_XREF=gi:2517165 /DB_XREF=C76835 /CLONE=J0021A08 /FEA=mRNA /CNT=7 /TID=Mm.87684.1 /TIER=ConsEnd /STK=4 /UG=Mm.87684 /LL=76368 /UG_GENE=2610028L16Rik /UG_TITLE=RIKEN cDNA 2610028L16 gene	-0.39	-1.23
1460125_at	RIKEN cDNA 2610301F02 gene	BB517076	545428	gb:BB517076 /DB_XREF=gi:16443150 /DB_XREF=BB517076 /CLONE=D830020D17 /FEA=EST /CNT=6 /TID=Mm.216326.1 /TIER=ConsEnd /STK=2 /UG=Mm.216326 /UG_TITLE=ESTs, Weakly similar to TYROSINE-PROTEIN KINASE JAK3 (M.musculus)	0.05	-1.31
1426936_at	RIKEN cDNA 2610305J24 gene /// cDNA sequence BC005512 /// hypothetical protein LOC215866 /// hypothetical protein LOC629242 /// similar to melanoma antigen /// similar to melanoma antigen /// similar to melanoma antigen /// similar to melanoma antigen /// hypothetical ENV polyprotein /// similar to melanoma antigen /// hypothetical protein LOC669019 /// similar to melanoma antigen /// hypothetica…	BC002257	192885 /// 215866 /// 629242 /// 630153 /// 630525 /// 631386 /// 637482 /// 641366 /// 668904 /// 669019 /// 669231 /// 669436 /// 670270 /// 670719 /// 672061 /// 672196 /// 672939 /// 673876 /// 674912 /// 674927 /// 675168 /// 675410 /// 675706 /// 676247 /// 676718 /// 677506 /// 72520	gb:BC002257.1 /DB_XREF=gi:12805558 /FEA=mRNA /CNT=182 /TID=Mm.220992.1 /TIER=Stack /STK=36 /UG=Mm.220992 /DEF=Mus musculus, clone IMAGE:3493956, mRNA, partial cds. /PROD=Unknown (protein for IMAGE:3493956)	-0.04	1.27
1435639_at	RIKEN cDNA 2610528A11 gene	BF580962	70045	gb:BF580962 /DB_XREF=gi:11654674 /DB_XREF=602100664F1 /CLONE=IMAGE:4224230 /FEA=EST /CNT=53 /TID=Mm.24660.1 /TIER=Stack /STK=14 /UG=Mm.24660 /LL=70045 /UG_GENE=2610528A11Rik /UG_TITLE=RIKEN cDNA 2610528A11 gene	0.5	1.26
1455878_at	RIKEN cDNA 2700023E23 gene	BB822655	70036	gb:BB822655 /DB_XREF=gi:16995284 /DB_XREF=BB822655 /CLONE=G830022M12 /FEA=EST /CNT=34 /TID=Mm.46547.1 /TIER=Stack /STK=30 /UG=Mm.46547 /UG_TITLE=ESTs	-0.17	-1.04
1453208_at	RIKEN cDNA 2700089E24 gene	AV030118	381820	gb:BB764254 /DB_XREF=gi:16192652 /DB_XREF=BB764254 /CLONE=G370034C14 /FEA=mRNA /CNT=49 /TID=Mm.608.1 /TIER=ConsEnd /STK=1 /UG=Mm.608 /LL=67129 /UG_GENE=2700089E24Rik /UG_TITLE=RIKEN cDNA 2700089E24 gene	1.65	0.61
1427085_at	RIKEN cDNA 2810432D09 gene	AJ293897	69961	gb:AJ293897.1 /DB_XREF=gi:13397924 /FEA=mRNA /CNT=57 /TID=Mm.90071.1 /TIER=Stack /STK=18 /UG=Mm.90071 /LL=69961 /UG_GENE=2810432D09Rik /DEF=Mus musculus mRNA for hypothetical protein (ORF1), related to clone Telethon(Italy_B41)_Strait02713_FL143. /PROD=hypothetical protein	0.52	-1.07
1423679_at	RIKEN cDNA 2810432L12 gene	BC013800	67063	gb:BC013800.1 /DB_XREF=gi:15489420 /FEA=FLmRNA /CNT=194 /TID=Mm.24564.1 /TIER=FL+Stack /STK=165 /UG=Mm.24564 /LL=67063 /UG_GENE=2810432L12Rik /DEF=Mus musculus, RIKEN cDNA 2810432L12 gene, clone MGC:6846 IMAGE:2650271, mRNA, complete cds. /PROD=RIKEN cDNA 2810432L12 gene /FL=gb:BC013800.1	0.03	1.05
1452354_at	RIKEN cDNA 2810459M11 gene	AK013367	72792	gb:AK013367.1 /DB_XREF=gi:12850681 /FEA=mRNA /CNT=32 /TID=Mm.54981.1 /TIER=Stack /STK=9 /UG=Mm.54981 /LL=72792 /UG_GENE=2810459M11Rik /UG_TITLE=RIKEN cDNA 2810459M11 gene /DEF=Mus musculus 10, 11 days embryo whole body cDNA, RIKEN full-length enriched library, clone:2810459M11:hypothetical protein, full insert sequence.	0.02	1.06
1452766_at	RIKEN cDNA 2900041A09 gene	AK013631	72948	gb:AK013631.1 /DB_XREF=gi:12851065 /FEA=mRNA /CNT=53 /TID=Mm.39752.1 /TIER=Stack /STK=47 /UG=Mm.39752 /LL=72948 /UG_GENE=2900041A09Rik /UG_TITLE=RIKEN cDNA 2900041A09 gene /DEF=Mus musculus adult male hippocampus cDNA, RIKEN full-length enriched library, clone:2900041A09:unclassifiable, full insert sequence.	-0.67	1.46
1429211_at	RIKEN cDNA 2900078E11 gene	AK013801	72986	gb:AK013801.1 /DB_XREF=gi:12851303 /FEA=mRNA /CNT=23 /TID=Mm.113827.1 /TIER=Stack /STK=9 /UG=Mm.113827 /LL=72986 /UG_GENE=2900078E11Rik /UG_TITLE=RIKEN cDNA 2900078E11 gene /DEF=Mus musculus adult male hippocampus cDNA, RIKEN full-length enriched library, clone:2900078E11:unclassifiable transcript, full insert sequence.	1.15	0.51
1453004_at	RIKEN cDNA 3110004L20 gene	BM234253	73102	gb:BM234253 /DB_XREF=gi:17869523 /DB_XREF=K0347E03-3 /CLONE=K0347E03 /FEA=mRNA /CNT=49 /TID=Mm.23932.1 /TIER=Stack /STK=13 /UG=Mm.23932 /LL=73102 /UG_GENE=3110004L20Rik /UG_TITLE=RIKEN cDNA 3110004L20 gene	-0.02	1.09
1429700_at	RIKEN cDNA 3110040M04 gene /// similar to U2-associated SR140 protein /// hypothetical protein LOC668055 /// similar to U2-associated SR140 protein /// similar to U2-associated SR140 protein /// similar to U2-associated SR140 protein /// similar to U2-associated SR140 protein /// similar to U2-associated SR140 protein /// similar to U2-associated SR140 protein	AV000681	668050 /// 668055 /// 671025 /// 671035 /// 671043 /// 671049 /// 676755 /// 676758 /// 73176	gb:AV000681 /DB_XREF=gi:4777531 /DB_XREF=AV000681 /CLONE=0610009B20 /FEA=mRNA /CNT=15 /TID=Mm.46663.1 /TIER=Stack /STK=10 /UG=Mm.46663 /LL=73176 /UG_GENE=3110040M04Rik /UG_TITLE=RIKEN cDNA 3110040M04 gene	-1.03	-0.31
1453220_at	RIKEN cDNA 4432416J03 gene	BB138760	78252	gb:BB138760 /DB_XREF=gi:8793697 /DB_XREF=BB138760 /CLONE=9830162B01 /FEA=mRNA /CNT=70 /TID=Mm.31626.1 /TIER=Stack /STK=11 /UG=Mm.31626 /LL=78252 /UG_GENE=4432416J03Rik /UG_TITLE=RIKEN cDNA 4432416J03 gene	1.65	-0.12
1429159_at	RIKEN cDNA 4631408O11 gene	AK018605	66693	gb:AK018605.1 /DB_XREF=gi:12858397 /FEA=mRNA /CNT=38 /TID=Mm.2935.1 /TIER=Stack /STK=10 /UG=Mm.2935 /LL=66693 /UG_GENE=4631408O11Rik /UG_TITLE=RIKEN cDNA 4631408O11 gene /DEF=Mus musculus adult male cecum cDNA, RIKEN full-length enriched library, clone:9130010F19:unclassifiable transcript, full insert sequence.	-0.02	1.38
1418173_at	RIKEN cDNA 4631426H08 gene	NM_133730	70810	gb:NM_133730.1 /DB_XREF=gi:19526921 /GEN=4631426H08Rik /FEA=FLmRNA /CNT=146 /TID=Mm.21408.1 /TIER=FL+Stack /STK=28 /UG=Mm.21408 /LL=70810 /DEF=Mus musculus RIKEN cDNA 4631426H08 gene (4631426H08Rik), mRNA. /PROD=RIKEN cDNA 4631426H08 /FL=gb:BC018391.1 gb:NM_133730.1	-0.5	-1.25
1457140_s_at	RIKEN cDNA 4632411J06 gene	BB003906	78748	gb:BB003906 /DB_XREF=gi:8093354 /DB_XREF=BB003906 /CLONE=4732457G18 /FEA=EST /CNT=6 /TID=Mm.54754.1 /TIER=ConsEnd /STK=5 /UG=Mm.54754 /UG_TITLE=ESTs	0.44	-1.36
1416619_at	RIKEN cDNA 4632428N05 gene	BC003967	74048	gb:NM_028732.1 /DB_XREF=gi:13386339 /GEN=4632428N05Rik /FEA=FLmRNA /CNT=193 /TID=Mm.33926.1 /TIER=FL+Stack /STK=43 /UG=Mm.33926 /LL=74048 /DEF=Mus musculus RIKEN cDNA 4632428N05 gene (4632428N05Rik), mRNA. /PROD=RIKEN cDNA 4632428N05 /FL=gb:NM_028732.1 gb:BC003967.1	0.85	1.27
1426876_at	RIKEN cDNA 4732466D17 gene	BC025830	212933	gb:BC025830.1 /DB_XREF=gi:19387946 /FEA=mRNA /CNT=87 /TID=Mm.23844.1 /TIER=Stack /STK=46 /UG=Mm.23844 /DEF=Mus musculus, clone IMAGE:5124369, mRNA, partial cds. /PROD=Unknown (protein for IMAGE:5124369)	0.46	1.11
1457044_at	RIKEN cDNA 4732474O15 gene	BB007136	238455	gb:BB007136 /DB_XREF=gi:15390226 /DB_XREF=BB007136 /CLONE=4732474O15 /FEA=EST /CNT=14 /TID=Mm.31376.1 /TIER=ConsEnd /STK=5 /UG=Mm.31376 /UG_TITLE=ESTs	-0.42	-1.41
1433923_at	RIKEN cDNA 4732484G22 gene	AV230775	406220	gb:AV230775 /DB_XREF=gi:15404969 /DB_XREF=AV230775 /CLONE=4632401H01 /FEA=EST /CNT=115 /TID=Mm.28780.2 /TIER=Stack /STK=51 /UG=Mm.28780 /LL=140570 /UG_GENE=Plxnb2 /UG_TITLE=plexin B2	0.47	-1.22
1437089_at	RIKEN cDNA 4833409A17 gene	AV223337	74580	gb:AV223337 /DB_XREF=gi:16385073 /DB_XREF=AV223337 /CLONE=3830409H07 /FEA=EST /CNT=29 /TID=Mm.99199.2 /TIER=Stack /STK=26 /UG=Mm.99199 /LL=74580 /UG_GENE=4833409A17Rik /UG_TITLE=RIKEN cDNA 4833409A17 gene	0.34	1.13
1454597_at	RIKEN cDNA 4930423O20 gene	AK015192	73946	gb:AK015192.1 /DB_XREF=gi:12853431 /FEA=mRNA /CNT=1 /TID=Mm.195687.1 /TIER=ConsEnd /STK=0 /UG=Mm.195687 /LL=73946 /UG_GENE=4930423O20Rik /UG_TITLE=RIKEN cDNA 4930423O20 gene /DEF=Mus musculus adult male testis cDNA, RIKEN full-length enriched library, clone:4930423O20:Protamine P1 containing protein, full insert sequence.	-0.14	-1.35
1458667_at	RIKEN cDNA 4930519N13 gene	AV266695	78177	gb:AV266695 /DB_XREF=gi:6254732 /DB_XREF=AV266695 /CLONE=4930519N13 /FEA=EST /CNT=4 /TID=Mm.38048.1 /TIER=ConsEnd /STK=2 /UG=Mm.38048 /UG_TITLE=ESTs	-0.36	-1.54
1453904_at	RIKEN cDNA 4930528G09 gene	AK015926	75172	gb:AK015926.1 /DB_XREF=gi:12854457 /FEA=mRNA /CNT=4 /TID=Mm.78617.1 /TIER=ConsEnd /STK=1 /UG=Mm.78617 /LL=75172 /UG_GENE=4930528G09Rik /UG_TITLE=RIKEN cDNA 4930528G09 gene /DEF=Mus musculus adult male testis cDNA, RIKEN full-length enriched library, clone:4930528G09:unclassifiable, full insert sequence.	-0.76	-1.42
1444740_at	RIKEN cDNA 4930550L11 gene	AI429073	108975	gb:AI429073 /DB_XREF=gi:4274999 /DB_XREF=ml48a12.x1 /CLONE=IMAGE:515230 /FEA=EST /CNT=4 /TID=Mm.67242.1 /TIER=ConsEnd /STK=2 /UG=Mm.67242 /UG_TITLE=ESTs	-1.88	-0.35
1453265_at	RIKEN cDNA 4930579C15 gene	BG066938	67753	gb:BG066938 /DB_XREF=gi:12549507 /DB_XREF=H3048G03-3 /CLONE=H3048G03 /FEA=mRNA /CNT=19 /TID=Mm.25097.1 /TIER=Stack /STK=9 /UG=Mm.25097 /LL=67753 /UG_GENE=4930579C15Rik /UG_TITLE=RIKEN cDNA 4930579C15 gene	-0.06	-1.25
1432642_at	RIKEN cDNA 4933411E06 gene	BE381593	71181	gb:AK016768.1 /DB_XREF=gi:12855678 /FEA=mRNA /CNT=3 /TID=Mm.213061.1 /TIER=ConsEnd /STK=0 /UG=Mm.213061 /LL=71181 /UG_GENE=4933411E06Rik /UG_TITLE=RIKEN cDNA 4933411E06 gene /DEF=Mus musculus adult male testis cDNA, RIKEN full-length enriched library, clone:4933411E06:similar to REVERSE TRANSCRIPTASE, full insert sequence.	0.04	1.04
1428694_at	RIKEN cDNA 5033413D16 gene	AK017164	75957	gb:AK017164.1 /DB_XREF=gi:12856276 /FEA=mRNA /CNT=60 /TID=Mm.34859.1 /TIER=Stack /STK=25 /UG=Mm.34859 /LL=75957 /UG_GENE=5033413D16Rik /UG_TITLE=RIKEN cDNA 5033413D16 gene /DEF=Mus musculus 11 days pregnant adult female ovary and uterus cDNA, RIKEN full-length enriched library, clone:5033413D16:unclassifiable transcript, full insert sequence.	-0.04	-1.47
1436999_at	RIKEN cDNA 5033414K04 gene	AI504908	98496	gb:AI504908 /DB_XREF=gi:4402759 /DB_XREF=vl84c05.x1 /CLONE=IMAGE:987368 /FEA=EST /CNT=106 /TID=Mm.187470.1 /TIER=Stack /STK=30 /UG=Mm.187470 /LL=98496 /UG_GENE=AL024069 /UG_TITLE=expressed sequence AL024069	0.82	1.19
1456582_x_at	RIKEN cDNA 5230400G24 gene /// hypothetical protein LOC637796	BB024498	637796 /// 75734	gb:BB024498 /DB_XREF=gi:8198028 /DB_XREF=BB024498 /CLONE=5330422C22 /FEA=EST /CNT=9 /TID=Mm.181892.3 /TIER=Stack /STK=9 /UG=Mm.181892 /LL=75734 /UG_GENE=5230400G24Rik /UG_TITLE=RIKEN cDNA 5230400G24 gene	-2.17	-1.01
1427063_at	RIKEN cDNA 5330417C22 gene	AK017241	229722	gb:AK017241.1 /DB_XREF=gi:12856379 /FEA=mRNA /CNT=41 /TID=Mm.116811.1 /TIER=Stack /STK=20 /UG=Mm.116811 /LL=76680 /UG_GENE=5330417C22Rik /UG_TITLE=RIKEN cDNA 5330417C22 gene /DEF=Mus musculus adult male pituitary gland cDNA, RIKEN full-length enriched library, clone:5330417C22:homolog to KIAA1324 PROTEIN (FRAGMENT), full insert sequence.	1.3	1.44
1442113_at	RIKEN cDNA 5330417C22 gene	BB183350	229722	gb:BB183350 /DB_XREF=gi:16270229 /DB_XREF=BB183350 /CLONE=A230106E24 /FEA=EST /CNT=6 /TID=Mm.188910.1 /TIER=ConsEnd /STK=3 /UG=Mm.188910 /LL=99950 /UG_GENE=BB183350 /UG_TITLE=expressed sequence BB183350	1.67	1.85
1447774_x_at	RIKEN cDNA 5730469M10 gene	AV332575	70564	gb:AV332575 /DB_XREF=gi:6372627 /DB_XREF=AV332575 /CLONE=6330535J11 /FEA=EST /CNT=2 /TID=Mm.66410.1 /TIER=ConsEnd /STK=2 /UG=Mm.66410 /UG_TITLE=ESTs	-0.22	-1.83
1452716_at	RIKEN cDNA 5730469M10 gene	AK017688	70564	gb:AK017688.1 /DB_XREF=gi:12857054 /FEA=mRNA /CNT=112 /TID=Mm.27227.1 /TIER=Stack /STK=63 /UG=Mm.27227 /LL=70564 /UG_GENE=5730469M10Rik /UG_TITLE=RIKEN cDNA 5730469M10 gene /DEF=Mus musculus 8 days embryo whole body cDNA, RIKEN full-length enriched library, clone:5730469M10:related to R53.5 PROTEIN, full insert sequence.	0.23	-1.33
1429171_a_at	RIKEN cDNA 5730507H05 gene	BB702347	54392	gb:AV277326 /DB_XREF=gi:16390968 /DB_XREF=AV277326 /CLONE=4932441L10 /FEA=mRNA /CNT=34 /TID=Mm.32012.2 /TIER=Stack /STK=10 /UG=Mm.32012 /LL=54392 /UG_GENE=Hcapg-pending /UG_TITLE=chromosome condensation protein G	-0.91	-1.39
1444051_at	RIKEN cDNA 5830405N20 gene	AA215046	67596	gb:AA215046 /DB_XREF=gi:1814896 /DB_XREF=mu76c10.r1 /CLONE=IMAGE:651474 /FEA=EST /CNT=6 /TID=Mm.169669.1 /TIER=ConsEnd /STK=2 /UG=Mm.169669 /UG_TITLE=ESTs	0.69	1.11
1429896_at	RIKEN cDNA 5830408B19 gene	BE135996	74756	gb:BE135996 /DB_XREF=gi:8598496 /DB_XREF=ug22f06.x1 /CLONE=IMAGE:1532387 /FEA=mRNA /CNT=18 /TID=Mm.108588.1 /TIER=ConsEnd /STK=6 /UG=Mm.108588 /LL=74756 /UG_GENE=5830408B19Rik /UG_TITLE=RIKEN cDNA 5830408B19 gene	0.1	-2.84
1430379_at	RIKEN cDNA 5830411K21 gene	BM220939	78822	gb:BM220939 /DB_XREF=gi:17781175 /DB_XREF=C0947F04-3 /CLONE=C0947F04 /FEA=mRNA /CNT=7 /TID=Mm.160141.1 /TIER=ConsEnd /STK=2 /UG=Mm.160141 /LL=78822 /UG_GENE=5830411K21Rik /UG_TITLE=RIKEN cDNA 5830411K21 gene	0.97	1.22
1423244_at	RIKEN cDNA 9030012A22 gene	AI265721	433247	gb:AI265721 /DB_XREF=gi:3883879 /DB_XREF=uj05e08.x1 /CLONE=IMAGE:1891046 /FEA=FLmRNA /CNT=154 /TID=Mm.29973.1 /TIER=Stack /STK=23 /UG=Mm.29973 /LL=13099 /UG_GENE=Cyp2c40 /UG_TITLE=cytochrome P450, 2c40 /FL=gb:BC019468.1 gb:AF047727.1 gb:NM_010004.1 gb:NM_134143.1	0.61	2.56
1435853_at	RIKEN cDNA 9030605E09 gene	AV372365	380997	gb:AV372365 /DB_XREF=gi:16397884 /DB_XREF=AV372365 /CLONE=9030605E09 /FEA=EST /CNT=13 /TID=Mm.104363.3 /TIER=Stack /STK=13 /UG=Mm.104363 /LL=13105 /UG_GENE=Cyp2d9 /UG_TITLE=cytochrome P450, 2d9	0.26	1.93
1430641_at	RIKEN cDNA 9030605I04 gene /// expressed sequence AI987692	AV368819	331063 /// 74548	gb:AV368819 /DB_XREF=gi:6416466 /DB_XREF=AV368819 /CLONE=9030007C15 /FEA=mRNA /CNT=13 /TID=Mm.42327.1 /TIER=ConsEnd /STK=1 /UG=Mm.42327 /LL=74548 /UG_GENE=9030605I04Rik /UG_TITLE=RIKEN cDNA 9030605I04 gene	0.31	1.04
1426284_at	RIKEN cDNA 9030623C06 gene	AF473907	66809	gb:AF473907.1 /DB_XREF=gi:18921035 /FEA=FLmRNA /CNT=35 /TID=Mm.28042.1 /TIER=FL+Stack /STK=12 /UG=Mm.28042 /LL=66809 /UG_GENE=9030623C06Rik /DEF=Mus musculus keratin 20 mRNA, complete cds. /PROD=keratin 20 /FL=gb:AF473907.1	-0.23	2.4
1431922_at	RIKEN cDNA 9130012O13 gene	AK018615	71597	gb:AK018615.1 /DB_XREF=gi:12858412 /FEA=mRNA /CNT=1 /TID=Mm.158735.1 /TIER=ConsEnd /STK=0 /UG=Mm.158735 /LL=71597 /UG_GENE=9130012O13Rik /UG_TITLE=RIKEN cDNA 9130012O13 gene /DEF=Mus musculus adult male cecum cDNA, RIKEN full-length enriched library, clone:9130012O13:Homeobox domain containing protein, full insert sequence.	-1.14	-1.1
1453080_at	RIKEN cDNA 9130022K13 gene /// similar to apolipoprotein L, 3 (predicted)	AK018646	672691 /// 75761	gb:AK018646.1 /DB_XREF=gi:12858459 /FEA=mRNA /CNT=21 /TID=Mm.86391.1 /TIER=Stack /STK=8 /UG=Mm.86391 /LL=75761 /UG_GENE=9130022K13Rik /UG_TITLE=RIKEN cDNA 9130022K13 gene /DEF=Mus musculus adult male cecum cDNA, RIKEN full-length enriched library, clone:9130022K13:homolog to TNF-INDUCIBLE PROTEIN CG12-1 (CG12_1), full insert sequence.	-0.67	-1.03
1446368_at	RIKEN cDNA 9130221J18 gene	AV377066	102123	gb:AV377066 /DB_XREF=gi:16398107 /DB_XREF=AV377066 /CLONE=9130221J18 /FEA=EST /CNT=2 /TID=Mm.37328.1 /TIER=ConsEnd /STK=2 /UG=Mm.37328 /LL=102123 /UG_GENE=AI605518 /UG_TITLE=expressed sequence AI605518	-2.44	-1.21
1458210_at	RIKEN cDNA 9130404H23 gene	BM228584	74556	gb:BM228584 /DB_XREF=gi:17791276 /DB_XREF=K0264A09-3 /CLONE=K0264A09 /FEA=EST /CNT=3 /TID=Mm.218634.1 /TIER=ConsEnd /STK=3 /UG=Mm.218634 /UG_TITLE=ESTs	-0.08	1.07
1460517_at	RIKEN cDNA 9130409J20 gene	AK018665	71576	gb:AK018665.1 /DB_XREF=gi:12858487 /FEA=mRNA /CNT=1 /TID=Mm.158732.1 /TIER=ConsEnd /STK=0 /UG=Mm.158732 /LL=71576 /UG_GENE=9130409J20Rik /UG_TITLE=RIKEN cDNA 9130409J20 gene /DEF=Mus musculus adult male cecum cDNA, RIKEN full-length enriched library, clone:9130409J20:unclassifiable transcript, full insert sequence.	-0.01	1.08
1432902_at	RIKEN cDNA 9130414P19 gene	AK018677	74560	gb:AK018677.1 /DB_XREF=gi:12858503 /FEA=mRNA /CNT=1 /TID=Mm.159239.1 /TIER=ConsEnd /STK=0 /UG=Mm.159239 /LL=74560 /UG_GENE=9130414P19Rik /UG_TITLE=RIKEN cDNA 9130414P19 gene /DEF=Mus musculus adult male cecum cDNA, RIKEN full-length enriched library, clone:9130414P19:unclassifiable, full insert sequence.	0.23	1.42
1441359_at	RIKEN cDNA 9230115F04 gene	AV381417	320841	gb:AV381417 /DB_XREF=gi:16398314 /DB_XREF=AV381417 /CLONE=9230115F04 /FEA=EST /CNT=5 /TID=Mm.120876.1 /TIER=ConsEnd /STK=4 /UG=Mm.120876 /UG_TITLE=ESTs	-0.07	-1.07
1416200_at	RIKEN cDNA 9230117N10 gene	NM_133775	77125	gb:NM_133775.1 /DB_XREF=gi:19526999 /GEN=9230117N10Rik /FEA=FLmRNA /CNT=149 /TID=Mm.182359.1 /TIER=FL+Stack /STK=114 /UG=Mm.182359 /LL=77125 /DEF=Mus musculus RIKEN cDNA 9230117N10 gene (9230117N10Rik), mRNA. /PROD=RIKEN cDNA 9230117N10 /FL=gb:NM_133775.1 gb:BC003847.1	0.47	-1.45
1427957_at	RIKEN cDNA 9530008L14 gene	AI256077	109254	gb:AI256077 /DB_XREF=gi:3863602 /DB_XREF=ui94g09.x1 /CLONE=IMAGE:1890112 /FEA=mRNA /CNT=41 /TID=Mm.25195.1 /TIER=Stack /STK=11 /UG=Mm.25195 /UG_TITLE=Mus musculus, clone MGC:29256 IMAGE:5055136, mRNA, complete cds	-0.17	1.65
1457386_at	RIKEN cDNA 9530010C24 gene	BG069816	109279	gb:BG069816 /DB_XREF=gi:12552385 /DB_XREF=H3080D11-3 /CLONE=H3080D11 /FEA=EST /CNT=5 /TID=Mm.212371.1 /TIER=ConsEnd /STK=4 /UG=Mm.212371 /UG_TITLE=ESTs	-1.29	-0.39
1459465_at	RIKEN cDNA 9630020C08 gene	BG067791	327819	gb:BG067791 /DB_XREF=gi:12550360 /DB_XREF=H3058C02-3 /CLONE=H3058C02 /FEA=EST /CNT=2 /TID=Mm.173081.1 /TIER=ConsEnd /STK=2 /UG=Mm.173081 /UG_TITLE=ESTs	-1.16	0.57
1438337_x_at	RIKEN cDNA 9930032O22 gene	BB147616	320454	gb:BB147616 /DB_XREF=gi:16267705 /DB_XREF=BB147616 /CLONE=9930101B10 /FEA=EST /CNT=11 /TID=Mm.184522.1 /TIER=Stack /STK=11 /UG=Mm.184522 /UG_TITLE=ESTs, Weakly similar to KAL MOUSE PLASMA KALLIKREIN PRECURSOR (M.musculus)	1.84	-1.98
1444061_at	RIKEN cDNA A030004J04 gene	BB150166	109314	gb:BB150166 /DB_XREF=gi:16267868 /DB_XREF=BB150166 /CLONE=A030004J04 /FEA=EST /CNT=9 /TID=Mm.120271.1 /TIER=ConsEnd /STK=2 /UG=Mm.120271 /UG_TITLE=ESTs, Weakly similar to CORB MOUSE CORNIFIN B (M.musculus)	-0.03	-1.34
1435640_x_at	RIKEN cDNA A130040M12 gene	BE634869	319269	gb:BE634869 /DB_XREF=gi:9917484 /DB_XREF=uv85h11.x1 /CLONE=IMAGE:3414021 /FEA=EST /CNT=34 /TID=Mm.22482.3 /TIER=Stack /STK=14 /UG=Mm.22482 /LL=71739 /UG_GENE=1200015M12Rik /UG_TITLE=RIKEN cDNA 1200015M12 gene	-0.53	-1.14
1440726_at	RIKEN cDNA A230062I15 gene	BB667326	320636	gb:BB667326 /DB_XREF=gi:16398775 /DB_XREF=BB667326 /CLONE=C730001K07 /FEA=EST /CNT=5 /TID=Mm.204557.1 /TIER=ConsEnd /STK=5 /UG=Mm.204557 /LL=107067 /UG_GENE=BB172097 /UG_TITLE=expressed sequence BB172097	0.07	-1.05
1440927_x_at	RIKEN cDNA A330102K04 gene	AA214835	328563	gb:AA214835 /DB_XREF=gi:1814598 /DB_XREF=mu85e06.r1 /CLONE=IMAGE:652354 /FEA=EST /CNT=8 /TID=Mm.17957.1 /TIER=ConsEnd /STK=4 /UG=Mm.17957 /UG_TITLE=ESTs, Weakly similar to apolipoprotein L, 3; TNF-inducible protein CG12-1 (Homo sapiens) (H.sapiens)	2.17	-0.11
1436740_at	RIKEN cDNA A430108E01 gene	AI585679	384382	gb:AI585679 /DB_XREF=gi:4571576 /DB_XREF=mq91e05.y1 /CLONE=IMAGE:586112 /FEA=EST /CNT=89 /TID=Mm.27819.1 /TIER=Stack /STK=74 /UG=Mm.27819 /UG_TITLE=ESTs	0.06	-1.3
1438049_at	RIKEN cDNA A430108E01 gene	AW541326	384382	gb:AW541326 /DB_XREF=gi:7183743 /DB_XREF=C0143H02-3 /CLONE=C0143H02 /FEA=EST /CNT=20 /TID=Mm.102707.1 /TIER=Stack /STK=12 /UG=Mm.102707 /UG_TITLE=ESTs	0.05	-1.16
1440125_at	RIKEN cDNA A530054K11 gene	BG072966	212281	gb:BG072966 /DB_XREF=gi:12555535 /DB_XREF=H3117A08-3 /CLONE=H3117A08 /FEA=EST /CNT=6 /TID=Mm.128820.1 /TIER=ConsEnd /STK=6 /UG=Mm.128820 /UG_TITLE=ESTs	-0.71	-1.51
1435596_at	RIKEN cDNA A530088I07 gene	BB820613	212167	gb:BB820613 /DB_XREF=gi:16993242 /DB_XREF=BB820613 /CLONE=G830006J17 /FEA=EST /CNT=17 /TID=Mm.78794.1 /TIER=Stack /STK=15 /UG=Mm.78794 /UG_TITLE=ESTs	0.11	-1.31
1437128_a_at	RIKEN cDNA A630033E08 gene	BB391874	240041	gb:BB391874 /DB_XREF=gi:16408974 /DB_XREF=BB391874 /CLONE=C230076I21 /FEA=EST /CNT=42 /TID=Mm.33710.2 /TIER=Stack /STK=12 /UG=Mm.33710 /UG_TITLE=ESTs, Weakly similar to A48830 probable transcription regulator NT fin12 - mouse (M.musculus)	-0.93	-2.05
1436576_at	RIKEN cDNA A630077B13 gene	BB239429	215900	gb:BB239429 /DB_XREF=gi:15410474 /DB_XREF=BB239429 /CLONE=A630077B13 /FEA=EST /CNT=13 /TID=Mm.34479.1 /TIER=Stack /STK=8 /UG=Mm.34479 /UG_TITLE=ESTs	1.39	0.46
1460465_at	RIKEN cDNA A930038C07 gene	BE632850	68169	gb:BE632850 /DB_XREF=gi:9915538 /DB_XREF=uv95e02.x1 /CLONE=IMAGE:3414938 /FEA=mRNA /CNT=23 /TID=Mm.52392.1 /TIER=Stack /STK=11 /UG=Mm.52392 /LL=68169 /UG_GENE=A930038C07Rik /UG_TITLE=RIKEN cDNA A930038C07 gene	0.72	-1.18
1430000_at	RIKEN cDNA B230117O15 gene	AK020978	78871	gb:AK020978.1 /DB_XREF=gi:12861727 /FEA=mRNA /CNT=7 /TID=Mm.135345.1 /TIER=ConsEnd /STK=5 /UG=Mm.135345 /LL=78871 /UG_GENE=B230117O15Rik /UG_TITLE=RIKEN cDNA B230117O15 gene /DEF=Mus musculus adult male corpora quadrigemina cDNA, RIKEN full-length enriched library, clone:B230117O15:unclassifiable transcript, full insert sequence.	-1.7	-0.54
1416824_at	RIKEN cDNA B230118H07 gene	NM_026592	68170	gb:NM_026592.1 /DB_XREF=gi:13386077 /GEN=B230118H07Rik /FEA=FLmRNA /CNT=99 /TID=Mm.157502.1 /TIER=FL+Stack /STK=68 /UG=Mm.157502 /LL=68170 /DEF=Mus musculus RIKEN cDNA B230118H07 gene (B230118H07Rik), mRNA. /PROD=RIKEN cDNA B230118H07 /FL=gb:NM_026592.1 gb:BC025075.1	-0.34	-1.23
1455033_at	RIKEN cDNA B430201A12 gene	BB325849	329739	gb:BB325849 /DB_XREF=gi:16403585 /DB_XREF=BB325849 /CLONE=B430201A12 /FEA=EST /CNT=32 /TID=Mm.69013.1 /TIER=Stack /STK=28 /UG=Mm.69013 /UG_TITLE=ESTs	-0.19	1.13
1447726_at	RIKEN cDNA C030002E08 gene	BB354769	382089	gb:BB354769 /DB_XREF=gi:9066597 /DB_XREF=BB354769 /CLONE=C030002E08 /FEA=EST /CNT=2 /TID=Mm.92244.1 /TIER=ConsEnd /STK=2 /UG=Mm.92244 /UG_TITLE=ESTs	1.27	-0.7
1433235_at	RIKEN cDNA C030011I16 gene	AK021065	77311	gb:AK021065.1 /DB_XREF=gi:12861838 /FEA=mRNA /CNT=1 /TID=Mm.159894.1 /TIER=ConsEnd /STK=0 /UG=Mm.159894 /LL=77311 /UG_GENE=C030011I16Rik /UG_TITLE=RIKEN cDNA C030011I16 gene /DEF=Mus musculus adult male corpus striatum cDNA, RIKEN full-length enriched library, clone:C030011I16:unclassifiable, full insert sequence.	0.49	1.66
1434404_at	RIKEN cDNA C030011O14 gene	BB375245	215708	gb:BB375245 /DB_XREF=gi:16407378 /DB_XREF=BB375245 /CLONE=C130079A11 /FEA=EST /CNT=41 /TID=Mm.135018.1 /TIER=Stack /STK=33 /UG=Mm.135018 /LL=99746 /UG_GENE=AI852168 /UG_TITLE=expressed sequence AI852168	-0.13	-1.17
1436569_at	RIKEN cDNA C030045D06 gene	BB360125	109294	gb:BB360125 /DB_XREF=gi:16405856 /DB_XREF=BB360125 /CLONE=C030045D06 /FEA=EST /CNT=19 /TID=Mm.123247.1 /TIER=Stack /STK=8 /UG=Mm.123247 /LL=98308 /UG_GENE=AI316880 /UG_TITLE=expressed sequence AI316880	1.02	1.43
1447623_s_at	RIKEN cDNA C130009A20 gene	AV297026	399614	gb:AV297026 /DB_XREF=gi:6329045 /DB_XREF=AV297026 /CLONE=5730446C07 /FEA=EST /CNT=2 /TID=Mm.141983.1 /TIER=ConsEnd /STK=2 /UG=Mm.141983 /UG_TITLE=ESTs	0.6	-2.27
1426268_at	RIKEN cDNA C130090K23 gene	BC016523	231293	gb:BC016523.1 /DB_XREF=gi:16741399 /FEA=FLmRNA /CNT=33 /TID=Mm.66253.1 /TIER=FL+Stack /STK=16 /UG=Mm.66253 /DEF=Mus musculus, Similar to hypothetical protein FLJ21511, clone MGC:27925 IMAGE:3584006, mRNA, complete cds. /PROD=Similar to hypothetical protein FLJ21511 /FL=gb:BC016523.1	-1.06	0.65
1446037_at	RIKEN cDNA C230081A13 gene	BG075413	244895	gb:BG075413 /DB_XREF=gi:12557982 /DB_XREF=H3146H09-3 /CLONE=H3146H09 /FEA=EST /CNT=2 /TID=Mm.182801.1 /TIER=ConsEnd /STK=2 /UG=Mm.182801 /UG_TITLE=ESTs	0.65	1.48
1439764_s_at	RIKEN cDNA C330012H03 gene	BB098431	319765	gb:BB098431 /DB_XREF=gi:8743465 /DB_XREF=BB098431 /CLONE=9430063O03 /FEA=EST /CNT=7 /TID=Mm.133227.1 /TIER=ConsEnd /STK=7 /UG=Mm.133227 /UG_TITLE=ESTs	-0.27	-1.8
1437103_at	RIKEN cDNA C330012H03 gene	AV293532	319765	gb:AV293532 /DB_XREF=gi:16392536 /DB_XREF=AV293532 /CLONE=5430439D08 /FEA=EST /CNT=69 /TID=Mm.3158.4 /TIER=Stack /STK=25 /UG=Mm.3158 /LL=56040 /UG_GENE=Rplp1 /UG_TITLE=ribosomal protein, large, P1	-0.14	-1.07
1438455_at	RIKEN cDNA C330050A14 gene	AI464220	78704	gb:AI464220 /DB_XREF=gi:4318250 /DB_XREF=vc42a08.x1 /CLONE=IMAGE:777206 /FEA=EST /CNT=14 /TID=Mm.32735.2 /TIER=Stack /STK=10 /UG=Mm.32735 /LL=78704 /UG_GENE=C330050A14Rik /UG_TITLE=RIKEN cDNA C330050A14 gene	1.53	0.45
1444476_at	RIKEN cDNA D030007L05 gene	BB437983	399627	gb:BB437983 /DB_XREF=gi:16424491 /DB_XREF=BB437983 /CLONE=D030007L05 /FEA=EST /CNT=4 /TID=Mm.212539.1 /TIER=ConsEnd /STK=2 /UG=Mm.212539 /UG_TITLE=ESTs	1.17	0.22
1447567_at	RIKEN cDNA D130007H15 gene	BM118129	414112	gb:BM118129 /DB_XREF=gi:17081147 /DB_XREF=L0860G07-3 /CLONE=L0860G07 /FEA=EST /CNT=2 /TID=Mm.215997.1 /TIER=ConsEnd /STK=2 /UG=Mm.215997 /UG_TITLE=ESTs	1.34	0.84
1437917_at	RIKEN cDNA D530037H12 gene	BG066910	96893	gb:BG066910 /DB_XREF=gi:12549479 /DB_XREF=H3048D10-3 /CLONE=H3048D10 /FEA=EST /CNT=15 /TID=Mm.44063.1 /TIER=Stack /STK=13 /UG=Mm.44063 /LL=96893 /UG_GENE=C79576 /UG_TITLE=expressed sequence C79576	0.46	-1.26
1437085_at	RIKEN cDNA D630039A03 gene	AV370040	242484	gb:AV370040 /DB_XREF=gi:15406779 /DB_XREF=AV370040 /CLONE=9030206J18 /FEA=EST /CNT=32 /TID=Mm.23214.1 /TIER=Stack /STK=26 /UG=Mm.23214 /UG_TITLE=ESTs	0.66	1.02
1425746_at	RIKEN cDNA D730039F16 gene	BC021771	77996	gb:BC021771.1 /DB_XREF=gi:18255680 /FEA=FLmRNA /CNT=9 /TID=Mm.215255.1 /TIER=FL /STK=1 /UG=Mm.215255 /DEF=Mus musculus, Similar to RIKEN cDNA D730039F16 gene, clone MGC:28541 IMAGE:4194825, mRNA, complete cds. /PROD=Similar to RIKEN cDNA D730039F16 gene /FL=gb:BC021771.1	0.06	1.2
1430688_s_at	RIKEN cDNA D730039F16 gene	AK021330	77996	gb:AK021330.1 /DB_XREF=gi:12862188 /FEA=mRNA /CNT=7 /TID=Mm.105079.1 /TIER=ConsEnd /STK=1 /UG=Mm.105079 /LL=77996 /UG_GENE=D730039F16Rik /UG_TITLE=RIKEN cDNA D730039F16 gene /DEF=Mus musculus 10 days lactation, adult female mammary gland cDNA, RIKEN full-length enriched library, clone:D730039F16:homolog to BRAIN ACETYLCHOLINESTERASE PUTATIVE MEMBRANE ANCHOR, full insert sequence.	0.04	1.27
1425221_at	RIKEN cDNA E030025L21 gene	BC023499	403205	gb:BC023499.1 /DB_XREF=gi:19484052 /FEA=FLmRNA /CNT=9 /TID=Mm.190508.1 /TIER=FL /STK=4 /UG=Mm.190508 /DEF=Mus musculus, Similar to anterior gradient protein 3, clone MGC:32220 IMAGE:5008294, mRNA, complete cds. /PROD=Similar to anterior gradient protein 3 /FL=gb:BC023499.1	1.1	1.07
1452473_at	RIKEN cDNA E130201N16 gene	AJ132433	78004	gb:AJ132433.1 /DB_XREF=gi:4914645 /FEA=mRNA /CNT=8 /TID=Mm.41984.1 /TIER=ConsEnd /STK=0 /UG=Mm.41984 /LL=78004 /UG_GENE=E130201N16Rik /UG_TITLE=RIKEN cDNA E130201N16 gene /DEF=Mus musculus untranslated RNA G90.	0.13	1.42
1437403_at	RIKEN cDNA E130306M17 gene	BB308071	320825	gb:BB308071 /DB_XREF=gi:15411378 /DB_XREF=BB308071 /CLONE=B230218A19 /FEA=EST /CNT=29 /TID=Mm.101115.1 /TIER=Stack /STK=18 /UG=Mm.101115 /UG_TITLE=ESTs, Moderately similar to MAPB MOUSE MICROTUBULE-ASSOCIATED PROTEIN 1B (M.musculus)	0.22	-2.12
1427008_at	ring finger protein 43	BC004781	207742	gb:BC004781.1 /DB_XREF=gi:13435863 /FEA=mRNA /CNT=42 /TID=Mm.87252.1 /TIER=Stack /STK=26 /UG=Mm.87252 /DEF=Mus musculus, clone IMAGE:3588131, mRNA, partial cds. /PROD=Unknown (protein for IMAGE:3588131)	-0.22	-1.06
1458578_at	RNA binding motif, single stranded interacting protein 1	BB373038	56878	gb:BB373038 /DB_XREF=gi:16407137 /DB_XREF=BB373038 /CLONE=C130068G09 /FEA=EST /CNT=4 /TID=Mm.205131.1 /TIER=ConsEnd /STK=2 /UG=Mm.205131 /UG_TITLE=ESTs	-0.02	-1.12
1441437_at	RNA binding motif, single stranded interacting protein 1	BM119933	56878	gb:BM119933 /DB_XREF=gi:17087959 /DB_XREF=L0932G04-3 /CLONE=L0932G04 /FEA=EST /CNT=4 /TID=Mm.215767.1 /TIER=ConsEnd /STK=4 /UG=Mm.215767 /UG_TITLE=ESTs, Moderately similar to S12207 hypothetical protein (M.musculus)	-0.01	-1.05
1447598_x_at	RNA polymerase 1-4	BB498629	20019	gb:BB498629 /DB_XREF=gi:9473836 /DB_XREF=BB498629 /CLONE=D630015L04 /FEA=EST /CNT=2 /TID=Mm.135581.1 /TIER=ConsEnd /STK=2 /UG=Mm.135581 /UG_TITLE=ESTs	0.01	1.12
1447597_at	RNA polymerase 1-4	BB498629	20019	gb:BB498629 /DB_XREF=gi:9473836 /DB_XREF=BB498629 /CLONE=D630015L04 /FEA=EST /CNT=2 /TID=Mm.135581.1 /TIER=ConsEnd /STK=2 /UG=Mm.135581 /UG_TITLE=ESTs	0.25	1.24
1427231_at	roundabout homolog 1 (Drosophila)	BG065230	19876	gb:BG065230 /DB_XREF=gi:12547793 /DB_XREF=H3028G03-3 /CLONE=H3028G03 /FEA=mRNA /CNT=82 /TID=Mm.20832.1 /TIER=Stack /STK=51 /UG=Mm.20832 /LL=19876 /UG_GENE=Robo1 /UG_TITLE=roundabout homolog 1 (Drosophila)	1.1	0.55
1419394_s_at	S100 calcium binding protein A8 (calgranulin A)	NM_013650	20201	gb:NM_013650.1 /DB_XREF=gi:7305452 /GEN=S100a8 /FEA=FLmRNA /CNT=18 /TID=Mm.21567.1 /TIER=FL+Stack /STK=10 /UG=Mm.21567 /LL=20201 /DEF=Mus musculus S100 calcium binding protein A8 (calgranulin A) (S100a8), mRNA. /PROD=S100 calcium binding protein A8 (calgranulin A) /FL=gb:M83218.1 gb:NM_013650.1	0.19	1.44
1448756_at	S100 calcium binding protein A9 (calgranulin B)	NM_009114	20202	gb:NM_009114.1 /DB_XREF=gi:6677836 /GEN=S100a9 /FEA=FLmRNA /CNT=56 /TID=Mm.2128.1 /TIER=FL+Stack /STK=42 /UG=Mm.2128 /LL=20202 /DEF=Mus musculus S100 calcium binding protein A9 (calgranulin B) (S100a9), mRNA. /PROD=S100 calcium-binding protein A9 (calgranulin B) /FL=gb:M83219.1 gb:NM_009114.1	0.05	1.12
1450220_a_at	SAM pointed domain containing ets transcription factor	NM_013891	30051	gb:NM_013891.1 /DB_XREF=gi:7305414 /GEN=Pse-pending /FEA=FLmRNA /CNT=7 /TID=Mm.26768.1 /TIER=FL /STK=2 /UG=Mm.26768 /LL=30051 /DEF=Mus musculus prostate specific ets transcription factor (Pse-pending), mRNA. /PROD=prostate specific ets transcription factor /FL=gb:AB019436.1 gb:NM_013891.1	0.57	1.05
1427020_at	scavenger receptor class A, member 3	BC026446	219151	gb:BC026446.1 /DB_XREF=gi:20072299 /FEA=mRNA /CNT=38 /TID=Mm.44135.1 /TIER=Stack /STK=25 /UG=Mm.44135 /DEF=Mus musculus, clone IMAGE:4459572, mRNA, partial cds. /PROD=Unknown (protein for IMAGE:4459572)	1.57	-0.16
1451204_at	scavenger receptor class A, member 5 (putative)	BC016096	71145	gb:BC016096.1 /DB_XREF=gi:16359266 /FEA=FLmRNA /CNT=105 /TID=Mm.83840.1 /TIER=FL+Stack /STK=65 /UG=Mm.83840 /LL=71145 /UG_GENE=4933425F03Rik /DEF=Mus musculus, Similar to RIKEN cDNA 4933425F03 gene, clone MGC:27633 IMAGE:4506472, mRNA, complete cds. /PROD=Similar to RIKEN cDNA 4933425F03 gene /FL=gb:BC016096.1	1.86	1.51
1422837_at	sciellin	NM_022886	64929	gb:NM_022886.1 /DB_XREF=gi:12584977 /GEN=Scel /FEA=FLmRNA /CNT=23 /TID=Mm.852.1 /TIER=FL+Stack /STK=10 /UG=Mm.852 /LL=64929 /DEF=Mus musculus sciellin (Scel), mRNA. /PROD=sciellin /FL=gb:AF245700.1 gb:NM_022886.1	0.04	-1.95
1450276_a_at	scinderin	NM_009132	20259	gb:NM_009132.1 /DB_XREF=gi:6677870 /GEN=Scin /FEA=FLmRNA /CNT=4 /TID=Mm.2416.1 /TIER=FL /STK=2 /UG=Mm.2416 /LL=20259 /DEF=Mus musculus scinderin (Scin), mRNA. /PROD=scinderin /FL=gb:NM_009132.1	0.9	2.61
1448201_at	secreted frizzled-related protein 2	NM_009144	20319	gb:NM_009144.1 /DB_XREF=gi:6677894 /GEN=Sfrp2 /FEA=FLmRNA /CNT=206 /TID=Mm.19155.1 /TIER=FL+Stack /STK=135 /UG=Mm.19155 /LL=20319 /DEF=Mus musculus secreted frizzled-related sequence protein 2 (Sfrp2), mRNA. /PROD=secreted frizzled-related sequence protein 2 /FL=gb:D50462.1 gb:BC014722.1 gb:U88567.1 gb:NM_009144.1 gb:AF017989.1	1.21	-0.57
1460187_at	secreted frizzled-related sequence protein 1	BI658627	20377	gb:BI658627 /DB_XREF=gi:15572863 /DB_XREF=603284376F1 /CLONE=IMAGE:5328450 /FEA=FLmRNA /CNT=135 /TID=Mm.3171.1 /TIER=ConsEnd /STK=0 /UG=Mm.3171 /LL=20377 /UG_GENE=Sfrp1 /UG_TITLE=secreted frizzled-related sequence protein 1 /FL=gb:NM_013834.1 gb:U88566.1 gb:BC024495.1	0.54	1.01
1448377_at	secretory leukocyte peptidase inhibitor	NM_011414	20568	gb:NM_011414.1 /DB_XREF=gi:6755573 /GEN=Slpi /FEA=FLmRNA /CNT=103 /TID=Mm.1395.1 /TIER=FL+Stack /STK=84 /UG=Mm.1395 /LL=20568 /DEF=Mus musculus secretory leukocyte protease inhibitor (Slpi), mRNA. /PROD=secretory leukocyte protease inhibitor /FL=gb:NM_011414.1 gb:U73004.1 gb:U88093.1 gb:U94341.1	0.6	2.5
1417580_s_at	selenium binding protein 1	NM_019414	20341	gb:NM_019414.1 /DB_XREF=gi:9507078 /GEN=Selenbp2 /FEA=FLmRNA /CNT=105 /TID=Mm.196558.1 /TIER=FL+Stack /STK=41 /UG=Mm.196558 /LL=20342 /DEF=Mus musculus selenium binding protein 2 (Selenbp2), mRNA. /PROD=selenium binding protein 2 /FL=gb:NM_019414.1 gb:BC024106.1 gb:BC011202.1	0.49	2.64
1450699_at	selenium binding protein 1	NM_009150	20341	gb:NM_009150.1 /DB_XREF=gi:6677906 /GEN=Selenbp1 /FEA=FLmRNA /CNT=79 /TID=Mm.636.1 /TIER=FL+Stack /STK=22 /UG=Mm.636 /LL=20341 /DEF=Mus musculus selenium binding protein 1 (Selenbp1), mRNA. /PROD=selenium binding protein 1 /FL=gb:NM_009150.1	0.44	2.8
1420400_at	seminal vesicle antigen-like 1	NM_027832	71578	gb:NM_027832.1 /DB_XREF=gi:14269569 /GEN=Sval1 /FEA=FLmRNA /CNT=13 /TID=Mm.96996.1 /TIER=FL /STK=5 /UG=Mm.96996 /LL=71578 /DEF=Mus musculus seminal vesicle antigen-like 1 (Sval1), mRNA. /PROD=seminal vesicle antigen-like 1 /FL=gb:NM_027832.1	0.8	1.97
1448729_a_at	septin 4	NM_011129	18952	gb:NM_011129.1 /DB_XREF=gi:6755119 /GEN=Sept4 /FEA=FLmRNA /CNT=67 /TID=Mm.2214.1 /TIER=FL+Stack /STK=44 /UG=Mm.2214 /LL=18952 /DEF=Mus musculus septin 4 (Sept4), mRNA. /PROD=peanut-like 2 homolog (Drosophila) /FL=gb:NM_011129.1	1.36	1.47
1455422_x_at	septin 4	AW208509	18952	gb:AW208509 /DB_XREF=gi:6514449 /DB_XREF=uo60e09.x1 /CLONE=IMAGE:2646952 /FEA=EST /CNT=15 /TID=Mm.2214.2 /TIER=Stack /STK=14 /UG=Mm.2214 /LL=18952 /UG_GENE=Sept4 /UG_TITLE=septin 4	1.42	1.8
1429285_at	serine (or cysteine) peptidase inhibitor, clade A (alpha-1 antiproteinase, antitrypsin), member 9	AK009343	71907	gb:AK009343.1 /DB_XREF=gi:12844083 /FEA=mRNA /CNT=10 /TID=Mm.201338.1 /TIER=Stack /STK=8 /UG=Mm.201338 /LL=71907 /UG_GENE=2310014L03Rik /UG_TITLE=RIKEN cDNA 2310014L03 gene /DEF=Mus musculus adult male tongue cDNA, RIKEN full-length enriched library, clone:2310014L03:homolog to THYROXINE-BINDING GLOBULIN PRECURSOR (T4-BINDING GLOBULIN), full insert sequence.	0.85	-1.03
1424923_at	serine (or cysteine) peptidase inhibitor, clade A, member 3G	BC002065	20715	gb:BC002065.1 /DB_XREF=gi:12805212 /FEA=FLmRNA /CNT=42 /TID=Mm.15085.1 /TIER=FL+Stack /STK=11 /UG=Mm.15085 /LL=20715 /UG_GENE=Spi2-1 /DEF=Mus musculus, clone MGC:6156 IMAGE:3484201, mRNA, complete cds. /PROD=Unknown (protein for MGC:6156) /FL=gb:BC002065.1	1.4	0.09
1421921_at	serine (or cysteine) peptidase inhibitor, clade A, member 3M	BC011158	20717	gb:BC011158.1 /DB_XREF=gi:15029869 /FEA=FLmRNA /CNT=38 /TID=Mm.14274.1 /TIER=FL /STK=1 /UG=Mm.14274 /LL=20717 /UG_GENE=Spi2-rs1 /DEF=Mus musculus, Similar to serine protease inhibitor-2 related sequence 1, clone MGC:18640 IMAGE:4194074, mRNA, complete cds. /PROD=Similar to serine protease inhibitor-2 relatedsequence 1 /FL=gb:BC011158.1 gb:NM_009253.1	-1.16	-0.06
1449451_at	serine (or cysteine) peptidase inhibitor, clade B (ovalbumin), member 11	NM_025867	66957	gb:NM_025867.1 /DB_XREF=gi:13385351 /GEN=2310046M08Rik /FEA=FLmRNA /CNT=31 /TID=Mm.12638.1 /TIER=FL+Stack /STK=10 /UG=Mm.12638 /LL=66957 /DEF=Mus musculus RIKEN cDNA 2310046M08 gene (2310046M08Rik), mRNA. /PROD=RIKEN cDNA 2310046M08 /FL=gb:NM_025867.1 gb:BC010313.1	1.02	0.25
1429297_at	serine (or cysteine) peptidase inhibitor, clade B (ovalbumin), member 12	AK009018	71869	gb:AK009018.1 /DB_XREF=gi:12843556 /FEA=mRNA /CNT=70 /TID=Mm.46413.1 /TIER=Stack /STK=63 /UG=Mm.46413 /LL=71869 /UG_GENE=2300003F07Rik /UG_TITLE=RIKEN cDNA 2300003F07 gene /DEF=Mus musculus adult male tongue cDNA, RIKEN full-length enriched library, clone:2300003F07:similar to SQUAMOUS CELL CARCINOMA ANTIGEN 2, full insert sequence.	2.51	-1.21
1422939_at	serine (or cysteine) peptidase inhibitor, clade B (ovalbumin), member 3B	NM_009126	383548	gb:NM_009126.1 /DB_XREF=gi:6677858 /GEN=Scca2 /FEA=FLmRNA /CNT=8 /TID=Mm.194916.1 /TIER=FL /STK=2 /UG=Mm.194916 /LL=20248 /DEF=Mus musculus squamous cell carcinoma antigen 2 (Scca2), mRNA. /PROD=squamous cell carcinoma antigen 2 /FL=gb:NM_009126.1	1.29	-0.89
1422940_x_at	serine (or cysteine) peptidase inhibitor, clade B (ovalbumin), member 3B	NM_009126	383548	gb:NM_009126.1 /DB_XREF=gi:6677858 /GEN=Scca2 /FEA=FLmRNA /CNT=8 /TID=Mm.194916.1 /TIER=FL /STK=2 /UG=Mm.194916 /LL=20248 /DEF=Mus musculus squamous cell carcinoma antigen 2 (Scca2), mRNA. /PROD=squamous cell carcinoma antigen 2 /FL=gb:NM_009126.1	1.26	-0.65
1419082_at	serine (or cysteine) peptidase inhibitor, clade B, member 2	NM_011111	18788	gb:NM_011111.1 /DB_XREF=gi:6755097 /GEN=Serpinb2 /FEA=FLmRNA /CNT=23 /TID=Mm.5019.1 /TIER=FL+Stack /STK=14 /UG=Mm.5019 /LL=18788 /DEF=Mus musculus serine (or cysteine) proteinase inhibitor, clade B (ovalbumin), member 2 (Serpinb2), mRNA. /PROD=plasminogen activator inhibitor, type II /FL=gb:NM_011111.1	0.31	-1.91
1416168_at	serine (or cysteine) peptidase inhibitor, clade F, member 1	NM_011340	20317	gb:NM_011340.1 /DB_XREF=gi:6755443 /GEN=Serpinf1 /FEA=FLmRNA /CNT=296 /TID=Mm.2044.1 /TIER=FL+Stack /STK=119 /UG=Mm.2044 /LL=20317 /DEF=Mus musculus serine (or cysteine) proteinase inhibitor, clade F (alpha-2 antiplasmin, pigment epithelium derived factor), member 1 (Serpinf1), mRNA. /PROD=serine (or cysteine) proteinase inhibitor, cladeF (alpha-2 antiplasmin, pigment epithelium derivedfactor), m…	1.2	0.38
1443756_at	Serine (or cysteine) peptidase inhibitor, clade I, member 1	BB460127	20713	gb:BB460127 /DB_XREF=gi:9355620 /DB_XREF=BB460127 /CLONE=D130065I20 /FEA=EST /CNT=3 /TID=Mm.168408.1 /TIER=ConsEnd /STK=3 /UG=Mm.168408 /UG_TITLE=ESTs, Weakly similar to NEUS MOUSE NEUROSERPIN PRECURSOR (M.musculus)	1.05	0.26
1415938_at	serine peptidase inhibitor, Kazal type 3	NM_009258	20730	gb:NM_009258.1 /DB_XREF=gi:6678104 /GEN=Spink3 /FEA=FLmRNA /CNT=194 /TID=Mm.272.1 /TIER=FL+Stack /STK=164 /UG=Mm.272 /LL=20730 /DEF=Mus musculus serine protease inhibitor, Kazal type 3 (Spink3), mRNA. /PROD=serine protease inhibitor, Kazal type 3 /FL=gb:NM_009258.1	0.15	1.1
1427119_at	serine peptidase inhibitor, Kazal type 4	AV066321	20731	gb:AV066321 /DB_XREF=gi:5186149 /DB_XREF=AV066321 /CLONE=2010107M21 /FEA=mRNA /CNT=28 /TID=Mm.25246.1 /TIER=Stack /STK=15 /UG=Mm.25246 /LL=20731 /UG_GENE=Spink4 /UG_TITLE=serine protease inhibitor, Kazal type 4	0.96	1.69
1430567_at	serine peptidase inhibitor, Kazal type 5	AV241297	72432	gb:AV241297 /DB_XREF=gi:15405187 /DB_XREF=AV241297 /CLONE=4732447G17 /FEA=mRNA /CNT=38 /TID=Mm.35369.1 /TIER=ConsEnd /STK=1 /UG=Mm.35369 /LL=72432 /UG_GENE=2310065D10Rik /UG_TITLE=RIKEN cDNA 2310065D10 gene	0.62	-2.39
1454877_at	SERTA domain containing 4	BQ174721	214791	gb:BQ174721 /DB_XREF=gi:20350213 /DB_XREF=UI-M-DJ2-bwb-e-14-0-UI.s1 /CLONE=UI-M-DJ2-bwb-e-14-0-UI /FEA=EST /CNT=84 /TID=Mm.22806.1 /TIER=Stack /STK=38 /UG=Mm.22806 /UG_TITLE=ESTs	0.48	-1.72
1450788_at	serum amyloid A 1	NM_009117	20208	gb:NM_009117.1 /DB_XREF=gi:6677842 /GEN=Saa1 /FEA=FLmRNA /CNT=17 /TID=Mm.148800.1 /TIER=FL+Stack /STK=9 /UG=Mm.148800 /LL=20208 /DEF=Mus musculus serum amyloid A 1 (Saa1), mRNA. /PROD=serum amyloid A 1 /FL=gb:NM_009117.1	-0.12	2.13
1419075_s_at	serum amyloid A 1	NM_011314	20208	gb:NM_011314.1 /DB_XREF=gi:6755393 /GEN=Saa2 /FEA=FLmRNA /CNT=20 /TID=Mm.200941.1 /TIER=FL+Stack /STK=14 /UG=Mm.200941 /LL=20209 /DEF=Mus musculus serum amyloid A 2 (Saa2), mRNA. /PROD=serum amyloid A 2 /FL=gb:NM_011314.1 gb:U60438.1 gb:U60437.1 gb:BC024606.1 gb:M11130.1 gb:L22190.1	-0.1	2.39
1450826_a_at	serum amyloid A 3	NM_011315	20210	gb:NM_011315.1 /DB_XREF=gi:6755395 /GEN=Saa3 /FEA=FLmRNA /CNT=7 /TID=Mm.14277.1 /TIER=FL /STK=0 /UG=Mm.14277 /LL=20210 /DEF=Mus musculus serum amyloid A 3 (Saa3), mRNA. /PROD=serum amyloid A 3 /FL=gb:NM_011315.1	-1.83	0.31
1416041_at	serum/glucocorticoid regulated kinase	NM_011361	20393	gb:NM_011361.1 /DB_XREF=gi:6755489 /GEN=Sgk /FEA=FLmRNA /CNT=280 /TID=Mm.28405.1 /TIER=FL+Stack /STK=139 /UG=Mm.28405 /LL=20393 /DEF=Mus musculus serumglucocorticoid regulated kinase (Sgk), mRNA. /PROD=serumglucocorticoid regulated kinase /FL=gb:NM_011361.1 gb:AF205855.1 gb:AF139638.1 gb:BC005720.1	-2.17	-0.76
1426787_at	Sfi1 homolog, spindle assembly associated (yeast) /// similar to spindle assembly associated Sfi1 homolog isoform b /// similar to spindle assembly associated Sfi1 homolog isoform b /// similar to Sfi1 homolog, spindle assembly associated (yeast)	AW744519	673404 /// 673420 /// 673566 /// 78887	gb:AW744519 /DB_XREF=gi:7656438 /DB_XREF=ur31a04.x1 /CLONE=IMAGE:3025902 /FEA=mRNA /CNT=82 /TID=Mm.219674.1 /TIER=Stack /STK=67 /UG=Mm.219674 /UG_TITLE=Mus musculus, clone IMAGE:4191452, mRNA, partial cds	-0.96	-1.12
1440481_at	signal transducer and activator of transcription 1	BB229853	20846	gb:BB229853 /DB_XREF=gi:16354332 /DB_XREF=BB229853 /CLONE=A630023O21 /FEA=EST /CNT=8 /TID=Mm.131413.1 /TIER=ConsEnd /STK=5 /UG=Mm.131413 /UG_TITLE=ESTs	0.6	-1.3
1443437_at	similar to apobec-1 complementation factor	BB016042	633285	gb:BB016042 /DB_XREF=gi:16257434 /DB_XREF=BB016042 /CLONE=4930557G22 /FEA=EST /CNT=3 /TID=Mm.108671.1 /TIER=ConsEnd /STK=3 /UG=Mm.108671 /UG_TITLE=ESTs	-0.16	1
1435189_at	similar to FERM and PDZ domain containing 1 /// similar to FERM and PDZ domain containing 1 /// similar to FERM and PDZ domain containing 1	BM213356	666060 /// 669360 /// 674439	gb:BM213356 /DB_XREF=gi:17771213 /DB_XREF=C0835C02-3 /CLONE=C0835C02 /FEA=EST /CNT=25 /TID=Mm.24783.1 /TIER=Stack /STK=19 /UG=Mm.24783 /UG_TITLE=ESTs, Highly similar to KIAA0967 protein (H.sapiens)	0.02	-1.17
1438009_at	similar to histone 2a	W91024	665433	gb:W91024 /DB_XREF=gi:1541291 /DB_XREF=mf83h06.r1 /CLONE=IMAGE:420923 /FEA=EST /CNT=79 /TID=Mm.14767.2 /TIER=Stack /STK=12 /UG=Mm.14767 /LL=15270 /UG_GENE=H2afx /UG_TITLE=H2A histone family, member X	0.68	1.21
1427792_at	Similar to immunoglobulin light chain variable region	U18597	384413	gb:U18597.1 /DB_XREF=gi:623393 /FEA=mRNA /CNT=4 /TID=Mm.104747.21 /TIER=ConsEnd /STK=0 /UG=Mm.104747 /LL=16114 /UG_GENE=Igk-V28 /DEF=Mus musculus immunoglobulin kappa light chain variable region mRNA, clone BALBc-86, partial cds. /PROD=immunoglobulin kappa light chain variableregion	1.05	0.64
1435529_at	similar to interferon-induced protein with tetratricopeptide repeats 1 /// similar to interferon-induced protein with tetratricopeptide repeats 1 /// similar to interferon-induced protein with tetratricopeptide repeats 1	BM245961	667373 /// 669129 /// 676702	gb:BM245961 /DB_XREF=gi:17881231 /DB_XREF=K0731F11-3 /CLONE=K0731F11 /FEA=EST /CNT=35 /TID=Mm.202663.1 /TIER=Stack /STK=15 /UG=Mm.202663 /LL=107370 /UG_GENE=AW412491 /UG_TITLE=expressed sequence AW412491	3.09	1.68
1438783_at	similar to Nedd4 WW binding protein 4	BB325257	637870	gb:BB325257 /DB_XREF=gi:16403556 /DB_XREF=BB325257 /CLONE=B430115G18 /FEA=EST /CNT=11 /TID=Mm.139190.1 /TIER=Stack /STK=9 /UG=Mm.139190 /UG_TITLE=ESTs	0.19	-1.8
1422706_at	similar to Nedd4 WW binding protein 4	AV370981	637870	gb:AV370981 /DB_XREF=gi:15406809 /DB_XREF=AV370981 /CLONE=9030406G08 /FEA=FLmRNA /CNT=133 /TID=Mm.41009.1 /TIER=Stack /STK=14 /UG=Mm.41009 /LL=65112 /UG_GENE=N4wbp4-pending /UG_TITLE=Nedd4 WW binding protein 4 /FL=gb:NM_022995.1	0.08	-1.25
1436386_x_at	Similar to reduced expression 2	BG072059	195531	gb:BG072059 /DB_XREF=gi:12554628 /DB_XREF=H3106C04-3 /CLONE=H3106C04 /FEA=EST /CNT=13 /TID=Mm.37397.1 /TIER=Stack /STK=9 /UG=Mm.37397 /UG_TITLE=ESTs	1.16	2.17
1456180_at	similar to RNA binding motif protein 24 /// similar to RNA binding motif protein 24 /// similar to RNA binding motif protein 24	AV333298	380843 /// 638266 /// 666794	gb:AV333298 /DB_XREF=gi:16396251 /DB_XREF=AV333298 /CLONE=6330546B05 /FEA=EST /CNT=14 /TID=Mm.39720.1 /TIER=Stack /STK=14 /UG=Mm.39720 /UG_TITLE=ESTs, Weakly similar to S38384 SEB4 protein - mouse (M.musculus)	0.08	-1.03
1421278_s_at	similar to spectrin alpha 1	BB740660	630963	gb:BB740660 /DB_XREF=gi:16143665 /DB_XREF=BB740660 /CLONE=F430209C21 /FEA=FLmRNA /CNT=21 /TID=Mm.200611.1 /TIER=ConsEnd /STK=4 /UG=Mm.200611 /LL=20739 /UG_GENE=Spna1 /UG_TITLE=alpha-spectrin 1, erythroid /FL=gb:U87455.1 gb:NM_011465.2 gb:AF093576.1	-1.02	0.54
1433575_at	similar to Transcription factor SOX-4	BG083485	672274	gb:BG083485 /DB_XREF=gi:12566141 /DB_XREF=H3089F12-5 /CLONE=H3089F12 /FEA=EST /CNT=168 /TID=Mm.18789.2 /TIER=Stack /STK=88 /UG=Mm.18789 /LL=20677 /UG_GENE=Sox4 /UG_TITLE=SRY-box containing gene 4	0.38	-1.32
1441316_at	similar to wingless related MMTV integration site 8b	BB234335	677060	gb:BB234335 /DB_XREF=gi:8914190 /DB_XREF=BB234335 /CLONE=A630048K23 /FEA=EST /CNT=5 /TID=Mm.208150.1 /TIER=ConsEnd /STK=4 /UG=Mm.208150 /UG_TITLE=ESTs	-0.21	1.14
1422135_at	similar to zinc finger protein 146	NM_011980	677248	gb:NM_011980.1 /DB_XREF=gi:6756046 /GEN=Zfp146 /FEA=FLmRNA /CNT=9 /TID=Mm.42054.1 /TIER=FL /STK=1 /UG=Mm.42054 /LL=26465 /DEF=Mus musculus zinc finger protein 146 (Zfp146), mRNA. /PROD=zinc finger protein 146 /FL=gb:NM_011980.1	-1.15	-1.4
1439065_x_at	Similar to zinc finger protein 665	C77501	626316	gb:C77501 /DB_XREF=gi:2517831 /DB_XREF=C77501 /CLONE=J0032E12 /FEA=EST /CNT=21 /TID=Mm.35121.1 /TIER=Stack /STK=8 /UG=Mm.35121 /LL=100145 /UG_GENE=AI467481 /UG_TITLE=expressed sequence AI467481	0.55	1.11
1417719_at	sin3 associated polypeptide	NM_021788	60406	gb:NM_021788.1 /DB_XREF=gi:12408289 /GEN=Sap30 /FEA=FLmRNA /CNT=102 /TID=Mm.118.1 /TIER=FL+Stack /STK=37 /UG=Mm.118 /LL=60406 /DEF=Mus musculus sin3 associated polypeptide, 30kD (Sap30), mRNA. /PROD=sin3 associated polypeptide, 30kD /FL=gb:NM_021788.1 gb:AF075136.1	-0.13	-1.07
1417789_at	small chemokine (C-C motif) ligand 11	NM_011330	20292	gb:NM_011330.1 /DB_XREF=gi:6755417 /GEN=Scya11 /FEA=FLmRNA /CNT=59 /TID=Mm.4686.1 /TIER=FL+Stack /STK=36 /UG=Mm.4686 /LL=20292 /DEF=Mus musculus small inducible cytokine A11 (Scya11), mRNA. /PROD=small inducible cytokine A11 /FL=gb:U40672.1 gb:AF128205.1 gb:U26426.1 gb:AF128209.1 gb:NM_011330.1 gb:AF128208.1 gb:AF128207.1 gb:AF128206.1	1.18	0.38
1434291_a_at	small EDRK-rich factor 1	AA709993	20365	gb:AA709993 /DB_XREF=gi:2719911 /DB_XREF=vt36b04.r1 /CLONE=IMAGE:1165135 /FEA=EST /CNT=41 /TID=Mm.1749.3 /TIER=Stack /STK=36 /UG=Mm.1749 /LL=20365 /UG_GENE=Serf1 /UG_TITLE=small EDRK-rich factor 1	0.22	-1.37
1449509_at	small EDRK-rich factor 1	NM_011353	20365	gb:NM_011353.1 /DB_XREF=gi:6755469 /GEN=Serf1 /FEA=FLmRNA /CNT=27 /TID=Mm.1749.1 /TIER=FL+Stack /STK=8 /UG=Mm.1749 /LL=20365 /DEF=Mus musculus small EDRK-rich factor 1 (Serf1), mRNA. /PROD=small EDRK-rich factor 1 /FL=gb:NM_011353.1 gb:AF073517.1	0.27	-1.02
1437658_a_at	small nucleolar RNA, C/D box 22	AW552536	83673	gb:AW552536 /DB_XREF=gi:7197959 /DB_XREF=L0213H03-3 /CLONE=L0213H03 /FEA=EST /CNT=20 /TID=Mm.28239.3 /TIER=Stack /STK=15 /UG=Mm.28239 /LL=83673 /UG_GENE=Rnu22 /UG_TITLE=RNA, U22 small nucleolar	-0.11	-1.11
1435655_at	small nucleolar RNA, H/ACA box 65	BG807990	104367	gb:BG807990 /DB_XREF=gi:17954963 /DB_XREF=2074-40 /FEA=EST /CNT=37 /TID=Mm.70127.3 /TIER=Stack /STK=14 /UG=Mm.70127 /LL=19897 /UG_GENE=Rpl12 /UG_TITLE=ribosomal protein L12	-0.09	-1.27
1420350_at	small proline rich-like 2	NM_028625	73722	gb:NM_028625.1 /DB_XREF=gi:13386333 /GEN=Sprrl2 /FEA=FLmRNA /CNT=11 /TID=Mm.89230.1 /TIER=FL /STK=6 /UG=Mm.89230 /LL=73722 /DEF=Mus musculus small proline rich-like 2 (Sprrl2), mRNA. /PROD=small proline rich-like 2 /FL=gb:NM_028625.1	0.31	-1.06
1420676_at	small proline rich-like 3	NM_025984	67127	gb:NM_025984.1 /DB_XREF=gi:13385485 /GEN=Sprrl3 /FEA=FLmRNA /CNT=15 /TID=Mm.158140.1 /TIER=FL /STK=3 /UG=Mm.158140 /LL=67127 /DEF=Mus musculus small proline rich-like 3 (Sprrl3), mRNA. /PROD=small proline rich-like 3 /FL=gb:NM_025984.1	0.83	-2.83
1422672_at	small proline-rich protein 1B	NM_009265	20754	gb:NM_009265.1 /DB_XREF=gi:6678116 /GEN=Sprr1b /FEA=FLmRNA /CNT=26 /TID=Mm.140151.1 /TIER=FL+Stack /STK=20 /UG=Mm.140151 /LL=20754 /DEF=Mus musculus small proline-rich protein 1B (Sprr1b), mRNA. /PROD=small proline-rich protein 1B /FL=gb:NM_009265.1	1.2	-1.65
1437258_at	small proline-rich protein 2A	BB120697	20755	gb:BB120697 /DB_XREF=gi:8773265 /DB_XREF=BB120697 /CLONE=9530077P20 /FEA=EST /CNT=24 /TID=Mm.46353.1 /TIER=Stack /STK=21 /UG=Mm.46353 /UG_TITLE=ESTs, Moderately similar to RL21 MOUSE 60S RIBOSOMAL PROTEIN L21 (M.musculus)	0	1.31
1420771_at	small proline-rich protein 2D	NM_011470	20758	gb:NM_011470.1 /DB_XREF=gi:6755631 /GEN=Sprr2d /FEA=FLmRNA /CNT=4 /TID=Mm.87820.1 /TIER=FL /STK=3 /UG=Mm.87820 /LL=20758 /DEF=Mus musculus small proline-rich protein 2D (Sprr2d), mRNA. /PROD=small proline-rich protein 2D /FL=gb:NM_011470.1	1.2	-1.67
1449833_at	small proline-rich protein 2F	NM_011472	20760	gb:NM_011472.1 /DB_XREF=gi:6755635 /GEN=Sprr2f /FEA=FLmRNA /CNT=7 /TID=Mm.10692.1 /TIER=FL /STK=6 /UG=Mm.10692 /LL=20760 /DEF=Mus musculus small proline-rich protein 2F (Sprr2f), mRNA. /PROD=small proline-rich protein 2F /FL=gb:NM_011472.1	1.63	-2.36
1422240_s_at	small proline-rich protein 2H	NM_011474	20762	gb:NM_011474.1 /DB_XREF=gi:6755639 /GEN=Sprr2h /FEA=FLmRNA /CNT=3 /TID=Mm.10693.1 /TIER=FL /STK=1 /UG=Mm.10693 /LL=20762 /DEF=Mus musculus small proline-rich protein 2H (Sprr2h), mRNA. /PROD=small proline-rich protein 2H /FL=gb:NM_011474.1	0.52	1.78
1422401_at	small proline-rich protein 3	NM_011478	20766	gb:NM_011478.1 /DB_XREF=gi:6755647 /GEN=Sprr3 /FEA=FLmRNA /CNT=1 /TID=Mm.57092.1 /TIER=FL /STK=1 /UG=Mm.57092 /LL=20766 /DEF=Mus musculus small proline-rich protein 3 (Sprr3), mRNA. /PROD=small proline-rich protein 3 /FL=gb:NM_011478.1	1.19	-0.65
1447643_x_at	snail homolog 2 (Drosophila)	BB040443	20583	gb:BB040443 /DB_XREF=gi:8446829 /DB_XREF=BB040443 /CLONE=6030449D22 /FEA=EST /CNT=2 /TID=Mm.111780.1 /TIER=ConsEnd /STK=2 /UG=Mm.111780 /UG_TITLE=ESTs	1	0.31
1425088_at	sodium channel, nonvoltage-gated, type I, alpha	AF112185	20276	gb:AF112185.1 /DB_XREF=gi:4469398 /FEA=FLmRNA /CNT=24 /TID=Mm.144114.1 /TIER=FL /STK=7 /UG=Mm.144114 /LL=20276 /UG_GENE=Scnn1a /DEF=Mus musculus epithelial sodium channel alpha subunit mRNA, complete cds. /PROD=epithelial sodium channel alpha subunit /FL=gb:AF112185.1	0.14	1.08
1450245_at	solute carrier family 10, member 2	NM_011388	20494	gb:NM_011388.1 /DB_XREF=gi:6755529 /GEN=Slc10a2 /FEA=FLmRNA /CNT=6 /TID=Mm.3500.1 /TIER=FL /STK=2 /UG=Mm.3500 /LL=20494 /DEF=Mus musculus solute carrier family 10, member 2 (Slc10a2), mRNA. /PROD=solute carrier family 10, member 2 /FL=gb:NM_011388.1 gb:AB002693.1	-2.45	-1.02
1420334_at	solute carrier family 12 (potassium/chloride transporters), member 8	NM_134251	171286	gb:NM_134251.1 /DB_XREF=gi:19527413 /GEN=CCC9 /FEA=FLmRNA /CNT=21 /TID=Mm.35253.1 /TIER=FL /STK=6 /UG=Mm.35253 /LL=171286 /DEF=Mus musculus cation-chloride cotransporter 9 (CCC9), mRNA. /PROD=cation-chloride cotransporter 9 /FL=gb:AF319951.1 gb:NM_134251.1	1.28	1.84
1418857_at	solute carrier family 13 (sodium-dependent dicarboxylate transporter), member 2	BC013493	20500	gb:BC013493.1 /DB_XREF=gi:15488694 /FEA=FLmRNA /CNT=40 /TID=Mm.57258.1 /TIER=FL+Stack /STK=17 /UG=Mm.57258 /LL=20500 /UG_GENE=Slc13a2 /DEF=Mus musculus, solute carrier family 13 (sodium-dependent dicarboxylate transporter), member 2, clone MGC:19142 IMAGE:4218337, mRNA, complete cds. /PROD=solute carrier family 13 (sodium-dependentdicarboxylate transporter), member 2 /FL=gb:BC013493.1 gb:AF201903…	0.2	2.62
1417600_at	solute carrier family 15 (H+/peptide transporter), member 2	NM_021301	57738	gb:NM_021301.1 /DB_XREF=gi:10946597 /GEN=Slc15a2 /FEA=FLmRNA /CNT=62 /TID=Mm.63479.1 /TIER=FL+Stack /STK=41 /UG=Mm.63479 /LL=57738 /DEF=Mus musculus solute carrier family 15 (H+peptide transporter), member 2 (Slc15a2), mRNA. /PROD=solute carrier family 15 (H+peptidetransporter), member 2 /FL=gb:AF111811.1 gb:NM_021301.1	1.6	-0.25
1419343_at	solute carrier family 15 (oligopeptide transporter), member 1	NM_053079	56643	gb:NM_053079.1 /DB_XREF=gi:16716358 /GEN=Slc15a1 /FEA=FLmRNA /CNT=14 /TID=Mm.155618.1 /TIER=FL+Stack /STK=11 /UG=Mm.155618 /LL=56643 /DEF=Mus musculus solute carrier family 15 (oligopeptide transporter), member 1 (Slc15a1), mRNA. /PROD=solute carrier family 15 (oligopeptidetransporter), member 1 /FL=gb:NM_053079.1 gb:AF205540.1	0.46	3.66
1434473_at	solute carrier family 16 (monocarboxylic acid transporters), member 5	AI647939	217316	gb:AI647939 /DB_XREF=gi:4726617 /DB_XREF=uk38a05.x1 /CLONE=IMAGE:1971248 /FEA=EST /CNT=45 /TID=Mm.25773.1 /TIER=Stack /STK=31 /UG=Mm.25773 /UG_TITLE=ESTs, Weakly similar to MOT2 MOUSE MONOCARBOXYLATE TRANSPORTER 2 (M.musculus)	-0.11	2.01
1419434_at	solute carrier family 2 (facilitated glucose transporter), member 10	NM_130451	170441	gb:NM_130451.1 /DB_XREF=gi:18485497 /GEN=Slc2a10 /FEA=FLmRNA /CNT=17 /TID=Mm.34147.1 /TIER=FL+Stack /STK=10 /UG=Mm.34147 /LL=170441 /DEF=Mus musculus solute carrier family 2 (facilitated glucose transporter), member 10 (Slc2a10), mRNA. /PROD=solute carrier family 2 (facilitated glucosetransporter), member 10 /FL=gb:AY029579.1 gb:NM_130451.1	0.4	1.05
1416639_at	solute carrier family 2 (facilitated glucose transporter), member 5	NM_019741	56485	gb:NM_019741.1 /DB_XREF=gi:9789966 /GEN=Slc2a5 /FEA=FLmRNA /CNT=104 /TID=Mm.34150.1 /TIER=FL+Stack /STK=77 /UG=Mm.34150 /LL=56485 /DEF=Mus musculus solute carrier family 2 (facilitated glucose transporter), member 5 (Slc2a5), mRNA. /PROD=solute carrier family 2 (facilitated glucosetransporter), member 5 /FL=gb:AF161071.1 gb:NM_019741.1 gb:BC023500.1	-0.42	-1.57
1448568_a_at	solute carrier family 20, member 1	NM_015747	20515	gb:NM_015747.1 /DB_XREF=gi:7657578 /GEN=Slc20a1 /FEA=FLmRNA /CNT=94 /TID=Mm.16757.1 /TIER=FL+Stack /STK=58 /UG=Mm.16757 /LL=20515 /DEF=Mus musculus solute carrier family 20, member 1 (Slc20a1), mRNA. /PROD=solute carrier family 20, member 1 /FL=gb:NM_015747.1 gb:BC015085.1	0.82	1.37
1438824_at	solute carrier family 20, member 1	BB465699	20515	gb:BB465699 /DB_XREF=gi:16427124 /DB_XREF=BB465699 /CLONE=D230004H07 /FEA=EST /CNT=10 /TID=Mm.16757.3 /TIER=Stack /STK=9 /UG=Mm.16757 /LL=20515 /UG_GENE=Slc20a1 /UG_TITLE=solute carrier family 20, member 1	0.9	1.37
1417809_at	solute carrier family 22 (organic cation transporter), member 18	NM_008767	18400	gb:NM_008767.1 /DB_XREF=gi:6679179 /GEN=Slc22a1l /FEA=FLmRNA /CNT=70 /TID=Mm.15093.1 /TIER=FL+Stack /STK=36 /UG=Mm.15093 /LL=18400 /DEF=Mus musculus solute carrier family 22 (organic cation transporter), member 1-like (Slc22a1l), mRNA. /PROD=organic cationic transporter-like 2 /FL=gb:BC003734.1 gb:AB012084.1 gb:NM_008767.1 gb:AF037065.1 gb:AF028739.1	-0.08	1.01
1423108_at	solute carrier family 25 (mitochondrial carnitine/acylcarnitine translocase), member 20	AV008091	57279	gb:AV008091 /DB_XREF=gi:16356102 /DB_XREF=AV008091 /CLONE=1110007P09 /FEA=FLmRNA /CNT=110 /TID=Mm.29666.1 /TIER=Stack /STK=51 /UG=Mm.29666 /LL=57279 /UG_GENE=Slc25a20 /UG_TITLE=solute carrier family 25 (mitochondrial carnitineacylcarnitine translocase), member 20 /FL=gb:NM_020520.1	-0.17	1.29
1423109_s_at	solute carrier family 25 (mitochondrial carnitine/acylcarnitine translocase), member 20	AV008091	57279	gb:AV008091 /DB_XREF=gi:16356102 /DB_XREF=AV008091 /CLONE=1110007P09 /FEA=FLmRNA /CNT=110 /TID=Mm.29666.1 /TIER=Stack /STK=51 /UG=Mm.29666 /LL=57279 /UG_GENE=Slc25a20 /UG_TITLE=solute carrier family 25 (mitochondrial carnitineacylcarnitine translocase), member 20 /FL=gb:NM_020520.1	-0.11	1.36
1455506_at	solute carrier family 25, member 34	BE650825	384071	gb:BE650825 /DB_XREF=gi:9976649 /DB_XREF=UI-M-BH3-asv-a-10-0-UI.r1 /CLONE=UI-M-BH3-asv-a-10-0-UI /FEA=EST /CNT=16 /TID=Mm.101716.1 /TIER=Stack /STK=12 /UG=Mm.101716 /UG_TITLE=ESTs	0.22	1.02
1417750_a_at	solute carrier family 25, member 37	NM_026331	67712	gb:NM_026331.2 /DB_XREF=gi:17158032 /GEN=Mscp-pending /FEA=FLmRNA /CNT=91 /TID=Mm.36710.1 /TIER=FL+Stack /STK=37 /UG=Mm.36710 /LL=67712 /DEF=Mus musculus mitochondrial solute carrier protein (Mscp-pending), mRNA. /PROD=mitochondrial solute carrier protein /FL=gb:NM_026331.2 gb:AF288621.1	-0.86	-1.47
1421145_at	solute carrier family 26 (sulfate transporter), member 2	NM_007885	13521	gb:NM_007885.1 /DB_XREF=gi:6681232 /GEN=Slc26a2 /FEA=FLmRNA /CNT=31 /TID=Mm.24803.1 /TIER=FL /STK=2 /UG=Mm.24803 /LL=13521 /DEF=Mus musculus solute carrier family 26 (sulfate transporter), member 2 (Slc26a2), mRNA. /PROD=diastrophic dysplasia /FL=gb:D42049.1 gb:NM_007885.1	0.25	2.33
1443882_at	Solute carrier family 26 (sulfate transporter), member 2	BI150812	13521	gb:BI150812 /DB_XREF=gi:14610813 /DB_XREF=602914710F1 /CLONE=IMAGE:5065274 /FEA=EST /CNT=13 /TID=Mm.215863.1 /TIER=ConsEnd /STK=2 /UG=Mm.215863 /UG_TITLE=ESTs, Weakly similar to TYROSINE-PROTEIN KINASE JAK3 (M.musculus)	0.37	2.39
1453151_at	solute carrier family 26, member 3	BB118542	13487	gb:BB118542 /DB_XREF=gi:8771110 /DB_XREF=BB118542 /CLONE=9530066F19 /FEA=mRNA /CNT=24 /TID=Mm.34918.1 /TIER=Stack /STK=20 /UG=Mm.34918 /LL=71618 /UG_GENE=9130013M11Rik /UG_TITLE=RIKEN cDNA 9130013M11 gene	-0.14	1.49
1427547_a_at	solute carrier family 26, member 3	BC022639	13487	gb:BC022639.1 /DB_XREF=gi:18490467 /FEA=mRNA /CNT=5 /TID=Mm.116904.2 /TIER=ConsEnd /STK=0 /UG=Mm.116904 /LL=13487 /UG_GENE=Slc26a3 /DEF=Mus musculus, Similar to solute carrier family 26, member 3, clone IMAGE:4209183, mRNA, partial cds. /PROD=Similar to solute carrier family 26, member 3	-0.02	5.68
1421445_at	solute carrier family 26, member 3	NM_021353	13487	gb:NM_021353.1 /DB_XREF=gi:10946675 /GEN=Slc26a3 /FEA=FLmRNA /CNT=9 /TID=Mm.116904.1 /TIER=FL /STK=2 /UG=Mm.116904 /LL=13487 /DEF=Mus musculus solute carrier family 26, member 3 (Slc26a3), mRNA. /PROD=down-regulated in adenoma /FL=gb:AF136751.1 gb:NM_021353.1	-0.1	5.85
1429467_s_at	solute carrier family 26, member 3	BB118542	13487	gb:BB118542 /DB_XREF=gi:8771110 /DB_XREF=BB118542 /CLONE=9530066F19 /FEA=mRNA /CNT=24 /TID=Mm.34918.1 /TIER=Stack /STK=20 /UG=Mm.34918 /LL=71618 /UG_GENE=9130013M11Rik /UG_TITLE=RIKEN cDNA 9130013M11 gene	-0.09	6.06
1448741_at	solute carrier family 3, member 1	NM_009205	20532	gb:NM_009205.1 /DB_XREF=gi:6678018 /GEN=Slc3a1 /FEA=FLmRNA /CNT=110 /TID=Mm.18300.1 /TIER=FL+Stack /STK=43 /UG=Mm.18300 /LL=20532 /DEF=Mus musculus solute carrier family 3, member 1 (Slc3a1), mRNA. /PROD=solute carrier family 3, member 1 /FL=gb:D88533.1 gb:BC013441.1 gb:NM_009205.1	0.2	1.05
1452139_at	solute carrier family 35, member C1	BB350484	228368	gb:BB350484 /DB_XREF=gi:16405294 /DB_XREF=BB350484 /CLONE=B930080B01 /FEA=mRNA /CNT=321 /TID=Mm.35136.1 /TIER=Stack /STK=279 /UG=Mm.35136 /UG_TITLE=Mus musculus mRNA for putative multispan transmembrane protein (fuct1 gene)	-0.22	1.29
1428793_at	solute carrier family 36 (proton/amino acid symporter), member 1	AK017918	215335	gb:AK017918.1 /DB_XREF=gi:12857412 /FEA=mRNA /CNT=43 /TID=Mm.35732.1 /TIER=Stack /STK=21 /UG=Mm.35732 /LL=76010 /UG_GENE=5830411H19Rik /UG_TITLE=RIKEN cDNA 5830411H19 gene /DEF=Mus musculus adult male thymus cDNA, RIKEN full-length enriched library, clone:5830411H19:unclassifiable transcript, full insert sequence.	0.35	1.98
1452492_a_at	solute carrier family 37 (glycerol-3-phosphate transporter), member 2	BC022752	56857	gb:BC022752.1 /DB_XREF=gi:18490548 /FEA=mRNA /CNT=4 /TID=Mm.103729.2 /TIER=ConsEnd /STK=0 /UG=Mm.103729 /LL=56857 /UG_GENE=Slc37a1 /DEF=Mus musculus, clone IMAGE:4913507, mRNA, partial cds. /PROD=Unknown (protein for IMAGE:4913507)	0.22	1.99
1429523_a_at	solute carrier family 39 (metal ion transporter), member 5	AK008448	72002	gb:AK008448.1 /DB_XREF=gi:12842636 /FEA=mRNA /CNT=22 /TID=Mm.22983.1 /TIER=Stack /STK=16 /UG=Mm.22983 /LL=72002 /UG_GENE=1810013D05Rik /UG_TITLE=RIKEN cDNA 1810013D05 gene /DEF=Mus musculus adult male small intestine cDNA, RIKEN full-length enriched library, clone:2010205A06:homolog to ESTROGEN REGULATED LIV-1 PROTEIN, full insert sequence.	0.49	1.57
1451139_at	solute carrier family 39 (zinc transporter), member 4	BC023498	72027	gb:BC023498.1 /DB_XREF=gi:19483885 /FEA=FLmRNA /CNT=131 /TID=Mm.29483.1 /TIER=FL+Stack /STK=96 /UG=Mm.29483 /LL=72027 /UG_GENE=1600025H15Rik /DEF=Mus musculus, RIKEN cDNA 1600025H15 gene, clone MGC:32258 IMAGE:5011088, mRNA, complete cds. /PROD=RIKEN cDNA 1600025H15 gene /FL=gb:BC023498.1	-0.12	1.44
1417061_at	solute carrier family 40 (iron-regulated transporter), member 1	AF226613	53945	gb:BC003438.1 /DB_XREF=gi:13097389 /FEA=FLmRNA /CNT=139 /TID=Mm.28756.1 /TIER=FL+Stack /STK=58 /UG=Mm.28756 /LL=53945 /UG_GENE=Slc39a1 /DEF=Mus musculus, solute carrier family 39 (iron-regulated transporter), member 1, clone MGC:6489 IMAGE:2647365, mRNA, complete cds. /PROD=solute carrier family 39 (iron-regulatedtransporter), member 1 /FL=gb:BC003438.1 gb:AF226613.1 gb:NM_016917.1 gb:AF215637.1 …	0.06	1.4
1448566_at	solute carrier family 40 (iron-regulated transporter), member 1	AF226613	53945	gb:AF226613.1 /DB_XREF=gi:7109246 /GEN=Fpn1 /FEA=FLmRNA /CNT=139 /TID=Mm.28756.1 /TIER=FL /STK=6 /UG=Mm.28756 /LL=53945 /DEF=Mus musculus ferroportin1 (Fpn1) mRNA, complete cds. /PROD=ferroportin1 /FL=gb:BC003438.1 gb:AF226613.1 gb:NM_016917.1 gb:AF215637.1 gb:AF231120.1	0.14	1.59
1452445_at	solute carrier family 41, member 2	BC026874	338365	gb:BC026874.1 /DB_XREF=gi:20071270 /FEA=mRNA /CNT=17 /TID=Mm.67073.1 /TIER=ConsEnd /STK=0 /UG=Mm.67073 /UG_TITLE=Mus musculus, clone IMAGE:3980872, mRNA /DEF=Mus musculus, clone IMAGE:3980872, mRNA.	1.25	1.63
1422788_at	solute carrier family 43, member 3	NM_021398	58207	gb:NM_021398.1 /DB_XREF=gi:10946743 /GEN=Eeg1-pending /FEA=FLmRNA /CNT=26 /TID=Mm.116825.1 /TIER=FL+Stack /STK=12 /UG=Mm.116825 /LL=58207 /DEF=Mus musculus embryonic epithelial gene 1 (Eeg1-pending), mRNA. /PROD=embryonic epithelial gene 1 /FL=gb:AF188622.1 gb:NM_021398.1	0.92	1.23
1425606_at	solute carrier family 5 (iodide transporter), member 8	BC017691	216225	gb:BC017691.1 /DB_XREF=gi:17389274 /FEA=FLmRNA /CNT=55 /TID=Mm.77381.1 /TIER=FL /STK=1 /UG=Mm.77381 /DEF=Mus musculus, clone MGC:19357 IMAGE:4239161, mRNA, complete cds. /PROD=Unknown (protein for MGC:19357) /FL=gb:BC017691.1	0.29	1.93
1420504_at	solute carrier family 6 (neurotransmitter transporter), member 14	AF320226	56774	gb:AF320226.1 /DB_XREF=gi:13876641 /GEN=Atb0,+ /FEA=FLmRNA /CNT=36 /TID=Mm.25770.1 /TIER=FL+Stack /STK=13 /UG=Mm.25770 /LL=56774 /DEF=Mus musculus Na+ and Cl- coupled neutral and basic amino acid transporter ATB0,+ (Atb0,+) mRNA, complete cds. /PROD=Na+ and Cl- coupled neutral and basic amino acidtransporter ATB0,+ /FL=gb:AB033285.1 gb:AF320226.1 gb:AF161714.1 gb:NM_020049.1	-0.1	1.04
1420503_at	solute carrier family 6 (neurotransmitter transporter), member 14	AF320226	56774	gb:NM_020049.1 /DB_XREF=gi:9910151 /GEN=Slc6a14 /FEA=FLmRNA /CNT=36 /TID=Mm.25770.1 /TIER=FL /STK=4 /UG=Mm.25770 /LL=56774 /DEF=Mus musculus solute carrier family 6 (neurotransmitter transporter), member 14 (Slc6a14), mRNA. /PROD=solute carrier family 6 (neurotransmittertransporter), member 14 /FL=gb:AB033285.1 gb:AF320226.1 gb:AF161714.1 gb:NM_020049.1	0.26	1.57
1417150_at	solute carrier family 6 (neurotransmitter transporter, serotonin), member 4	NM_010484	15567	gb:NM_010484.1 /DB_XREF=gi:7110638 /GEN=Slc6a4 /FEA=FLmRNA /CNT=69 /TID=Mm.3907.1 /TIER=FL+Stack /STK=55 /UG=Mm.3907 /LL=15567 /DEF=Mus musculus solute carrier family 6 (neurotransmitter transporter, serotonin), member 4 (Slc6a4), mRNA. /PROD=5-hydroxytryptamine (serotonin) transporter /FL=gb:AF013604.1 gb:NM_010484.1	0.07	1.24
1448783_at	solute carrier family 7 (cationic amino acid transporter, y+ system), member 9	NM_021291	30962	gb:NM_021291.1 /DB_XREF=gi:11225267 /GEN=Slc7a9 /FEA=FLmRNA /CNT=56 /TID=Mm.45874.1 /TIER=FL+Stack /STK=40 /UG=Mm.45874 /LL=30962 /DEF=Mus musculus solute carrier family 7 (cationic amino acid transporter, y+ system), member 9 (Slc7a9), mRNA. /PROD=glycoprotein-associated amino acid transporterb0,+AT1 /FL=gb:BC010746.1 gb:AF192310.1 gb:NM_021291.1	-0.36	1.19
1438116_x_at	solute carrier family 9 (sodium/hydrogen exchanger), isoform 3 regulator 1	BB805362	26941	gb:BB805362 /DB_XREF=gi:16977991 /DB_XREF=BB805362 /CLONE=G630068J09 /FEA=EST /CNT=13 /TID=Mm.27842.3 /TIER=Stack /STK=12 /UG=Mm.27842 /LL=26941 /UG_GENE=Slc9a3r1 /UG_TITLE=solute carrier family 9 (sodiumhydrogen exchanger), isoform 3 regulator 1	-0.06	1
1450982_at	solute carrier family 9 (sodium/hydrogen exchanger), isoform 3 regulator 1	BG066200	26941	gb:BG066200 /DB_XREF=gi:12548763 /DB_XREF=H3040B03-3 /CLONE=H3040B03 /FEA=FLmRNA /CNT=130 /TID=Mm.27842.1 /TIER=Stack /STK=38 /UG=Mm.27842 /LL=26941 /UG_GENE=Slc9a3r1 /UG_TITLE=solute carrier family 9 (sodiumhydrogen exchanger), isoform 3 regulator 1 /FL=gb:U74079.1 gb:NM_012030.1	-0.03	1.17
1437259_at	solute carrier family 9 (sodium/hydrogen exchanger), member 2	AV274006	226999	gb:AV274006 /DB_XREF=gi:16390418 /DB_XREF=AV274006 /CLONE=4932415O19 /FEA=EST /CNT=30 /TID=Mm.66252.1 /TIER=Stack /STK=21 /UG=Mm.66252 /LL=98638 /UG_GENE=AV333884 /UG_TITLE=expressed sequence AV333884	0.24	2.17
1441236_at	solute carrier family 9 (sodium/hydrogen exchanger), member 3	AV373598	105243	gb:AV373598 /DB_XREF=gi:16397912 /DB_XREF=AV373598 /CLONE=9030624O13 /FEA=EST /CNT=5 /TID=Mm.41947.1 /TIER=ConsEnd /STK=4 /UG=Mm.41947 /LL=105243 /UG_GENE=AI930210 /UG_TITLE=expressed sequence AI930210	0.16	1.28
1450032_at	solute carrier organic anion transporter family, member 2a1	NM_033314	24059	gb:NM_033314.1 /DB_XREF=gi:15217192 /GEN=Slc21a2 /FEA=FLmRNA /CNT=106 /TID=Mm.23996.1 /TIER=FL /STK=2 /UG=Mm.23996 /LL=24059 /DEF=Mus musculus solute carrier family 21 (prostaglandin transporter), member 2 (Slc21a2), mRNA. /PROD=solute carrier family 21 (prostaglandintransporter), member 2 /FL=gb:AF323958.1 gb:NM_026537.1 gb:NM_033314.1	-0.38	1.14
1433933_s_at	solute carrier organic anion transporter family, member 2b1	BB553107	101488	gb:BB553107 /DB_XREF=gi:16448249 /DB_XREF=BB553107 /CLONE=E330004F04 /FEA=EST /CNT=69 /TID=Mm.27178.1 /TIER=Stack /STK=50 /UG=Mm.27178 /LL=101488 /UG_GENE=AI060904 /UG_TITLE=expressed sequence AI060904	0.81	1.15
1419358_at	sortilin-related VPS10 domain containing receptor 2	NM_030889	81840	gb:NM_030889.1 /DB_XREF=gi:13562099 /GEN=Sorcs2-pending /FEA=FLmRNA /CNT=70 /TID=Mm.34113.1 /TIER=FL+Stack /STK=10 /UG=Mm.34113 /LL=81840 /DEF=Mus musculus VPS10 domain receptor protein SORCS 2 (Sorcs2-pending), mRNA. /PROD=VPS10 domain receptor protein SORCS 2 /FL=gb:AY004316.1 gb:NM_030889.1	0.66	-1.19
1431055_a_at	sorting nexin 10	AK010399	71982	gb:AK010399.1 /DB_XREF=gi:12845814 /FEA=mRNA /CNT=12 /TID=Mm.29101.2 /TIER=ConsEnd /STK=0 /UG=Mm.29101 /LL=71982 /UG_GENE=2410004M09Rik /UG_TITLE=RIKEN cDNA 2410004M09 gene /DEF=Mus musculus ES cells cDNA, RIKEN full-length enriched library, clone:2410004M09:homolog to SORTING NEXIN 10, full insert sequence.	0.07	-1.06
1449979_a_at	sparc/osteonectin, cwcv and kazal-like domains proteoglycan 3	NM_023689	72902	gb:NM_023689.1 /DB_XREF=gi:12963786 /GEN=2900045C01Rik /FEA=FLmRNA /CNT=5 /TID=Mm.27089.1 /TIER=FL /STK=3 /UG=Mm.27089 /LL=72902 /DEF=Mus musculus RIKEN cDNA 2900045C01 gene (2900045C01Rik), mRNA. /PROD=RIKEN cDNA 2900045C01 /FL=gb:NM_023689.1	0.48	1.46
1420397_a_at	SPEN homolog, transcriptional regulator (Drosophila)	NM_019763	56381	gb:NM_019763.1 /DB_XREF=gi:9790034 /GEN=Mint-pending /FEA=FLmRNA /CNT=33 /TID=Mm.25025.1 /TIER=FL /STK=5 /UG=Mm.25025 /LL=56381 /DEF=Mus musculus Msx2 interacting nuclear target protein (Mint-pending), mRNA. /PROD=Msx2 interacting nuclear target protein /FL=gb:NM_019763.1 gb:AF156529.1	-0.89	-1.17
1430556_at	sperm associated antigen 9	AK014638	70834	gb:AK014638.1 /DB_XREF=gi:12852619 /FEA=mRNA /CNT=16 /TID=Mm.168786.1 /TIER=ConsEnd /STK=1 /UG=Mm.168786 /LL=70834 /UG_GENE=Spag9 /UG_TITLE=sperm associated antigen 9 /DEF=Mus musculus 10 days neonate skin cDNA, RIKEN full-length enriched library, clone:4733401I23:homolog to SPERM SPECIFIC PROTEIN (fragment), full insert sequence.	1.25	-0.01
[truncated: 182 more rows]
