# Supplementary material for: Diarrhea as a cause of mortality in a mouse model of infectious colitis
Source: Genome Biol. 2008 Aug 4;9(8):R122. doi: 10.1186/gb-2008-9-8-r122 (PMC2575512; doi:10.1186/gb-2008-9-8-r122)
Supplement: Additional data file 14 — Genes with host effect analyzed by BioConductor. [file gb-2008-9-8-r122-S14.xls]

## Sheet: 232 genes host effect
Additional data file 14. Complete list of genes with host effect analyzed by BioConductor
Probe	Symbol	Description	Function	Chromosome	Chromosome Location	GenBank	LocusLink	Cytoband	UniGene	PubMed	Gene Ontology	Pathway
1451602_at	Snx6	sorting nexin 6		12	-51459797, -59669895	BC025911	72183	12 C1	Mm.28240	7	transport
											intracellular protein transport
											protein transporter activity
											protein transport
1449526_a_at	Gdpd3	glycerophosphodiester phosphodiesterase domain containing 3		7	7320412, 120816904	NM_024228	68616	7 F4	Mm.246881	7	glycerol metabolism
											glycerophosphodiester phosphodiesterase activity
											integral to membrane
1424784_at	LOC433791			4		AV047635	433791	4 E1
1424445_at	Tm4sf5	transmembrane 4 superfamily member 5		11	70230935	BC010782	75604	11 B3	Mm.24400	6	integral to membrane
1449910_at	2210418O10Rik	RIKEN cDNA 2210418O10 gene		2	176010263, -176402416, 176010275, -176382170	NM_029813	76958	2 H4	Mm.229100, Mm.380398 Mm.229100, Mm.380398	8	DNA binding
1417600_at	Slc15a2	solute carrier family 15 (H+/peptide transporter), member 2		16	-35567606	NM_021301	57738	16 B3	Mm.281804	13	transporter activity
											membrane fraction
											integral to plasma membrane
											transport
											oligopeptide transport
											protein transport
											oligopeptide transporter activity
											symporter activity
											high affinity oligopeptide transporter activity
											membrane
											integral to membrane
1442494_at	Ubr2	ubiquitin protein ligase E3 component n-recognin 2		17	-44441357	BG066459	224826	17 B3	Mm.28234	12	ubiquitin ligase complex
											ubiquitin conjugating enzyme activity
											ubiquitin-protein ligase activity
											protein binding
											protein binding
											nucleus
											ubiquitin-dependent protein catabolism
											ubiquitin cycle
											male meiosis I
											spermatogenesis
											ligase activity
											metal ion binding
1417920_at	Amn	amnionless		12	106744502	NM_033603	93835	12 F1|12 55.1 cM	Mm.197639	8	extracellular space
											development
											excretion
											protein localization
											integral to membrane
											apical part of cell
1445111_at	Sec8l1	SEC8-like 1 (S. cerevisiae)		6	33334773	AW548720	20336	6 A3.3|6 12.0 cM	Mm.265512	11	exocyst	Tight junction
											transport
											exocytosis
											vesicle docking during exocytosis
											protein transport
1441580_at	Sgpp2			1	78598998	AW551517	433323	1 C4	Mm.276248	4		Glycosphingolipid metabolism
1455757_at	D3Ertd254e	DNA segment, Chr 3, ERATO Doi 254, expressed		3		AU067741	52237	3 19.0 cM	Mm.260056	7
1426558_x_at	3100002L24Rik	RIKEN cDNA 3100002L24 gene		2		BB283527	66376	2 H4	Mm.288683, Mm.289463, Mm.354354 Mm.288683, Mm.289463, Mm.354354 Mm.288683, Mm.289463, Mm.354354	6	nucleic acid binding
											intracellular
											regulation of transcription, DNA-dependent
1423150_at	Sgne1	secretory granule neuroendocrine protein 1, 7B2 protein		2	-113399605	AK019337	20394	2 E5|2 64.0 cM	Mm.4836	15	extracellular space
											protein folding
											transport
											neuropeptide signaling pathway
											secretory granule
											unfolded protein binding
1442071_at	Abce1	ATP-binding cassette, sub-family E (OABP), member 1		8	-78898390	BG063303	24015	8 C	Mm.5831	11	nucleotide binding
											ATP binding
											mitochondrion
											electron transport
											protein folding
											electron carrier activity
											membrane
											ATPase activity
											nucleoside-triphosphatase activity
											ATPase activity, coupled to transmembrane movement of substances
											unfolded protein binding
1449199_at	Muc1	mucin 1, transmembrane		3	88985524	NM_013605	17829	3 F1|3 44.8 cM	Mm.16193	16	actin binding
											extracellular space
											cytoskeleton
											integral to membrane
1416586_at	Zfp239	zinc finger protein 239		6	118294871	NM_008616	22685	6 F1|6 52.8 cM	Mm.249661	11	nucleic acid binding
											DNA binding
											nucleus
											transcription
											regulation of transcription, DNA-dependent
											zinc ion binding
											metal ion binding
1425271_at	Psmc3ip	proteasome (prosome, macropain) 26S subunit, ATPase 3, interacting protein		11	-100913251	AB000121	19183	11 D	Mm.18344	11	cytosol
											protein complex
1447977_x_at						C77009
1430131_at	Crry	complement receptor related protein		1	-194844161	AK017702	12946	1 H6|1 106.6 cM	Mm.301652, Mm.378325 Mm.301652, Mm.378325	21	receptor activity	Complement and coagulation cascades
											regulation of complement activation
											negative regulation of complement activation
1436530_at						AA666504
1438130_at	Taf15	TAF15 RNA polymerase II, TATA box binding protein (TBP)-associated factor		11	83201097	BB427389	70439	11 B5	Mm.181050	8	biological process unknown
											nucleic acid binding
											cellular component unknown
1440582_at	8030492O04Rik	RIKEN cDNA 8030492O04 gene		2		BM238272	319234		Mm.208286	4
1420491_at	Eif2s1	eukaryotic translation initiation factor 2, subunit 1 alpha		12	75718669	BC016497	13665	12 D1	Mm.196220	23	RNA binding
											translation initiation factor activity
											protein binding
											nucleus
											cytoplasm
											eukaryotic translation initiation factor 2 complex
											protein biosynthesis
											regulation of protein biosynthesis
											regulation of translation
1449184_at	Pglyrp1	peptidoglycan recognition protein 1		7	15754519	NM_009402	21946	7 A3	Mm.21855	13	cytokine activity
											extracellular space
											apoptosis
											immune response
											N-acetylmuramoyl-L-alanine amidase activity
											peptidoglycan catabolism
											peptidoglycan receptor activity
											defense response to bacteria
1446934_at						BB548287
1438532_at	Gm201	gene model 201, (NCBI)		1		BB024475	240793	1 G1	Mm.379425
1418075_at	St6galnac4	ST6 (alpha-N-acetyl-neuraminyl-2,3-beta-galactosyl-1,3)-N-acetylgalactosaminide alpha-2,6-sialyltransferase 4		2	32519652	AK007601	20448	2 B	Mm.27446	8	extracellular space	Ganglioside biosynthesis
											Golgi apparatus
											Golgi stack
											protein amino acid glycosylation
											sialyltransferase activity
											membrane
											integral to membrane
											transferase activity
											transferase activity, transferring glycosyl groups
											(alpha-N-acetylneuraminyl-2,3-beta-galactosyl-1,3)-N-acetyl-galactosaminide 6-alpha-sialyltransferase activity
1438758_at						AU046270
1444057_at	Ubxd2	UBX domain containing 2		1	128087153	BB253461	67812	1 E4	Mm.293321	10	extracellular space
1419660_at	1600012F09Rik	RIKEN cDNA 1600012F09 gene		13	-17452503	NM_025904	67008	13 A3.1	Mm.252918, Mm.379125 Mm.252918, Mm.379125	9
1429870_at	Tnik	TRAF2 and NCK interacting kinase		3		BB021125	69014	3 A3	Mm.126193	10	nucleotide binding	MAPK signaling pathway
											protein kinase activity
											protein serine/threonine kinase activity
											small GTPase regulator activity
											ATP binding
											protein amino acid phosphorylation
											kinase activity
											transferase activity
1437904_at	MGI:2387367	developmentally regulated RNA binding protein 1		2	76067817, 76067847	BB821609	241490	2 C3	Mm.33310	10	biological process unknown
											nucleotide binding
											nucleic acid binding
											RNA binding
											nucleus
											cytoplasm
											development
											neurogenesis
											cell differentiation
1431314_a_at	5830417I10Rik	RIKEN cDNA 5830417I10 gene		3		AK017936	76022	3 F1	Mm.126870, Mm.196749, Mm.379244 Mm.126870, Mm.196749, Mm.379244 Mm.126870, Mm.196749, Mm.379244	8
1437486_at	Rai3	retinoic acid induced 3		6	135823143	BG064659	232431	6 G1	Mm.23575	3	signal transducer activity
											receptor activity
											G-protein coupled receptor activity
											signal transduction
											G-protein coupled receptor protein signaling pathway
											metabotropic glutamate, GABA-B-like receptor activity
											membrane
											integral to membrane
1428604_at	2610305D13Rik	RIKEN cDNA 2610305D13 gene		4	-146104301	AK011986	112422	4 E1	Mm.40657	5	nucleus
											metal ion binding
1442279_at	Epc1	enhancer of polycomb homolog 1 (Drosophila)		18	-6478660, -6479467	BB453954	13831	18 A1	Mm.312133	10	regulation of cell growth
											nucleus
											transcription
											regulation of transcription, DNA-dependent
											chromatin modification
1457628_at	2900091E11Rik	RIKEN cDNA 2900091E11 gene		10	88172926	AV236222	67282	10 C2	Mm.208465	9
1415966_a_at	Ndufv1	NADH dehydrogenase (ubiquinone) flavoprotein 1		19	-3796297	NM_133666	17995	19 A	Mm.29842	10	NADH dehydrogenase activity	Oxidative phosphorylation
											iron ion binding
											extracellular space
											mitochondrion
											mitochondrion
											respiratory chain complex I (sensu Eukaryota)
											electron transport
											mitochondrial electron transport, NADH to ubiquinone
											NADH dehydrogenase (ubiquinone) activity
											FMN binding
											oxidoreductase activity
											oxidoreductase activity, acting on NADH or NADPH
											metal ion binding
											NAD binding
1417079_s_at	Lgals2	lectin, galactose-binding, soluble 2		15	-78902148	NM_025622	107753	15 E1	Mm.379288	5	sugar binding
1443115_at	Tgfbr2	transforming growth factor, beta receptor II		9	-116074629, -116077300	BB465968	21813	9 F3|9 69.0 cM	Mm.172346	36	nucleotide binding	MAPK signaling pathway
											protein kinase activity	Cytokine-cytokine receptor interaction
											protein serine/threonine kinase activity	TGF-beta signaling pathway
											transmembrane receptor protein serine/threonine kinase activity	Adherens junction
											receptor signaling protein serine/threonine kinase activity
											protein-tyrosine kinase activity
											receptor activity
											transforming growth factor beta receptor activity
											ATP binding
											protein amino acid phosphorylation
											transmembrane receptor protein serine/threonine kinase signaling pathway
											membrane
											integral to membrane
											kinase activity
											transferase activity
											regulation of cell proliferation
											cell fate commitment
1444827_at	Btbd9	BTB (POZ) domain containing 9		17	-28030141	AW547287	224671	17 B1	Mm.41220	9	protein binding
											cell adhesion
1456518_at	4930422I07Rik	RIKEN cDNA 4930422I07 gene		9		BG068263	71640	9 E3.1	Mm.259988	7
1436574_at	1700029I01Rik	RIKEN cDNA 1700029I01 gene		4	144704764	BQ033755	70005	4 E1	Mm.302686, Mm.327224 Mm.302686, Mm.327224	6	nucleus
											metal ion binding
1428004_at	3300001G02Rik	RIKEN cDNA 3300001G02 gene		11	32100209	BC028766	78372	11 A4	Mm.29952	7	nuclear mRNA splicing, via spliceosome
											nucleus
											spliceosome complex
											mRNA processing
											protein modification
1445968_at						BG074728
1459187_at	St3gal4	ST3 beta-galactoside alpha-2,3-sialyltransferase 4		9	-34960623	BG075096	20443	9 A5.3	Mm.275973	10	beta-galactoside alpha-2,3-sialyltransferase activity	Keratan sulfate biosynthesis
											extracellular space
											Golgi apparatus
											Golgi stack
											protein amino acid glycosylation
											sialyltransferase activity
											membrane
											integral to membrane
											transferase activity
											transferase activity, transferring glycosyl groups
1425668_a_at	St3gal4	ST3 beta-galactoside alpha-2,3-sialyltransferase 4		9	-34960623	AB061305	20443	9 A5.3	Mm.275973	10	beta-galactoside alpha-2,3-sialyltransferase activity	Keratan sulfate biosynthesis
											extracellular space
											Golgi apparatus
											Golgi stack
											protein amino acid glycosylation
											sialyltransferase activity
											membrane
											integral to membrane
											transferase activity
											transferase activity, transferring glycosyl groups
1429478_at	6720463M24Rik	RIKEN cDNA 6720463M24 gene		14	93570533	AK020138	77744	14 E2.1	Mm.23503	8
1460629_at	Trim16	tripartite motif protein 16		11	62545903	BB033733	94092	11 B2	Mm.117087, Mm.379768 Mm.117087, Mm.379768	10	biological process unknown
											intracellular
											cytoplasm
											zinc ion binding
											metal ion binding
1455692_x_at	1700097N02Rik	RIKEN cDNA 1700097N02 gene		17		AA266367	67522		Mm.372315	4
1416445_at	2810405J04Rik	RIKEN cDNA 2810405J04 gene		17	-73347397	NM_133747	72722	17 E2	Mm.24641	9
1424778_at	D10Ucla1	DNA segment, Chr 10, University of California at Los Angeles 1		10	-67048137	AK005026	28193	10 B5.1|10 30.0 cM	Mm.41272, Mm.355195 Mm.41272, Mm.355195	11
1419034_at	Csnk2a1	casein kinase II, alpha 1 polypeptide		2	151683883	BB283759	12995	2 G3	Mm.298893	12	nucleotide binding	Wnt signaling pathway
											protein kinase activity	Adherens junction
											protein serine/threonine kinase activity	Tight junction
											protein binding
											ATP binding
											protein kinase CK2 complex
											protein amino acid phosphorylation
											beta-catenin binding
											Wnt receptor signaling pathway
											kinase activity
											transferase activity
1438336_at	Fbxw11	F-box and WD-40 domain protein 11		11	32537669	BB307004	103583	11 A4	Mm.28017	10	biological process unknown	Wnt signaling pathway
											molecular function unknown	Hedgehog signaling pathway
											ubiquitin cycle
											cellular component unknown
1442305_at	Gtpbp2	GTP binding protein 2		17	43670992	AI849247	56055	17 C-D	Mm.22147	11	translation elongation factor activity
											GTP binding
											translational elongation
1436040_at	2310005L22Rik	RIKEN cDNA 2310005L22 gene		4		BI180630	69471		Mm.258912	4
1427344_s_at	Rasd2	RASD family, member 2		8		BC026377	75141	8 C1	Mm.179267	8	nucleotide binding
											GTP binding
											small GTPase mediated signal transduction
											locomotory behavior
											cellular component unknown
											membrane
1427343_at	Rasd2	RASD family, member 2		8		BC026377	75141	8 C1	Mm.179267	8	nucleotide binding
											GTP binding
											small GTPase mediated signal transduction
											locomotory behavior
											cellular component unknown
											membrane
1457386_at	9530010C24Rik	RIKEN cDNA 9530010C24 gene		3		BG069816	109279			4
1440498_at	Rabif	RAB interacting factor		1	134344923	AI467457	98710	1 E4	Mm.198119	10	guanyl-nucleotide exchange factor activity
											transport
											small GTPase mediated signal transduction
											protein transport
											metal ion binding
1458025_at	Ttc7	tetratricopeptide repeat domain 7		17	85139690	BB519333	225049	17 E4|17 56.2 cM	Mm.77396	7	binding
											iron ion homeostasis
											hemopoiesis
1425589_at	Hsd17b13	hydroxysteroid (17-beta) dehydrogenase 13		5	-102990234	BC019427	243168	5 E5	Mm.284944	2	oxidoreductase activity
1434493_at	E2f5	E2F transcription factor 5		3	14575523	BG092222	13559	3 A1	Mm.153415	14	regulation of progression through cell cycle	Cell cycle
											G1/S transition of mitotic cell cycle	TGF-beta signaling pathway
											DNA binding
											transcription factor activity
											protein binding
											nucleus
											nuclear membrane
											transcription factor complex
											transcription
											regulation of transcription, DNA-dependent
											cell cycle
											organogenesis
1441604_at	Esd	esterase D/formylglutathione hydrolase		14	69077924	BM248597	13885	14 D2-E2|14 41.5 cM	Mm.38055	8	catalytic activity
											carboxylesterase activity
											serine esterase activity
											cytoplasmic membrane-bound vesicle
											hydrolase activity
1436457_at	Ube2i	ubiquitin-conjugating enzyme E2I		17	-23066362	BB458100	22196	17 A3.3	Mm.240044, Mm.384234 Mm.240044, Mm.384234	14	ubiquitin conjugating enzyme activity
											ubiquitin-protein ligase activity
											protein binding
											protein modification
											ubiquitin-dependent protein catabolism
											ubiquitin cycle
											ubiquitin-like activating enzyme activity
											ligase activity
1459488_at						BM249225
1426906_at	Ifi205	interferon activated gene 205		1	-173944409	M74124	226695	1 H3|1 95.3 cM	Mm.212870, Mm.218770 Mm.212870, Mm.218770	6
1451749_at	Irak4	interleukin-1 receptor-associated kinase 4		15	94612423	BM220651	266632	15 F1	Mm.279655	14	nucleotide binding	Apoptosis
											magnesium ion binding	Toll-like receptor signaling pathway
											protein kinase activity
											protein serine/threonine kinase activity
											receptor activity
											protein binding
											ATP binding
											protein amino acid phosphorylation
											signal transduction
											kinase activity
											transferase activity
1457259_at						AV023631
1438285_at	2210015D19Rik	RIKEN cDNA 2210015D19 gene		11		BM245369	76508	11 A1	Mm.260203	5
1425530_a_at	Stx3	syntaxin 3		19	-10971614, -10973986	D29800	20908	19 A	Mm.272264	11	transport
											neurotransmitter transport
											intracellular protein transport
											protein transporter activity
											membrane
											integral to membrane
1458994_at	Csnk1g3	casein kinase 1, gamma 3		18	54125625	BM215803	70425	18 D2	Mm.379175	8	nucleotide binding
											protein kinase activity
											protein serine/threonine kinase activity
											ATP binding
											protein amino acid phosphorylation
											kinase activity
											transferase activity
1436462_at	C330013J21Rik	RIKEN cDNA C330013J21 gene		2		BM899333	78703	2 H4	Mm.368862	5	nucleic acid binding
											intracellular
											regulation of transcription, DNA-dependent
1436419_a_at	1700097N02Rik	RIKEN cDNA 1700097N02 gene		17		AA266367	67522		Mm.372315	4
1433466_at	AI467606	expressed sequence AI467606		7	121141167	BB234337	101602	7 F3	Mm.284102	8
1435554_at	Tmcc3	transmembrane and coiled coil domains 3		10	94549417	BB771888	319880	10 C2	Mm.23047	9	integral to membrane
1436539_at	Clmn	calmin		12	-100215893	BQ266254	94040	12 F1	Mm.244078	11	biological process unknown
											actin binding
											cytoplasm
											membrane
											integral to membrane
1446529_at	AI449175	expressed sequence AI449175		8	-68761623	BB420672	234362	8 B3.3	Mm.24056	10
1424266_s_at	AU018778	expressed sequence AU018778		8	-92539905	BC013479	234564	8 C5	Mm.29110	8	carboxylesterase activity
											serine esterase activity
											endoplasmic reticulum
											hydrolase activity
1434252_at	Tmcc3	transmembrane and coiled coil domains 3		10	94549417	BB711990	319880	10 C2	Mm.23047	9	integral to membrane
1441274_at	Casc3	cancer susceptibility candidate 3		11	98625992	BB283974	192160	11 D	Mm.40120	11	protein binding
											nucleus
											cytoplasm
											mRNA processing
											mRNA-nucleus export
											transport
											intracellular mRNA localization
											ribonucleoprotein complex
											protein self binding
1433914_at	AI747699	expressed sequence AI747699		19		BM246193	381236	19 C1	Mm.329814	8
1442058_s_at	Psmc3ip	proteasome (prosome, macropain) 26S subunit, ATPase 3, interacting protein		11	-100913251	BE687992	19183	11 D	Mm.18344	11	cytosol
											protein complex
1451310_a_at	Ctsl	cathepsin L		13	-61752983	J02583	13039	13 B3|13 30.0 cM	Mm.930	40	cysteine-type endopeptidase activity
											cathepsin L activity
											protein binding
											extracellular space
											lysosome
											proteolysis and peptidolysis
											actinidain activity
											peptidase activity
											cysteine-type peptidase activity
											hydrolase activity
1454714_x_at	Phgdh	3-phosphoglycerate dehydrogenase		3	-97799380	AA561726	236539	3 E1	Mm.16898	12	phosphoglycerate dehydrogenase activity	Glycine, serine and threonine metabolism
											L-serine biosynthesis
											amino acid biosynthesis
											oxidoreductase activity
											oxidoreductase activity, acting on the CH-OH group of donors, NAD or NADP as acceptor
1417268_at	Cd14	CD14 antigen		18	-36948839	NM_009841	12475	18 B2|18 31.0 cM	Mm.3460	40	extracellular space	MAPK signaling pathway
											plasma membrane	Toll-like receptor signaling pathway
											inflammatory response	Hematopoietic cell lineage
											immune response	Regulation of actin cytoskeleton
											membrane
1419035_s_at	Csnk2a1	casein kinase II, alpha 1 polypeptide		2	151683883	BB283759	12995	2 G3	Mm.298893	12	nucleotide binding	Wnt signaling pathway
											protein kinase activity	Adherens junction
											protein serine/threonine kinase activity	Tight junction
											protein binding
											ATP binding
											protein kinase CK2 complex
											protein amino acid phosphorylation
											beta-catenin binding
											Wnt receptor signaling pathway
											kinase activity
											transferase activity
1456655_at	Ext1	exostoses (multiple) 1		15	-53068219	BM231698	14042	15 C|15 26.55 cM	Mm.309395	15	extracellular space	Chondroitin / Heparan sulfate biosynthesis
											endoplasmic reticulum
											Golgi stack
											gastrulation
											endoderm development
											mesoderm development
											membrane
											integral to membrane
											transferase activity
											transferase activity, transferring glycosyl groups
											glucuronosyl-N-acetylglucosaminyl-proteoglycan 4-alpha-N-acetylglucosaminyltransferase activity
											N-acetylglucosaminyl-proteoglycan 4-beta-glucuronosyltransferase activity
1426876_at	4732466D17Rik	RIKEN cDNA 4732466D17 gene		1		BC025830	212933	1 E4	Mm.23844	8	extracellular space
											proteolysis and peptidolysis
											metallopeptidase activity
1427434_at	Birc1f	baculoviral IAP repeat-containing 1f		13	-96478938	AI451585	17952	13 D1|13 55.0 cM	Mm.218759	5	intracellular
											apoptosis
											anti-apoptosis
1458208_s_at	Mccc1	methylcrotonoyl-Coenzyme A carboxylase 1 (alpha)		3	-35413330	BB770903	72039	3 B	Mm.249016	11	nucleotide binding	Valine, leucine and isoleucine degradation
											catalytic activity
											methylcrotonoyl-CoA carboxylase activity
											ATP binding
											mitochondrion
											leucine catabolism
											metabolism
											biotin binding
											ligase activity
1418186_at	Gstt1	glutathione S-transferase, theta 1		10	-75885555	BC012254	14871	10 B5-C1|10 40.7 cM	Mm.2746	8	glutathione transferase activity	Glutathione metabolism
											nucleus
											glutathione metabolism
											transferase activity
1427514_at						BC019591
1456955_at	5830417C01Rik	RIKEN cDNA 5830417C01 gene		1	178140297	BB560470	78825	1 H3	Mm.26611	9	protein targeting
1456321_at	3830408G10Rik	RIKEN cDNA 3830408G10 gene		5		AI503879	70701	5 C3.2	Mm.38884	7	membrane
											integral to membrane
1429552_at	1700019F09Rik	RIKEN cDNA 1700019F09 gene		11	-67650462	AK006118	71860	11 B3	Mm.292233	4
1446636_at	Tns3	tensin 3		11		BB499706	319939	11 A1	Mm.337820	10	phosphoprotein phosphatase activity
											protein amino acid dephosphorylation
											protein tyrosine/serine/threonine phosphatase activity
											positive regulation of cell proliferation
											cell migration
											alveolus development
1458069_at	Tbc1d5	TBC1 domain family, member 5		17	-48265628	BM240056	72238	17 C	Mm.120650	8	GTPase activator activity
1430566_at	4733401A01Rik	RIKEN cDNA 4733401A01 gene		4		BM249924	70833			4
1423202_a_at	Ncor1	nuclear receptor co-repressor 1		11	-62042332	U22016	20185	11 B2	Mm.69739, Mm.271814, Mm.371815, Mm.374899 Mm.69739, Mm.271814, Mm.371815, Mm.374899 Mm.69739, Mm.271814, Mm.371815, Mm.374899 Mm.69739, Mm.271814, Mm.371815, Mm.374899	25	DNA binding	Huntington's disease
											receptor activity
											protein binding
											nucleus
											transcription
											regulation of transcription, DNA-dependent
											negative regulation of transcription
											transcriptional repressor activity
											regulation of transcription
											negative regulation of transcription, DNA-dependent
1420329_at	4930455C21Rik	RIKEN cDNA 4930455C21 gene		16	-37316787	NM_024273	76916	16 B3	Mm.132231	6	integral to membrane
1457147_at	BC026657	cDNA sequence BC026657		2		BB557242	208618	2 A3	Mm.237935	9
1433465_a_at	AI467606	expressed sequence AI467606		7	121141167	BB234337	101602	7 F3	Mm.284102	8
1429073_at	2210015D19Rik	RIKEN cDNA 2210015D19 gene		11		AK005556	76508	11 A1	Mm.260203	5
1453070_at	Gm78	gene model 78, (NCBI)		14	78804336	BB305930	219228	14 D3	Mm.153643	9
1419130_at	Deadc1	deaminase domain containing 1		10	13435018	NM_025748	66757	10 A2	Mm.331841	5	biological process unknown
											molecular function unknown
											cellular component unknown
1447517_at	Skiv2l2	superkiller viralicidic activity 2-like 2 (S. cerevisiae)		13	-109262268	BM208991	72198	13 D2.2	Mm.291029	7	nucleotide binding
											nucleic acid binding
											helicase activity
											ATP binding
											nucleus
											ATP-dependent helicase activity
											hydrolase activity
1440215_at	C130086A10			4	12833823	BG068916	208820	4 A1	Mm.12057	4
1422788_at	Slc43a3	solute carrier family 43, member 3		2	84634413	NM_021398	58207		Mm.290729	5	extracellular space
											integral to membrane
1441108_at						AU040876
1417087_at	Glg1	golgi apparatus protein 1		8	-110455278	BG074127	20340	8 E1|8 53.5 cM	Mm.276271	12	sugar binding	Cell adhesion molecules (CAMs)
											extracellular space
											Golgi stack
											membrane
											integral to membrane
											fibroblast growth factor binding
1458491_at	4930422I07Rik	RIKEN cDNA 4930422I07 gene		9		BI650220	71640	9 E3.1	Mm.259988	7
1460147_at	A730009E18Rik	RIKEN cDNA A730009E18 gene		13		BB360886	319603			4
1455840_at	Rapgef5	Rap guanine nucleotide exchange factor (GEF) 5		12	113280064	BM230524	217944	12 F2	Mm.227642	9	guanyl-nucleotide exchange factor activity
											nucleus
											intracellular signaling cascade
											small GTPase mediated signal transduction
1455208_at	Pex19	peroxisome biogenesis factor 19		1	172055691	AV229364	19298	1 H3|1 93.6 cM	Mm.247764	9	peroxisome
											peroxisome organization and biogenesis
											membrane
1423396_at	Agt	angiotensinogen (serpin peptidase inhibitor, clade A, member 8)		8	-123843660	AK018763	11606	8 E2|8 68.0 cM	Mm.301626	20	serine-type endopeptidase inhibitor activity
											extracellular space
											vasoconstriction
											regulation of blood vessel size
1456357_at	9330112M16			2		BB037906	329395	2 B	Mm.122874	4
1430034_at	Cct4	chaperonin subunit 4 (delta)		11	22885383	BE648588	12464	11 A3.2|11 13.0 cM	Mm.296985	10	nucleotide binding
											protein binding
											ATP binding
											protein folding
											cellular protein metabolism
											unfolded protein binding
1452160_at	Tiparp	TCDD-inducible poly(ADP-ribose) polymerase		3	65201879	BB707122	99929	3 E1	Mm.246398	11	molecular function unknown
											protein amino acid ADP-ribosylation
											cellular component unknown
1452605_at	Thnsl1	threonine synthase-like 1 (bacterial)		2	21247734	AV254642	208967	2 A3	Mm.268841	5	catalytic activity
											shikimate kinase activity
											threonine synthase activity
											ATP binding
											metabolism
											amino acid biosynthesis
											threonine biosynthesis
1443491_at	Ptprk	protein tyrosine phosphatase, receptor type, K		10	28105022	BG802688	19272	10 A4|10 19.0 cM	Mm.332303	8	phosphoprotein phosphatase activity
											protein tyrosine phosphatase activity
											receptor activity
											extracellular space
											plasma membrane
											protein amino acid dephosphorylation
											transmembrane receptor protein tyrosine phosphatase signaling pathway
											membrane
											integral to membrane
											hydrolase activity
1457535_at	4932438A13Rik	RIKEN cDNA 4932438A13 gene		3		BB465997	229227	3 B	Mm.207907	9
1439663_at	Ptch1	patched homolog 1		13	-60894523	BB040049	19206	13 B3|13 36.0 cM	Mm.228798	39	receptor activity	Hedgehog signaling pathway
											protein binding
											integral to plasma membrane
											smoothened signaling pathway
											hedgehog receptor activity
											organogenesis
											dorsal/ventral pattern formation
											membrane
											integral to membrane
											embryonic limb morphogenesis
											negative regulation of body size
											regulation of smoothened activity
1425221_at	E030025L21Rik	RIKEN cDNA E030025L21 gene		12	32540554	BC023499	403205	12 A3	Mm.190508	4
1419453_at	Uchl5	ubiquitin carboxyl-terminal esterase L5		1	143609398	AV313813	56207	1 F|1 77.8 cM	Mm.261004	6	ubiquitin thiolesterase activity
											intracellular
											cytosol
											ubiquitin-dependent protein catabolism
											ubiquitin cycle
											peptidase activity
											cysteine-type peptidase activity
											hydrolase activity
											protein complex
1423284_at	Mansc1	MANSC domain containing 1		6	-135366678	AK002644	67729	6 G1	Mm.57648	8	extracellular space
											integral to membrane
1433615_at	B930062P21Rik	RIKEN cDNA B930062P21 gene		15	94697888	BB521146	320709	15 E3	Mm.74873	6
1425079_at	Tm6sf2	transmembrane 6 superfamily member 2		8	69225803	BC024498	107770	8 B3.3	Mm.37974	5	integral to membrane
1438980_x_at	4732466D17Rik	RIKEN cDNA 4732466D17 gene		1		BB027848	212933	1 E4	Mm.23844	8	extracellular space
											proteolysis and peptidolysis
											metallopeptidase activity
1451477_at	LOC545705			4		AV047635	545705	4 E1	Mm.327224
1457762_at	Ttc15	tetratricopeptide repeat domain 15		12	-25256258	BG074612	217449	12 A2	Mm.132006, Mm.341316 Mm.132006, Mm.341316	9	binding
1459649_at						AI662750
1427912_at	Cbr3	carbonyl reductase 3		16	92848492	AK003232	109857	16 C4|16 67.2 cM	Mm.4512	6	carbonyl reductase (NADPH) activity
											cytosol
											metabolism
											oxidoreductase activity
1460565_at	Slc41a1	solute carrier family 41, member 1		1	131678281	BF134253	98396	1 E4	Mm.266156	8
1460081_at	Syt7	synaptotagmin VII		19	9585980	AI854420	54525	19 B	Mm.182654	9	plasma membrane repair
											transporter activity
											calcium ion binding
											lysosome
											transport
											synaptic vesicle
											membrane
											integral to membrane
											synapse
											metal ion binding
1460244_at	Upb1	ureidopropionase, beta		10	75508773	NM_133995	103149	10 C1	Mm.290149	8	catalytic activity	Pyrimidine metabolism
											beta-ureidopropionase activity	beta-Alanine metabolism
											nitrogen compound metabolism	Pantothenate and CoA biosynthesis
											hydrolase activity
											hydrolase activity, acting on carbon-nitrogen (but not peptide) bonds
											metal ion binding
1419112_at	Nlk	nemo like kinase		11	-78292830	NM_008702	18099	11 B5	Mm.9001	8	nucleotide binding	MAPK signaling pathway
											magnesium ion binding	Wnt signaling pathway
											protein kinase activity	Adherens junction
											protein kinase activity
											protein serine/threonine kinase activity
											MAP kinase activity
											protein-tyrosine kinase activity
											ATP binding
											nucleus
											transcription
											regulation of transcription, DNA-dependent
											protein amino acid phosphorylation
											kinase activity
											transferase activity
											autophosphorylation
											metal ion binding
1427174_at	LOC329575			2		BM235840	329575	2 H4	Mm.365488	1
1419100_at	Serpina3n	serine (or cysteine) peptidase inhibitor, clade A, member 3N		12	99850895	NM_009252	20716	12 F1	Mm.22650	3	biological process unknown
											endopeptidase inhibitor activity
											serine-type endopeptidase inhibitor activity
											extracellular space
											acute-phase response
1438237_at	Rex2	reduced expression 2		4	145544868	BM198106	19715	4 E1	Mm.371786	10	nucleus
1448377_at	Slpi	secretory leukocyte peptidase inhibitor		2	-163811040	NM_011414	20568		Mm.371583	18	endopeptidase inhibitor activity
											serine-type endopeptidase inhibitor activity
											extracellular space
											peptidase activity
1438982_s_at	2810417J12Rik	RIKEN cDNA 2810417J12 gene		17	-21579098	BB251185	76917	17 A3.3	Mm.269613	7
1453434_at	1110019D14Rik	RIKEN cDNA 1110019D14 gene		6		AK003812	76311		Mm.372527	8
1453556_x_at	2410026K10Rik	RIKEN cDNA 2410026K10 gene		4	-30340725	AK002762	66478		Mm.260878, Mm.384758 Mm.260878, Mm.384758	8
1450571_a_at	Bfsp1	beaded filament structural protein in lens-CP94		2	-143283465	NM_009751	12075	2 G	Mm.275937	11	structural constituent of eye lens
											cytoskeleton
											intermediate filament
											membrane
1429581_at	Acad9	acyl-Coenzyme A dehydrogenase family, member 9		3	35519660	AV235115	229211	3 B	Mm.260997	10	acyl-CoA dehydrogenase activity	Bile acid biosynthesis
											mitochondrion	1- and 2-Methylnaphthalene degradation
											electron transport
											oxidoreductase activity
1428437_at	2700023B17Rik	RIKEN cDNA 2700023B17 gene		7	-29498512, -15610064	BI662680	67070	7 B1	Mm.276503, Mm.367230, Mm.383534 Mm.276503, Mm.367230, Mm.383534 Mm.276503, Mm.367230, Mm.383534	5
1459026_at	Snw1	SNW domain containing 1		12	84536947	BB661561	66354	12 D2	Mm.271174	9	nuclear mRNA splicing, via spliceosome	Notch signaling pathway
											transcription coactivator activity
											receptor activity
											protein binding
											nucleus
											spliceosome complex
											mRNA processing
											vitamin D receptor binding
											positive regulation of transcription from RNA polymerase II promoter
1447526_at	D5Ertd255e	DNA segment, Chr 5, ERATO Doi 255, expressed		5		C79489	52183	5 65.0 cM	Mm.206238	7
1455170_at	2810001G20Rik	RIKEN cDNA 2810001G20 gene		11		BB250227	66456		Mm.124828	5
1428850_x_at	2410026K10Rik	RIKEN cDNA 2410026K10 gene		4	-30340725	AK004342	66478		Mm.260878, Mm.384758 Mm.260878, Mm.384758	8
1457449_at	Lass6	longevity assurance homolog 6 (S. cerevisiae)		2	68716957	AW550676	241447	2 C2	Mm.222222	10	DNA binding
											transcription factor activity
											nucleus
											regulation of transcription, DNA-dependent
											lipid biosynthesis
											integral to membrane
											regulation of transcription
1449271_a_at	Hebp2	heme binding protein 2		10	-18464596	NM_019487	56016	10 A2	Mm.35551	8	cytoplasm
1447458_at	St3gal4	ST3 beta-galactoside alpha-2,3-sialyltransferase 4		9	-34960623	BE954474	20443	9 A5.3	Mm.275973	10	beta-galactoside alpha-2,3-sialyltransferase activity	Keratan sulfate biosynthesis
											extracellular space
											Golgi apparatus
											Golgi stack
											protein amino acid glycosylation
											sialyltransferase activity
											membrane
											integral to membrane
											transferase activity
											transferase activity, transferring glycosyl groups
1456500_at	Aph1b	anterior pharynx defective 1b homolog (C. elegans)		9	-66900639	AV232784	208117	9 D	Mm.41291	9	endopeptidase activity	Notch signaling pathway
											protein binding	Alzheimer's disease
											Notch signaling pathway
											integral to membrane
											protein processing
											positive regulation of enzyme activity
1418774_a_at	Atp7a	ATPase, Cu++ transporting, alpha polypeptide		X	100628682	U03434	11977	X D|X 44.0 cM	Mm.254297	19	nucleotide binding
											magnesium ion binding
											catalytic activity
											copper-exporting ATPase activity
											copper ion transporter activity
											copper ion binding
											ATP binding
											Golgi stack
											transport
											ion transport
											cation transport
											copper ion transport
											metabolism
											ATPase activity, coupled to transmembrane movement of ions, phosphorylative mechanism
											membrane
											integral to membrane
											hydrolase activity
											hydrolase activity, acting on acid anhydrides, catalyzing transmembrane movement of substances
											metal ion transport
											metal ion binding
											metal ion transporter activity
1449390_at	Gpatc4	G patch domain containing 4		3	87786988	NM_025663	66614	3 F1	Mm.46029	8	nucleic acid binding
											intracellular
1426243_at	Cth	cystathionase (cystathionine gamma-lyase)		3	-156903645	BC019483	107869	3 H4	Mm.28301	5	cystathionine gamma-lyase activity	Glycine, serine and threonine metabolism
											amino acid metabolism	Methionine metabolism
											cellular component unknown	Cysteine metabolism
											amino acid biosynthesis	Selenoamino acid metabolism
											lyase activity	Nitrogen metabolism
											cysteine biosynthesis
1429331_at	4632427E13Rik	RIKEN cDNA 4632427E13 gene		7		AK019505	68186		Mm.292102	8
1437449_at	Rsad1	radical S-adenosyl methionine domain containing 1		11	-94360886	BB818348	237926	11 D	Mm.342275	8
1430889_a_at	Tpmt	thiopurine methyltransferase		13	-46623328	AK002335	22017	13 A5|13 28.0 cM	Mm.10169	7	cytoplasm
											thiopurine S-methyltransferase activity
											metabolism
											methyltransferase activity
											transferase activity
1443158_at	Scmh1	sex comb on midleg homolog 1		4	119427853	BB035643	29871	4 D1-D2|4 56.5 cM	Mm.208924	8	nucleus
											transcription
											regulation of transcription, DNA-dependent
											development
											regulation of transcription
1449716_s_at	Nrd1	nardilysin, N-arginine dibasic convertase, NRD convertase 1		4	107959710	AI875733	230598	4 C7	Mm.274950	13	metalloendopeptidase activity
											proteolysis and peptidolysis
											peptidase activity
											metallopeptidase activity
											hydrolase activity
											nardilysin activity
											metal ion binding
1430949_at	9130231A04Rik	RIKEN cDNA 9130231A04 gene		2		AV377484	77667		Mm.127376	4
1443770_x_at	Auts2	autism susceptibility candidate 2		5		BB026407	319974	5 G1	Mm.217323, Mm.332728 Mm.217323, Mm.332728	10	biological process unknown
											molecular function unknown
											cellular component unknown
1438299_at	9230108I15Rik	RIKEN cDNA 9230108I15 gene				BB120894	78078			4
1419559_at	Cyp4f14	cytochrome P450, family 4, subfamily f, polypeptide 14		17	-30728451	BC011228	64385	17 B1	Mm.10976	7	monooxygenase activity
											iron ion binding
											extracellular space
											endoplasmic reticulum
											microsome
											electron transport
											transport
											membrane
											oxidoreductase activity
											heme binding
											metal ion binding
											leukotriene-B4 20-monooxygenase activity
1458212_at	C530030K21Rik	RIKEN cDNA C530030K21 gene		13		BB245422	320583		Mm.380343	7
1421009_at	Rsad2	radical S-adenosyl methionine domain containing 2		12	-22988909	BB741897	58185	12 A3	Mm.24045	11	biological process unknown
											catalytic activity
											extracellular space
1443109_at	5830417C01Rik	RIKEN cDNA 5830417C01 gene		1	178140297	BB183029	78825	1 H3	Mm.26611	9	protein targeting
1444037_at	Lman1	lectin, mannose-binding, 1		18	-66213876	BE981934	70361	18 E1	Mm.290857	15	sugar binding
											endoplasmic reticulum
											ER-Golgi intermediate compartment
											Golgi apparatus
											Golgi stack
											transport
											ER to Golgi transport
											protein transport
											membrane
											integral to membrane
											sarcomere
1421112_at	Nkx2-2	NK2 transcription factor related, locus 2 (Drosophila)		2	-146640088	NM_010919	18088	2 H|2 82.0 cM	Mm.330639	16	DNA binding
											transcription factor activity
											protein binding
											nucleus
											transcription
											regulation of transcription, DNA-dependent
											development
											neurogenesis
											regulation of transcription
											regulation of cell differentiation
											positive regulation of cell differentiation
											positive regulation of transcription from RNA polymerase II promoter
											cell development
1419523_at	Cyp3a13	cytochrome P450, family 3, subfamily a, polypeptide 13		5	-136844595	NM_007819	13113	5 G2|5 78.0 cM	Mm.289886	11	monooxygenase activity	Fatty acid metabolism
											iron ion binding	gamma-Hexachlorocyclohexane degradation
											extracellular space	Tryptophan metabolism
											endoplasmic reticulum
											microsome
											electron transport
											transport
											membrane
											oxidoreductase activity
											oxidoreductase activity, acting on paired donors, with incorporation or reduction of molecular oxygen, reduced flavin or flavoprotein as one donor, and incorporation of one atom of oxygen
											heme binding
											metal ion binding
											unspecific monooxygenase activity
1438841_s_at	Arg2	arginase type II		12	75987226	AV002218	11847	12 C3	Mm.3506	20	urea cycle	Urea cycle and metabolism of amino groups
											catalytic activity	Arginine and proline metabolism
											arginase activity
											mitochondrion
											arginine metabolism
											arginine catabolism
											hydrolase activity
											manganese ion binding
											metal ion binding
1444140_at	Pum1	pumilio 1 (Drosophila)		4	129460274	BB468014	80912	4 D2.2-D2.3	Mm.34701	10	RNA binding
											binding
											regulation of protein biosynthesis
											regulation of translation
1431146_a_at	Cpne8	copine VIII		15	-90540437	AK004559	66871	15 F1	Mm.290991	10	biological process unknown
											molecular function unknown
											cellular component unknown
1436920_at	Gm78	gene model 78, (NCBI)		14	78804336	BQ176938	219228	14 D3	Mm.153643	9
1430520_at	Cpne8	copine VIII		15	-90540437	AW548480	66871	15 F1	Mm.290991	10	biological process unknown
											molecular function unknown
											cellular component unknown
1456449_at	Supt16h	suppressor of Ty 16 homolog (S. cerevisiae)		14	-47260524	BB327279	114741	14 C1|14 20.0 cM	Mm.286066	9	translation elongation factor activity
											hydrolase activity
1431869_at	5730419F03Rik	RIKEN cDNA 5730419F03 gene		1		AK017575	70537			4
1459376_at						BM120619
1418847_at	Arg2	arginase type II		12	75987226	NM_009705	11847	12 C3	Mm.3506	20	urea cycle	Urea cycle and metabolism of amino groups
											catalytic activity	Arginine and proline metabolism
											arginase activity
											mitochondrion
											arginine metabolism
											arginine catabolism
											hydrolase activity
											manganese ion binding
											metal ion binding
1443095_at	BC053994	cDNA sequence BC053994		2		BB373598	381383	2 G1	Mm.222310, Mm.379971, Mm.381215 Mm.222310, Mm.379971, Mm.381215 Mm.222310, Mm.379971, Mm.381215	5
1441684_at	Ttc3	tetratricopeptide repeat domain 3		16	93778128	BM116591	22129	16 C3.3-4|16 67.9 cM	Mm.213408	11
1451635_at	AB056442	cDNA sequence AB056442		19		AB056443	171405		Mm.326517
1442183_at	LOC236069			4		AW555202	236069	4 E1	Mm.379406
1422211_a_at	B3gnt3	UDP-GlcNAc:betaGal beta-1,3-N-acetylglucosaminyltransferase 3		8	-70842014	AY037785	72297	8 C1	Mm.290837	8	extracellular space
											Golgi stack
											protein amino acid glycosylation
											galactosyltransferase activity
											membrane
											integral to membrane
											transferase activity
											transferase activity, transferring glycosyl groups
1456475_s_at	Prkar2b	protein kinase, cAMP dependent regulatory, type II beta		12	-28534800	BB216074	19088	12 B1	Mm.25594	17	nucleotide binding	Apoptosis
											protein kinase activity	Insulin signaling pathway
											cAMP-dependent protein kinase complex
											protein amino acid phosphorylation
											fatty acid metabolism
											signal transduction
											learning
											cell proliferation
											cAMP-dependent protein kinase regulator activity
											organogenesis
											3',5'-cAMP binding
1449446_at	D10Ertd718e	DNA segment, Chr 10, ERATO Doi 718, expressed		10	105733969	BC027401	52713	10 D1|10 59.0 cM	Mm.339224	8
1426417_at	Yipf4	Yip1 domain family, member 4		17	72297116	AV216410	67864	17 E3	Mm.41891	9	integral to membrane
1430861_at	2010111I01Rik	RIKEN cDNA 2010111I01 gene		13		BM224757	72061	13 B3	Mm.188105	10	aminopeptidase activity
											membrane alanyl aminopeptidase activity
											proteolysis and peptidolysis
											peptidase activity
											metallopeptidase activity
											zinc ion binding
											hydrolase activity
											metal ion binding
1442255_at	5033414D02Rik	RIKEN cDNA 5033414D02 gene		19	-28601276	BB276433	67759	19 C1	Mm.275511	9	integral to membrane
1456706_at	Pex1	peroxisome biogenesis factor 1		5	3602071	BE628134	71382	5 A2	Mm.38014, Mm.379196 Mm.38014, Mm.379196	10	nucleotide binding
											ATP binding
1436058_at	Rsad2	radical S-adenosyl methionine domain containing 2		12	-22988909	BB132493	58185	12 A3	Mm.24045	11	biological process unknown
											catalytic activity
											extracellular space
1453080_at	9130022K13Rik	RIKEN cDNA 9130022K13 gene		15	-77440179	AK018646	75761	15 E1	Mm.232636	4
1437957_at	7030407O06Rik	RIKEN cDNA 7030407O06 gene		12		AW536719	320392		Mm.279993	4
1440125_at						BG072966
1456498_at	LOC433437			2		BB284583	433437	2 C3	Mm.31903
1435435_at	Cttnbp2	cortactin binding protein 2		6		BB357580	30785	6 A2	Mm.224189	8	cytoskeletal regulatory protein binding
											actin cytoskeleton
											actin cytoskeleton organization and biogenesis
1436569_at	C030045D06Rik	RIKEN cDNA C030045D06 gene		1		BB360125	109294		Mm.123247	5	biological process unknown
											molecular function unknown
											cellular component unknown
1424518_at	LOC223672			15		BC020489	223672	15 E1	Mm.379359	1
1447174_at	Dach1	dachshund 1 (Drosophila)		14	-92263653	BB374930	13134	14 E3|14 48.0 cM	Mm.320593, Mm.380872 Mm.320593, Mm.380872	19	DNA binding
											transcription factor activity
											protein binding
											nucleus
											transcription factor complex
											transcription
											regulation of transcription, DNA-dependent
											development
											regulation of transcription
											regulation of transcription
1424893_at	Ndel1	nuclear distribution gene E-like homolog 1 (A. nidulans)		11	-68547106	BC021434	83431	11 B3	Mm.31979	15	protein binding
											centrosome
											microtubule associated complex
											microtubule binding
											retrograde axon cargo transport
1458099_at						BB291417
1418989_at	Ctse	cathepsin E		1	131488640	NM_007799	13034	1 F|1 69.1 cM	Mm.230249	14	aspartic-type endopeptidase activity
											cathepsin E activity
											pepsin A activity
											extracellular space
											proteolysis and peptidolysis
											neutrophil collagenase activity
											peptidase activity
											hydrolase activity
											viral envelope
											protein homodimerization activity
1444890_at	AA536749	expressed sequence AA536749		11	59388259, 59388161	BG073838	26936	11 B1.3	Mm.2402	10
1452231_x_at	Ifi205	interferon activated gene 205		1	-173944409	M74124	226695	1 H3|1 95.3 cM	Mm.212870, Mm.218770 Mm.212870, Mm.218770	6
1417483_at	Nfkbiz	nuclear factor of kappa light polypeptide gene enhancer in B-cells inhibitor, zeta		16	-54703494	AB026551	80859	16 C1.2-C1.3	Mm.247272	19	DNA binding
											transcription factor activity
											nucleus
											regulation of transcription, DNA-dependent
											inflammatory response
1452348_s_at	Ifi202b	interferon activated gene 202B		1	-173894987, -173895026	AI481797	26388	1 H3	Mm.218770	8	nucleus
											immune response
1424936_a_at	Dnahc8	dynein, axonemal, heavy chain 8		17	28434884	AF356522	13417	17 A3.3|17 16.4 cM	Mm.254797	11	nucleotide binding
											microtubule motor activity
											cysteine-type endopeptidase activity
											axonemal dynein complex
											proteolysis and peptidolysis
											microtubule-based movement
											dynein complex
1459989_at						AV271189
1426268_at	C130090K23Rik	RIKEN cDNA C130090K23 gene		5	72196079, 72195907	BC016523	231293	5 C3.2	Mm.280211	6	integral to membrane
1429712_at	Etohi1	ethanol induced 1		2		AK005093	13999	2 H4	Mm.374080	6	biological process unknown
											molecular function unknown
											cellular component unknown
1440139_at						BB729836
1444677_at	C77673	expressed sequence C77673		11		C77673	97696
1436037_at	LOC433437			2		BB205589	433437	2 C3	Mm.31903
1417826_at	Akr1e1	aldo-keto reductase family 1, member E1		13	-4479991	BC012692	56043	13 A1	Mm.251908	6	oxidoreductase activity	Fructose and mannose metabolism
												Galactose metabolism
												Ascorbate and aldarate metabolism
												Bile acid biosynthesis
												Glycine, serine and threonine metabolism
												Lysine degradation
												Bisphenol A degradation
												Nucleotide sugars metabolism
												Glycerophospholipid metabolism
												Tetrachloroethene degradation
												Benzoate degradation via CoA ligation
												Butanoate metabolism
1437303_at	Il6st	interleukin 6 signal transducer		13	108856634	BI102913	16195	13 D2.2|13 67.0 cM	Mm.4364	36	receptor activity	Cytokine-cytokine receptor interaction
											hematopoietin/interferon-class (D200-domain) cytokine receptor activity	Jak-STAT signaling pathway
											extracellular space
											signal transduction
											regulation of Notch signaling pathway
											membrane
											integral to membrane
1438664_at	Prkar2b	protein kinase, cAMP dependent regulatory, type II beta		12	-28534800	BB216074	19088	12 B1	Mm.25594	17	nucleotide binding	Apoptosis
											protein kinase activity	Insulin signaling pathway
											cAMP-dependent protein kinase complex
											protein amino acid phosphorylation
											fatty acid metabolism
											signal transduction
											learning
											cell proliferation
											cAMP-dependent protein kinase regulator activity
											organogenesis
											3',5'-cAMP binding
1426936_at	LOC215866			10		BC002257	215866	10 A4		1
1452445_at	Slc41a2	solute carrier family 41, member 2		10	-83119063	BC026874	338365	10 C1	Mm.67073	6	cation transport
											cation transporter activity
											integral to membrane
1441233_at						BM240795
1418538_at	Kdelr3	KDEL (Lys-Asp-Glu-Leu) endoplasmic reticulum protein retention receptor 3		15	79569021	NM_134090	105785	15 E1	Mm.298199	9	receptor activity
											extracellular space
											endoplasmic reticulum
											transport
											intracellular protein transport
											protein transporter activity
											protein transport
											integral to membrane
1435468_at	C76566	expressed sequence C76566		8	-104548267	BB547181	97440	8 D3	Mm.27186	8	transferase activity
											transferase activity, transferring glycosyl groups
1416247_at	Dctn3	dynactin 3		4	-41853650	NM_016890	53598	4 B1	Mm.29025	9	molecular function unknown
											dynactin complex
											microtubule associated complex
											microtubule-based process
1441493_at	Rab6ip2	Rab6 interacting protein 2		6	-120007513, -120205132	BB199103	111173	6 F1	Mm.288860	12	protein binding
											cytoplasm
											transport
											protein transport
											Rab GTPase binding
											retrograde transport, endosome to Golgi
1449429_at	Fkbp1b	FK506 binding protein 1b		12	-4005389	NM_016863	14226	12 A1.1	Mm.20453	14	peptidyl-prolyl cis-trans isomerase activity
											FK506 binding
											protein folding
											isomerase activity
1442956_at	Ppp1r13b	protein phosphatase 1, regulatory (inhibitor) subunit 13B		12	-107308924	BG075869	21981	12 F2	Mm.313076	12	DNA binding
											transcription factor activity
											nucleus
											regulation of transcription, DNA-dependent
											apoptosis
1418189_s_at	Ramp2	receptor (calcitonin) activity modifying protein 2		11	101067421	AF146523	54409	11 D|11 61.5 cM	Mm.298256, Mm.358667 Mm.298256, Mm.358667	10	receptor activity
											extracellular space
											transport
											intracellular protein transport
											G-protein coupled receptor protein signaling pathway
											regulation of G-protein coupled receptor protein signaling pathway
											protein transporter activity
											coreceptor, soluble ligand activity
											integral to membrane
1446886_at	Usp3	ubiquitin specific peptidase 3		9	-66641895	BB352603	235441	9 C	Mm.38976	8	cysteine-type endopeptidase activity
											ubiquitin thiolesterase activity
											ubiquitin-specific protease activity
											protein modification
											ubiquitin-dependent protein catabolism
											ubiquitin cycle
											peptidase activity
											cysteine-type peptidase activity
											protein deubiquitination
											hydrolase activity
1420664_s_at	Procr	protein C receptor, endothelial		2	155208280	NM_011171	19124	2 H1-3	Mm.3243	16	receptor activity
											extracellular space
											centrosome
											blood coagulation
											protein C-terminus binding
											integral to membrane
											negative regulation of coagulation
1444772_at	Smyd3	SET and MYND domain containing 3		1	-178910033	BM195186	69726	1 H3|1 97.59 cM	Mm.222338	10	biological process unknown
											molecular function unknown
											nucleus
											methyltransferase activity
											cellular component unknown
											chromatin modification
											transferase activity
											histone-lysine N-methyltransferase activity
											metal ion binding
