# Supplementary material for: Diarrhea as a cause of mortality in a mouse model of infectious colitis
Source: Genome Biol. 2008 Aug 4;9(8):R122. doi: 10.1186/gb-2008-9-8-r122 (PMC2575512; doi:10.1186/gb-2008-9-8-r122)
Supplement: Additional data file 15 — Genes with host × infection effect analyzed by BioConductor. [file gb-2008-9-8-r122-S15.xls]

## Sheet: 167 genes infection time effect
Additional data file 15. Complete list of genes with host x infection effect analysed by BioConductor
Probe	Symbol	Description	Function	Chromosome	Chromosome Location	GenBank	LocusLink	Cytoband	UniGene	PubMed	Gene Ontology	Pathway
1427343_at	Rasd2	RASD family, member 2		8		BC026377	75141	8 C1	Mm.179267	8	nucleotide binding
											GTP binding
											small GTPase mediated signal transduction
											locomotory behavior
											cellular component unknown
											membrane
1450571_a_at	Bfsp1	beaded filament structural protein in lens-CP94		2	-143283465	NM_009751	12075	2 G	Mm.275937	11	structural constituent of eye lens
											cytoskeleton
											intermediate filament
											membrane
1417094_at	Acot7	acyl-CoA thioesterase 7		4	150670496	NM_133348	70025	4 E2	Mm.296191	12	catalytic activity
											serine esterase activity
											cytosol
											fatty acid metabolism
											fatty acid catabolism
											CoA hydrolase activity
											palmitoyl-CoA hydrolase activity
											palmitoyl-CoA hydrolase activity
											hydrolase activity
1452326_at	1810010G06Rik	RIKEN cDNA 1810010G06 gene		8		AK007419	69047	8 E1	Mm.46251	8	nucleotide binding
											ATP binding
											plasma membrane
											cation transport
											metabolism
											membrane
											integral to membrane
											hydrolase activity
											cation-transporting ATPase activity
1429463_at	Prkaa2	protein kinase, AMP-activated, alpha 2 catalytic subunit		4	-103993895	BB612385	108079	4 C6	Mm.48638	16	nucleotide binding	Insulin signaling pathway
											protein serine/threonine kinase activity	Adipocytokine signaling pathway
											AMP-activated protein kinase activity
											ATP binding
											nucleus
											response to stress
											kinase activity
											transferase activity
1426260_a_at	Ugt1a6a	UDP glucuronosyltransferase 1 family, polypeptide A6A		1	87953914	D87867	94284	1 D	Mm.300095	13	endoplasmic reticulum	Pentose and glucuronate interconversions
											microsome	Androgen and estrogen metabolism
											metabolism	Starch and sucrose metabolism
											glucuronosyltransferase activity	Porphyrin and chlorophyll metabolism
											glucuronosyltransferase activity
											integral to membrane
											transferase activity
											transferase activity, transferring glycosyl groups
											transferase activity, transferring hexosyl groups
											glucuronate metabolism
											glucuronate metabolism
1418571_at	Tnfrsf12a	tumor necrosis factor receptor superfamily, member 12a		17	-21477627	NM_013749	27279	17 A3.3	Mm.28518	14	angiogenesis	Cytokine-cytokine receptor interaction
											ruffle
											receptor activity
											protein binding
											plasma membrane
											apoptosis
											substrate-bound cell migration, cell attachment to substrate
											cell adhesion
											development
											cell death
											cell surface
											integral to membrane
											cell differentiation
											positive regulation of axon extension
1424783_a_at	Ugt1a9	UDP glucuronosyltransferase 1 family, polypeptide A9		1	87889905	BC019434	394434		Mm.300095	3	transferase activity
											transferase activity, transferring glycosyl groups
1416824_at	B230118H07Rik	RIKEN cDNA B230118H07 gene		2	-101265464	NM_026592	68170	2 E2	Mm.31263	10
1418572_x_at	Tnfrsf12a	tumor necrosis factor receptor superfamily, member 12a		17	-21477627	NM_013749	27279	17 A3.3	Mm.28518	14	angiogenesis	Cytokine-cytokine receptor interaction
											ruffle
											receptor activity
											protein binding
											plasma membrane
											apoptosis
											substrate-bound cell migration, cell attachment to substrate
											cell adhesion
											development
											cell death
											cell surface
											integral to membrane
											cell differentiation
											positive regulation of axon extension
1427025_at	Mtmr7	myotubularin related protein 7		8	-39494740	AV094609	54384	8 B1.2	Mm.383205	10	actin binding	Fructose and mannose metabolism
											inositol or phosphatidylinositol phosphatase activity	Aminosugars metabolism
											phosphoprotein phosphatase activity	Thiamine metabolism
											protein binding	Riboflavin metabolism
											membrane fraction	Vitamin B6 metabolism
											cytosol	Nicotinate and nicotinamide metabolism
											protein amino acid dephosphorylation
											hydrolase activity
											phospholipid dephosphorylation
1418917_at	Hebp2	heme binding protein 2		10	-18464596	NM_019487	56016	10 A2	Mm.35551	8	cytoplasm
1425589_at	Hsd17b13	hydroxysteroid (17-beta) dehydrogenase 13		5	-102990234	BC019427	243168	5 E5	Mm.284944	2	oxidoreductase activity
1418820_s_at	Zcchc10	zinc finger, CCHC domain containing 10		11	53077530	BC025078	67966	11 B1.3|11 28.5 cM	Mm.288072	8	nucleic acid binding
											metal ion binding
1460081_at	Syt7	synaptotagmin VII		19	9585980	AI854420	54525	19 B	Mm.182654	9	plasma membrane repair
											transporter activity
											calcium ion binding
											lysosome
											transport
											synaptic vesicle
											membrane
											integral to membrane
											synapse
											metal ion binding
1434766_at	Prkaa2	protein kinase, AMP-activated, alpha 2 catalytic subunit		4	-103993895	BQ175911	108079	4 C6	Mm.48638	16	nucleotide binding	Insulin signaling pathway
											protein serine/threonine kinase activity	Adipocytokine signaling pathway
											AMP-activated protein kinase activity
											ATP binding
											nucleus
											response to stress
											kinase activity
											transferase activity
1453042_at	2010013E14Rik	RIKEN cDNA 2010013E14 gene		7	114049443	AK008229	72074	7 F2|7 57.5 cM	Mm.23165	6	protein binding
											plasma membrane
1417580_s_at	Selenbp2	selenium binding protein 2		3	94181396	NM_019414	20342	3 F2.1|3 43.26 cM	Mm.225405	2	selenium binding
1450699_at	Selenbp1	selenium binding protein 1		3	94420903	NM_009150	20341	3 F2.1|3 43.25 cM	Mm.196558	6	selenium binding
1448359_a_at	Higd1a	HIG1 domain family, member 1A		9	-121862188	NM_019814	56295	9 F4	Mm.379076	6	biological process unknown
											molecular function unknown
											cellular component unknown
1418971_x_at	Bcl10	B-cell leukemia/lymphoma 10		3	144898767	AF100339	12042	3 H3	Mm.239141	19	protein binding	T cell receptor signaling pathway
											intracellular	B cell receptor signaling pathway
											cytoplasm
											cytoplasm
											apoptosis
											apoptosis
											caspase activation
											cell cycle
											I-kappaB kinase/NF-kappaB cascade
											I-kappaB kinase/NF-kappaB cascade
											caspase activator activity
											humoral defense mechanism (sensu Vertebrata)
											cellular defense response (sensu Vertebrata)
											regulation of apoptosis
											lipid raft
											negative regulation of progression through cell cycle
1427344_s_at	Rasd2	RASD family, member 2		8		BC026377	75141	8 C1	Mm.179267	8	nucleotide binding
											GTP binding
											small GTPase mediated signal transduction
											locomotory behavior
											cellular component unknown
											membrane
1421161_at	Btc	betacellulin, epidermal growth factor family member		5	-90678744	NM_007568	12223	5 E2|5 51.0 cM	Mm.2024	11	regulation of progression through cell cycle
											extracellular space
											growth factor activity
											cell proliferation
											integral to membrane
1421129_a_at	Atp2a3	ATPase, Ca++ transporting, ubiquitous		11	72686913	NM_016745	53313	11 B4	Mm.6306	14	nucleotide binding	Calcium signaling pathway
											magnesium ion binding
											catalytic activity
											calcium-transporting ATPase activity
											calcium ion binding
											ATP binding
											endoplasmic reticulum
											transport
											ion transport
											cation transport
											calcium ion transport
											metabolism
											ATPase activity, coupled to transmembrane movement of ions, phosphorylative mechanism
											membrane
											integral to membrane
											hydrolase activity
											hydrolase activity, acting on acid anhydrides, catalyzing transmembrane movement of substances
											metal ion binding
1452067_at	Asahl	N-acylsphingosine amidohydrolase (acid ceramidase)-like		5	-91594006	BI106821	67111	5 E3	Mm.28890	10	biological process unknown
											molecular function unknown
											cytoplasm
											lysosome
											hydrolase activity
1434326_x_at	Coro2b	coronin, actin binding protein, 2B		9	-62539533	BB317923	235431	9 B	Mm.335229	7	actin binding
											cytoskeleton
											actin cytoskeleton
											membrane
											actin cytoskeleton organization and biogenesis
1417828_at	Aqp8	aquaporin 8		7	117518691	NM_007474	11833	7 F3|7 61.0 cM	Mm.273175	13	transporter activity
											integral to plasma membrane
											transport
											water transport
											water channel activity
											membrane
											integral to membrane
1428200_a_at	AA415817	expressed sequence AA415817		16	-12571455, -12572012	AK004611	94184	16 A1	Mm.171484, Mm.331176 Mm.171484, Mm.331176	8
1452247_at	Fxr1h	fragile X mental retardation gene 1, autosomal homolog		3	33467491	AW557263	14359	3 B	Mm.259021	10	nucleic acid binding
											RNA binding
											muscle development
											costamere
1426261_s_at	Ugt1a6a	UDP glucuronosyltransferase 1 family, polypeptide A6A		1	87953914	D87867	94284	1 D	Mm.300095	13	endoplasmic reticulum	Pentose and glucuronate interconversions
											microsome	Androgen and estrogen metabolism
											metabolism	Starch and sucrose metabolism
											glucuronosyltransferase activity	Porphyrin and chlorophyll metabolism
											glucuronosyltransferase activity
											integral to membrane
											transferase activity
											transferase activity, transferring glycosyl groups
											transferase activity, transferring hexosyl groups
											glucuronate metabolism
											glucuronate metabolism
1436506_a_at	1110008H02Rik	RIKEN cDNA 1110008H02 gene		1		AW988981	73824		Mm.383403	4
1425606_at	Slc5a8	solute carrier family 5 (iodide transporter), member 8		10	88858497	BC017691	216225	10 C1	Mm.77381	10	biological process unknown
											molecular function unknown
											transport
											cellular component unknown
											integral to membrane
1425934_a_at	B4galt4	UDP-Gal:betaGlcNAc beta 1,4-galactosyltransferase, polypeptide 4		16	37563886	AF158746	56375	16 B4	Mm.182377	9	N-acetyllactosamine synthase activity
											extracellular space
											Golgi stack
											carbohydrate metabolism
											integral to membrane
											transferase activity
											transferase activity, transferring glycosyl groups
											manganese ion binding
											metal ion binding
1424245_at	Ces2	carboxylesterase 2		8	104139524	BC015290	234671	8 D3	Mm.28191	9	catalytic activity
											serine esterase activity
											extracellular space
											endoplasmic reticulum
											hydrolase activity
											carboxylic ester hydrolase activity
1418405_at	Hgfac	hepatocyte growth factor activator		5	33529274	NM_019447	54426	5 B2	Mm.27369	11	serine-type endopeptidase activity
											chymotrypsin activity
											trypsin activity
											extracellular region
											extracellular space
											proteolysis and peptidolysis
											peptidase activity
											hydrolase activity
1428715_at	2810423A18Rik	RIKEN cDNA 2810423A18 gene		6		AK013141	72178		Mm.19893	5
1452445_at	Slc41a2	solute carrier family 41, member 2		10	-83119063	BC026874	338365	10 C1	Mm.67073	6	cation transport
											cation transporter activity
											integral to membrane
1429467_s_at	Slc26a3	solute carrier family 26, member 3		12	28013712	BB118542	13487	12 A2|12 11.0 cM	Mm.283281	6	transporter activity
											integral to plasma membrane
											transport
											sulfate porter activity
											sulfate transport
											antiporter activity
											anion exchanger activity
											membrane
											integral to membrane
1437345_a_at	Bscl2	Bernardinelli-Seip congenital lipodystrophy 2 homolog (human)		19	8036050	BB223872	14705	19 A|19 4.0 cM	Mm.345134	10	endoplasmic reticulum
											integral to membrane
1429863_at	Lonrf3	LON peptidase N-terminal domain and ring finger 3		X	30948963	AK016522	74365	X A2	Mm.327654	9	peptidase activity
											metal ion binding
1451002_at	Aco2	aconitase 2, mitochondrial		15	81923180	AA034553	11429	15 E1	Mm.154581, Mm.347776 Mm.154581, Mm.347776	11	aconitate hydratase activity	Citrate cycle (TCA cycle)
											aconitate hydratase activity	Glyoxylate and dicarboxylate metabolism
											iron ion binding	Reductive carboxylate cycle (CO2 fixation)
											mitochondrion
											tricarboxylic acid cycle
											citrate metabolism
											metabolism
											lyase activity
											hydro-lyase activity
											metal ion binding
1449184_at	Pglyrp1	peptidoglycan recognition protein 1		7	15754519	NM_009402	21946	7 A3	Mm.21855	13	cytokine activity
											extracellular space
											apoptosis
											immune response
											N-acetylmuramoyl-L-alanine amidase activity
											peptidoglycan catabolism
											peptidoglycan receptor activity
											defense response to bacteria
1433720_s_at	MGI:2143558	Nur77 downstream gene 2		10	76037313	AI647775	103172	10 C1	Mm.333849	10	mitochondrion
1449144_at	Gna11	guanine nucleotide binding protein, alpha 11		10	-81666449	NM_010301	14672	10 C1|10 43.0 cM	Mm.260925	19	nucleotide binding	Calcium signaling pathway
											skeletal development	Gap junction
											regulation of action potential
											GTPase activity
											GTPase activity
											signal transducer activity
											GTP binding
											heterotrimeric G-protein complex
											heterotrimeric G-protein complex
											protein amino acid ADP-ribosylation
											signal transduction
											G-protein coupled receptor protein signaling pathway
											G-protein coupled receptor protein signaling pathway
											glutamate signaling pathway
											heart development
											guanyl nucleotide binding
											regulation of melanocyte differentiation
											pigmentation
1425079_at	Tm6sf2	transmembrane 6 superfamily member 2		8	69225803	BC024498	107770	8 B3.3	Mm.37974	5	integral to membrane
1419062_at	Epb4.1l3	erythrocyte protein band 4.1-like 3		17	66934864	NM_013813	13823	17 E1.2|17 42.5 cM	Mm.131135	11	actin binding	Tight junction
											structural molecule activity
											binding
											cytoplasm
											cytoskeleton
											cytoskeletal protein binding
											membrane
											cortical actin cytoskeleton organization and biogenesis
1449633_s_at	C330027I04Rik	RIKEN cDNA C330027I04 gene		11	-100243408	AI841843	68106	11 D	Mm.28738	9
1437849_x_at	Armcx2	armadillo repeat containing, X-linked 2		X	-128349086	BB443695	67416	X E3	Mm.285969	8	integral to membrane
1421445_at	Slc26a3	solute carrier family 26, member 3		12	28013712	NM_021353	13487	12 A2|12 11.0 cM	Mm.283281	6	transporter activity
											integral to plasma membrane
											transport
											sulfate porter activity
											sulfate transport
											antiporter activity
											anion exchanger activity
											membrane
											integral to membrane
1434770_at	Iqcb1	IQ calmodulin-binding motif containing 1		16	35645833	BG076247	320299	16 B3	Mm.222934	9	binding
1426972_at	Sec24d	SEC24 related gene family, member D (S. cerevisiae)		3	122059142	AK009425	69608	3 G3	Mm.29293	5
1424081_at	Pcgf6	polycomb group ring finger 6		19	-46584919	BC016195	71041	19 C3	Mm.35413	9	negative regulation of transcription from RNA polymerase II promoter
											protein binding
											nucleus
											transcriptional repressor activity
											protein domain specific binding
											metal ion binding
1416411_at	Gstm2	glutathione S-transferase, mu 2		3	-107777445	NM_008183	14863	3 F3	Mm.272792, Mm.372354 Mm.272792, Mm.372354	6	glutathione transferase activity	Glutathione metabolism
											metabolism
											transferase activity
1436990_s_at	MGI:2143558	Nur77 downstream gene 2		10	76037313	AA038464	103172	10 C1	Mm.333849	10	mitochondrion
1425525_a_at	P2rx4	purinergic receptor P2X, ligand-gated ion channel 4		5	121860534	AF089751	18438	5 F|5 65.0 cM	Mm.290884	11	receptor activity	Calcium signaling pathway
											ATP-gated cation channel activity	Neuroactive ligand-receptor interaction
											ion channel activity
											ATP binding
											integral to plasma membrane
											transport
											ion transport
											membrane
											integral to membrane
1449195_s_at	Cxcl16	chemokine (C-X-C motif) ligand 16		11	-70180846	BC019961	66102	11 B4	Mm.277129	14	low-density lipoprotein receptor activity	Cytokine-cytokine receptor interaction
											scavenger receptor activity
											cytokine activity
											extracellular region
											extracellular space
											chemotaxis
											immune response
											sensory perception
											chemokine activity
											integral to membrane
1448934_at	Ndufa10	NADH dehydrogenase (ubiquinone) 1 alpha subcomplex 10		1	-92267208	NM_024197	67273	1 D	Mm.248778	10	NADH dehydrogenase activity	Oxidative phosphorylation
											ATP binding
											extracellular space
											mitochondrion
											nucleobase, nucleoside, nucleotide and nucleic acid metabolism
											NADH dehydrogenase (ubiquinone) activity
											oxidoreductase activity
											phosphotransferase activity, alcohol group as acceptor
1434354_at	Maob	monoamine oxidase B		X	-14948224	BB549292	109731	X A1.1|X 5.2 cM	Mm.241656	8	mitochondrion
											electron transport
											amine oxidase activity
											integral to membrane
											oxidoreductase activity
1418309_at	Tnfrsf11b	tumor necrosis factor receptor superfamily, member 11b (osteoprotegerin)		15	-54252579	AB013898	18383	15 D1	Mm.15383	25	receptor activity	Cytokine-cytokine receptor interaction
											protein binding
											extracellular matrix (sensu Metazoa)
											extracellular space
											apoptosis
											signal transduction
											negative regulation of odontogenesis (sensu Vertebrata)
1422678_at	Dgat2	diacylglycerol O-acyltransferase 2		7	-93245033	AK002443	67800	7 F1	Mm.180189	14	2-acylglycerol O-acyltransferase activity
											diacylglycerol O-acyltransferase activity
											membrane fraction
											acyltransferase activity
											integral to membrane
											integral to membrane
											transferase activity
											triacylglycerol biosynthesis
											triacylglycerol biosynthesis
1427547_a_at	Slc26a3	solute carrier family 26, member 3		12	28013712	BC022639	13487	12 A2|12 11.0 cM	Mm.283281	6	transporter activity
											integral to plasma membrane
											transport
											sulfate porter activity
											sulfate transport
											antiporter activity
											anion exchanger activity
											membrane
											integral to membrane
1426600_at	Slc2a1	solute carrier family 2 (facilitated glucose transporter), member 1		4	118067673	BM209618	20525	4 D2.1|4 52.0 cM	Mm.21002	27	transporter activity	Adipocytokine signaling pathway
											sugar porter activity
											glucose transporter activity
											intracellular
											plasma membrane
											transport
											carbohydrate transport
											membrane
											integral to membrane
1440227_at	Mrps6	mitochondrial ribosomal protein S6		16	91215580	AV245536	121022	16 C4	Mm.217354	13	structural constituent of ribosome
											intracellular
											mitochondrion
											ribosome
											protein biosynthesis
											ribonucleoprotein complex
1433898_at	Slc25a30	solute carrier family 25, member 30		14	-70104494	AV000840	67554	14 D2	Mm.46067	9	binding
											mitochondrial inner membrane
											transport
											integral to membrane
1423396_at	Agt	angiotensinogen (serpin peptidase inhibitor, clade A, member 8)		8	-123843660	AK018763	11606	8 E2|8 68.0 cM	Mm.301626	20	serine-type endopeptidase inhibitor activity
											extracellular space
											vasoconstriction
											regulation of blood vessel size
1422072_a_at	Gstm6	glutathione S-transferase, mu 6		3	-107734971	NM_008184	14867	3 F3	Mm.347437	6	glutathione transferase activity	Glutathione metabolism
											metabolism
											transferase activity
1418970_a_at	Bcl10	B-cell leukemia/lymphoma 10		3	144898767	AF100339	12042	3 H3	Mm.239141	19	protein binding	T cell receptor signaling pathway
											intracellular	B cell receptor signaling pathway
											cytoplasm
											cytoplasm
											apoptosis
											apoptosis
											caspase activation
											cell cycle
											I-kappaB kinase/NF-kappaB cascade
											I-kappaB kinase/NF-kappaB cascade
											caspase activator activity
											humoral defense mechanism (sensu Vertebrata)
											cellular defense response (sensu Vertebrata)
											regulation of apoptosis
											lipid raft
											negative regulation of progression through cell cycle
1448660_at	Arhgdig	Rho GDP dissociation inhibitor (GDI) gamma		17	-23992353	NM_008113	14570	17 A3.3	Mm.1383	9	Rho GDP-dissociation inhibitor activity
											GTPase activator activity
											cytoplasm
1435968_at						BI794694
1435617_at	1700106N22Rik	RIKEN cDNA 1700106N22 gene		17		BQ175501	73582	17 E4	Mm.260753	8
1455241_at	BC037703	cDNA sequence BC037703		3	-101239085	AV231983	242125	3 F2.2	Mm.32900	8
1436200_at	Lonrf3	LON peptidase N-terminal domain and ring finger 3		X	30948963	BE956940	74365	X A2	Mm.327654	9	peptidase activity
											metal ion binding
1453259_at	3830422K02Rik	RIKEN cDNA 3830422K02 gene		7	108651262	BB667513	233752	7 F1	Mm.83037	5
1449419_at	Dock8	dedicator of cytokinesis 8		19	24239559, 24292620	NM_028785	76088	19 B	Mm.102485	5	guanyl-nucleotide exchange factor activity
											GTP binding
											GTPase binding
1426960_a_at	Fa2h	fatty acid 2-hydroxylase		8	-110642730	BM118638	338521	8 E1	Mm.41083	10	catalytic activity
											electron transport
											metabolism
											integral to membrane
1426245_s_at	Mapre2	microtubule-associated protein, RP/EB family, member 2		18	24032480	BC027056	212307	18 A2	Mm.132237	11	protein binding
											microtubule
											cell cycle
											mitosis
											microtubule binding
											cell division
1418234_s_at	Bcas2	breast carcinoma amplified sequence 2		3	102599227	NM_026602	68183	3 F2.2	Mm.104919	10	biological process unknown
											molecular function unknown
											nucleus
											spliceosome complex
1417106_at	Tpd52l2	tumor protein D52-like 2		2	181214210	NM_025482	66314	2 H4	Mm.136648	9
1427182_s_at	D18Ertd653e	DNA segment, Chr 18, ERATO Doi 653, expressed		18	68164043	BQ032363	52662	18 E2|18 17.0 cM	Mm.125857	6	integral to membrane
1427521_a_at	9930023K05Rik	RIKEN cDNA 9930023K05 gene		19	56046847	BC023093	226245	19 D2	Mm.156742	5
1419343_at	Slc15a1	solute carrier family 15 (oligopeptide transporter), member 1		14	-116030633	NM_053079	56643	14 E5	Mm.155618	6	transporter activity
											proton-dependent oligopeptide transporter activity
											transport
											oligopeptide transport
											protein transport
											oligopeptide transporter activity
											symporter activity
											membrane
											integral to membrane
											integral to membrane
1439071_at	Sec31l1	SEC31-like 1 (S. cerevisiae)		5		AW112059	69162	5 E3	Mm.18634	9
1416351_at	Map2k1	mitogen activated protein kinase kinase 1		9	-64306481	NM_008927	26395	9 C|9 36.0 cM	Mm.248907	26	nucleotide binding	MAPK signaling pathway
											protein kinase activity	Dorso-ventral axis formation
											protein serine/threonine kinase activity	Focal adhesion
											MAP kinase kinase activity	Gap junction
											protein-tyrosine kinase activity	Regulation of actin cytoskeleton
											ATP binding	Insulin signaling pathway
											protein amino acid phosphorylation
											kinase activity
											transferase activity
											neuron differentiation
											keratinocyte differentiation
1424518_at	LOC223672			15		BC020489	223672	15 E1	Mm.379359	1
1418215_at	Mep1b	meprin 1 beta		18	21287272	NM_008586	17288	18 A2|18 8.0 cM	Mm.2682	5	meprin A activity
											extracellular space
											proteolysis and peptidolysis
											peptidase activity
											metallopeptidase activity
											zinc ion binding
											astacin activity
											membrane
											integral to membrane
											hydrolase activity
											metal ion binding
1452139_at	Slc35c1	solute carrier family 35, member C1		2	-92157456	BB350484	228368	2 E1	Mm.273990	9	Golgi apparatus
											transport
											membrane
											integral to membrane
1444409_at	Rph3al	rabphilin 3A-like (without C2 domains)		11	-75557823	BQ176035	380714	11 B4	Mm.159724	7	protein binding
											regulation of calcium ion-dependent exocytosis
											glucose homeostasis
											negative regulation of G-protein coupled receptor protein signaling pathway
1426014_a_at	Mucdhl	mucin and cadherin like		7	-135671072	AF462391	72040	7 F5	Mm.29080	7	calcium ion binding
											protein binding
											cell adhesion
											homophilic cell adhesion
											membrane
											integral to membrane
1449271_a_at	Hebp2	heme binding protein 2		10	-18464596	NM_019487	56016	10 A2	Mm.35551	8	cytoplasm
1460381_at	BC023179	cDNA sequence BC023179		7	-6408977	BC023179	232855	7 A1	Mm.360403	8
1435891_x_at	2810426N06Rik	RIKEN cDNA 2810426N06 gene		7	35800477	BQ175465	67607	7 B2	Mm.272733	11	nucleus
											metal ion binding
1448683_at	Cyp2d26	cytochrome P450, family 2, subfamily d, polypeptide 26		15	-82840826	NM_029562	76279	15 E1	Mm.29064	6	monooxygenase activity
											iron ion binding
											endoplasmic reticulum
											microsome
											electron transport
											membrane
											integral to membrane
											oxidoreductase activity
											metal ion binding
											unspecific monooxygenase activity
1453106_a_at	Rnmt	RNA (guanine-7-) methyltransferase		18	68531175	AK015403	67897	18 E1	Mm.27544	10	mRNA (guanine-N7-)-methyltransferase activity
											protein binding
											mRNA cap complex
											mRNA capping
											methyltransferase activity
											transferase activity
1420632_a_at	Bscl2	Bernardinelli-Seip congenital lipodystrophy 2 homolog (human)		19	8036050	AF069954	14705	19 A|19 4.0 cM	Mm.345134	10	endoplasmic reticulum
											integral to membrane
1415948_at	Creg1	cellular repressor of E1A-stimulated genes 1		1	165685557	BC027426	433375	1 H2.3	Mm.294885	10	regulation of cell growth
											transcription factor complex
											regulation of transcription, DNA-dependent
											transcription factor binding
1421395_at	Zik1	zinc finger protein interacting with K protein 1		7	-8786039	NM_009577	22775	7 A1	Mm.49441	9	nucleic acid binding
											intracellular
											regulation of transcription, DNA-dependent
1427195_at						W91587
1424210_at	Spfh1	SPFH domain family, member 1		19	-43579354	BC011220	226144	19 C3	Mm.279865	8	membrane
1420619_a_at	Aes	amino-terminal enhancer of split		10	81695504	NM_010347	14797	10 C1|10 43.0 cM	Mm.180013	16	skeletal development
											transcription corepressor activity
											protein binding
											nucleus
											nucleus
											transcription
											regulation of transcription, DNA-dependent
											Wnt receptor signaling pathway
											negative regulation of transcription
											regulation of growth
1417203_at	Ethe1	ethylmalonic encephalopathy 1		7	19763635	BC010592	66071	7 A3	Mm.29553	7	nucleus
											mitochondrion
											hydrolase activity
											metal ion binding
1454612_at	Rkhd2	ring finger and KH domain containing 2		18		BI656279	240396	18 E2	Mm.24131	1	biological process unknown
											molecular function unknown
											cellular component unknown
1440009_at	Olfr78	olfactory receptor 78		7	-96847781	AV229538	170639	7 E2	Mm.184372	8	rhodopsin-like receptor activity
											receptor activity
											G-protein coupled receptor activity
											olfactory receptor activity
											integral to plasma membrane
											G-protein coupled receptor protein signaling pathway
											perception of smell
											membrane
											integral to membrane
											integral to membrane
1418412_at	Tpd52l1	tumor protein D52-like 1		10	-31372578	NM_009413	21987	10 A4-B2	Mm.7821	11	protein binding
											early endosome
1436914_at						BB524458
1447757_x_at	Inpp5f	inositol polyphosphate-5-phosphatase F		7	122660050	AV033355	101490	7 F3	Mm.58882	11	biological process unknown
											molecular function unknown
											cellular component unknown
1431609_a_at	Acp5	acid phosphatase 5, tartrate resistant		9	-22018162	AK008391	11433	9 A3|9 6.0 cM	Mm.46354	15	acid phosphatase activity	gamma-Hexachlorocyclohexane degradation
											iron ion binding	Riboflavin metabolism
											extracellular space
											lysosome
											hydrolase activity
											metal ion binding
1435613_x_at	Cox5b	cytochrome c oxidase, subunit Vb		1	36986129	AV023206	12859	1 B	Mm.180182, Mm.288128 Mm.180182, Mm.288128	12	cytochrome-c oxidase activity	Oxidative phosphorylation
											extracellular space
											mitochondrion
											mitochondrial membrane
											electron transport
											membrane
											oxidoreductase activity
											inner membrane
											metal ion binding
1452716_at	5730469M10Rik	RIKEN cDNA 5730469M10 gene		14	-39139992	AK017688	70564	14 B	Mm.27227	9
1460695_a_at	2010111I01Rik	RIKEN cDNA 2010111I01 gene		13		BC027288	72061	13 B3	Mm.188105	10	aminopeptidase activity
											membrane alanyl aminopeptidase activity
											proteolysis and peptidolysis
											peptidase activity
											metallopeptidase activity
											zinc ion binding
											hydrolase activity
											metal ion binding
1418871_a_at	1810007E14Rik	RIKEN cDNA 1810007E14 gene		2	118286623	NM_025308	53906	2 E5|2 65.8 cM	Mm.36777	5
1428793_at	Slc36a1	solute carrier family 36 (proton/amino acid symporter), member 1		11	54957211	AK017918	215335	11 B1.3	Mm.35732	7	amino acid-polyamine transporter activity
											hydrogen:amino acid symporter activity
											L-tyrosine transporter activity
											lysosome
											transport
											amino acid transport
											amino acid transporter activity
											L-alanine transporter activity
											glycine transporter activity
											L-proline transporter activity
											symporter activity
											L-alanine transport
											glycine transport
											L-proline transport
											proton transport
											membrane
											integral to membrane
1416085_s_at	Za20d2	zinc finger, A20 domain containing 2		19	20510205	AA124553	22682	19 B|19 15.0 cM	Mm.292405, Mm.297674, Mm.379919 Mm.292405, Mm.297674, Mm.379919 Mm.292405, Mm.297674, Mm.379919	10	nucleic acid binding
											DNA binding
											zinc ion binding
											metal ion binding
1428443_a_at	Rap1ga1	Rap1, GTPase-activating protein 1		4		AK005063	110351	4 D3|4 66.3 cM	Mm.180763	10
1452451_at	MGI:1929597	brain expressed, associated with Nedd4		8		AF240460	65115	8 D1	Mm.41849	10	biological process unknown
											protein binding
											cellular component unknown
1448985_at	Dusp22	dual specificity phosphatase 22		13	30139718, -1893014	NM_134068	105352	13 A3.2	Mm.289646	10	phosphoprotein phosphatase activity
											protein binding
											protein amino acid dephosphorylation
											transforming growth factor beta receptor signaling pathway
											protein tyrosine/serine/threonine phosphatase activity
											cellular component unknown
											regulation of cell proliferation
											positive regulation of JNK cascade
1423153_x_at	Cfh	complement component factor h		1	-139935794	AI987976	12628	1 F|1 74.1 cM	Mm.8655, Mm.379940 Mm.8655, Mm.379940	15	extracellular space	Complement and coagulation cascades
											immune response
											complement activation
											complement activation, alternative pathway
1419256_at	Spnb2	spectrin beta 2		11	-30002416, -29995224	BM213516	20742	11 A3.3|11 13.0 cM	Mm.123110	13	actin binding	Tight junction
											protein binding
											calmodulin binding
											nucleus
											cytoskeleton
											plasma membrane
											common-partner SMAD protein phosphorylation
											SMAD protein nuclear translocation
											membrane
											barbed-end actin filament capping
1437276_at	AA589481	expressed sequence AA589481		9	-44284529	BE200208	102423	9 A5.2	Mm.24570	5	nucleic acid binding
											DNA binding
											nucleus
											transcription
											regulation of transcription, DNA-dependent
											zinc ion binding
											metal ion binding
1430407_at	3110035C09Rik	RIKEN cDNA 3110035C09 gene		10		AV165325	73161		Mm.158958	4
1424364_a_at	1110020P15Rik	RIKEN cDNA 1110020P15 gene		11	-4596760	BC024518	66152	11 A1	Mm.359797	9	mitochondrion	Oxidative phosphorylation
											mitochondrion
											mitochondrial membrane
											mitochondrial electron transport chain
											electron transport
											mitochondrial electron transport, ubiquinol to cytochrome c
											transport
											ubiquinol-cytochrome-c reductase activity
											membrane
											oxidoreductase activity
											inner membrane
1442680_at	Ncam1	neural cell adhesion molecule 1		9	-49555319	AW548716	17967	9 A5.3|9 28.0 cM	Mm.4974, Mm.380470 Mm.4974, Mm.380470	26	vascular endothelial growth factor receptor activity	Cell adhesion molecules (CAMs)
											protein binding
											ATP binding
											extracellular space
											plasma membrane
											protein amino acid phosphorylation
											cell adhesion
											heparin binding
											membrane
											integral to membrane
1452202_at	Pde2a	phosphodiesterase 2A, cGMP-stimulated		7	95527997	BG069616	207728	7 E1	Mm.247564	10	catalytic activity	Purine metabolism
											3',5'-cyclic-nucleotide phosphodiesterase activity
											signal transduction
											membrane
											hydrolase activity
1457769_at	H60	histocompatibility 60		10		BB822862	15101	10 A3|10 16.0 cM	Mm.213984	13	extracellular space
											immune response
											integral to membrane
											natural killer cell activation
											macrophage activation
1422699_at	Alox12	arachidonate 12-lipoxygenase		11	-69967115	BB554189	11684	11 B3|11 40.0 cM	Mm.12286	20	arachidonate 12-lipoxygenase activity	Prostaglandin and leukotriene metabolism
											iron ion binding
											electron transport
											leukotriene metabolism
											lipoxygenase activity
											oxidoreductase activity
											oxidoreductase activity, acting on single donors with incorporation of molecular oxygen, incorporation of two atoms of oxygen
											leukotriene biosynthesis
											metal ion binding
1449409_at	Sult1c2	sulfotransferase family, cytosolic, 1C, member 2		17	-51371777	NM_026935	69083	17 D	Mm.19320	9	biological process unknown
											lysosome
											sulfotransferase activity
											transferase activity
1420928_at	St6gal1	beta galactoside alpha 2,6 sialyltransferase 1		16	22007932	BG075800	20440	16 B1|16 15.5 cM	Mm.149029	15	beta-galactoside alpha-2,6-sialyltransferase activity	N-Glycan biosynthesis
											Golgi apparatus
											Golgi stack
											protein amino acid glycosylation
											sialyltransferase activity
											membrane
											integral to membrane
											transferase activity
											transferase activity, transferring glycosyl groups
1423930_at	Anapc4	anaphase promoting complex subunit 4		5	51644274	BC024870	52206	5 C1|5 31.0 cM	Mm.272568	9	ubiquitin cycle
											cell cycle
											mitosis
											cell division
1454716_x_at	Cox5b	cytochrome c oxidase, subunit Vb		1	36986129	AA960638	12859	1 B	Mm.180182, Mm.288128 Mm.180182, Mm.288128	12	cytochrome-c oxidase activity	Oxidative phosphorylation
											extracellular space
											mitochondrion
											mitochondrial membrane
											electron transport
											membrane
											oxidoreductase activity
											inner membrane
											metal ion binding
1456483_at	Zfp9	zinc finger protein 9		6	-118894561	BB008902	22750	6 F1	Mm.106970	7	nucleic acid binding
1416481_s_at	Higd1a	HIG1 domain family, member 1A		9	-121862188	NM_019814	56295	9 F4	Mm.379076	6	biological process unknown
											molecular function unknown
											cellular component unknown
1430927_at	Ceacam18	CEA-related cell adhesion molecule 1		7	37710083	AK008389	72431	7 B3	Mm.158821	6	integral to membrane
1450983_at	Akap8	A kinase (PRKA) anchor protein 8		17	-30115536	BG069776	56399	17 B2	Mm.328945	10	nuclear chromatin
											condensed chromosome
											condensed chromosome
											female pronucleus
											nucleic acid binding
											DNA binding
											chromatin binding
											nucleus
											nucleus
											mitotic chromosome condensation
											mitotic chromosome condensation
											zinc ion binding
											kinase activity
											metal ion binding
1416452_at	Oat	ornithine aminotransferase		7	-126923351	BC008119	18242	7 F3|7 63.0 cM	Mm.13694	11	ornithine-oxo-acid transaminase activity	Urea cycle and metabolism of amino groups
											mitochondrion	Arginine and proline metabolism
											transaminase activity
											transferase activity
											pyridoxal phosphate binding
1426069_s_at	Slc7a4	solute carrier family 7 (cationic amino acid transporter, y+ system), member 4		16	-16342986	BC016100	224022	16 A3	Mm.298878	9	amino acid-polyamine transporter activity
											transport
											amino acid transport
											membrane
											integral to membrane
1440454_at	A530088I07Rik	RIKEN cDNA A530088I07 gene		5	19638861	AV377136	212167	5 A3	Mm.121705	8	cysteine-type endopeptidase activity
											proteolysis and peptidolysis
											peptidase activity
1429267_at	Acot11	acyl-CoA thioesterase 11		4	-105703485	AW060409	329910	4 C7	Mm.222956, Mm.274924 Mm.222956, Mm.274924	9	catalytic activity	Benzoate degradation via CoA ligation
											serine esterase activity	Limonene and pinene degradation
											hydrolase activity
1421653_a_at	Igh-VJ558	immunoglobulin heavy chain (J558 family)		12		NM_134051	16061	12 F2|12 59.0 cM	Mm.246497, Mm.300219, Mm.304472, Mm.305376, Mm.313359, Mm.313411, Mm.313447, Mm.313465, Mm.313473, Mm.313480, Mm.313488, Mm.335723, Mm.342177, Mm.342181, Mm.342187, Mm.350852, Mm.351752, Mm.359201, Mm.359202, Mm.359817, Mm.362059, Mm.379501, Mm.379534, Mm.380329, Mm.382381, Mm.382384 Mm.246497, Mm.300219, Mm.304472, Mm.305376, Mm.313359, Mm.313411, Mm.313447, Mm.313465, Mm.313473, Mm.313480, Mm.3…	23
1428435_at	Muc2	mucin 2		7		AK008250	17831	7 F5|7 68.99 cM	Mm.2041, Mm.334328, Mm.334331 Mm.2041, Mm.334328, Mm.334331 Mm.2041, Mm.334328, Mm.334331	13	protein binding
											extracellular matrix (sensu Metazoa)
											apoptosis
											induction of apoptosis
											negative regulation of cell proliferation
											negative regulation of cell migration
1417155_at	Nmyc1	neuroblastoma myc-related oncogene 1		12	-12294436	BC005453	18109	12 A3-B|12 4.0 cM	Mm.16469	21	regulation of progression through cell cycle
											branching morphogenesis
											DNA binding
											transcription factor activity
											protein binding
											intracellular
											nucleus
											regulation of transcription, DNA-dependent
											positive regulation of cell proliferation
											lung development
											transcription regulator activity
											regulation of transcription
											cellular physiological process
1435446_a_at	LOC433764			4		BF180212	433764	4 D3	Mm.318615
1442115_at	9430028L06Rik	RIKEN cDNA 9430028L06 gene		18	-63248263	BM220702	225617	18 E1	Mm.188499, Mm.381110, Mm.381111 Mm.188499, Mm.381110, Mm.381111 Mm.188499, Mm.381110, Mm.381111	6	extracellular space
											integral to membrane
1441927_at	Syt7	synaptotagmin VII		19	9585980	AV138438	54525	19 B	Mm.182654	9	plasma membrane repair
											transporter activity
											calcium ion binding
											lysosome
											transport
											synaptic vesicle
											membrane
											integral to membrane
											synapse
											metal ion binding
1426010_a_at	Epb4.1l3	erythrocyte protein band 4.1-like 3		17	66934864	AF177146	13823	17 E1.2|17 42.5 cM	Mm.131135	11	actin binding	Tight junction
											structural molecule activity
											binding
											cytoplasm
											cytoskeleton
											cytoskeletal protein binding
											membrane
											cortical actin cytoskeleton organization and biogenesis
1417719_at	Sap30	sin3 associated polypeptide		8	-56521960	NM_021788	60406	8 B2|8 31.0 cM	Mm.118	6	negative regulation of transcription from RNA polymerase II promoter
											protein binding
											Sin3 complex
1429240_at	Stard4	StAR-related lipid transfer (START) domain containing 4		18	-33424453	AK014587	170459	18 B1	Mm.127058	11	mitochondrion
											steroid biosynthesis
											transport
											lipid transport
											lipid binding
											cholesterol binding
											cholesterol transporter activity
1434473_at	Slc16a5	solute carrier family 16 (monocarboxylic acid transporters), member 5		11		AI647939	217316	11 E2	Mm.25773	5
1442071_at	Abce1	ATP-binding cassette, sub-family E (OABP), member 1		8	-78898390	BG063303	24015	8 C	Mm.5831	11	nucleotide binding
											ATP binding
											mitochondrion
											electron transport
											protein folding
											electron carrier activity
											membrane
											ATPase activity
											nucleoside-triphosphatase activity
											ATPase activity, coupled to transmembrane movement of substances
											unfolded protein binding
1422677_at	Dgat2	diacylglycerol O-acyltransferase 2		7	-93245033	AK002443	67800	7 F1	Mm.180189	14	2-acylglycerol O-acyltransferase activity
											diacylglycerol O-acyltransferase activity
											membrane fraction
											acyltransferase activity
											integral to membrane
											integral to membrane
											transferase activity
											triacylglycerol biosynthesis
											triacylglycerol biosynthesis
1437403_at	E130306M17Rik	RIKEN cDNA E130306M17 gene		10	-9499237	BB308071	320825	10 A1	Mm.101115	8
1428988_at	Abcc3	ATP-binding cassette, sub-family C (CFTR/MRP), member 3		11	-94164382	AK006128	76408	11 D	Mm.23942	12	nucleotide binding	ABC transporters - General
											ATP binding
											integral to plasma membrane
											transport
											canalicular bile acid transport
											ATPase activity, coupled to transmembrane movement of substances
1423339_s_at	Ccdc16	coiled-coil domain containing 16		11	82504010	AI530149	66983	11 C	Mm.29622	10	blastocyst growth
											RNA binding
											nucleus
											nucleus
											cell cycle
1436934_s_at	Aco2	aconitase 2, mitochondrial		15	81923180	AU019938	11429	15 E1	Mm.154581, Mm.347776 Mm.154581, Mm.347776	11	aconitate hydratase activity	Citrate cycle (TCA cycle)
											aconitate hydratase activity	Glyoxylate and dicarboxylate metabolism
											iron ion binding	Reductive carboxylate cycle (CO2 fixation)
											mitochondrion
											tricarboxylic acid cycle
											citrate metabolism
											metabolism
											lyase activity
											hydro-lyase activity
											metal ion binding
1423891_at	Gstt3	glutathione S-transferase, theta 3		10	-75875863	BC003903	103140	10 C1	Mm.5731	10	glutathione transferase activity
											glutathione metabolism
											cellular component unknown
											transferase activity
1428801_at	Mgat3	mannoside acetylglucosaminyltransferase 3		15	80226511	BB283751	17309	15 E|15 46.2 cM	Mm.299693	11	beta-1,4-mannosylglycoprotein 4-beta-N-acetylglucosaminyltransferase activity	N-Glycan biosynthesis
											extracellular space
											Golgi stack
											protein amino acid N-linked glycosylation
											membrane
											integral to membrane
											transferase activity
											transferase activity, transferring glycosyl groups
1425886_at	Fev	FEV (ETS oncogene family)		1	-75185718	AY049085	260298	1 C4	Mm.150496	3	biological process unknown
											DNA binding
											molecular function unknown
											nucleus
1448752_at	Car2	carbonic anhydrase 2		3	14902543	NM_009801	12349	3 A1|3 10.5 cM	Mm.1186	14	carbonate dehydratase activity	Nitrogen metabolism
											one-carbon compound metabolism
											zinc ion binding
											lyase activity
											metal ion binding
1451318_a_at	Lyn	Yamaguchi sarcoma viral (v-yes-1) oncogene homolog		4	3605273	M57697	17096	4 A1|4 0.0 cM	Mm.317331	39	nucleotide binding	B cell receptor signaling pathway
											protein kinase activity
											protein-tyrosine kinase activity
											protein binding
											ATP binding
											protein amino acid phosphorylation
											intracellular signaling cascade
											kinase activity
											transferase activity
											peptidyl-tyrosine phosphorylation
											autophosphorylation
											autophosphorylation
1452150_at	AU040320	expressed sequence AU040320		4	125780924	BG071197	100317	4 D2.2	Mm.165401, Mm.206206 Mm.165401, Mm.206206	8
1437259_at	Slc9a2	solute carrier family 9 (sodium/hydrogen exchanger), member 2		1		AV274006	226999	1 B|1 20.4 cM	Mm.256414	14	integral to plasma membrane
											brush border
											transport
											sodium ion transport
											sodium ion transport
											regulation of pH
											regulation of pH
											solute:hydrogen antiporter activity
											sodium:hydrogen antiporter activity
											membrane
											integral to membrane
1428241_at	2310035K24Rik	RIKEN cDNA 2310035K24 gene		2	130724293	AK002807	69596	2 F3	Mm.2937	6
1433855_at	Abat	4-aminobutyrate aminotransferase		16	8186782	BF462185	268860	16 A3	Mm.259315	10	4-aminobutyrate transaminase activity	Glutamate metabolism
											mitochondrion	Alanine and aspartate metabolism
											transaminase activity	beta-Alanine metabolism
											gamma-aminobutyric acid metabolism	Propanoate metabolism
											transferase activity	Butanoate metabolism
											pyridoxal phosphate binding
											neurotransmitter catabolism
											(S)-3-amino-2-methylpropionate transaminase activity
1456588_x_at	Cox5b	cytochrome c oxidase, subunit Vb		1	36986129	AV218207	12859	1 B	Mm.180182, Mm.288128 Mm.180182, Mm.288128	12	cytochrome-c oxidase activity	Oxidative phosphorylation
											extracellular space
											mitochondrion
											mitochondrial membrane
											electron transport
											membrane
											oxidoreductase activity
											inner membrane
											metal ion binding
1430561_at	Dnajb14	DnaJ (Hsp40) homolog, subfamily B, member 14		3		BE952491	70604	3 G3	Mm.256488	8	DNA binding
											DNA methylation
											N-methyltransferase activity
1425763_x_at	Igh-VJ558	immunoglobulin heavy chain (J558 family)		12		BC019425	16061	12 F2|12 59.0 cM	Mm.246497, Mm.300219, Mm.304472, Mm.305376, Mm.313359, Mm.313411, Mm.313447, Mm.313465, Mm.313473, Mm.313480, Mm.313488, Mm.335723, Mm.342177, Mm.342181, Mm.342187, Mm.350852, Mm.351752, Mm.359201, Mm.359202, Mm.359817, Mm.362059, Mm.379501, Mm.379534, Mm.380329, Mm.382381, Mm.382384 Mm.246497, Mm.300219, Mm.304472, Mm.305376, Mm.313359, Mm.313411, Mm.313447, Mm.313465, Mm.313473, Mm.313480, Mm.3…	23
1421473_at	Il1a	interleukin 1 alpha		2	-128813463	BC003727	16175	2 F|2 73.0 cM	Mm.15534	31	regulation of progression through cell cycle	MAPK signaling pathway
											fever	Cytokine-cytokine receptor interaction
											cytokine activity	Apoptosis
											interleukin-1 receptor binding	Hematopoietic cell lineage
											extracellular region
											extracellular space
											inflammatory response
											immune response
											growth factor activity
											cell proliferation
1433447_x_at	Cct4	chaperonin subunit 4 (delta)		11	22885383	AI607417	12464	11 A3.2|11 13.0 cM	Mm.296985	10	nucleotide binding
											protein binding
											ATP binding
											protein folding
											cellular protein metabolism
											unfolded protein binding
1457696_at	Rilp	Rab interacting lysosomal protein		11	75235752	AI835553	280408	11 B5	Mm.41416	9
