# Supplementary material for: Diarrhea as a cause of mortality in a mouse model of infectious colitis
Source: Genome Biol. 2008 Aug 4;9(8):R122. doi: 10.1186/gb-2008-9-8-r122 (PMC2575512; doi:10.1186/gb-2008-9-8-r122)
Supplement: Additional data file 20 — Enriched GO categories in the set of genes with host effect and by groups indicated in Figure 3a. [file gb-2008-9-8-r122-S20.xls]

## Sheet: all groups host effect
Additional data file 20. Enriched GO categories in the set of genes with host effect and by groups indicated in Figure 3A
probe set	gene	LocusLink
Found 7 Gene Ontology "transition metal ion transport" genes in a list with 1015 annotated genes (all: 90/31850, PValue: 0.024910) **
1417061_at	solute carrier family 40 (iron-regulated transporter), member 1	53945
1417750_a_at	solute carrier family 25, member 37	67712
1418774_a_at	ATPase, Cu++ transporting, alpha polypeptide	11977
1425546_a_at	transferrin	22041
1448696_at	hephaestin	15203
1451139_at	solute carrier family 39 (zinc transporter), member 4	72027
1429523_a_at	solute carrier family 39 (metal ion transporter), member 5	72002
Found 12 Gene Ontology "ossification" genes in a list with 1015 annotated genes (all: 151/31850, PValue: 0.003366) ***
1416953_at	connective tissue growth factor	14219
1417256_at	matrix metallopeptidase 13	17386
1417599_at	CD276 antigen	102657
1419603_at	interferon activated gene 204 /// similar to Interferon-activatable protein 204 (Ifi-204) (Interferon-inducible protein p204)	15951 /// 672547
1420653_at	transforming growth factor, beta 1	21803
1421103_at	BMP2 inducible kinase	140780
1423635_at	bone morphogenetic protein 2	12156
1426906_at	interferon activated gene 203	15950
1427048_at	smoothened homolog (Drosophila)	319757
1428319_at	PDZ and LIM domain 7	67399
1443745_s_at	dentin matrix protein 1	13406
1455851_at	bone morphogenetic protein 5	12160
Found 13 Gene Ontology "regulation of cell growth" genes in a list with 1015 annotated genes (all: 229/31850, PValue: 0.032762) **
1415923_at	necdin	17984
1415947_at	cellular repressor of E1A-stimulated genes 1	433375
1416039_x_at	cysteine rich protein 61	16007
1416953_at	connective tissue growth factor	14219
1418507_s_at	suppressor of cytokine signaling 2	216233
1423062_at	insulin-like growth factor binding protein 3	16009
1423756_s_at	insulin-like growth factor binding protein 4	16010
1425978_at	myocardin	214384
1426851_a_at	nephroblastoma overexpressed gene	18133
1427357_at	cytidine deaminase	72269
1435446_a_at	choline phosphotransferase 1	212862
1435492_at	suppressor of cytokine signaling 6	54607
1442279_at	Enhancer of polycomb homolog 1 (Drosophila)	13831
Found 18 Gene Ontology "G-protein-coupled receptor binding" genes in a list with 1015 annotated genes (all: 84/31850, PValue: 0.000000) *********
1416750_at	opioid receptor, sigma 1	18391
1417266_at	chemokine (C-C motif) ligand 6	20305
1417936_at	chemokine (C-C motif) ligand 9	20308
1418480_at	chemokine (C-X-C motif) ligand 7	57349
1418930_at	chemokine (C-X-C motif) ligand 10	15945
1419188_s_at	chemokine (C-C motif) ligand 27	20301
1419209_at	chemokine (C-X-C motif) ligand 1	14825
1419282_at	chemokine (C-C motif) ligand 12	20293
1419697_at	chemokine (C-X-C motif) ligand 11	56066
1419728_at	chemokine (C-X-C motif) ligand 5	20311
1420440_at	pancreatic polypeptide	19064
1421228_at	chemokine (C-C motif) ligand 7	20306
1423396_at	angiotensinogen (serpin peptidase inhibitor, clade A, member 8)	11606
1448995_at	chemokine (C-X-C motif) ligand 4	56744
1449195_s_at	chemokine (C-X-C motif) ligand 16	66102
1449984_at	chemokine (C-X-C motif) ligand 2	20310
1438148_at	gene model 1960, (NCBI)	330122
1455577_at	Chemokine (C-C motif) ligand 28	56838
Found 7 Gene Ontology "immunological synapse" genes in a list with 1015 annotated genes (all: 100/31850, PValue: 0.040844) **
1417640_at	CD79B antigen	15985
1417898_a_at	granzyme A	14938
1426168_a_at	T-cell receptor alpha chain /// RIKEN cDNA A130082M07 gene /// RIKEN cDNA A430107P09 gene	21473 /// 279882 /// 320898
1427329_a_at	immunoglobulin heavy chain 6 (heavy chain of IgM)	16019
1450170_x_at	Histocompatibility 2, K1, K region	14972
1451632_a_at	immunoglobulin heavy chain 1a (serum IgG2a)	380793
1443783_x_at	Histocompatibility 2, class II antigen A, alpha	14960
Found 13 Gene Ontology "pattern binding" genes in a list with 1015 annotated genes (all: 190/31850, PValue: 0.008167) ***
1416039_x_at	cysteine rich protein 61	16007
1416953_at	connective tissue growth factor	14219
1417257_at	carboxyl ester lipase	12613
1421228_at	chemokine (C-C motif) ligand 7	20306
1421262_at	lipase, endothelial	16891
1421279_at	laminin, gamma 2	16782
1423760_at	CD44 antigen	12505
1437218_at	fibronectin 1	14268
1448995_at	chemokine (C-X-C motif) ligand 4	56744
1449184_at	peptidoglycan recognition protein 1	21946
1451440_at	chondrolectin	246048
1460208_at	fibrillin 1	14118
1438020_at	hyaluronan and proteoglycan link protein 1	12950
Found 39 Gene Ontology "physiological defense response" genes in a list with 1015 annotated genes (all: 511/31850, PValue: 0.000001) *******
1416297_s_at	pancreatitis-associated protein	18489
1416750_at	opioid receptor, sigma 1	18391
1416783_at	tachykinin 1	21333
1417268_at	CD14 antigen	12475
1417599_at	CD276 antigen	102657
1417867_at	complement factor D (adipsin)	11537
1418930_at	chemokine (C-X-C motif) ligand 10	15945
1419075_s_at	serum amyloid A 1	20208
1419100_at	serine (or cysteine) peptidase inhibitor, clade A, member 3N	20716
1419196_at	hepcidin antimicrobial peptide 1	84506
1419209_at	chemokine (C-X-C motif) ligand 1	14825
1419282_at	chemokine (C-C motif) ligand 12	20293
1419431_at	epiregulin	13874
1419477_at	C-type lectin domain family 2, member d	93694
1419483_at	complement component 3a receptor 1	12267
1419697_at	chemokine (C-X-C motif) ligand 11	56066
1419728_at	chemokine (C-X-C motif) ligand 5	20311
1420393_at	nitric oxide synthase 2, inducible, macrophage	18126
1420653_at	transforming growth factor, beta 1	21803
1421188_at	chemokine (C-C motif) receptor 2	12772
1421228_at	chemokine (C-C motif) ligand 7	20306
1422065_at	killer cell lectin-like receptor subfamily B member 1D	80782
1423153_x_at	complement component factor h	12628
1431693_a_at	interleukin 17B	56069
1437218_at	fibronectin 1	14268
1437438_x_at	pancreatic lipase-related protein 2	18947
1448620_at	Fc receptor, IgG, low affinity III	14131
1448872_at	regenerating islet-derived 3 gamma	19695
1449184_at	peptidoglycan recognition protein 1	21946
1449401_at	complement component 1, q subcomponent, C chain	12262
1449984_at	chemokine (C-X-C motif) ligand 2	20310
1450344_a_at	prostaglandin E receptor 3 (subtype EP3)	19218
1450826_a_at	serum amyloid A 3	20210
1451632_a_at	immunoglobulin heavy chain 1a (serum IgG2a)	380793
1451798_at	interleukin 1 receptor antagonist	16181
1430131_at	complement receptor related protein	12946
1438364_x_at	angiogenin, ribonuclease A family, member 4	219033
1439902_at	complement component 5a receptor 1	12273
1454976_at	superoxide dismutase 2, mitochondrial	20656
Found 41 Gene Ontology "physiological response to wounding" genes in a list with 1015 annotated genes (all: 472/31850, PValue: 0.000000) *********
1416297_s_at	pancreatitis-associated protein	18489
1416750_at	opioid receptor, sigma 1	18391
1416783_at	tachykinin 1	21333
1417268_at	CD14 antigen	12475
1417408_at	coagulation factor III	14066
1417599_at	CD276 antigen	102657
1417867_at	complement factor D (adipsin)	11537
1418930_at	chemokine (C-X-C motif) ligand 10	15945
1419075_s_at	serum amyloid A 1	20208
1419100_at	serine (or cysteine) peptidase inhibitor, clade A, member 3N	20716
1419209_at	chemokine (C-X-C motif) ligand 1	14825
1419282_at	chemokine (C-C motif) ligand 12	20293
1419483_at	complement component 3a receptor 1	12267
1419697_at	chemokine (C-X-C motif) ligand 11	56066
1419728_at	chemokine (C-X-C motif) ligand 5	20311
1420393_at	nitric oxide synthase 2, inducible, macrophage	18126
1420653_at	transforming growth factor, beta 1	21803
1420664_s_at	protein C receptor, endothelial	19124
1421188_at	chemokine (C-C motif) receptor 2	12772
1421228_at	chemokine (C-C motif) ligand 7	20306
1423153_x_at	complement component factor h	12628
1425153_at	myosin, heavy polypeptide 2, skeletal muscle, adult	17882
1427318_s_at	dysferlin /// fer-1-like 3, myoferlin (C. elegans)	226101 /// 26903
1431693_a_at	interleukin 17B	56069
1437218_at	fibronectin 1	14268
1437308_s_at	coagulation factor II (thrombin) receptor	14062
1448620_at	Fc receptor, IgG, low affinity III	14131
1448797_at	ELK3, member of ETS oncogene family	13713
1448872_at	regenerating islet-derived 3 gamma	19695
1448929_at	coagulation factor XIII, A1 subunit	74145
1448995_at	chemokine (C-X-C motif) ligand 4	56744
1449401_at	complement component 1, q subcomponent, C chain	12262
1449984_at	chemokine (C-X-C motif) ligand 2	20310
1450344_a_at	prostaglandin E receptor 3 (subtype EP3)	19218
1450826_a_at	serum amyloid A 3	20210
1451632_a_at	immunoglobulin heavy chain 1a (serum IgG2a)	380793
1451791_at	tissue factor pathway inhibitor	21788
1451798_at	interleukin 1 receptor antagonist	16181
1459894_at	IQ motif containing GTPase activating protein 2	544963
1430131_at	complement receptor related protein	12946
1439902_at	complement component 5a receptor 1	12273
Found 16 Gene Ontology "immune effector process" genes in a list with 1015 annotated genes (all: 191/31850, PValue: 0.000437) ****
1417867_at	complement factor D (adipsin)	11537
1418345_at	tumor necrosis factor (ligand) superfamily, member 13 /// tumor necrosis factor (ligand) superfamily, member 12-member 13	619441 /// 69583
1418989_at	cathepsin E	13034
1419477_at	C-type lectin domain family 2, member d	93694
1419483_at	complement component 3a receptor 1	12267
1420653_at	transforming growth factor, beta 1	21803
1422065_at	killer cell lectin-like receptor subfamily B member 1D	80782
1422892_s_at	histocompatibility 2, class II antigen E alpha	14968
1423153_x_at	complement component factor h	12628
1427329_a_at	immunoglobulin heavy chain 6 (heavy chain of IgM)	16019
1448620_at	Fc receptor, IgG, low affinity III	14131
1449401_at	complement component 1, q subcomponent, C chain	12262
1451632_a_at	immunoglobulin heavy chain 1a (serum IgG2a)	380793
1430131_at	complement receptor related protein	12946
1439902_at	complement component 5a receptor 1	12273
1443783_x_at	Histocompatibility 2, class II antigen A, alpha	14960
Found 10 Gene Ontology "activation of immune response" genes in a list with 1015 annotated genes (all: 114/31850, PValue: 0.003552) ***
1417640_at	CD79B antigen	15985
1417867_at	complement factor D (adipsin)	11537
1419483_at	complement component 3a receptor 1	12267
1423153_x_at	complement component factor h	12628
1427329_a_at	immunoglobulin heavy chain 6 (heavy chain of IgM)	16019
1449401_at	complement component 1, q subcomponent, C chain	12262
1451036_at	spastic paraplegia 21 homolog (human)	27965
1451632_a_at	immunoglobulin heavy chain 1a (serum IgG2a)	380793
1430131_at	complement receptor related protein	12946
1439902_at	complement component 5a receptor 1	12273
Found 86 Gene Ontology "immune system process" genes in a list with 1015 annotated genes (all: 1101/31850, PValue: 0.000000) *********
1416072_at	CD34 antigen	12490
1416750_at	opioid receptor, sigma 1	18391
1417025_at	histocompatibility 2, class II antigen E beta	14969
1417065_at	early growth response 1	13653
1417184_s_at	hemoglobin, beta adult major chain /// hemoglobin, beta adult minor chain	15129 /// 15130
1417266_at	chemokine (C-C motif) ligand 6	20305
1417268_at	CD14 antigen	12475
1417505_s_at	interleukin 11 receptor, alpha chain 1 /// interleukin 11 receptor, alpha chain 2 /// similar to interleukin 11 receptor, alpha chain 2	16157 /// 16158 /// 621887
1417599_at	CD276 antigen	102657
1417640_at	CD79B antigen	15985
1417867_at	complement factor D (adipsin)	11537
1417898_a_at	granzyme A	14938
1417936_at	chemokine (C-C motif) ligand 9	20308
1418293_at	interferon-induced protein with tetratricopeptide repeats 2	15958
1418345_at	tumor necrosis factor (ligand) superfamily, member 13 /// tumor necrosis factor (ligand) superfamily, member 12-member 13	619441 /// 69583
1418392_a_at	guanylate nucleotide binding protein 4	55932
1418480_at	chemokine (C-X-C motif) ligand 7	57349
1418930_at	chemokine (C-X-C motif) ligand 10	15945
1418989_at	cathepsin E	13034
1419188_s_at	chemokine (C-C motif) ligand 27	20301
1419209_at	chemokine (C-X-C motif) ligand 1	14825
1419282_at	chemokine (C-C motif) ligand 12	20293
1419406_a_at	B-cell CLL/lymphoma 11A (zinc finger protein)	14025
1419431_at	epiregulin	13874
1419477_at	C-type lectin domain family 2, member d	93694
1419483_at	complement component 3a receptor 1	12267
1419589_at	CD93 antigen	17064
1419603_at	interferon activated gene 204 /// similar to Interferon-activatable protein 204 (Ifi-204) (Interferon-inducible protein p204)	15951 /// 672547
1419697_at	chemokine (C-X-C motif) ligand 11	56066
1419728_at	chemokine (C-X-C motif) ligand 5	20311
1419744_at	histocompatibility 2, class II, locus Mb2	15000
1419874_x_at	zinc finger and BTB domain containing 16	235320
1420437_at	indoleamine-pyrrole 2,3 dioxygenase	15930
1420653_at	transforming growth factor, beta 1	21803
1420782_at	tumor necrosis factor receptor superfamily, member 17	21935
1421188_at	chemokine (C-C motif) receptor 2	12772
1421228_at	chemokine (C-C motif) ligand 7	20306
1421278_s_at	similar to spectrin alpha 1	630963
1421551_s_at	interferon activated gene 202B	26388
1421907_at	peroxisome proliferator activated receptor binding protein	19014
1422065_at	killer cell lectin-like receptor subfamily B member 1D	80782
1422892_s_at	histocompatibility 2, class II antigen E alpha	14968
1423153_x_at	complement component factor h	12628
1423226_at	membrane-spanning 4-domains, subfamily A, member 1	12482
1424305_at	immunoglobulin joining chain	16069
1424923_at	serine (or cysteine) peptidase inhibitor, clade A, member 3G	20715
1424931_s_at	immunoglobulin lambda chain, variable 1	16142
1425156_at	RIKEN cDNA 9830147J24 gene	229900
1425738_at	immunoglobulin kappa chain variable 21 (V21)-12 /// similar to Ig kappa chain V-III region PC 6684 /// similar to Ig kappa chain V-III region PC 6684	667914 /// 669090 /// 676193
1425792_a_at	RAR-related orphan receptor gamma	19885
1426906_at	interferon activated gene 203	15950
1427329_a_at	immunoglobulin heavy chain 6 (heavy chain of IgM)	16019
1427357_at	cytidine deaminase	72269
1427455_x_at	immunoglobulin kappa chain variable 28 (V28) /// immunoglobulin kappa chain variable 8 (V8)-16	16114 /// 640340
1427860_at	immunoglobulin kappa chain variable 6-23 /// immunoglobulin kappa chain variable 19 (V19)-14 /// immunoglobulin kappa chain variable 19 (V19)-13 /// similar to Ig kappa chain V-V region MPC11 precursor /// similar to Ig kappa chain V-V region MPC11 precursor /// similar to Ig kappa chain V-V region MPC11 precursor /// similar to Ig kappa chain V-V region MPC11 precursor /// similar to Ig kappa ch…	637227 /// 667881 /// 667899 /// 669053 /// 669070 /// 676136 /// 676162 /// 676175
1431693_a_at	interleukin 17B	56069
1438676_at	macrophage activation 2 like /// similar to macrophage activation 2 like /// similar to macrophage activation 2 like	100702 /// 626578 /// 673101
1448620_at	Fc receptor, IgG, low affinity III	14131
1448696_at	hephaestin	15203
1448995_at	chemokine (C-X-C motif) ligand 4	56744
1449009_at	T-cell specific GTPase	21822
1449025_at	interferon-induced protein with tetratricopeptide repeats 3	15959
1449184_at	peptidoglycan recognition protein 1	21946
1449195_s_at	chemokine (C-X-C motif) ligand 16	66102
1449401_at	complement component 1, q subcomponent, C chain	12262
1449984_at	chemokine (C-X-C motif) ligand 2	20310
1450170_x_at	Histocompatibility 2, K1, K region	14972
1450783_at	interferon-induced protein with tetratricopeptide repeats 1	15957
1451036_at	spastic paraplegia 21 homolog (human)	27965
1451203_at	myoglobin	17189
1451632_a_at	immunoglobulin heavy chain 1a (serum IgG2a)	380793
1451798_at	interleukin 1 receptor antagonist	16181
1453196_a_at	2'-5' oligoadenylate synthetase-like 2	23962
1460227_at	tissue inhibitor of metalloproteinase 1	21857
1430131_at	complement receptor related protein	12946
1438148_at	gene model 1960, (NCBI)	330122
1438364_x_at	angiogenin, ribonuclease A family, member 4	219033
1439902_at	complement component 5a receptor 1	12273
1440837_at	histocompatibility 2, O region beta locus	15002
1442074_at	C-type lectin domain family 2, member g	70809
1443783_x_at	Histocompatibility 2, class II antigen A, alpha	14960
1443913_at	Vacuolar protein sorting 33A (yeast)	77573
1455577_at	Chemokine (C-C motif) ligand 28	56838
1455773_at	Phosphatidylinositol binding clathrin assembly protein	233489
1456857_at	RIKEN cDNA 1500011B03 gene	66236
1457769_at	histocompatibility 60	15101
Found 11 Gene Ontology "leukocyte mediated immunity" genes in a list with 1015 annotated genes (all: 156/31850, PValue: 0.011590) **
1418345_at	tumor necrosis factor (ligand) superfamily, member 13 /// tumor necrosis factor (ligand) superfamily, member 12-member 13	619441 /// 69583
1418989_at	cathepsin E	13034
1419477_at	C-type lectin domain family 2, member d	93694
1420653_at	transforming growth factor, beta 1	21803
1422065_at	killer cell lectin-like receptor subfamily B member 1D	80782
1422892_s_at	histocompatibility 2, class II antigen E alpha	14968
1427329_a_at	immunoglobulin heavy chain 6 (heavy chain of IgM)	16019
1448620_at	Fc receptor, IgG, low affinity III	14131
1449401_at	complement component 1, q subcomponent, C chain	12262
1451632_a_at	immunoglobulin heavy chain 1a (serum IgG2a)	380793
1443783_x_at	Histocompatibility 2, class II antigen A, alpha	14960
Found 10 Gene Ontology "lymphocyte mediated immunity" genes in a list with 1015 annotated genes (all: 145/31850, PValue: 0.018012) **
1418345_at	tumor necrosis factor (ligand) superfamily, member 13 /// tumor necrosis factor (ligand) superfamily, member 12-member 13	619441 /// 69583
1419477_at	C-type lectin domain family 2, member d	93694
1420653_at	transforming growth factor, beta 1	21803
1422065_at	killer cell lectin-like receptor subfamily B member 1D	80782
1422892_s_at	histocompatibility 2, class II antigen E alpha	14968
1427329_a_at	immunoglobulin heavy chain 6 (heavy chain of IgM)	16019
1448620_at	Fc receptor, IgG, low affinity III	14131
1449401_at	complement component 1, q subcomponent, C chain	12262
1451632_a_at	immunoglobulin heavy chain 1a (serum IgG2a)	380793
1443783_x_at	Histocompatibility 2, class II antigen A, alpha	14960
Found 21 Gene Ontology "immune system development" genes in a list with 1015 annotated genes (all: 429/31850, PValue: 0.035645) **
1417065_at	early growth response 1	13653
1417184_s_at	hemoglobin, beta adult major chain /// hemoglobin, beta adult minor chain	15129 /// 15130
1417505_s_at	interleukin 11 receptor, alpha chain 1 /// interleukin 11 receptor, alpha chain 2 /// similar to interleukin 11 receptor, alpha chain 2	16157 /// 16158 /// 621887
1418345_at	tumor necrosis factor (ligand) superfamily, member 13 /// tumor necrosis factor (ligand) superfamily, member 12-member 13	619441 /// 69583
1419406_a_at	B-cell CLL/lymphoma 11A (zinc finger protein)	14025
1419477_at	C-type lectin domain family 2, member d	93694
1419874_x_at	zinc finger and BTB domain containing 16	235320
1420653_at	transforming growth factor, beta 1	21803
1421188_at	chemokine (C-C motif) receptor 2	12772
1421278_s_at	similar to spectrin alpha 1	630963
1421907_at	peroxisome proliferator activated receptor binding protein	19014
1425792_a_at	RAR-related orphan receptor gamma	19885
1427357_at	cytidine deaminase	72269
1448696_at	hephaestin	15203
1448995_at	chemokine (C-X-C motif) ligand 4	56744
1451203_at	myoglobin	17189
1460227_at	tissue inhibitor of metalloproteinase 1	21857
1442074_at	C-type lectin domain family 2, member g	70809
1443783_x_at	Histocompatibility 2, class II antigen A, alpha	14960
1443913_at	Vacuolar protein sorting 33A (yeast)	77573
1455773_at	Phosphatidylinositol binding clathrin assembly protein	233489
Found 15 Gene Ontology "acute inflammatory response" genes in a list with 1015 annotated genes (all: 124/31850, PValue: 0.000010) *****
1416297_s_at	pancreatitis-associated protein	18489
1417867_at	complement factor D (adipsin)	11537
1419075_s_at	serum amyloid A 1	20208
1419100_at	serine (or cysteine) peptidase inhibitor, clade A, member 3N	20716
1419483_at	complement component 3a receptor 1	12267
1423153_x_at	complement component factor h	12628
1437218_at	fibronectin 1	14268
1448620_at	Fc receptor, IgG, low affinity III	14131
1448872_at	regenerating islet-derived 3 gamma	19695
1449401_at	complement component 1, q subcomponent, C chain	12262
1450344_a_at	prostaglandin E receptor 3 (subtype EP3)	19218
1450826_a_at	serum amyloid A 3	20210
1451632_a_at	immunoglobulin heavy chain 1a (serum IgG2a)	380793
1430131_at	complement receptor related protein	12946
1439902_at	complement component 5a receptor 1	12273
Found 7 Gene Ontology "activation of plasma proteins during acute inflammatory response" genes in a list with 1015 annotated genes (all: 71/31850, PValue: 0.007408) ***
1417867_at	complement factor D (adipsin)	11537
1419483_at	complement component 3a receptor 1	12267
1423153_x_at	complement component factor h	12628
1449401_at	complement component 1, q subcomponent, C chain	12262
1451632_a_at	immunoglobulin heavy chain 1a (serum IgG2a)	380793
1430131_at	complement receptor related protein	12946
1439902_at	complement component 5a receptor 1	12273
Found 16 Gene Ontology "regulation of immune system process" genes in a list with 1015 annotated genes (all: 168/31850, PValue: 0.000101) ****
1417599_at	CD276 antigen	102657
1417640_at	CD79B antigen	15985
1417867_at	complement factor D (adipsin)	11537
1418345_at	tumor necrosis factor (ligand) superfamily, member 13 /// tumor necrosis factor (ligand) superfamily, member 12-member 13	619441 /// 69583
1419431_at	epiregulin	13874
1419483_at	complement component 3a receptor 1	12267
1422892_s_at	histocompatibility 2, class II antigen E alpha	14968
1423153_x_at	complement component factor h	12628
1427329_a_at	immunoglobulin heavy chain 6 (heavy chain of IgM)	16019
1448620_at	Fc receptor, IgG, low affinity III	14131
1449401_at	complement component 1, q subcomponent, C chain	12262
1451036_at	spastic paraplegia 21 homolog (human)	27965
1451632_a_at	immunoglobulin heavy chain 1a (serum IgG2a)	380793
1430131_at	complement receptor related protein	12946
1439902_at	complement component 5a receptor 1	12273
1443783_x_at	Histocompatibility 2, class II antigen A, alpha	14960
Found 14 Gene Ontology "positive regulation of immune system process" genes in a list with 1015 annotated genes (all: 138/31850, PValue: 0.000138) ****
1417640_at	CD79B antigen	15985
1417867_at	complement factor D (adipsin)	11537
1419431_at	epiregulin	13874
1419483_at	complement component 3a receptor 1	12267
1422892_s_at	histocompatibility 2, class II antigen E alpha	14968
1423153_x_at	complement component factor h	12628
1427329_a_at	immunoglobulin heavy chain 6 (heavy chain of IgM)	16019
1448620_at	Fc receptor, IgG, low affinity III	14131
1449401_at	complement component 1, q subcomponent, C chain	12262
1451036_at	spastic paraplegia 21 homolog (human)	27965
1451632_a_at	immunoglobulin heavy chain 1a (serum IgG2a)	380793
1430131_at	complement receptor related protein	12946
1439902_at	complement component 5a receptor 1	12273
1443783_x_at	Histocompatibility 2, class II antigen A, alpha	14960
Found 17 Gene Ontology "antigen binding" genes in a list with 1015 annotated genes (all: 103/31850, PValue: 0.000000) ********
1417025_at	histocompatibility 2, class II antigen E beta	14969
1419744_at	histocompatibility 2, class II, locus Mb2	15000
1421653_a_at	immunoglobulin heavy chain (J558 family) /// similar to immunoglobulin heavy chain variable region /// similar to immunoglobulin mu-chain /// similar to anti-poly(dC) monoclonal antibody heavy chain	16061 /// 238447 /// 544903 /// 544907
1422892_s_at	histocompatibility 2, class II antigen E alpha	14968
1424305_at	immunoglobulin joining chain	16069
1424931_s_at	immunoglobulin lambda chain, variable 1	16142
1425738_at	immunoglobulin kappa chain variable 21 (V21)-12 /// similar to Ig kappa chain V-III region PC 6684 /// similar to Ig kappa chain V-III region PC 6684	667914 /// 669090 /// 676193
1426200_at	Immunoglobulin kappa chain complex	243469
1427329_a_at	immunoglobulin heavy chain 6 (heavy chain of IgM)	16019
1427455_x_at	immunoglobulin kappa chain variable 28 (V28) /// immunoglobulin kappa chain variable 8 (V8)-16	16114 /// 640340
1427860_at	immunoglobulin kappa chain variable 6-23 /// immunoglobulin kappa chain variable 19 (V19)-14 /// immunoglobulin kappa chain variable 19 (V19)-13 /// similar to Ig kappa chain V-V region MPC11 precursor /// similar to Ig kappa chain V-V region MPC11 precursor /// similar to Ig kappa chain V-V region MPC11 precursor /// similar to Ig kappa chain V-V region MPC11 precursor /// similar to Ig kappa ch…	637227 /// 667881 /// 667899 /// 669053 /// 669070 /// 676136 /// 676162 /// 676175
1450170_x_at	Histocompatibility 2, K1, K region	14972
1451632_a_at	immunoglobulin heavy chain 1a (serum IgG2a)	380793
1451962_at	immunoglobulin kappa light chain 17-1A	213481
1428719_at	RIKEN cDNA 2010309G21 gene /// hypothetical protein LOC207685	207685 /// 70018
1440837_at	histocompatibility 2, O region beta locus	15002
1443783_x_at	Histocompatibility 2, class II antigen A, alpha	14960
Found 46 Gene Ontology "endopeptidase activity" genes in a list with 1015 annotated genes (all: 904/31850, PValue: 0.001368) ***
1415806_at	plasminogen activator, tissue	18791
1415837_at	kallikrein 1	16612
1415883_a_at	elastase 3, pancreatic	67868
1415954_at	trypsin 4 /// protease, serine, 1 (trypsin 1) /// RIKEN cDNA 1810049H19 gene /// trypsinogen 10	114228 /// 22074 /// 435889 /// 436522
1416136_at	matrix metallopeptidase 2	17390
1417168_a_at	ubiquitin specific peptidase 2	53376
1417256_at	matrix metallopeptidase 13	17386
1417500_a_at	transglutaminase 2, C polypeptide	21817
1417682_a_at	protease, serine, 2	22072
1417867_at	complement factor D (adipsin)	11537
1417898_a_at	granzyme A	14938
1418191_at	ubiquitin specific peptidase 18	24110
1418215_at	meprin 1 beta	17288
1418405_at	hepatocyte growth factor activator	54426
1418754_at	adenylate cyclase 8	11514
1418989_at	cathepsin E	13034
1419082_at	serine (or cysteine) peptidase inhibitor, clade B, member 2	18788
1419476_at	ADAM-like, decysin 1	58860
1420052_x_at	proteasome (prosome, macropain) subunit, beta type 1	19170
1420352_at	protease, serine, 22	70835
1422134_at	FBJ osteosarcoma oncogene B	14282
1422352_at	mast cell protease 1	17224
1422434_a_at	RIKEN cDNA 2210010C04 gene	67373
1422876_at	calpain 9 (nCL-4) /// similar to calpain 9 (nCL-4)	639715 /// 73647
1425182_x_at	kallikrein 1-related peptidase b22 /// kallikrein 1-related peptidase b9	13646 /// 13648
1427477_at	transmembrane protease, serine 13	214531
1431057_a_at	protease, serine, 23	76453
1431763_a_at	chymotrypsin-like	109660
1433438_x_at	melanoma antigen	17276
1434747_at	chymotrypsin C (caldecrin)	76701
1435012_x_at	elastase 3, pancreatic /// similar to elastase 3B, pancreatic	638418 /// 67868
1437846_x_at	beta-site APP-cleaving enzyme 2	56175
1448220_at	chymotrypsinogen B1	66473
1448281_a_at	elastase 2A	13706
1449478_at	matrix metallopeptidase 7	17393
1449952_s_at	transmembrane protease, serine 8 (intestinal)	30943
1450719_at	meprin 1 alpha	17287
1451597_at	transmembrane protease, serine 11d	231382
1452732_at	RIKEN cDNA 2300003P22 gene	67855
1429805_at	myosin IA /// similar to Myosin Ia (Brush border myosin I) (BBM-I) (BBMI) (Myosin I heavy chain) (MIHC)	432516 /// 674795
1435596_at	RIKEN cDNA A530088I07 gene	212167
1435990_at	a disintegrin-like and metallopeptidase (reprolysin type) with thrombospondin type 1 motif, 2	216725
1437960_at	calpain 13	381122
1438337_x_at	RIKEN cDNA 9930032O22 gene	320454
1446666_at	a disintegrin-like and metallopeptidase (reprolysin type) with thrombospondin type 1 motif, 12	239337
1447116_at	Presenilin associated, rhomboid-like	381038
Found 26 Gene Ontology "serine-type endopeptidase activity" genes in a list with 1015 annotated genes (all: 303/31850, PValue: 0.000006) ******
1415806_at	plasminogen activator, tissue	18791
1415837_at	kallikrein 1	16612
1415883_a_at	elastase 3, pancreatic	67868
1415954_at	trypsin 4 /// protease, serine, 1 (trypsin 1) /// RIKEN cDNA 1810049H19 gene /// trypsinogen 10	114228 /// 22074 /// 435889 /// 436522
1417682_a_at	protease, serine, 2	22072
1417867_at	complement factor D (adipsin)	11537
1417898_a_at	granzyme A	14938
1418405_at	hepatocyte growth factor activator	54426
1418754_at	adenylate cyclase 8	11514
1419082_at	serine (or cysteine) peptidase inhibitor, clade B, member 2	18788
1420352_at	protease, serine, 22	70835
1422134_at	FBJ osteosarcoma oncogene B	14282
1422352_at	mast cell protease 1	17224
1422434_a_at	RIKEN cDNA 2210010C04 gene	67373
1425182_x_at	kallikrein 1-related peptidase b22 /// kallikrein 1-related peptidase b9	13646 /// 13648
1427477_at	transmembrane protease, serine 13	214531
1431057_a_at	protease, serine, 23	76453
1431763_a_at	chymotrypsin-like	109660
1434747_at	chymotrypsin C (caldecrin)	76701
1435012_x_at	elastase 3, pancreatic /// similar to elastase 3B, pancreatic	638418 /// 67868
1448220_at	chymotrypsinogen B1	66473
1448281_a_at	elastase 2A	13706
1449952_s_at	transmembrane protease, serine 8 (intestinal)	30943
1451597_at	transmembrane protease, serine 11d	231382
1438337_x_at	RIKEN cDNA 9930032O22 gene	320454
1447116_at	Presenilin associated, rhomboid-like	381038
Found 9 Gene Ontology "trypsin activity" genes in a list with 1015 annotated genes (all: 69/31850, PValue: 0.000334) ****
1415883_a_at	elastase 3, pancreatic	67868
1415954_at	trypsin 4 /// protease, serine, 1 (trypsin 1) /// RIKEN cDNA 1810049H19 gene /// trypsinogen 10	114228 /// 22074 /// 435889 /// 436522
1417682_a_at	protease, serine, 2	22072
1422434_a_at	RIKEN cDNA 2210010C04 gene	67373
1431763_a_at	chymotrypsin-like	109660
1435012_x_at	elastase 3, pancreatic /// similar to elastase 3B, pancreatic	638418 /// 67868
1448220_at	chymotrypsinogen B1	66473
1449952_s_at	transmembrane protease, serine 8 (intestinal)	30943
1438337_x_at	RIKEN cDNA 9930032O22 gene	320454
Found 18 Gene Ontology "monooxygenase activity" genes in a list with 1015 annotated genes (all: 196/31850, PValue: 0.000061) *****
1418113_at	cytochrome P450, family 2, subfamily d, polypeptide 10	13101
1418908_at	peptidylglycine alpha-amidating monooxygenase	18484
1419349_a_at	cytochrome P450, family 2, subfamily d, polypeptide 9	13105
1419523_at	cytochrome P450, family 3, subfamily a, polypeptide 13	13113
1419559_at	cytochrome P450, family 4, subfamily f, polypeptide 14	64385
1420393_at	nitric oxide synthase 2, inducible, macrophage	18126
1421074_at	cytochrome P450, family 7, subfamily b, polypeptide 1	13123
1423244_at	RIKEN cDNA 9030012A22 gene	433247
1425069_at	cDNA sequence BC018285	223706
1425365_a_at	cytochrome P450, family 2, subfamily d, polypeptide 13	68444
1435853_at	RIKEN cDNA 9030605E09 gene	380997
1436981_a_at	tyrosine 3-monooxygenase/tryptophan 5-monooxygenase activation protein, zeta polypeptide	22631
1448683_at	cytochrome P450, family 2, subfamily d, polypeptide 26	76279
1448792_a_at	cytochrome P450, family 2, subfamily f, polypeptide 2	13107
1450332_s_at	flavin containing monooxygenase 5	14263
1439947_at	cytochrome P450, family 11, subfamily a, polypeptide 1	13070
1444138_at	cytochrome P450, family 2, subfamily r, polypeptide 1	244209
1457231_at	Hypoxia inducible factor 1, alpha subunit	15251
Found 8 Gene Ontology "endoribonuclease activity" genes in a list with 1015 annotated genes (all: 93/31850, PValue: 0.009725) ***
1416523_at	ribonuclease, RNase A family, 1 (pancreatic)	19752
1426603_at	ribonuclease L (2', 5'-oligoisoadenylate synthetase-dependent)	24014
1431213_a_at	RIKEN cDNA 1300007C21 gene /// similar to Retrovirus-related POL polyprotein (Endonuclease) /// similar to RIKEN cDNA 1300007C21 gene /// similar to NADH-ubiquinone oxidoreductase MWFE subunit (Complex I-MWFE) (CI-MWFE) /// hypothetical protein LOC670993 /// hypothetical protein LOC673100	433762 /// 668462 /// 668581 /// 670993 /// 673100 /// 67527
1433438_x_at	melanoma antigen	17276
1452426_x_at	Zinc finger protein 236 /// CDNA clone IMAGE:4009820	329002
1430534_at	ribonuclease, RNase A family, 6	78416
1438364_x_at	angiogenin, ribonuclease A family, member 4	219033
1438936_s_at	angiogenin, ribonuclease A family, member 1	11727
Found 8 Gene Ontology "ribonuclease activity" genes in a list with 1015 annotated genes (all: 125/31850, PValue: 0.046961) **
1416523_at	ribonuclease, RNase A family, 1 (pancreatic)	19752
1426603_at	ribonuclease L (2', 5'-oligoisoadenylate synthetase-dependent)	24014
1431213_a_at	RIKEN cDNA 1300007C21 gene /// similar to Retrovirus-related POL polyprotein (Endonuclease) /// similar to RIKEN cDNA 1300007C21 gene /// similar to NADH-ubiquinone oxidoreductase MWFE subunit (Complex I-MWFE) (CI-MWFE) /// hypothetical protein LOC670993 /// hypothetical protein LOC673100	433762 /// 668462 /// 668581 /// 670993 /// 673100 /// 67527
1433438_x_at	melanoma antigen	17276
1452426_x_at	Zinc finger protein 236 /// CDNA clone IMAGE:4009820	329002
1430534_at	ribonuclease, RNase A family, 6	78416
1438364_x_at	angiogenin, ribonuclease A family, member 4	219033
1438936_s_at	angiogenin, ribonuclease A family, member 1	11727
Found 28 Gene Ontology "enzyme inhibitor activity" genes in a list with 1015 annotated genes (all: 366/31850, PValue: 0.000021) *****
1415938_at	serine peptidase inhibitor, Kazal type 3	20730
1417160_s_at	extracellular proteinase inhibitor	14038
1417990_at	protein phosphatase 1, regulatory (inhibitor) subunit 14D	72112
1419082_at	serine (or cysteine) peptidase inhibitor, clade B, member 2	18788
1419100_at	serine (or cysteine) peptidase inhibitor, clade A, member 3N	20716
1419497_at	cyclin-dependent kinase inhibitor 1B (P27)	12576
1419709_at	stefin A3	20863
1421921_at	serine (or cysteine) peptidase inhibitor, clade A, member 3M	20717
1422939_at	serine (or cysteine) peptidase inhibitor, clade B (ovalbumin), member 3B	383548
1423150_at	secretogranin V	20394
1423396_at	angiotensinogen (serpin peptidase inhibitor, clade A, member 8)	11606
1424923_at	serine (or cysteine) peptidase inhibitor, clade A, member 3G	20715
1427119_at	serine peptidase inhibitor, Kazal type 4	20731
1427910_at	cystatin E/M	73720
1448377_at	secretory leukocyte peptidase inhibitor	20568
1448854_s_at	murinoglobulin, pseudogene 1 /// murinoglobulin 1 /// murinoglobulin 2 /// similar to murinoglobulin 1 /// similar to murinoglobulin 1	17835 /// 17836 /// 17837 /// 434083 /// 669343
1449330_at	PDZ domain containing 3	170761
1449451_at	serine (or cysteine) peptidase inhibitor, clade B (ovalbumin), member 11	66957
1449979_a_at	sparc/osteonectin, cwcv and kazal-like domains proteoglycan 3	72902
1450474_at	serine (or cysteine) peptidase inhibitor, clade B, member 9c	20707
1451791_at	tissue factor pathway inhibitor	21788
1460227_at	tissue inhibitor of metalloproteinase 1	21857
1429285_at	serine (or cysteine) peptidase inhibitor, clade A (alpha-1 antiproteinase, antitrypsin), member 9	71907
1429297_at	serine (or cysteine) peptidase inhibitor, clade B (ovalbumin), member 12	71869
1430567_at	serine peptidase inhibitor, Kazal type 5	72432
1435760_at	cystatin A	209294
1436755_at	inter-alpha (globulin) inhibitor H5	209378
1437517_x_at	serine (or cysteine) peptidase inhibitor, clade B (ovalbumin), member 3A	20248
Found 23 Gene Ontology "endopeptidase inhibitor activity" genes in a list with 1015 annotated genes (all: 212/31850, PValue: 0.000000) *******
1415938_at	serine peptidase inhibitor, Kazal type 3	20730
1417160_s_at	extracellular proteinase inhibitor	14038
1419082_at	serine (or cysteine) peptidase inhibitor, clade B, member 2	18788
1419100_at	serine (or cysteine) peptidase inhibitor, clade A, member 3N	20716
1419709_at	stefin A3	20863
1421921_at	serine (or cysteine) peptidase inhibitor, clade A, member 3M	20717
1422939_at	serine (or cysteine) peptidase inhibitor, clade B (ovalbumin), member 3B	383548
1423396_at	angiotensinogen (serpin peptidase inhibitor, clade A, member 8)	11606
1424923_at	serine (or cysteine) peptidase inhibitor, clade A, member 3G	20715
1427119_at	serine peptidase inhibitor, Kazal type 4	20731
1427910_at	cystatin E/M	73720
1448377_at	secretory leukocyte peptidase inhibitor	20568
1448854_s_at	murinoglobulin, pseudogene 1 /// murinoglobulin 1 /// murinoglobulin 2 /// similar to murinoglobulin 1 /// similar to murinoglobulin 1	17835 /// 17836 /// 17837 /// 434083 /// 669343
1449451_at	serine (or cysteine) peptidase inhibitor, clade B (ovalbumin), member 11	66957
1449979_a_at	sparc/osteonectin, cwcv and kazal-like domains proteoglycan 3	72902
1450474_at	serine (or cysteine) peptidase inhibitor, clade B, member 9c	20707
1451791_at	tissue factor pathway inhibitor	21788
1460227_at	tissue inhibitor of metalloproteinase 1	21857
1429285_at	serine (or cysteine) peptidase inhibitor, clade A (alpha-1 antiproteinase, antitrypsin), member 9	71907
1429297_at	serine (or cysteine) peptidase inhibitor, clade B (ovalbumin), member 12	71869
1435760_at	cystatin A	209294
1436755_at	inter-alpha (globulin) inhibitor H5	209378
1437517_x_at	serine (or cysteine) peptidase inhibitor, clade B (ovalbumin), member 3A	20248
Found 17 Gene Ontology "serine-type endopeptidase inhibitor activity" genes in a list with 1015 annotated genes (all: 146/31850, PValue: 0.000004) ******
1415938_at	serine peptidase inhibitor, Kazal type 3	20730
1419082_at	serine (or cysteine) peptidase inhibitor, clade B, member 2	18788
1419100_at	serine (or cysteine) peptidase inhibitor, clade A, member 3N	20716
1421921_at	serine (or cysteine) peptidase inhibitor, clade A, member 3M	20717
1422939_at	serine (or cysteine) peptidase inhibitor, clade B (ovalbumin), member 3B	383548
1423396_at	angiotensinogen (serpin peptidase inhibitor, clade A, member 8)	11606
1424923_at	serine (or cysteine) peptidase inhibitor, clade A, member 3G	20715
1427119_at	serine peptidase inhibitor, Kazal type 4	20731
1448377_at	secretory leukocyte peptidase inhibitor	20568
1448854_s_at	murinoglobulin, pseudogene 1 /// murinoglobulin 1 /// murinoglobulin 2 /// similar to murinoglobulin 1 /// similar to murinoglobulin 1	17835 /// 17836 /// 17837 /// 434083 /// 669343
1449451_at	serine (or cysteine) peptidase inhibitor, clade B (ovalbumin), member 11	66957
1450474_at	serine (or cysteine) peptidase inhibitor, clade B, member 9c	20707
1451791_at	tissue factor pathway inhibitor	21788
1429285_at	serine (or cysteine) peptidase inhibitor, clade A (alpha-1 antiproteinase, antitrypsin), member 9	71907
1429297_at	serine (or cysteine) peptidase inhibitor, clade B (ovalbumin), member 12	71869
1436755_at	inter-alpha (globulin) inhibitor H5	209378
1437517_x_at	serine (or cysteine) peptidase inhibitor, clade B (ovalbumin), member 3A	20248
Found 54 Gene Ontology "receptor binding" genes in a list with 1015 annotated genes (all: 1053/31850, PValue: 0.000457) ****
1415837_at	kallikrein 1	16612
1416750_at	opioid receptor, sigma 1	18391
1416953_at	connective tissue growth factor	14219
1417266_at	chemokine (C-C motif) ligand 6	20305
1417599_at	CD276 antigen	102657
1417936_at	chemokine (C-C motif) ligand 9	20308
1418345_at	tumor necrosis factor (ligand) superfamily, member 13 /// tumor necrosis factor (ligand) superfamily, member 12-member 13	619441 /// 69583
1418346_at	insulin-like 6	27356
1418368_at	resistin like beta	57263
1418480_at	chemokine (C-X-C motif) ligand 7	57349
1418507_s_at	suppressor of cytokine signaling 2	216233
1418930_at	chemokine (C-X-C motif) ligand 10	15945
1419188_s_at	chemokine (C-C motif) ligand 27	20301
1419194_s_at	glia maturation factor, gamma	63986
1419196_at	hepcidin antimicrobial peptide 1	84506
1419209_at	chemokine (C-X-C motif) ligand 1	14825
1419282_at	chemokine (C-C motif) ligand 12	20293
1419431_at	epiregulin	13874
1419477_at	C-type lectin domain family 2, member d	93694
1419697_at	chemokine (C-X-C motif) ligand 11	56066
1419714_at	CD274 antigen	60533
1419728_at	chemokine (C-X-C motif) ligand 5	20311
1420440_at	pancreatic polypeptide	19064
1420653_at	transforming growth factor, beta 1	21803
1421161_at	betacellulin, epidermal growth factor family member	12223
1421228_at	chemokine (C-C motif) ligand 7	20306
1421670_a_at	interleukin-1 receptor-associated kinase 4	266632
1421907_at	peroxisome proliferator activated receptor binding protein	19014
1422639_at	calcitonin-related polypeptide, beta	116903
1422651_at	adiponectin, C1Q and collagen domain containing	11450
1423396_at	angiotensinogen (serpin peptidase inhibitor, clade A, member 8)	11606
1423635_at	bone morphogenetic protein 2	12156
1425016_at	Eph receptor B2	13844
1425122_at	open reading frame 9	52793
1426851_a_at	nephroblastoma overexpressed gene	18133
1431693_a_at	interleukin 17B	56069
1437015_x_at	phospholipase A2, group IB, pancreas	18778
1448995_at	chemokine (C-X-C motif) ligand 4	56744
1449184_at	peptidoglycan recognition protein 1	21946
1449195_s_at	chemokine (C-X-C motif) ligand 16	66102
1449401_at	complement component 1, q subcomponent, C chain	12262
1449493_at	insulin-like 5	23919
1449984_at	chemokine (C-X-C motif) ligand 2	20310
1451036_at	spastic paraplegia 21 homolog (human)	27965
1451798_at	interleukin 1 receptor antagonist	16181
1451801_at	triadin	76757
1436200_at	LON peptidase N-terminal domain and ring finger 3	74365
1438148_at	gene model 1960, (NCBI)	330122
1439797_at	peroxisome proliferator activator receptor delta	19015
1441316_at	similar to wingless related MMTV integration site 8b	677060
1447221_x_at	Fibroblast growth factor 14	14169
1447647_at	wingless-related MMTV integration site 7A	22421
1455577_at	Chemokine (C-C motif) ligand 28	56838
1455851_at	bone morphogenetic protein 5	12160
Found 27 Gene Ontology "cytokine activity" genes in a list with 1015 annotated genes (all: 362/31850, PValue: 0.000045) *****
1416750_at	opioid receptor, sigma 1	18391
1417266_at	chemokine (C-C motif) ligand 6	20305
1417936_at	chemokine (C-C motif) ligand 9	20308
1418345_at	tumor necrosis factor (ligand) superfamily, member 13 /// tumor necrosis factor (ligand) superfamily, member 12-member 13	619441 /// 69583
1418480_at	chemokine (C-X-C motif) ligand 7	57349
1418507_s_at	suppressor of cytokine signaling 2	216233
1418930_at	chemokine (C-X-C motif) ligand 10	15945
1419188_s_at	chemokine (C-C motif) ligand 27	20301
1419209_at	chemokine (C-X-C motif) ligand 1	14825
1419282_at	chemokine (C-C motif) ligand 12	20293
1419697_at	chemokine (C-X-C motif) ligand 11	56066
1419728_at	chemokine (C-X-C motif) ligand 5	20311
1421228_at	chemokine (C-C motif) ligand 7	20306
1421670_a_at	interleukin-1 receptor-associated kinase 4	266632
1423635_at	bone morphogenetic protein 2	12156
1425122_at	open reading frame 9	52793
1431693_a_at	interleukin 17B	56069
1448995_at	chemokine (C-X-C motif) ligand 4	56744
1449184_at	peptidoglycan recognition protein 1	21946
1449195_s_at	chemokine (C-X-C motif) ligand 16	66102
1449401_at	complement component 1, q subcomponent, C chain	12262
1449984_at	chemokine (C-X-C motif) ligand 2	20310
1451798_at	interleukin 1 receptor antagonist	16181
1438148_at	gene model 1960, (NCBI)	330122
1447221_x_at	Fibroblast growth factor 14	14169
1455577_at	Chemokine (C-C motif) ligand 28	56838
1455851_at	bone morphogenetic protein 5	12160
Found 63 Gene Ontology "structural molecule activity" genes in a list with 1015 annotated genes (all: 1336/31850, PValue: 0.001353) ***
1416605_at	nucleolar protein family A, member 2	52530
1416889_at	troponin I, skeletal, fast 2	21953
1417232_at	claudin 2	12738
1417464_at	troponin C2, fast	21925
1417611_at	transmembrane protein 37	170706
1418123_at	unc-119 homolog (C. elegans)	22248
1418155_at	myotilin	58916
1418173_at	RIKEN cDNA 4631426H08 gene	70810
1418213_at	keratin complex 1, acidic, gene 23	94179
1418283_at	claudin 4	12740
1418454_at	microfibrillar associated protein 5	50530
1418726_a_at	troponin T2, cardiac	21956
1418735_at	keratin complex 2, basic, gene 4	16682
1419062_at	erythrocyte protein band 4.1-like 3	13823
1420431_at	repetin	20129
1420771_at	small proline-rich protein 2D	20758
1421279_at	laminin, gamma 2	16782
1422240_s_at	small proline-rich protein 2H	20762
1422401_at	small proline-rich protein 3	20766
1422454_at	keratin complex 1, acidic, gene 13	16663
1422481_at	keratin complex 2, basic, gene 1	16678
1422588_at	keratin complex 2, basic, gene 6b	16688
1422592_at	catenin (cadherin associated protein), delta 2	18163
1422667_at	keratin complex 1, acidic, gene 15	16665
1422672_at	small proline-rich protein 1B	20754
1422783_a_at	keratin complex 2, basic, gene 6a	16687
1423935_x_at	keratin complex 1, acidic, gene 14	16664
1423952_a_at	keratin complex 2, basic, gene 7	110310
1424096_at	keratin complex 2, basic, gene 5	110308
1426284_at	RIKEN cDNA 9030623C06 gene	66809
1426936_at	RIKEN cDNA 2610305J24 gene /// cDNA sequence BC005512 /// hypothetical protein LOC215866 /// hypothetical protein LOC629242 /// similar to melanoma antigen /// similar to melanoma antigen /// similar to melanoma antigen /// similar to melanoma antigen /// hypothetical ENV polyprotein /// similar to melanoma antigen /// hypothetical protein LOC669019 /// similar to melanoma antigen /// hypothetica…	192885 /// 215866 /// 629242 /// 630153 /// 630525 /// 631386 /// 637482 /// 641366 /// 668904 /// 669019 /// 669231 /// 669436 /// 670270 /// 670719 /// 672061 /// 672196 /// 672939 /// 673876 /// 674912 /// 674927 /// 675168 /// 675410 /// 675706 /// 676247 /// 676718 /// 677506 /// 72520
1426958_at	ribosomal protein S9 /// similar to ribosomal protein S9	272691 /// 76846
1427168_a_at	procollagen, type XIV, alpha 1	12818
1427352_at	cDNA sequence BC031593	223917
1427445_a_at	titin	22138
1431213_a_at	RIKEN cDNA 1300007C21 gene /// similar to Retrovirus-related POL polyprotein (Endonuclease) /// similar to RIKEN cDNA 1300007C21 gene /// similar to NADH-ubiquinone oxidoreductase MWFE subunit (Complex I-MWFE) (CI-MWFE) /// hypothetical protein LOC670993 /// hypothetical protein LOC673100	433762 /// 668462 /// 668581 /// 670993 /// 673100 /// 67527
1433438_x_at	melanoma antigen	17276
1433923_at	RIKEN cDNA 4732484G22 gene	406220
1438851_x_at	claudin 1	12737
1448696_at	hephaestin	15203
1448745_s_at	loricrin	16939
1449091_at	claudin 8	54420
1449577_x_at	tropomyosin 2, beta	22004
1449833_at	small proline-rich protein 2F	20760
1449910_at	RIKEN cDNA 2210418O10 gene	76958
1450118_a_at	troponin T3, skeletal, fast	21957
1450813_a_at	troponin I, skeletal, slow 1	21952
1451613_at	hornerin	68723
1452166_a_at	keratin complex 1, acidic, gene 10	16661
1452679_at	tubulin, beta 2b	73710
1452730_at	RIKEN cDNA 1110033J19 gene	66184
1452957_at	keratin associated protein 3-3	66380
1456266_at	ribosomal protein L30	19946
1460208_at	fibrillin 1	14118
1430556_at	sperm associated antigen 9	70834
1437258_at	small proline-rich protein 2A	20755
1439217_at	NACHT, LRR and PYD containing protein 9c	330490
1439474_x_at	RIKEN cDNA B230343H07 gene	338352
1444105_at	actin, alpha 2, smooth muscle, aorta	11475
1444254_at	tensin 4	217169
1447555_at	Utrophin	22288
1457435_x_at	myomesin 2	17930
1459670_at	Heterogeneous nuclear ribonucleoprotein L-like	72692
Found 22 Gene Ontology "structural constituent of cytoskeleton" genes in a list with 1015 annotated genes (all: 162/31850, PValue: 0.000000) ********
1416889_at	troponin I, skeletal, fast 2	21953
1417464_at	troponin C2, fast	21925
1418726_a_at	troponin T2, cardiac	21956
1418735_at	keratin complex 2, basic, gene 4	16682
1422454_at	keratin complex 1, acidic, gene 13	16663
1422481_at	keratin complex 2, basic, gene 1	16678
1422588_at	keratin complex 2, basic, gene 6b	16688
1422667_at	keratin complex 1, acidic, gene 15	16665
1422672_at	small proline-rich protein 1B	20754
1422783_a_at	keratin complex 2, basic, gene 6a	16687
1423935_x_at	keratin complex 1, acidic, gene 14	16664
1423952_a_at	keratin complex 2, basic, gene 7	110310
1424096_at	keratin complex 2, basic, gene 5	110308
1427445_a_at	titin	22138
1448745_s_at	loricrin	16939
1449577_x_at	tropomyosin 2, beta	22004
1450118_a_at	troponin T3, skeletal, fast	21957
1450813_a_at	troponin I, skeletal, slow 1	21952
1452166_a_at	keratin complex 1, acidic, gene 10	16661
1437258_at	small proline-rich protein 2A	20755
1444105_at	actin, alpha 2, smooth muscle, aorta	11475
1457435_x_at	myomesin 2	17930
Found 7 Gene Ontology "anion channel activity" genes in a list with 1015 annotated genes (all: 76/31850, PValue: 0.010633) **
1416306_at	chloride channel calcium activated 3	23844
1449248_at	chloride channel 2	12724
1451823_at	chloride channel calcium activated 4	229927
1431261_at	chloride intracellular channel 5	224796
1439727_at	chloride channel calcium activated 6 /// expressed sequence AI747448	99663 /// 99709
1439796_at	expressed sequence AI747448	99709
1447394_at	chloride channel calcium activated 6 /// expressed sequence AI747448 /// similar to chloride channel calcium activated 6	622139 /// 99663 /// 99709
Found 7 Gene Ontology "chloride channel activity" genes in a list with 1015 annotated genes (all: 65/31850, PValue: 0.004566) ***
1416306_at	chloride channel calcium activated 3	23844
1449248_at	chloride channel 2	12724
1451823_at	chloride channel calcium activated 4	229927
1431261_at	chloride intracellular channel 5	224796
1439727_at	chloride channel calcium activated 6 /// expressed sequence AI747448	99663 /// 99709
1439796_at	expressed sequence AI747448	99709
1447394_at	chloride channel calcium activated 6 /// expressed sequence AI747448 /// similar to chloride channel calcium activated 6	622139 /// 99663 /// 99709
Found 34 Gene Ontology "iron ion binding" genes in a list with 1015 annotated genes (all: 550/31850, PValue: 0.000211) ****
1415966_a_at	NADH dehydrogenase (ubiquinone) flavoprotein 1	17995
1417061_at	solute carrier family 40 (iron-regulated transporter), member 1	53945
1417184_s_at	hemoglobin, beta adult major chain /// hemoglobin, beta adult minor chain	15129 /// 15130
1417262_at	prostaglandin-endoperoxide synthase 2	19225
1417714_x_at	hemoglobin alpha, adult chain 1	15122
1417750_a_at	solute carrier family 25, member 37	67712
1418113_at	cytochrome P450, family 2, subfamily d, polypeptide 10	13101
1419349_a_at	cytochrome P450, family 2, subfamily d, polypeptide 9	13105
1419523_at	cytochrome P450, family 3, subfamily a, polypeptide 13	13113
1419559_at	cytochrome P450, family 4, subfamily f, polypeptide 14	64385
1420393_at	nitric oxide synthase 2, inducible, macrophage	18126
1420437_at	indoleamine-pyrrole 2,3 dioxygenase	15930
1421009_at	radical S-adenosyl methionine domain containing 2	58185
1421074_at	cytochrome P450, family 7, subfamily b, polypeptide 1	13123
1422699_at	arachidonate 12-lipoxygenase	11684
1423244_at	RIKEN cDNA 9030012A22 gene	433247
1425069_at	cDNA sequence BC018285	223706
1425365_a_at	cytochrome P450, family 2, subfamily d, polypeptide 13	68444
1425546_a_at	transferrin	22041
1427945_at	dihydropyrimidine dehydrogenase	99586
1435853_at	RIKEN cDNA 9030605E09 gene	380997
1448683_at	cytochrome P450, family 2, subfamily d, polypeptide 26	76279
1448696_at	hephaestin	15203
1448792_a_at	cytochrome P450, family 2, subfamily f, polypeptide 2	13107
1448854_s_at	murinoglobulin, pseudogene 1 /// murinoglobulin 1 /// murinoglobulin 2 /// similar to murinoglobulin 1 /// similar to murinoglobulin 1	17835 /// 17836 /// 17837 /// 434083 /// 669343
1450187_a_at	galactose-1-phosphate uridyl transferase	14430
1450645_at	metallothionein 4	17752
1451203_at	myoglobin	17189
1429413_at	carboxypeptidase M	70574
1439947_at	cytochrome P450, family 11, subfamily a, polypeptide 1	13070
1442071_at	ATP-binding cassette, sub-family E (OABP), member 1	24015
1444138_at	cytochrome P450, family 2, subfamily r, polypeptide 1	244209
1452766_at	RIKEN cDNA 2900041A09 gene	72948
1457231_at	Hypoxia inducible factor 1, alpha subunit	15251
Found 25 Gene Ontology "sugar binding" genes in a list with 1015 annotated genes (all: 337/31850, PValue: 0.000093) *****
1415905_at	regenerating islet-derived 1	19692
1416297_s_at	pancreatitis-associated protein	18489
1417079_s_at	lectin, galactose-binding, soluble 2	107753
1417087_at	golgi apparatus protein 1	20340
1418165_at	intelectin a	16429
1419358_at	sortilin-related VPS10 domain containing receptor 2	81840
1419468_at	C-type lectin domain family 14, member a	66864
1419477_at	C-type lectin domain family 2, member d	93694
1419589_at	CD93 antigen	17064
1422065_at	killer cell lectin-like receptor subfamily B member 1D	80782
1422071_at	lectin, galactose binding, soluble 6	16857
1422308_a_at	lectin, galactose binding, soluble 7	16858
1425888_at	killer cell lectin-like receptor, subfamily A, member 17	170733
1428358_at	RIKEN cDNA 1810010M01 gene	69036
1438467_at	macrophage galactose N-acetyl-galactosamine specific lectin 2	216864
1448872_at	regenerating islet-derived 3 gamma	19695
1449268_at	glutamine fructose-6-phosphate transaminase 1	14583
1450430_at	mannose receptor, C type 1	17533
1450551_x_at	killer cell lectin-like receptor, subfamily A, member 15	27423
1451440_at	chondrolectin	246048
1428735_at	CD69 antigen	12515
1434111_at	latrophilin 2	99633
1439217_at	NACHT, LRR and PYD containing protein 9c	330490
1442074_at	C-type lectin domain family 2, member g	70809
1444037_at	lectin, mannose-binding, 1	70361
Found 11 Gene Ontology "glycosaminoglycan binding" genes in a list with 1015 annotated genes (all: 165/31850, PValue: 0.017007) **
1416039_x_at	cysteine rich protein 61	16007
1416953_at	connective tissue growth factor	14219
1417257_at	carboxyl ester lipase	12613
1421228_at	chemokine (C-C motif) ligand 7	20306
1421262_at	lipase, endothelial	16891
1421279_at	laminin, gamma 2	16782
1423760_at	CD44 antigen	12505
1437218_at	fibronectin 1	14268
1448995_at	chemokine (C-X-C motif) ligand 4	56744
1451440_at	chondrolectin	246048
1438020_at	hyaluronan and proteoglycan link protein 1	12950
Found 235 Gene Ontology "extracellular region" genes in a list with 1015 annotated genes (all: 3950/31850, PValue: 0.000000) *********
1415777_at	pancreatic lipase related protein 1	18946
1415806_at	plasminogen activator, tissue	18791
1415837_at	kallikrein 1	16612
1415883_a_at	elastase 3, pancreatic	67868
1415885_at	chromogranin B	12653
1415905_at	regenerating islet-derived 1	19692
1415938_at	serine peptidase inhibitor, Kazal type 3	20730
1415966_a_at	NADH dehydrogenase (ubiquinone) flavoprotein 1	17995
1416039_x_at	cysteine rich protein 61	16007
1416055_at	amylase 2, pancreatic /// RIKEN cDNA 1810008N23 gene	11723 /// 69096
1416114_at	SPARC-like 1 (mast9, hevin)	13602
1416136_at	matrix metallopeptidase 2	17390
1416297_s_at	pancreatitis-associated protein	18489
1416523_at	ribonuclease, RNase A family, 1 (pancreatic)	19752
1416635_at	sphingomyelin phosphodiesterase, acid-like 3A	57319
1416750_at	opioid receptor, sigma 1	18391
1416777_at	CEA-related cell adhesion molecule 12	67315
1416783_at	tachykinin 1	21333
1416930_at	lymphocyte antigen 6 complex, locus D	17068
1416953_at	connective tissue growth factor	14219
1417062_at	RIKEN cDNA 2810037C14 gene	67211
1417133_at	peripheral myelin protein	18858
1417232_at	claudin 2	12738
1417256_at	matrix metallopeptidase 13	17386
1417257_at	carboxyl ester lipase	12613
1417262_at	prostaglandin-endoperoxide synthase 2	19225
1417266_at	chemokine (C-C motif) ligand 6	20305
1417268_at	CD14 antigen	12475
1417300_at	sphingomyelin phosphodiesterase, acid-like 3B	100340
1417382_at	ectonucleoside triphosphate diphosphohydrolase 5	12499
1417500_a_at	transglutaminase 2, C polypeptide	21817
1417735_at	RIKEN cDNA 1810030J14 gene /// similar to Serum amyloid P-component precursor (SAP)	630754 /// 66289
1417809_at	solute carrier family 22 (organic cation transporter), member 18	18400
1417867_at	complement factor D (adipsin)	11537
1417898_a_at	granzyme A	14938
1417900_a_at	very low density lipoprotein receptor	22359
1417920_at	amnionless	93835
1417936_at	chemokine (C-C motif) ligand 9	20308
1417991_at	deiodinase, iodothyronine, type I	13370
1418069_at	apolipoprotein C-II	11813
1418075_at	ST6 (alpha-N-acetyl-neuraminyl-2,3-beta-galactosyl-1,3)-N-acetylgalactosaminide alpha-2,6-sialyltransferase 4	20448
1418094_s_at	carbonic anhydrase 4	12351
1418165_at	intelectin a	16429
1418207_at	FXYD domain-containing ion transport regulator 4	108017
1418215_at	meprin 1 beta	17288
1418283_at	claudin 4	12740
1418304_at	protocadherin 21	170677
1418309_at	tumor necrosis factor receptor superfamily, member 11b (osteoprotegerin)	18383
1418345_at	tumor necrosis factor (ligand) superfamily, member 13 /// tumor necrosis factor (ligand) superfamily, member 12-member 13	619441 /// 69583
1418346_at	insulin-like 6	27356
1418368_at	resistin like beta	57263
1418374_at	FXYD domain-containing ion transport regulator 3	17178
1418405_at	hepatocyte growth factor activator	54426
1418454_at	microfibrillar associated protein 5	50530
1418480_at	chemokine (C-X-C motif) ligand 7	57349
1418538_at	KDEL (Lys-Asp-Glu-Leu) endoplasmic reticulum protein retention receptor 3	105785
1418626_a_at	clusterin	12759
1418857_at	solute carrier family 13 (sodium-dependent dicarboxylate transporter), member 2	20500
1418908_at	peptidylglycine alpha-amidating monooxygenase	18484
1418930_at	chemokine (C-X-C motif) ligand 10	15945
1418937_at	deiodinase, iodothyronine, type II	13371
1418989_at	cathepsin E	13034
1419075_s_at	serum amyloid A 1	20208
1419100_at	serine (or cysteine) peptidase inhibitor, clade A, member 3N	20716
1419144_at	CD163 antigen	93671
1419182_at	sushi, von Willebrand factor type A, EGF and pentraxin domain containing 1	64817
1419188_s_at	chemokine (C-C motif) ligand 27	20301
1419196_at	hepcidin antimicrobial peptide 1	84506
1419209_at	chemokine (C-X-C motif) ligand 1	14825
1419282_at	chemokine (C-C motif) ligand 12	20293
1419358_at	sortilin-related VPS10 domain containing receptor 2	81840
1419388_at	transmembrane 4 L six family member 20	66261
1419431_at	epiregulin	13874
1419442_at	matrilin 2	17181
1419476_at	ADAM-like, decysin 1	58860
1419554_at	CD47 antigen (Rh-related antigen, integrin-associated signal transducer)	16423
1419559_at	cytochrome P450, family 4, subfamily f, polypeptide 14	64385
1419589_at	CD93 antigen	17064
1419595_a_at	gamma-glutamyl hydrolase /// similar to Gamma-glutamyl hydrolase precursor (Gamma-Glu-x carboxypeptidase) (Conjugase) (GH) (Folylpolyglutamate hydrolase) (FGPH)	14590 /// 667301
1419616_at	bone morphogenic protein receptor, type II (serine/threonine kinase)	12168
1419697_at	chemokine (C-X-C motif) ligand 11	56066
1419714_at	CD274 antigen	60533
1419728_at	chemokine (C-X-C motif) ligand 5	20311
1419735_at	casein kappa	12994
1420352_at	protease, serine, 22	70835
1420400_at	seminal vesicle antigen-like 1	71578
1420431_at	repetin	20129
1420440_at	pancreatic polypeptide	19064
1420541_at	retinol dehydrogenase 16	19683
1420627_a_at	casein alpha	12990
1420653_at	transforming growth factor, beta 1	21803
1421009_at	radical S-adenosyl methionine domain containing 2	58185
1421074_at	cytochrome P450, family 7, subfamily b, polypeptide 1	13123
1421161_at	betacellulin, epidermal growth factor family member	12223
1421228_at	chemokine (C-C motif) ligand 7	20306
1421262_at	lipase, endothelial	16891
1421279_at	laminin, gamma 2	16782
1421443_at	G protein-coupled receptor 110	77596
1421489_a_at	RIKEN cDNA 2010106E10 gene	67715
1421522_at	beta-1,4-N-acetyl-galactosaminyl transferase 2	14422
1421614_at	zonadhesin	22635
1421854_at	fibrinogen-like protein 2	14190
1421861_at	calsyntenin 1	65945
1421868_a_at	pancreatic lipase	69060
1422211_a_at	UDP-GlcNAc:betaGal beta-1,3-N-acetylglucosaminyltransferase 3	72297
1422352_at	mast cell protease 1	17224
1422434_a_at	RIKEN cDNA 2210010C04 gene	67373
1422541_at	protein tyrosine phosphatase, receptor type, M	19274
1422606_at	C1q and tumor necrosis factor related protein 3	81799
1422639_at	calcitonin-related polypeptide, beta	116903
1422651_at	adiponectin, C1Q and collagen domain containing	11450
1422673_at	protein kinase C, mu	18760
1422749_at	lymphocyte antigen 6 complex, locus G6C	68468
1422788_at	solute carrier family 43, member 3	58207
1422868_s_at	guanine deaminase	14544
1422869_at	c-mer proto-oncogene tyrosine kinase	17289
1423062_at	insulin-like growth factor binding protein 3	16009
1423140_at	lysosomal acid lipase 1	16889
1423150_at	secretogranin V	20394
1423284_at	MANSC domain containing 1	67729
1423310_at	trophoblast glycoprotein	21983
1423323_at	tumor-associated calcium signal transducer 2	56753
1423396_at	angiotensinogen (serpin peptidase inhibitor, clade A, member 8)	11606
1423407_a_at	fibulin 2	14115
1423607_at	lumican	17022
1423635_at	bone morphogenetic protein 2	12156
1423756_s_at	insulin-like growth factor binding protein 4	16010
1424245_at	carboxylesterase 2 /// similar to carboxylesterase 2	234671 /// 667754
1424305_at	immunoglobulin joining chain	16069
1424518_at	RIKEN cDNA 2310016F22 gene /// cDNA sequence BC020489	223672 /// 71898
1425120_x_at	RIKEN cDNA 1810023F06 gene	217845
1425122_at	open reading frame 9	52793
1425182_x_at	kallikrein 1-related peptidase b22 /// kallikrein 1-related peptidase b9	13646 /// 13648
1425233_at	RIKEN cDNA 2210407C18 gene	78354
1425546_a_at	transferrin	22041
1425668_a_at	ST3 beta-galactoside alpha-2,3-sialyltransferase 4	20443
1425934_a_at	UDP-Gal:betaGlcNAc beta 1,4-galactosyltransferase, polypeptide 4	56375
1426047_a_at	protein tyrosine phosphatase, receptor type, R	19279
1426851_a_at	nephroblastoma overexpressed gene	18133
1427019_at	protein tyrosine phosphatase, receptor type Z, polypeptide 1	19283
1427119_at	serine peptidase inhibitor, Kazal type 4	20731
1427137_at	carboxylesterase 5	234673
1427168_a_at	procollagen, type XIV, alpha 1	12818
1427183_at	epidermal growth factor-containing fibulin-like extracellular matrix protein 1	216616
1427329_a_at	immunoglobulin heavy chain 6 (heavy chain of IgM)	16019
1427357_at	cytidine deaminase	72269
1427910_at	cystatin E/M	73720
1428062_at	carboxypeptidase A1	109697
1428781_at	RIKEN cDNA 1110014F24 gene	73712
1430388_a_at	sulfatase 2	72043
1431057_a_at	protease, serine, 23	76453
1431693_a_at	interleukin 17B	56069
1431763_a_at	chymotrypsin-like	109660
1432418_a_at	creatine kinase, mitochondrial 1, ubiquitous	12716
1433474_at	EGF-like repeats and discoidin I-like domains 3	13612
1435012_x_at	elastase 3, pancreatic /// similar to elastase 3B, pancreatic	638418 /// 67868
1436696_x_at	CEA-related cell adhesion molecule 11	66996
1437015_x_at	phospholipase A2, group IB, pancreas	18778
1437218_at	fibronectin 1	14268
1437308_s_at	coagulation factor II (thrombin) receptor	14062
1437438_x_at	pancreatic lipase-related protein 2	18947
1437846_x_at	beta-site APP-cleaving enzyme 2	56175
1438612_a_at	colipase, pancreatic	109791
1438851_x_at	claudin 1	12737
1448220_at	chymotrypsinogen B1	66473
1448281_a_at	elastase 2A	13706
1448377_at	secretory leukocyte peptidase inhibitor	20568
1448482_at	solute carrier family 39 (metal ion transporter), member 8	67547
1448620_at	Fc receptor, IgG, low affinity III	14131
1448792_a_at	cytochrome P450, family 2, subfamily f, polypeptide 2	13107
1448854_s_at	murinoglobulin, pseudogene 1 /// murinoglobulin 1 /// murinoglobulin 2 /// similar to murinoglobulin 1 /// similar to murinoglobulin 1	17835 /// 17836 /// 17837 /// 434083 /// 669343
1448872_at	regenerating islet-derived 3 gamma	19695
1448995_at	chemokine (C-X-C motif) ligand 4	56744
1449091_at	claudin 8	54420
1449106_at	glutathione peroxidase 3	14778
1449184_at	peptidoglycan recognition protein 1	21946
1449195_s_at	chemokine (C-X-C motif) ligand 16	66102
1449199_at	mucin 1, transmembrane	17829
1449375_at	carboxylesterase 6	102022
1449401_at	complement component 1, q subcomponent, C chain	12262
1449452_a_at	glycoprotein 2 (zymogen granule membrane)	67133
1449478_at	matrix metallopeptidase 7	17393
1449486_at	carboxylesterase 1	12623
1449493_at	insulin-like 5	23919
1449496_at	RIKEN cDNA 2010109I03 gene	67038
1449838_at	cysteine-rich secretory protein 3	11572
1449952_s_at	transmembrane protease, serine 8 (intestinal)	30943
1449979_a_at	sparc/osteonectin, cwcv and kazal-like domains proteoglycan 3	72902
1449984_at	chemokine (C-X-C motif) ligand 2	20310
1450214_at	adenosine A2b receptor	11541
1450246_at	fucosyltransferase 2	14344
1450430_at	mannose receptor, C type 1	17533
1450719_at	meprin 1 alpha	17287
1450826_a_at	serum amyloid A 3	20210
1450988_at	leucine rich repeat containing G protein coupled receptor 5	14160
1451258_at	prostate stem cell antigen	72373
1451424_at	gamma-aminobutyric acid (GABA-A) receptor, pi	216643
1451632_a_at	immunoglobulin heavy chain 1a (serum IgG2a)	380793
1451791_at	tissue factor pathway inhibitor	21788
1451798_at	interleukin 1 receptor antagonist	16181
1451823_at	chloride channel calcium activated 4	229927
1451912_a_at	fibroblast growth factor receptor-like 1	116701
1454138_a_at	serine threonine kinase 31	77485
1460208_at	fibrillin 1	14118
1460227_at	tissue inhibitor of metalloproteinase 1	21857
1428435_at	mucin 2	17831
1428947_at	RIKEN cDNA 2010001M09 gene	69816
1429272_a_at	RIKEN cDNA 9130022K13 gene /// RIKEN cDNA 2210421G13 gene /// hypothetical protein LOC193676 /// similar to apolipoprotein L, 3 (predicted) /// similar to apolipoprotein L, 3 (predicted)	108956 /// 193676 /// 666661 /// 672691 /// 75761
1429285_at	serine (or cysteine) peptidase inhibitor, clade A (alpha-1 antiproteinase, antitrypsin), member 9	71907
1430026_at	stress 70 protein chaperone, microsome-associated, human homolog	110920
1430534_at	ribonuclease, RNase A family, 6	78416
1435990_at	a disintegrin-like and metallopeptidase (reprolysin type) with thrombospondin type 1 motif, 2	216725
1436200_at	LON peptidase N-terminal domain and ring finger 3	74365
1436271_at	cDNA sequence BC085284 /// similar to apolipoprotein L, 3 (predicted)	278679 /// 666348
1436755_at	inter-alpha (globulin) inhibitor H5	209378
1437060_at	olfactomedin 4	380924
1438020_at	hyaluronan and proteoglycan link protein 1	12950
1438148_at	gene model 1960, (NCBI)	330122
1438364_x_at	angiogenin, ribonuclease A family, member 4	219033
1438936_s_at	angiogenin, ribonuclease A family, member 1	11727
1441316_at	similar to wingless related MMTV integration site 8b	677060
1442074_at	C-type lectin domain family 2, member g	70809
1443491_at	Protein tyrosine phosphatase, receptor type, K	19272
1443602_at	Interferon gamma receptor 1	15979
1443620_at	Glypican 4	14735
1443745_s_at	dentin matrix protein 1	13406
1446666_at	a disintegrin-like and metallopeptidase (reprolysin type) with thrombospondin type 1 motif, 12	239337
1447647_at	wingless-related MMTV integration site 7A	22421
1453080_at	RIKEN cDNA 9130022K13 gene /// similar to apolipoprotein L, 3 (predicted)	672691 /// 75761
1455577_at	Chemokine (C-C motif) ligand 28	56838
1455851_at	bone morphogenetic protein 5	12160
1456231_at	phospholipase A2, group III	237625
1456248_at	RIKEN cDNA 2310002A05 gene /// hypothetical protein LOC630971	630971 /// 69520
1457769_at	histocompatibility 60	15101
1460465_at	RIKEN cDNA A930038C07 gene	68169
Found 27 Gene Ontology "extracellular matrix (sensu Metazoa)" genes in a list with 1015 annotated genes (all: 499/31850, PValue: 0.005711) ***
1416114_at	SPARC-like 1 (mast9, hevin)	13602
1416136_at	matrix metallopeptidase 2	17390
1416953_at	connective tissue growth factor	14219
1417256_at	matrix metallopeptidase 13	17386
1417500_a_at	transglutaminase 2, C polypeptide	21817
1418309_at	tumor necrosis factor receptor superfamily, member 11b (osteoprotegerin)	18383
1418454_at	microfibrillar associated protein 5	50530
1419442_at	matrilin 2	17181
1420431_at	repetin	20129
1420653_at	transforming growth factor, beta 1	21803
1421279_at	laminin, gamma 2	16782
1423310_at	trophoblast glycoprotein	21983
1423407_a_at	fibulin 2	14115
1423607_at	lumican	17022
1427019_at	protein tyrosine phosphatase, receptor type Z, polypeptide 1	19283
1427168_a_at	procollagen, type XIV, alpha 1	12818
1437218_at	fibronectin 1	14268
1449478_at	matrix metallopeptidase 7	17393
1449979_a_at	sparc/osteonectin, cwcv and kazal-like domains proteoglycan 3	72902
1460208_at	fibrillin 1	14118
1460227_at	tissue inhibitor of metalloproteinase 1	21857
1428435_at	mucin 2	17831
1435990_at	a disintegrin-like and metallopeptidase (reprolysin type) with thrombospondin type 1 motif, 2	216725
1438020_at	hyaluronan and proteoglycan link protein 1	12950
1443620_at	Glypican 4	14735
1443745_s_at	dentin matrix protein 1	13406
1446666_at	a disintegrin-like and metallopeptidase (reprolysin type) with thrombospondin type 1 motif, 12	239337
Found 208 Gene Ontology "extracellular space" genes in a list with 1015 annotated genes (all: 3531/31850, PValue: 0.000000) *********
1415777_at	pancreatic lipase related protein 1	18946
1415806_at	plasminogen activator, tissue	18791
1415837_at	kallikrein 1	16612
1415883_a_at	elastase 3, pancreatic	67868
1415885_at	chromogranin B	12653
1415905_at	regenerating islet-derived 1	19692
1415938_at	serine peptidase inhibitor, Kazal type 3	20730
1415966_a_at	NADH dehydrogenase (ubiquinone) flavoprotein 1	17995
1416039_x_at	cysteine rich protein 61	16007
1416055_at	amylase 2, pancreatic /// RIKEN cDNA 1810008N23 gene	11723 /// 69096
1416114_at	SPARC-like 1 (mast9, hevin)	13602
1416136_at	matrix metallopeptidase 2	17390
1416297_s_at	pancreatitis-associated protein	18489
1416523_at	ribonuclease, RNase A family, 1 (pancreatic)	19752
1416635_at	sphingomyelin phosphodiesterase, acid-like 3A	57319
1416750_at	opioid receptor, sigma 1	18391
1416777_at	CEA-related cell adhesion molecule 12	67315
1416783_at	tachykinin 1	21333
1416930_at	lymphocyte antigen 6 complex, locus D	17068
1416953_at	connective tissue growth factor	14219
1417062_at	RIKEN cDNA 2810037C14 gene	67211
1417133_at	peripheral myelin protein	18858
1417232_at	claudin 2	12738
1417256_at	matrix metallopeptidase 13	17386
1417257_at	carboxyl ester lipase	12613
1417262_at	prostaglandin-endoperoxide synthase 2	19225
1417266_at	chemokine (C-C motif) ligand 6	20305
1417268_at	CD14 antigen	12475
1417300_at	sphingomyelin phosphodiesterase, acid-like 3B	100340
1417382_at	ectonucleoside triphosphate diphosphohydrolase 5	12499
1417735_at	RIKEN cDNA 1810030J14 gene /// similar to Serum amyloid P-component precursor (SAP)	630754 /// 66289
1417809_at	solute carrier family 22 (organic cation transporter), member 18	18400
1417867_at	complement factor D (adipsin)	11537
1417898_a_at	granzyme A	14938
1417900_a_at	very low density lipoprotein receptor	22359
1417920_at	amnionless	93835
1417936_at	chemokine (C-C motif) ligand 9	20308
1417991_at	deiodinase, iodothyronine, type I	13370
1418069_at	apolipoprotein C-II	11813
1418075_at	ST6 (alpha-N-acetyl-neuraminyl-2,3-beta-galactosyl-1,3)-N-acetylgalactosaminide alpha-2,6-sialyltransferase 4	20448
1418094_s_at	carbonic anhydrase 4	12351
1418165_at	intelectin a	16429
1418207_at	FXYD domain-containing ion transport regulator 4	108017
1418215_at	meprin 1 beta	17288
1418283_at	claudin 4	12740
1418304_at	protocadherin 21	170677
1418309_at	tumor necrosis factor receptor superfamily, member 11b (osteoprotegerin)	18383
1418345_at	tumor necrosis factor (ligand) superfamily, member 13 /// tumor necrosis factor (ligand) superfamily, member 12-member 13	619441 /// 69583
1418346_at	insulin-like 6	27356
1418368_at	resistin like beta	57263
1418374_at	FXYD domain-containing ion transport regulator 3	17178
1418405_at	hepatocyte growth factor activator	54426
1418454_at	microfibrillar associated protein 5	50530
1418538_at	KDEL (Lys-Asp-Glu-Leu) endoplasmic reticulum protein retention receptor 3	105785
1418626_a_at	clusterin	12759
1418857_at	solute carrier family 13 (sodium-dependent dicarboxylate transporter), member 2	20500
1418908_at	peptidylglycine alpha-amidating monooxygenase	18484
1418930_at	chemokine (C-X-C motif) ligand 10	15945
1418937_at	deiodinase, iodothyronine, type II	13371
1418989_at	cathepsin E	13034
1419100_at	serine (or cysteine) peptidase inhibitor, clade A, member 3N	20716
1419144_at	CD163 antigen	93671
1419188_s_at	chemokine (C-C motif) ligand 27	20301
1419196_at	hepcidin antimicrobial peptide 1	84506
1419209_at	chemokine (C-X-C motif) ligand 1	14825
1419282_at	chemokine (C-C motif) ligand 12	20293
1419358_at	sortilin-related VPS10 domain containing receptor 2	81840
1419388_at	transmembrane 4 L six family member 20	66261
1419431_at	epiregulin	13874
1419442_at	matrilin 2	17181
1419476_at	ADAM-like, decysin 1	58860
1419554_at	CD47 antigen (Rh-related antigen, integrin-associated signal transducer)	16423
1419559_at	cytochrome P450, family 4, subfamily f, polypeptide 14	64385
1419589_at	CD93 antigen	17064
1419595_a_at	gamma-glutamyl hydrolase /// similar to Gamma-glutamyl hydrolase precursor (Gamma-Glu-x carboxypeptidase) (Conjugase) (GH) (Folylpolyglutamate hydrolase) (FGPH)	14590 /// 667301
1419616_at	bone morphogenic protein receptor, type II (serine/threonine kinase)	12168
1419697_at	chemokine (C-X-C motif) ligand 11	56066
1419714_at	CD274 antigen	60533
1419728_at	chemokine (C-X-C motif) ligand 5	20311
1419735_at	casein kappa	12994
1420352_at	protease, serine, 22	70835
1420400_at	seminal vesicle antigen-like 1	71578
1420440_at	pancreatic polypeptide	19064
1420541_at	retinol dehydrogenase 16	19683
1420627_a_at	casein alpha	12990
1420653_at	transforming growth factor, beta 1	21803
1421009_at	radical S-adenosyl methionine domain containing 2	58185
1421074_at	cytochrome P450, family 7, subfamily b, polypeptide 1	13123
1421161_at	betacellulin, epidermal growth factor family member	12223
1421228_at	chemokine (C-C motif) ligand 7	20306
1421262_at	lipase, endothelial	16891
1421279_at	laminin, gamma 2	16782
1421443_at	G protein-coupled receptor 110	77596
1421489_a_at	RIKEN cDNA 2010106E10 gene	67715
1421522_at	beta-1,4-N-acetyl-galactosaminyl transferase 2	14422
1421614_at	zonadhesin	22635
1421854_at	fibrinogen-like protein 2	14190
1421868_a_at	pancreatic lipase	69060
1422211_a_at	UDP-GlcNAc:betaGal beta-1,3-N-acetylglucosaminyltransferase 3	72297
1422352_at	mast cell protease 1	17224
1422434_a_at	RIKEN cDNA 2210010C04 gene	67373
1422541_at	protein tyrosine phosphatase, receptor type, M	19274
1422606_at	C1q and tumor necrosis factor related protein 3	81799
1422651_at	adiponectin, C1Q and collagen domain containing	11450
1422673_at	protein kinase C, mu	18760
1422749_at	lymphocyte antigen 6 complex, locus G6C	68468
1422788_at	solute carrier family 43, member 3	58207
1422868_s_at	guanine deaminase	14544
1422869_at	c-mer proto-oncogene tyrosine kinase	17289
1423062_at	insulin-like growth factor binding protein 3	16009
1423140_at	lysosomal acid lipase 1	16889
1423150_at	secretogranin V	20394
1423284_at	MANSC domain containing 1	67729
1423323_at	tumor-associated calcium signal transducer 2	56753
1423396_at	angiotensinogen (serpin peptidase inhibitor, clade A, member 8)	11606
1423607_at	lumican	17022
1423635_at	bone morphogenetic protein 2	12156
1423756_s_at	insulin-like growth factor binding protein 4	16010
1424245_at	carboxylesterase 2 /// similar to carboxylesterase 2	234671 /// 667754
1424305_at	immunoglobulin joining chain	16069
1425120_x_at	RIKEN cDNA 1810023F06 gene	217845
1425122_at	open reading frame 9	52793
1425182_x_at	kallikrein 1-related peptidase b22 /// kallikrein 1-related peptidase b9	13646 /// 13648
1425233_at	RIKEN cDNA 2210407C18 gene	78354
1425546_a_at	transferrin	22041
1425668_a_at	ST3 beta-galactoside alpha-2,3-sialyltransferase 4	20443
1425934_a_at	UDP-Gal:betaGlcNAc beta 1,4-galactosyltransferase, polypeptide 4	56375
1426047_a_at	protein tyrosine phosphatase, receptor type, R	19279
1427019_at	protein tyrosine phosphatase, receptor type Z, polypeptide 1	19283
1427119_at	serine peptidase inhibitor, Kazal type 4	20731
1427137_at	carboxylesterase 5	234673
1427183_at	epidermal growth factor-containing fibulin-like extracellular matrix protein 1	216616
1427329_a_at	immunoglobulin heavy chain 6 (heavy chain of IgM)	16019
1427910_at	cystatin E/M	73720
1428062_at	carboxypeptidase A1	109697
1428781_at	RIKEN cDNA 1110014F24 gene	73712
1430388_a_at	sulfatase 2	72043
1431057_a_at	protease, serine, 23	76453
1431693_a_at	interleukin 17B	56069
1431763_a_at	chymotrypsin-like	109660
1432418_a_at	creatine kinase, mitochondrial 1, ubiquitous	12716
1433474_at	EGF-like repeats and discoidin I-like domains 3	13612
1435012_x_at	elastase 3, pancreatic /// similar to elastase 3B, pancreatic	638418 /// 67868
1436696_x_at	CEA-related cell adhesion molecule 11	66996
1437015_x_at	phospholipase A2, group IB, pancreas	18778
1437308_s_at	coagulation factor II (thrombin) receptor	14062
1437438_x_at	pancreatic lipase-related protein 2	18947
1437846_x_at	beta-site APP-cleaving enzyme 2	56175
1438612_a_at	colipase, pancreatic	109791
1438851_x_at	claudin 1	12737
1448220_at	chymotrypsinogen B1	66473
1448281_a_at	elastase 2A	13706
1448377_at	secretory leukocyte peptidase inhibitor	20568
1448482_at	solute carrier family 39 (metal ion transporter), member 8	67547
1448620_at	Fc receptor, IgG, low affinity III	14131
1448792_a_at	cytochrome P450, family 2, subfamily f, polypeptide 2	13107
1448854_s_at	murinoglobulin, pseudogene 1 /// murinoglobulin 1 /// murinoglobulin 2 /// similar to murinoglobulin 1 /// similar to murinoglobulin 1	17835 /// 17836 /// 17837 /// 434083 /// 669343
1448872_at	regenerating islet-derived 3 gamma	19695
1448995_at	chemokine (C-X-C motif) ligand 4	56744
1449091_at	claudin 8	54420
1449106_at	glutathione peroxidase 3	14778
1449184_at	peptidoglycan recognition protein 1	21946
1449195_s_at	chemokine (C-X-C motif) ligand 16	66102
1449199_at	mucin 1, transmembrane	17829
1449375_at	carboxylesterase 6	102022
1449401_at	complement component 1, q subcomponent, C chain	12262
1449452_a_at	glycoprotein 2 (zymogen granule membrane)	67133
1449486_at	carboxylesterase 1	12623
1449493_at	insulin-like 5	23919
1449496_at	RIKEN cDNA 2010109I03 gene	67038
1449952_s_at	transmembrane protease, serine 8 (intestinal)	30943
1449979_a_at	sparc/osteonectin, cwcv and kazal-like domains proteoglycan 3	72902
1449984_at	chemokine (C-X-C motif) ligand 2	20310
1450214_at	adenosine A2b receptor	11541
1450246_at	fucosyltransferase 2	14344
1450430_at	mannose receptor, C type 1	17533
1450719_at	meprin 1 alpha	17287
1450826_a_at	serum amyloid A 3	20210
1450988_at	leucine rich repeat containing G protein coupled receptor 5	14160
1451258_at	prostate stem cell antigen	72373
1451424_at	gamma-aminobutyric acid (GABA-A) receptor, pi	216643
1451632_a_at	immunoglobulin heavy chain 1a (serum IgG2a)	380793
1451791_at	tissue factor pathway inhibitor	21788
1451823_at	chloride channel calcium activated 4	229927
1451912_a_at	fibroblast growth factor receptor-like 1	116701
1454138_a_at	serine threonine kinase 31	77485
1460227_at	tissue inhibitor of metalloproteinase 1	21857
1428947_at	RIKEN cDNA 2010001M09 gene	69816
1429285_at	serine (or cysteine) peptidase inhibitor, clade A (alpha-1 antiproteinase, antitrypsin), member 9	71907
1430026_at	stress 70 protein chaperone, microsome-associated, human homolog	110920
1430534_at	ribonuclease, RNase A family, 6	78416
1436755_at	inter-alpha (globulin) inhibitor H5	209378
1437060_at	olfactomedin 4	380924
1438020_at	hyaluronan and proteoglycan link protein 1	12950
1438364_x_at	angiogenin, ribonuclease A family, member 4	219033
1438936_s_at	angiogenin, ribonuclease A family, member 1	11727
1442074_at	C-type lectin domain family 2, member g	70809
1443491_at	Protein tyrosine phosphatase, receptor type, K	19272
1443602_at	Interferon gamma receptor 1	15979
1443620_at	Glypican 4	14735
1443745_s_at	dentin matrix protein 1	13406
1447647_at	wingless-related MMTV integration site 7A	22421
1455577_at	Chemokine (C-C motif) ligand 28	56838
1455851_at	bone morphogenetic protein 5	12160
1456231_at	phospholipase A2, group III	237625
1456248_at	RIKEN cDNA 2310002A05 gene /// hypothetical protein LOC630971	630971 /// 69520
1457769_at	histocompatibility 60	15101
1460465_at	RIKEN cDNA A930038C07 gene	68169
Found 16 Gene Ontology "microsome" genes in a list with 1015 annotated genes (all: 262/31850, PValue: 0.010337) **
1418113_at	cytochrome P450, family 2, subfamily d, polypeptide 10	13101
1419349_a_at	cytochrome P450, family 2, subfamily d, polypeptide 9	13105
1419523_at	cytochrome P450, family 3, subfamily a, polypeptide 13	13113
1419559_at	cytochrome P450, family 4, subfamily f, polypeptide 14	64385
1420541_at	retinol dehydrogenase 16	19683
1421074_at	cytochrome P450, family 7, subfamily b, polypeptide 1	13123
1423244_at	RIKEN cDNA 9030012A22 gene	433247
1426260_a_at	UDP glucuronosyltransferase 1 family, polypeptide A2 /// UDP glucuronosyltransferase 1 family, polypeptide A6A /// UDP glycosyltransferase 1 family, polypeptide A10 /// UDP glucuronosyltransferase 1 family, polypeptide A7C /// UDP glucuronosyltransferase 1 family, polypeptide A5 /// UDP glucuronosyltransferase 1 family, polypeptide A9 /// UDP glucuronosyltransferase 1 family, polypeptide A6B /// …	22236 /// 394430 /// 394432 /// 394433 /// 394434 /// 394435 /// 394436 /// 94284
1435446_a_at	choline phosphotransferase 1	212862
1448683_at	cytochrome P450, family 2, subfamily d, polypeptide 26	76279
1448792_a_at	cytochrome P450, family 2, subfamily f, polypeptide 2	13107
1450332_s_at	flavin containing monooxygenase 5	14263
1455593_at	apolipoprotein B	238055
1430026_at	stress 70 protein chaperone, microsome-associated, human homolog	110920
1444138_at	cytochrome P450, family 2, subfamily r, polypeptide 1	244209
1457231_at	Hypoxia inducible factor 1, alpha subunit	15251
Found 79 Gene Ontology "cytoskeleton" genes in a list with 1015 annotated genes (all: 1885/31850, PValue: 0.008053) ***
1415923_at	necdin	17984
1416247_at	dynactin 3	53598
1416750_at	opioid receptor, sigma 1	18391
1416889_at	troponin I, skeletal, fast 2	21953
1417464_at	troponin C2, fast	21925
1418123_at	unc-119 homolog (C. elegans)	22248
1418155_at	myotilin	58916
1418213_at	keratin complex 1, acidic, gene 23	94179
1418726_a_at	troponin T2, cardiac	21956
1418735_at	keratin complex 2, basic, gene 4	16682
1419062_at	erythrocyte protein band 4.1-like 3	13823
1419754_at	myosin Va	17918
1420393_at	nitric oxide synthase 2, inducible, macrophage	18126
1420431_at	repetin	20129
1420664_s_at	protein C receptor, endothelial	19124
1420751_at	keratin associated protein 6-1	16700
1421278_s_at	similar to spectrin alpha 1	630963
1421355_at	transglutaminase 3, E polypeptide	21818
1422454_at	keratin complex 1, acidic, gene 13	16663
1422481_at	keratin complex 2, basic, gene 1	16678
1422588_at	keratin complex 2, basic, gene 6b	16688
1422592_at	catenin (cadherin associated protein), delta 2	18163
1422667_at	keratin complex 1, acidic, gene 15	16665
1422672_at	small proline-rich protein 1B	20754
1422783_a_at	keratin complex 2, basic, gene 6a	16687
1422837_at	sciellin	64929
1423005_a_at	espin	56226
1423935_x_at	keratin complex 1, acidic, gene 14	16664
1423952_a_at	keratin complex 2, basic, gene 7	110310
1424096_at	keratin complex 2, basic, gene 5	110308
1424376_at	CDC42 effector protein (Rho GTPase binding) 1	104445
1424893_at	nuclear distribution gene E-like homolog 1 (A. nidulans)	83431
1424942_a_at	myelocytomatosis oncogene	17869
1425153_at	myosin, heavy polypeptide 2, skeletal muscle, adult	17882
1426284_at	RIKEN cDNA 9030623C06 gene	66809
1426650_at	myosin, heavy polypeptide 8, skeletal muscle, perinatal	17885
1427203_at	myosin XVB	217328
1427211_at	keratin associated protein 8-1	16703
1427268_at	filaggrin /// similar to Filaggrin /// similar to Filaggrin	14246 /// 620355 /// 675741
1427352_at	cDNA sequence BC031593	223917
1427445_a_at	titin	22138
1427635_at	kinesin family member 5C	16574
1427768_s_at	myosin, light polypeptide 3	17897
1427910_at	cystatin E/M	73720
1428319_at	PDZ and LIM domain 7	67399
1428669_at	brain expressed myelocytomatosis oncogene	107771
1433923_at	RIKEN cDNA 4732484G22 gene	406220
1434089_at	synaptopodin	104027
1437082_at	A kinase (PRKA) anchor protein (yotiao) 9	100986
1448371_at	myosin light chain, phosphorylatable, fast skeletal muscle	17907
1448745_s_at	loricrin	16939
1449071_at	myosin, light polypeptide 7, regulatory	17898
1449199_at	mucin 1, transmembrane	17829
1449577_x_at	tropomyosin 2, beta	22004
1450118_a_at	troponin T3, skeletal, fast	21957
1450276_a_at	scinderin	20259
1450813_a_at	troponin I, skeletal, slow 1	21952
1451613_at	hornerin	68723
1452166_a_at	keratin complex 1, acidic, gene 10	16661
1452651_a_at	myosin, light polypeptide 1	17901
1452679_at	tubulin, beta 2b	73710
1452957_at	keratin associated protein 3-3	66380
1428579_at	formin-like 2	71409
1429805_at	myosin IA /// similar to Myosin Ia (Brush border myosin I) (BBM-I) (BBMI) (Myosin I heavy chain) (MIHC)	432516 /// 674795
1431261_at	chloride intracellular channel 5	224796
1435189_at	similar to FERM and PDZ domain containing 1 /// similar to FERM and PDZ domain containing 1 /// similar to FERM and PDZ domain containing 1	666060 /// 669360 /// 674439
1435355_at	nebulin	17996
1435435_at	cortactin binding protein 2	30785
1437075_at	FERM domain containing 3	242506
1437258_at	small proline-rich protein 2A	20755
1438466_at	dynein, axonemal, heavy chain 12 /// gene model 107, (NCBI) /// dynein heavy chain-related	110083 /// 227058 /// 433299
1442936_at	Desmoglein 3	13512
1444105_at	actin, alpha 2, smooth muscle, aorta	11475
1447555_at	Utrophin	22288
1454880_s_at	Bcl2 modifying factor	171543
1455519_at	desmoglein 1 beta	225256
1457004_at	DNA segment, Chr 15, Wayne State University 169, expressed	223666
1457435_x_at	myomesin 2	17930
1458242_at	Gephyrin	268566
Found 17 Gene Ontology "intermediate filament" genes in a list with 1015 annotated genes (all: 150/31850, PValue: 0.000006) ******
1418213_at	keratin complex 1, acidic, gene 23	94179
1418735_at	keratin complex 2, basic, gene 4	16682
1420751_at	keratin associated protein 6-1	16700
1422454_at	keratin complex 1, acidic, gene 13	16663
1422481_at	keratin complex 2, basic, gene 1	16678
1422588_at	keratin complex 2, basic, gene 6b	16688
1422667_at	keratin complex 1, acidic, gene 15	16665
1422783_a_at	keratin complex 2, basic, gene 6a	16687
1423935_x_at	keratin complex 1, acidic, gene 14	16664
1423952_a_at	keratin complex 2, basic, gene 7	110310
1424096_at	keratin complex 2, basic, gene 5	110308
1426284_at	RIKEN cDNA 9030623C06 gene	66809
1427211_at	keratin associated protein 8-1	16703
1427352_at	cDNA sequence BC031593	223917
1433923_at	RIKEN cDNA 4732484G22 gene	406220
1452166_a_at	keratin complex 1, acidic, gene 10	16661
1452957_at	keratin associated protein 3-3	66380
Found 44 Gene Ontology "organic acid metabolism" genes in a list with 1015 annotated genes (all: 908/31850, PValue: 0.004210) ***
1415694_at	tryptophanyl-tRNA synthetase	22375
1416383_a_at	pyruvate carboxylase	18563
1416632_at	malic enzyme, supernatant /// similar to NADP-dependent malic enzyme (NADP-ME) (Malic enzyme 1) /// similar to NADP-dependent malic enzyme (NADP-ME) (Malic enzyme 1)	17436 /// 624892 /// 677317
1417094_at	acyl-CoA thioesterase 7	70025
1417160_s_at	extracellular proteinase inhibitor	14038
1417227_at	methylcrotonoyl-Coenzyme A carboxylase 1 (alpha)	72039
1417257_at	carboxyl ester lipase	12613
1417262_at	prostaglandin-endoperoxide synthase 2	19225
1418654_at	hydroxyacid oxidase (glycolate oxidase) 3	56185
1418847_at	arginase type II	11847
1419549_at	arginase 1, liver	11846
1419595_a_at	gamma-glutamyl hydrolase /// similar to Gamma-glutamyl hydrolase precursor (Gamma-Glu-x carboxypeptidase) (Conjugase) (GH) (Folylpolyglutamate hydrolase) (FGPH)	14590 /// 667301
1419754_at	myosin Va	17918
1419905_s_at	hydroxyprostaglandin dehydrogenase 15 (NAD)	15446
1420437_at	indoleamine-pyrrole 2,3 dioxygenase	15930
1422651_at	adiponectin, C1Q and collagen domain containing	11450
1422699_at	arachidonate 12-lipoxygenase	11684
1423396_at	angiotensinogen (serpin peptidase inhibitor, clade A, member 8)	11606
1423439_at	phosphoenolpyruvate carboxykinase 1, cytosolic	18534
1423844_s_at	cystathionine beta-synthase	12411
1424306_at	elongation of very long chain fatty acids (FEN1/Elo2, SUR4/Elo3, yeast)-like 4	83603
1426243_at	cystathionase (cystathionine gamma-lyase)	107869
1426260_a_at	UDP glucuronosyltransferase 1 family, polypeptide A2 /// UDP glucuronosyltransferase 1 family, polypeptide A6A /// UDP glycosyltransferase 1 family, polypeptide A10 /// UDP glucuronosyltransferase 1 family, polypeptide A7C /// UDP glucuronosyltransferase 1 family, polypeptide A5 /// UDP glucuronosyltransferase 1 family, polypeptide A9 /// UDP glucuronosyltransferase 1 family, polypeptide A6B /// …	22236 /// 394430 /// 394432 /// 394433 /// 394434 /// 394435 /// 394436 /// 94284
1426573_at	malic enzyme 2, NAD(+)-dependent, mitochondrial	107029
1427329_a_at	immunoglobulin heavy chain 6 (heavy chain of IgM)	16019
1433855_at	4-aminobutyrate aminotransferase	268860
1436615_a_at	ornithine transcarbamylase	18416
1448929_at	coagulation factor XIII, A1 subunit	74145
1449268_at	glutamine fructose-6-phosphate transaminase 1	14583
1450682_at	fatty acid binding protein 6, ileal (gastrotropin)	16204
1450970_at	glutamate oxaloacetate transaminase 1, soluble	14718
1451557_at	tyrosine aminotransferase	234724
1451632_a_at	immunoglobulin heavy chain 1a (serum IgG2a)	380793
1452605_at	threonine synthase-like 1 (bacterial)	208967
1454714_x_at	3-phosphoglycerate dehydrogenase /// similar to 3-phosphoglycerate dehydrogenase /// similar to 3-phosphoglycerate dehydrogenase /// similar to 3-phosphoglycerate dehydrogenase /// similar to 3-phosphoglycerate dehydrogenase	236539 /// 668771 /// 670155 /// 671972 /// 673015
1455061_a_at	acetyl-Coenzyme A acyltransferase 2 (mitochondrial 3-oxoacyl-Coenzyme A thiolase)	52538
1455540_at	carbamoyl-phosphate synthetase 1	227231
1460336_at	peroxisome proliferative activated receptor, gamma, coactivator 1 alpha	19017
1435621_at	male sterility domain containing 1	330450
1435875_at	protein kinase, AMP-activated, beta 2 non-catalytic subunit	108097
1438664_at	protein kinase, cAMP dependent regulatory, type II beta	19088
1439797_at	peroxisome proliferator activator receptor delta	19015
1447879_x_at	DALR anticodon binding domain containing 3 /// WD repeat domain 6	67789 /// 83669
1459670_at	Heterogeneous nuclear ribonucleoprotein L-like	72692
Found 51 Gene Ontology "generation of precursor metabolites and energy" genes in a list with 1015 annotated genes (all: 1221/31850, PValue: 0.030803) **
1415966_a_at	NADH dehydrogenase (ubiquinone) flavoprotein 1	17995
1416308_at	UDP-glucose dehydrogenase	22235
1416383_a_at	pyruvate carboxylase	18563
1416632_at	malic enzyme, supernatant /// similar to NADP-dependent malic enzyme (NADP-ME) (Malic enzyme 1) /// similar to NADP-dependent malic enzyme (NADP-ME) (Malic enzyme 1)	17436 /// 624892 /// 677317
1417951_at	enolase 3, beta muscle	13808
1418113_at	cytochrome P450, family 2, subfamily d, polypeptide 10	13101
1418654_at	hydroxyacid oxidase (glycolate oxidase) 3	56185
1418709_at	cytochrome c oxidase, subunit VIIa 1	12865
1418930_at	chemokine (C-X-C motif) ligand 10	15945
1419349_a_at	cytochrome P450, family 2, subfamily d, polypeptide 9	13105
1419523_at	cytochrome P450, family 3, subfamily a, polypeptide 13	13113
1419559_at	cytochrome P450, family 4, subfamily f, polypeptide 14	64385
1420393_at	nitric oxide synthase 2, inducible, macrophage	18126
1421074_at	cytochrome P450, family 7, subfamily b, polypeptide 1	13123
1422651_at	adiponectin, C1Q and collagen domain containing	11450
1422699_at	arachidonate 12-lipoxygenase	11684
1423244_at	RIKEN cDNA 9030012A22 gene	433247
1423407_a_at	fibulin 2	14115
1423439_at	phosphoenolpyruvate carboxykinase 1, cytosolic	18534
1423627_at	NAD(P)H dehydrogenase, quinone 1	18104
1425069_at	cDNA sequence BC018285	223706
1425365_a_at	cytochrome P450, family 2, subfamily d, polypeptide 13	68444
1426573_at	malic enzyme 2, NAD(+)-dependent, mitochondrial	107029
1427945_at	dihydropyrimidine dehydrogenase	99586
1433545_s_at	acyl-Coenzyme A dehydrogenase family, member 11	102632
1435853_at	RIKEN cDNA 9030605E09 gene	380997
1448214_at	pyruvate dehydrogenase (lipoamide) beta	68263
1448683_at	cytochrome P450, family 2, subfamily d, polypeptide 26	76279
1448792_a_at	cytochrome P450, family 2, subfamily f, polypeptide 2	13107
1450332_s_at	flavin containing monooxygenase 5	14263
1450645_at	metallothionein 4	17752
1451194_at	aldolase 2, B isoform	230163
1451547_at	RIKEN cDNA 0610009A07 gene	70337
1451632_a_at	immunoglobulin heavy chain 1a (serum IgG2a)	380793
1452492_a_at	solute carrier family 37 (glycerol-3-phosphate transporter), member 2	56857
1452605_at	threonine synthase-like 1 (bacterial)	208967
1455866_x_at	thioredoxin-like 1	53382
1460336_at	peroxisome proliferative activated receptor, gamma, coactivator 1 alpha	19017
1428435_at	mucin 2	17831
1432579_at	radial spokehead-like 2	66832
1434354_at	monoamine oxidase B	109731
1437089_at	RIKEN cDNA 4833409A17 gene	74580
1439474_x_at	RIKEN cDNA B230343H07 gene	338352
1439947_at	cytochrome P450, family 11, subfamily a, polypeptide 1	13070
1442071_at	ATP-binding cassette, sub-family E (OABP), member 1	24015
1443797_at	Alkylglycerone phosphate synthase	228061
1444138_at	cytochrome P450, family 2, subfamily r, polypeptide 1	244209
1447659_x_at	ATPase, H+ transporting, lysosomal V1 subunit H	108664
1452766_at	RIKEN cDNA 2900041A09 gene	72948
1457231_at	Hypoxia inducible factor 1, alpha subunit	15251
1459953_at	Expressed sequence AW011752	104570
Found 39 Gene Ontology "electron transport" genes in a list with 1015 annotated genes (all: 820/31850, PValue: 0.009054) ***
1415966_a_at	NADH dehydrogenase (ubiquinone) flavoprotein 1	17995
1416308_at	UDP-glucose dehydrogenase	22235
1418113_at	cytochrome P450, family 2, subfamily d, polypeptide 10	13101
1418654_at	hydroxyacid oxidase (glycolate oxidase) 3	56185
1418709_at	cytochrome c oxidase, subunit VIIa 1	12865
1418930_at	chemokine (C-X-C motif) ligand 10	15945
1419349_a_at	cytochrome P450, family 2, subfamily d, polypeptide 9	13105
1419523_at	cytochrome P450, family 3, subfamily a, polypeptide 13	13113
1419559_at	cytochrome P450, family 4, subfamily f, polypeptide 14	64385
1420393_at	nitric oxide synthase 2, inducible, macrophage	18126
1421074_at	cytochrome P450, family 7, subfamily b, polypeptide 1	13123
1422699_at	arachidonate 12-lipoxygenase	11684
1423244_at	RIKEN cDNA 9030012A22 gene	433247
1423407_a_at	fibulin 2	14115
1423627_at	NAD(P)H dehydrogenase, quinone 1	18104
1425069_at	cDNA sequence BC018285	223706
1425365_a_at	cytochrome P450, family 2, subfamily d, polypeptide 13	68444
1427945_at	dihydropyrimidine dehydrogenase	99586
1433545_s_at	acyl-Coenzyme A dehydrogenase family, member 11	102632
1435853_at	RIKEN cDNA 9030605E09 gene	380997
1448683_at	cytochrome P450, family 2, subfamily d, polypeptide 26	76279
1448792_a_at	cytochrome P450, family 2, subfamily f, polypeptide 2	13107
1450332_s_at	flavin containing monooxygenase 5	14263
1450645_at	metallothionein 4	17752
1451547_at	RIKEN cDNA 0610009A07 gene	70337
1451632_a_at	immunoglobulin heavy chain 1a (serum IgG2a)	380793
1452492_a_at	solute carrier family 37 (glycerol-3-phosphate transporter), member 2	56857
1452605_at	threonine synthase-like 1 (bacterial)	208967
1455866_x_at	thioredoxin-like 1	53382
1460336_at	peroxisome proliferative activated receptor, gamma, coactivator 1 alpha	19017
1428435_at	mucin 2	17831
1434354_at	monoamine oxidase B	109731
1437089_at	RIKEN cDNA 4833409A17 gene	74580
1439947_at	cytochrome P450, family 11, subfamily a, polypeptide 1	13070
1442071_at	ATP-binding cassette, sub-family E (OABP), member 1	24015
1443797_at	Alkylglycerone phosphate synthase	228061
1444138_at	cytochrome P450, family 2, subfamily r, polypeptide 1	244209
1452766_at	RIKEN cDNA 2900041A09 gene	72948
1457231_at	Hypoxia inducible factor 1, alpha subunit	15251
Found 12 Gene Ontology "protein amino acid glycosylation" genes in a list with 1015 annotated genes (all: 210/31850, PValue: 0.037547) **
1418075_at	ST6 (alpha-N-acetyl-neuraminyl-2,3-beta-galactosyl-1,3)-N-acetylgalactosaminide alpha-2,6-sialyltransferase 4	20448
1420928_at	beta galactoside alpha 2,6 sialyltransferase 1	20440
1421517_at	ST6 (alpha-N-acetyl-neuraminyl-2,3-beta-galactosyl-1,3)-N-acetylgalactosaminide alpha-2,6-sialyltransferase 1	20445
1421735_a_at	ST8 alpha-N-acetyl-neuraminide alpha-2,8-sialyltransferase 5	225742
1422211_a_at	UDP-GlcNAc:betaGal beta-1,3-N-acetylglucosaminyltransferase 3	72297
1423084_at	UDP-Gal:betaGlcNAc beta 1,3-galactosyltransferase, polypeptide 2	26878
1425668_a_at	ST3 beta-galactoside alpha-2,3-sialyltransferase 4	20443
1427451_a_at	cDNA sequence BC018473	193217
1436780_at	O-linked N-acetylglucosamine (GlcNAc) transferase (UDP-N-acetylglucosamine:polypeptide-N-acetylglucosaminyl transferase)	108155
1450246_at	fucosyltransferase 2	14344
1436321_at	UDP-GlcNAc:betaGal beta-1,3-N-acetylglucosaminyltransferase 7	227327
1456147_at	ST8 alpha-N-acetyl-neuraminide alpha-2,8-sialyltransferase 6	241230
Found 66 Gene Ontology "proteolysis" genes in a list with 1015 annotated genes (all: 1412/31850, PValue: 0.001306) ***
1415806_at	plasminogen activator, tissue	18791
1415837_at	kallikrein 1	16612
1415883_a_at	elastase 3, pancreatic	67868
1415954_at	trypsin 4 /// protease, serine, 1 (trypsin 1) /// RIKEN cDNA 1810049H19 gene /// trypsinogen 10	114228 /// 22074 /// 435889 /// 436522
1416136_at	matrix metallopeptidase 2	17390
1417168_a_at	ubiquitin specific peptidase 2	53376
1417256_at	matrix metallopeptidase 13	17386
1417500_a_at	transglutaminase 2, C polypeptide	21817
1417682_a_at	protease, serine, 2	22072
1417867_at	complement factor D (adipsin)	11537
1417898_a_at	granzyme A	14938
1418191_at	ubiquitin specific peptidase 18	24110
1418215_at	meprin 1 beta	17288
1418405_at	hepatocyte growth factor activator	54426
1418754_at	adenylate cyclase 8	11514
1418989_at	cathepsin E	13034
1419453_at	ubiquitin carboxyl-terminal esterase L5	56207
1419476_at	ADAM-like, decysin 1	58860
1419483_at	complement component 3a receptor 1	12267
1420052_x_at	proteasome (prosome, macropain) subunit, beta type 1	19170
1420352_at	protease, serine, 22	70835
1422134_at	FBJ osteosarcoma oncogene B	14282
1422352_at	mast cell protease 1	17224
1422434_a_at	RIKEN cDNA 2210010C04 gene	67373
1422876_at	calpain 9 (nCL-4) /// similar to calpain 9 (nCL-4)	639715 /// 73647
1423153_x_at	complement component factor h	12628
1425182_x_at	kallikrein 1-related peptidase b22 /// kallikrein 1-related peptidase b9	13646 /// 13648
1425773_s_at	nicotinamide nucleotide adenylyltransferase 1	66454
1426876_at	RIKEN cDNA 4732466D17 gene	212933
1427477_at	transmembrane protease, serine 13	214531
1428062_at	carboxypeptidase A1	109697
1428102_at	carboxypeptidase B1 (tissue)	76703
1431057_a_at	protease, serine, 23	76453
1431763_a_at	chymotrypsin-like	109660
1433438_x_at	melanoma antigen	17276
1434747_at	chymotrypsin C (caldecrin)	76701
1435012_x_at	elastase 3, pancreatic /// similar to elastase 3B, pancreatic	638418 /// 67868
1437846_x_at	beta-site APP-cleaving enzyme 2	56175
1442494_at	Ubiquitin protein ligase E3 component n-recognin 2	224826
1448220_at	chymotrypsinogen B1	66473
1448281_a_at	elastase 2A	13706
1448649_at	glutamyl aminopeptidase	13809
1449401_at	complement component 1, q subcomponent, C chain	12262
1449478_at	matrix metallopeptidase 7	17393
1449952_s_at	transmembrane protease, serine 8 (intestinal)	30943
1450719_at	meprin 1 alpha	17287
1451597_at	transmembrane protease, serine 11d	231382
1451632_a_at	immunoglobulin heavy chain 1a (serum IgG2a)	380793
1452732_at	RIKEN cDNA 2300003P22 gene	67855
1454623_at	carboxypeptidase A2, pancreatic	232680
1429413_at	carboxypeptidase M	70574
1429805_at	myosin IA /// similar to Myosin Ia (Brush border myosin I) (BBM-I) (BBMI) (Myosin I heavy chain) (MIHC)	432516 /// 674795
1430131_at	complement receptor related protein	12946
1430567_at	serine peptidase inhibitor, Kazal type 5	72432
1435596_at	RIKEN cDNA A530088I07 gene	212167
1435990_at	a disintegrin-like and metallopeptidase (reprolysin type) with thrombospondin type 1 motif, 2	216725
1436200_at	LON peptidase N-terminal domain and ring finger 3	74365
1437960_at	calpain 13	381122
1438337_x_at	RIKEN cDNA 9930032O22 gene	320454
1439902_at	complement component 5a receptor 1	12273
1440582_at	itchy /// RIKEN cDNA 8030492O04 gene	16396 /// 319234
1444532_at	Nicastrin	59287
1446666_at	a disintegrin-like and metallopeptidase (reprolysin type) with thrombospondin type 1 motif, 12	239337
1447633_x_at	Ubiquitin-conjugating enzyme E2L 6	56791
1447670_at	proteasome (prosome, macropain) 26S subunit, non-ATPase, 9	67151
1456449_at	Suppressor of Ty 16 homolog (S. cerevisiae)	114741
Found 62 Gene Ontology "lipid metabolism" genes in a list with 1015 annotated genes (all: 1186/31850, PValue: 0.000106) ****
1415777_at	pancreatic lipase related protein 1	18946
1416021_a_at	fatty acid binding protein 5, epidermal /// similar to Fatty acid-binding protein, epidermal (E-FABP) (Psoriasis-associated fatty acid-binding protein homolog) (PA-FABP) (Keratinocyte lipid-binding protein) /// similar to Fatty acid-binding protein, epidermal (E-FABP) (Psoriasis-associated fatty acid-binding protein homolog) (PA-FABP) (Keratinocyte lipid-binding protein) /// similar to Fatty acid…	16592 /// 628298 /// 637129 /// 669559 /// 672321
1416383_a_at	pyruvate carboxylase	18563
1416675_s_at	phospholipase C, delta 1	18799
1416750_at	opioid receptor, sigma 1	18391
1417094_at	acyl-CoA thioesterase 7	70025
1417257_at	carboxyl ester lipase	12613
1417262_at	prostaglandin-endoperoxide synthase 2	19225
1417642_at	aldehyde dehydrogenase family 1, subfamily A3	56847
1417900_a_at	very low density lipoprotein receptor	22359
1418069_at	apolipoprotein C-II	11813
1418151_at	myotubularin related protein 4	170749
1418601_at	aldehyde dehydrogenase family 1, subfamily A7	26358
1418654_at	hydroxyacid oxidase (glycolate oxidase) 3	56185
1418940_at	sulfotransferase family 1B, member 1	56362
1419754_at	myosin Va	17918
1419905_s_at	hydroxyprostaglandin dehydrogenase 15 (NAD)	15446
1421011_at	dehydrogenase/reductase (SDR family) member 8	114664
1421074_at	cytochrome P450, family 7, subfamily b, polypeptide 1	13123
1421262_at	lipase, endothelial	16891
1421517_at	ST6 (alpha-N-acetyl-neuraminyl-2,3-beta-galactosyl-1,3)-N-acetylgalactosaminide alpha-2,6-sialyltransferase 1	20445
1421522_at	beta-1,4-N-acetyl-galactosaminyl transferase 2	14422
1421839_at	ATP-binding cassette, sub-family A (ABC1), member 1	11303
1421868_a_at	pancreatic lipase	69060
1422651_at	adiponectin, C1Q and collagen domain containing	11450
1422699_at	arachidonate 12-lipoxygenase	11684
1423140_at	lysosomal acid lipase 1	16889
1423223_a_at	peroxiredoxin 6	11758
1423396_at	angiotensinogen (serpin peptidase inhibitor, clade A, member 8)	11606
1423439_at	phosphoenolpyruvate carboxykinase 1, cytosolic	18534
1423858_a_at	3-hydroxy-3-methylglutaryl-Coenzyme A synthase 2	15360
1424306_at	elongation of very long chain fatty acids (FEN1/Elo2, SUR4/Elo3, yeast)-like 4	83603
1427345_a_at	sulfotransferase family 1A, phenol-preferring, member 1	20887
1427451_a_at	cDNA sequence BC018473	193217
1428025_s_at	phosphatidylinositol transfer protein, cytoplasmic 1	71795
1435446_a_at	choline phosphotransferase 1	212862
1436519_a_at	RIKEN cDNA 1110057K04 gene	68832
1437015_x_at	phospholipase A2, group IB, pancreas	18778
1437112_at	phospholipase D1	18805
1437438_x_at	pancreatic lipase-related protein 2	18947
1438612_a_at	colipase, pancreatic	109791
1448754_at	retinol binding protein 1, cellular	19659
1450682_at	fatty acid binding protein 6, ileal (gastrotropin)	16204
1450825_at	N-acylsphingosine amidohydrolase (alkaline ceramidase) 3	171168
1451798_at	interleukin 1 receptor antagonist	16181
1455061_a_at	acetyl-Coenzyme A acyltransferase 2 (mitochondrial 3-oxoacyl-Coenzyme A thiolase)	52538
1455408_at	phospholipase A2, group IVF	271844
1455593_at	apolipoprotein B	238055
1460336_at	peroxisome proliferative activated receptor, gamma, coactivator 1 alpha	19017
1433914_at	expressed sequence AI747699	381236
1435621_at	male sterility domain containing 1	330450
1435875_at	protein kinase, AMP-activated, beta 2 non-catalytic subunit	108097
1436223_at	integrin beta 8	320910
1437089_at	RIKEN cDNA 4833409A17 gene	74580
1438664_at	protein kinase, cAMP dependent regulatory, type II beta	19088
1439797_at	peroxisome proliferator activator receptor delta	19015
1439947_at	cytochrome P450, family 11, subfamily a, polypeptide 1	13070
1443797_at	Alkylglycerone phosphate synthase	228061
1456147_at	ST8 alpha-N-acetyl-neuraminide alpha-2,8-sialyltransferase 6	241230
1456231_at	phospholipase A2, group III	237625
1457449_at	Longevity assurance homolog 6 (S. cerevisiae)	241447
1459906_at	Diacylglycerol kinase, eta	380921
Found 16 Gene Ontology "fatty acid metabolism" genes in a list with 1015 annotated genes (all: 300/31850, PValue: 0.032043) **
1417094_at	acyl-CoA thioesterase 7	70025
1417257_at	carboxyl ester lipase	12613
1417262_at	prostaglandin-endoperoxide synthase 2	19225
1418654_at	hydroxyacid oxidase (glycolate oxidase) 3	56185
1419754_at	myosin Va	17918
1419905_s_at	hydroxyprostaglandin dehydrogenase 15 (NAD)	15446
1422651_at	adiponectin, C1Q and collagen domain containing	11450
1422699_at	arachidonate 12-lipoxygenase	11684
1423396_at	angiotensinogen (serpin peptidase inhibitor, clade A, member 8)	11606
1424306_at	elongation of very long chain fatty acids (FEN1/Elo2, SUR4/Elo3, yeast)-like 4	83603
1455061_a_at	acetyl-Coenzyme A acyltransferase 2 (mitochondrial 3-oxoacyl-Coenzyme A thiolase)	52538
1460336_at	peroxisome proliferative activated receptor, gamma, coactivator 1 alpha	19017
1435621_at	male sterility domain containing 1	330450
1435875_at	protein kinase, AMP-activated, beta 2 non-catalytic subunit	108097
1438664_at	protein kinase, cAMP dependent regulatory, type II beta	19088
1439797_at	peroxisome proliferator activator receptor delta	19015
Found 9 Gene Ontology "sulfur metabolism" genes in a list with 1015 annotated genes (all: 119/31850, PValue: 0.014035) **
1417227_at	methylcrotonoyl-Coenzyme A carboxylase 1 (alpha)	72039
1418138_at	sulfotransferase family 1D, member 1	53315
1418186_at	glutathione S-transferase, theta 1	14871
1421041_s_at	glutathione S-transferase, alpha 1 (Ya) /// glutathione S-transferase, alpha 2 (Yc2)	14857 /// 14858
1421331_at	heparan sulfate (glucosamine) 3-O-sulfotransferase 3B1	54710
1423844_s_at	cystathionine beta-synthase	12411
1426243_at	cystathionase (cystathionine gamma-lyase)	107869
1430388_a_at	sulfatase 2	72043
1448485_at	gamma-glutamyltransferase 1	14598
Found 19 Gene Ontology "anion transport" genes in a list with 1015 annotated genes (all: 366/31850, PValue: 0.026619) **
1416306_at	chloride channel calcium activated 3	23844
1416854_at	solute carrier family 34 (sodium phosphate), member 2	20531
1417809_at	solute carrier family 22 (organic cation transporter), member 18	18400
1421145_at	solute carrier family 26 (sulfate transporter), member 2	13521
1421445_at	solute carrier family 26, member 3	13487
1422606_at	C1q and tumor necrosis factor related protein 3	81799
1422651_at	adiponectin, C1Q and collagen domain containing	11450
1427020_at	scavenger receptor class A, member 3	219151
1427168_a_at	procollagen, type XIV, alpha 1	12818
1449248_at	chloride channel 2	12724
1449401_at	complement component 1, q subcomponent, C chain	12262
1450245_at	solute carrier family 10, member 2	20494
1450344_a_at	prostaglandin E receptor 3 (subtype EP3)	19218
1451204_at	scavenger receptor class A, member 5 (putative)	71145
1451823_at	chloride channel calcium activated 4	229927
1431261_at	chloride intracellular channel 5	224796
1439727_at	chloride channel calcium activated 6 /// expressed sequence AI747448	99663 /// 99709
1439796_at	expressed sequence AI747448	99709
1447394_at	chloride channel calcium activated 6 /// expressed sequence AI747448 /// similar to chloride channel calcium activated 6	622139 /// 99663 /// 99709
Found 9 Gene Ontology "lipid transport" genes in a list with 1015 annotated genes (all: 126/31850, PValue: 0.019686) **
1417900_a_at	very low density lipoprotein receptor	22359
1418069_at	apolipoprotein C-II	11813
1421839_at	ATP-binding cassette, sub-family A (ABC1), member 1	11303
1424518_at	RIKEN cDNA 2310016F22 gene /// cDNA sequence BC020489	223672 /// 71898
1455593_at	apolipoprotein B	238055
1429272_a_at	RIKEN cDNA 9130022K13 gene /// RIKEN cDNA 2210421G13 gene /// hypothetical protein LOC193676 /// similar to apolipoprotein L, 3 (predicted) /// similar to apolipoprotein L, 3 (predicted)	108956 /// 193676 /// 666661 /// 672691 /// 75761
1436271_at	cDNA sequence BC085284 /// similar to apolipoprotein L, 3 (predicted)	278679 /// 666348
1439797_at	peroxisome proliferator activator receptor delta	19015
1453080_at	RIKEN cDNA 9130022K13 gene /// similar to apolipoprotein L, 3 (predicted)	672691 /// 75761
Found 13 Gene Ontology "cell ion homeostasis" genes in a list with 1015 annotated genes (all: 232/31850, PValue: 0.035809) **
1415923_at	necdin	17984
1419196_at	hepcidin antimicrobial peptide 1	84506
1421861_at	calsyntenin 1	65945
1425546_a_at	transferrin	22041
1427306_at	ryanodine receptor 1, skeletal muscle	20190
1434747_at	chymotrypsin C (caldecrin)	76701
1450344_a_at	prostaglandin E receptor 3 (subtype EP3)	19218
1450645_at	metallothionein 4	17752
1450982_at	solute carrier family 9 (sodium/hydrogen exchanger), isoform 3 regulator 1	26941
1451139_at	solute carrier family 39 (zinc transporter), member 4	72027
1429523_a_at	solute carrier family 39 (metal ion transporter), member 5	72002
1435991_at	nuclear receptor subfamily 3, group C, member 2	110784
1455577_at	Chemokine (C-C motif) ligand 28	56838
Found 12 Gene Ontology "metal ion homeostasis" genes in a list with 1015 annotated genes (all: 199/31850, PValue: 0.026350) **
1415923_at	necdin	17984
1419196_at	hepcidin antimicrobial peptide 1	84506
1421861_at	calsyntenin 1	65945
1425546_a_at	transferrin	22041
1427306_at	ryanodine receptor 1, skeletal muscle	20190
1434747_at	chymotrypsin C (caldecrin)	76701
1450344_a_at	prostaglandin E receptor 3 (subtype EP3)	19218
1450645_at	metallothionein 4	17752
1451139_at	solute carrier family 39 (zinc transporter), member 4	72027
1429523_a_at	solute carrier family 39 (metal ion transporter), member 5	72002
1435991_at	nuclear receptor subfamily 3, group C, member 2	110784
1455577_at	Chemokine (C-C motif) ligand 28	56838
Found 21 Gene Ontology "chemotaxis" genes in a list with 1015 annotated genes (all: 214/31850, PValue: 0.000006) ******
1416039_x_at	cysteine rich protein 61	16007
1416750_at	opioid receptor, sigma 1	18391
1417266_at	chemokine (C-C motif) ligand 6	20305
1417625_s_at	chemokine orphan receptor 1	12778
1417936_at	chemokine (C-C motif) ligand 9	20308
1418930_at	chemokine (C-X-C motif) ligand 10	15945
1419282_at	chemokine (C-C motif) ligand 12	20293
1419394_s_at	S100 calcium binding protein A8 (calgranulin A)	20201
1419483_at	complement component 3a receptor 1	12267
1419697_at	chemokine (C-X-C motif) ligand 11	56066
1419728_at	chemokine (C-X-C motif) ligand 5	20311
1421188_at	chemokine (C-C motif) receptor 2	12772
1421228_at	chemokine (C-C motif) ligand 7	20306
1431693_a_at	interleukin 17B	56069
1448620_at	Fc receptor, IgG, low affinity III	14131
1448995_at	chemokine (C-X-C motif) ligand 4	56744
1449195_s_at	chemokine (C-X-C motif) ligand 16	66102
1449984_at	chemokine (C-X-C motif) ligand 2	20310
1439902_at	complement component 5a receptor 1	12273
1447555_at	Utrophin	22288
1455577_at	Chemokine (C-C motif) ligand 28	56838
Found 14 Gene Ontology "muscle contraction" genes in a list with 1015 annotated genes (all: 167/31850, PValue: 0.000965) ****
1416889_at	troponin I, skeletal, fast 2	21953
1417464_at	troponin C2, fast	21925
1418726_a_at	troponin T2, cardiac	21956
1426650_at	myosin, heavy polypeptide 8, skeletal muscle, perinatal	17885
1427306_at	ryanodine receptor 1, skeletal muscle	20190
1427445_a_at	titin	22138
1449071_at	myosin, light polypeptide 7, regulatory	17898
1449577_x_at	tropomyosin 2, beta	22004
1450118_a_at	troponin T3, skeletal, fast	21957
1450813_a_at	troponin I, skeletal, slow 1	21952
1435355_at	nebulin	17996
1447555_at	Utrophin	22288
1457435_x_at	myomesin 2	17930
1458212_at	Phosphodiesterase 4D, cAMP specific	238871
Found 61 Gene Ontology "response to stress" genes in a list with 1015 annotated genes (all: 1441/31850, PValue: 0.015321) **
1416041_at	serum/glucocorticoid regulated kinase	20393
1416250_at	B-cell translocation gene 2, anti-proliferative	12227
1416297_s_at	pancreatitis-associated protein	18489
1416750_at	opioid receptor, sigma 1	18391
1416783_at	tachykinin 1	21333
1417268_at	CD14 antigen	12475
1417408_at	coagulation factor III	14066
1417599_at	CD276 antigen	102657
1417867_at	complement factor D (adipsin)	11537
1418930_at	chemokine (C-X-C motif) ligand 10	15945
1419075_s_at	serum amyloid A 1	20208
1419100_at	serine (or cysteine) peptidase inhibitor, clade A, member 3N	20716
1419209_at	chemokine (C-X-C motif) ligand 1	14825
1419282_at	chemokine (C-C motif) ligand 12	20293
1419483_at	complement component 3a receptor 1	12267
1419603_at	interferon activated gene 204 /// similar to Interferon-activatable protein 204 (Ifi-204) (Interferon-inducible protein p204)	15951 /// 672547
1419697_at	chemokine (C-X-C motif) ligand 11	56066
1419728_at	chemokine (C-X-C motif) ligand 5	20311
1420393_at	nitric oxide synthase 2, inducible, macrophage	18126
1420653_at	transforming growth factor, beta 1	21803
1420664_s_at	protein C receptor, endothelial	19124
1421188_at	chemokine (C-C motif) receptor 2	12772
1421228_at	chemokine (C-C motif) ligand 7	20306
1421430_at	RAD51-like 1 (S. cerevisiae)	19363
1423153_x_at	complement component factor h	12628
1423223_a_at	peroxiredoxin 6	11758
1423396_at	angiotensinogen (serpin peptidase inhibitor, clade A, member 8)	11606
1423627_at	NAD(P)H dehydrogenase, quinone 1	18104
1425153_at	myosin, heavy polypeptide 2, skeletal muscle, adult	17882
1426875_s_at	sulfiredoxin 1 homolog (S. cerevisiae)	76650
1427318_s_at	dysferlin /// fer-1-like 3, myoferlin (C. elegans)	226101 /// 26903
1431182_at	heat shock protein 8 /// similar to heat shock protein 8 /// similar to heat shock protein 8 /// similar to heat shock protein 8 /// similar to heat shock protein 8 /// similar to heat shock protein 8 /// similar to heat shock protein 8 /// similar to heat shock protein 8 /// similar to heat shock protein 8 /// similar to heat shock protein 8	15481 /// 621284 /// 624853 /// 632214 /// 641192 /// 666508 /// 666904 /// 669493 /// 671270 /// 675417
1431693_a_at	interleukin 17B	56069
1437015_x_at	phospholipase A2, group IB, pancreas	18778
1437218_at	fibronectin 1	14268
1437308_s_at	coagulation factor II (thrombin) receptor	14062
1448620_at	Fc receptor, IgG, low affinity III	14131
1448797_at	ELK3, member of ETS oncogene family	13713
1448872_at	regenerating islet-derived 3 gamma	19695
1448929_at	coagulation factor XIII, A1 subunit	74145
1448995_at	chemokine (C-X-C motif) ligand 4	56744
1449106_at	glutathione peroxidase 3	14778
1449401_at	complement component 1, q subcomponent, C chain	12262
1449984_at	chemokine (C-X-C motif) ligand 2	20310
1450344_a_at	prostaglandin E receptor 3 (subtype EP3)	19218
1450677_at	checkpoint kinase 1 homolog (S. pombe)	12649
1450826_a_at	serum amyloid A 3	20210
1451203_at	myoglobin	17189
1451632_a_at	immunoglobulin heavy chain 1a (serum IgG2a)	380793
1451791_at	tissue factor pathway inhibitor	21788
1451798_at	interleukin 1 receptor antagonist	16181
1459882_at	ASF1 anti-silencing function 1 homolog A (S. cerevisiae)	66403
1459894_at	IQ motif containing GTPase activating protein 2	544963
1460336_at	peroxisome proliferative activated receptor, gamma, coactivator 1 alpha	19017
1429463_at	protein kinase, AMP-activated, alpha 2 catalytic subunit	108079
1430131_at	complement receptor related protein	12946
1435875_at	protein kinase, AMP-activated, beta 2 non-catalytic subunit	108097
1439902_at	complement component 5a receptor 1	12273
1444406_at	Mitogen-activated protein kinase kinase kinase kinase 3	225028
1454976_at	superoxide dismutase 2, mitochondrial	20656
1457231_at	Hypoxia inducible factor 1, alpha subunit	15251
Found 51 Gene Ontology "defense response" genes in a list with 1015 annotated genes (all: 694/31850, PValue: 0.000000) ********
1416297_s_at	pancreatitis-associated protein	18489
1416750_at	opioid receptor, sigma 1	18391
1416783_at	tachykinin 1	21333
1416930_at	lymphocyte antigen 6 complex, locus D	17068
1417268_at	CD14 antigen	12475
1417599_at	CD276 antigen	102657
1417625_s_at	chemokine orphan receptor 1	12778
1417867_at	complement factor D (adipsin)	11537
1418825_at	immunity-related GTPase family, M	15944
1418930_at	chemokine (C-X-C motif) ligand 10	15945
1419075_s_at	serum amyloid A 1	20208
1419100_at	serine (or cysteine) peptidase inhibitor, clade A, member 3N	20716
1419196_at	hepcidin antimicrobial peptide 1	84506
1419209_at	chemokine (C-X-C motif) ligand 1	14825
1419282_at	chemokine (C-C motif) ligand 12	20293
1419431_at	epiregulin	13874
1419477_at	C-type lectin domain family 2, member d	93694
1419483_at	complement component 3a receptor 1	12267
1419589_at	CD93 antigen	17064
1419697_at	chemokine (C-X-C motif) ligand 11	56066
1419728_at	chemokine (C-X-C motif) ligand 5	20311
1420393_at	nitric oxide synthase 2, inducible, macrophage	18126
1420437_at	indoleamine-pyrrole 2,3 dioxygenase	15930
1420653_at	transforming growth factor, beta 1	21803
1421188_at	chemokine (C-C motif) receptor 2	12772
1421228_at	chemokine (C-C motif) ligand 7	20306
1422065_at	killer cell lectin-like receptor subfamily B member 1D	80782
1422892_s_at	histocompatibility 2, class II antigen E alpha	14968
1423153_x_at	complement component factor h	12628
1423226_at	membrane-spanning 4-domains, subfamily A, member 1	12482
1423323_at	tumor-associated calcium signal transducer 2	56753
1424067_at	intercellular adhesion molecule	15894
1431693_a_at	interleukin 17B	56069
1437218_at	fibronectin 1	14268
1437438_x_at	pancreatic lipase-related protein 2	18947
1448620_at	Fc receptor, IgG, low affinity III	14131
1448872_at	regenerating islet-derived 3 gamma	19695
1449184_at	peptidoglycan recognition protein 1	21946
1449401_at	complement component 1, q subcomponent, C chain	12262
1449984_at	chemokine (C-X-C motif) ligand 2	20310
1450170_x_at	Histocompatibility 2, K1, K region	14972
1450344_a_at	prostaglandin E receptor 3 (subtype EP3)	19218
1450826_a_at	serum amyloid A 3	20210
1451632_a_at	immunoglobulin heavy chain 1a (serum IgG2a)	380793
1451798_at	interleukin 1 receptor antagonist	16181
1430131_at	complement receptor related protein	12946
1438364_x_at	angiogenin, ribonuclease A family, member 4	219033
1439902_at	complement component 5a receptor 1	12273
1443783_x_at	Histocompatibility 2, class II antigen A, alpha	14960
1454976_at	superoxide dismutase 2, mitochondrial	20656
1456211_at	NACHT, leucine rich repeat and PYD containing 10	244202
Found 31 Gene Ontology "inflammatory response" genes in a list with 1015 annotated genes (all: 334/31850, PValue: 0.000000) *******
1416297_s_at	pancreatitis-associated protein	18489
1416750_at	opioid receptor, sigma 1	18391
1416783_at	tachykinin 1	21333
1417268_at	CD14 antigen	12475
1417599_at	CD276 antigen	102657
1417867_at	complement factor D (adipsin)	11537
1418930_at	chemokine (C-X-C motif) ligand 10	15945
1419075_s_at	serum amyloid A 1	20208
1419100_at	serine (or cysteine) peptidase inhibitor, clade A, member 3N	20716
1419209_at	chemokine (C-X-C motif) ligand 1	14825
1419282_at	chemokine (C-C motif) ligand 12	20293
1419483_at	complement component 3a receptor 1	12267
1419697_at	chemokine (C-X-C motif) ligand 11	56066
1419728_at	chemokine (C-X-C motif) ligand 5	20311
1420393_at	nitric oxide synthase 2, inducible, macrophage	18126
1420653_at	transforming growth factor, beta 1	21803
1421188_at	chemokine (C-C motif) receptor 2	12772
1421228_at	chemokine (C-C motif) ligand 7	20306
1423153_x_at	complement component factor h	12628
1431693_a_at	interleukin 17B	56069
1437218_at	fibronectin 1	14268
1448620_at	Fc receptor, IgG, low affinity III	14131
1448872_at	regenerating islet-derived 3 gamma	19695
1449401_at	complement component 1, q subcomponent, C chain	12262
1449984_at	chemokine (C-X-C motif) ligand 2	20310
1450344_a_at	prostaglandin E receptor 3 (subtype EP3)	19218
1450826_a_at	serum amyloid A 3	20210
1451632_a_at	immunoglobulin heavy chain 1a (serum IgG2a)	380793
1451798_at	interleukin 1 receptor antagonist	16181
1430131_at	complement receptor related protein	12946
1439902_at	complement component 5a receptor 1	12273
Found 66 Gene Ontology "immune response" genes in a list with 1015 annotated genes (all: 667/31850, PValue: 0.000000) *********
1416750_at	opioid receptor, sigma 1	18391
1417025_at	histocompatibility 2, class II antigen E beta	14969
1417266_at	chemokine (C-C motif) ligand 6	20305
1417268_at	CD14 antigen	12475
1417599_at	CD276 antigen	102657
1417640_at	CD79B antigen	15985
1417867_at	complement factor D (adipsin)	11537
1417898_a_at	granzyme A	14938
1417936_at	chemokine (C-C motif) ligand 9	20308
1418293_at	interferon-induced protein with tetratricopeptide repeats 2	15958
1418345_at	tumor necrosis factor (ligand) superfamily, member 13 /// tumor necrosis factor (ligand) superfamily, member 12-member 13	619441 /// 69583
1418392_a_at	guanylate nucleotide binding protein 4	55932
1418480_at	chemokine (C-X-C motif) ligand 7	57349
1418930_at	chemokine (C-X-C motif) ligand 10	15945
1418989_at	cathepsin E	13034
1419188_s_at	chemokine (C-C motif) ligand 27	20301
1419209_at	chemokine (C-X-C motif) ligand 1	14825
1419282_at	chemokine (C-C motif) ligand 12	20293
1419431_at	epiregulin	13874
[truncated: 3,547 more rows]

## Sheet: Group A
probe set	gene	LocusLink
Found 4 Gene Ontology "Golgi membrane" genes in a list with 101 annotated genes (all: 231/31850, PValue: 0.006359) ***
1418075_at	ST6 (alpha-N-acetyl-neuraminyl-2,3-beta-galactosyl-1,3)-N-acetylgalactosaminide alpha-2,6-sialyltransferase 4	20448
1421517_at	ST6 (alpha-N-acetyl-neuraminyl-2,3-beta-galactosyl-1,3)-N-acetylgalactosaminide alpha-2,6-sialyltransferase 1	20445
1425668_a_at	ST3 beta-galactoside alpha-2,3-sialyltransferase 4	20443
1450825_at	N-acylsphingosine amidohydrolase (alkaline ceramidase) 3	171168
Found 2 Gene Ontology "ubiquitin ligase complex" genes in a list with 101 annotated genes (all: 112/31850, PValue: 0.049411) **
1442494_at	expressed sequence C79242	98068
1440582_at	RIKEN cDNA 8030492O04 gene	319234
Found 2 Gene Ontology "antigen binding" genes in a list with 101 annotated genes (all: 103/31850, PValue: 0.042523) **
1417025_at	histocompatibility 2, class II antigen E beta	14969
1429381_x_at	immunoglobulin heavy chain (J558 family) /// similar to immunoglobulin heavy chain variable region /// similar to immunoglobulin mu-chain /// similar to anti-poly(dC) monoclonal antibody heavy chain	16061 /// 238447 /// 544903 /// 544907
Found 4 Gene Ontology "protein amino acid glycosylation" genes in a list with 101 annotated genes (all: 210/31850, PValue: 0.004556) ***
1418075_at	ST6 (alpha-N-acetyl-neuraminyl-2,3-beta-galactosyl-1,3)-N-acetylgalactosaminide alpha-2,6-sialyltransferase 4	20448
1421517_at	ST6 (alpha-N-acetyl-neuraminyl-2,3-beta-galactosyl-1,3)-N-acetylgalactosaminide alpha-2,6-sialyltransferase 1	20445
1422211_a_at	UDP-GlcNAc:betaGal beta-1,3-N-acetylglucosaminyltransferase 3	72297
1425668_a_at	ST3 beta-galactoside alpha-2,3-sialyltransferase 4	20443
Found 4 Gene Ontology "ubiquitin-dependent protein catabolism" genes in a list with 101 annotated genes (all: 350/31850, PValue: 0.025474) **
1419453_at	ubiquitin carboxyl-terminal esterase L5	56207
1420052_x_at	proteasome (prosome, macropain) subunit, beta type 1	19170
1442494_at	expressed sequence C79242	98068
1440582_at	RIKEN cDNA 8030492O04 gene	319234
Found 2 Gene Ontology "sphingolipid metabolism" genes in a list with 101 annotated genes (all: 97/31850, PValue: 0.038151) **
1421517_at	ST6 (alpha-N-acetyl-neuraminyl-2,3-beta-galactosyl-1,3)-N-acetylgalactosaminide alpha-2,6-sialyltransferase 1	20445
1450825_at	N-acylsphingosine amidohydrolase (alkaline ceramidase) 3	171168
Found 2 Gene Ontology "amino acid biosynthesis" genes in a list with 101 annotated genes (all: 87/31850, PValue: 0.031282) **
1426243_at	cystathionase (cystathionine gamma-lyase)	107869
1454714_x_at	3-phosphoglycerate dehydrogenase /// similar to 3-phosphoglycerate dehydrogenase	236539 /// 546010
Found 4 Gene Ontology "glycoprotein metabolism" genes in a list with 101 annotated genes (all: 266/31850, PValue: 0.010319) **
1418075_at	ST6 (alpha-N-acetyl-neuraminyl-2,3-beta-galactosyl-1,3)-N-acetylgalactosaminide alpha-2,6-sialyltransferase 4	20448
1421517_at	ST6 (alpha-N-acetyl-neuraminyl-2,3-beta-galactosyl-1,3)-N-acetylgalactosaminide alpha-2,6-sialyltransferase 1	20445
1422211_a_at	UDP-GlcNAc:betaGal beta-1,3-N-acetylglucosaminyltransferase 3	72297
1425668_a_at	ST3 beta-galactoside alpha-2,3-sialyltransferase 4	20443
Found 4 Gene Ontology "glycoprotein biosynthesis" genes in a list with 101 annotated genes (all: 232/31850, PValue: 0.006455) ***
1418075_at	ST6 (alpha-N-acetyl-neuraminyl-2,3-beta-galactosyl-1,3)-N-acetylgalactosaminide alpha-2,6-sialyltransferase 4	20448
1421517_at	ST6 (alpha-N-acetyl-neuraminyl-2,3-beta-galactosyl-1,3)-N-acetylgalactosaminide alpha-2,6-sialyltransferase 1	20445
1422211_a_at	UDP-GlcNAc:betaGal beta-1,3-N-acetylglucosaminyltransferase 3	72297
1425668_a_at	ST3 beta-galactoside alpha-2,3-sialyltransferase 4	20443
Found 2 Gene Ontology "viral life cycle" genes in a list with 101 annotated genes (all: 72/31850, PValue: 0.022036) **
1426936_at	hypothetical LOC433593	433593
1442071_at	ATP-binding cassette, sub-family E (OABP), member 1, mRNA (cDNA clone MGC:5781 IMAGE:3489529)	24015
Found 3 Gene Ontology "oxidoreductase activity\, acting on CH-OH group of donors" genes in a list with 101 annotated genes (all: 201/31850, PValue: 0.026276) **
1426573_at	malic enzyme 2, NAD(+)-dependent, mitochondrial	107029
1427912_at	carbonyl reductase 3	109857
1454714_x_at	3-phosphoglycerate dehydrogenase /// similar to 3-phosphoglycerate dehydrogenase	236539 /// 546010
Found 3 Gene Ontology "oxidoreductase activity\, acting on the CH-OH group of donors\, NAD or NADP as acceptor" genes in a list with 101 annotated genes (all: 189/31850, PValue: 0.022422) **
1426573_at	malic enzyme 2, NAD(+)-dependent, mitochondrial	107029
1427912_at	carbonyl reductase 3	109857
1454714_x_at	3-phosphoglycerate dehydrogenase /// similar to 3-phosphoglycerate dehydrogenase	236539 /// 546010
Found 3 Gene Ontology "carboxylic ester hydrolase activity" genes in a list with 101 annotated genes (all: 205/31850, PValue: 0.027635) **
1424266_s_at	expressed sequence AU018778	234564
1433914_at	expressed sequence AI747699	381236
1441604_at	Esterase D/formylglutathione hydrolase (Esd), mRNA	13885
Found 2 Gene Ontology "virion" genes in a list with 101 annotated genes (all: 73/31850, PValue: 0.022611) **
1426936_at	hypothetical LOC433593	433593
1449910_at	RIKEN cDNA 2210418O10 gene	76958
Found 2 Gene Ontology "viral capsid" genes in a list with 101 annotated genes (all: 63/31850, PValue: 0.017150) **
1426936_at	hypothetical LOC433593	433593
1449910_at	RIKEN cDNA 2210418O10 gene	76958
Found 2 Gene Ontology "phosphatase regulator activity" genes in a list with 101 annotated genes (all: 112/31850, PValue: 0.049411) **
1419034_at	casein kinase II, alpha 1 polypeptide	12995
1421103_at	BMP2 inducible kinase	140780
Found 4 Gene Ontology "modification-dependent protein catabolism" genes in a list with 101 annotated genes (all: 356/31850, PValue: 0.026890) **
1419453_at	ubiquitin carboxyl-terminal esterase L5	56207
1420052_x_at	proteasome (prosome, macropain) subunit, beta type 1	19170
1442494_at	expressed sequence C79242	98068
1440582_at	RIKEN cDNA 8030492O04 gene	319234
Found 3 Gene Ontology "integral to Golgi membrane" genes in a list with 101 annotated genes (all: 81/31850, PValue: 0.002207) ***
1418075_at	ST6 (alpha-N-acetyl-neuraminyl-2,3-beta-galactosyl-1,3)-N-acetylgalactosaminide alpha-2,6-sialyltransferase 4	20448
1421517_at	ST6 (alpha-N-acetyl-neuraminyl-2,3-beta-galactosyl-1,3)-N-acetylgalactosaminide alpha-2,6-sialyltransferase 1	20445
1425668_a_at	ST3 beta-galactoside alpha-2,3-sialyltransferase 4	20443
Found 9 Gene Ontology "enzyme regulator activity" genes in a list with 101 annotated genes (all: 1394/31850, PValue: 0.033022) **
1417160_s_at	extracellular proteinase inhibitor	14038
1419034_at	casein kinase II, alpha 1 polypeptide	12995
1419100_at	serine (or cysteine) peptidase inhibitor, clade A, member 3N	20716
1421061_at	guanylate cyclase activator 1a (retina)	14913
1421103_at	BMP2 inducible kinase	140780
1434045_at	gb:BB354528 /DB_XREF=gi:16405625 /DB_XREF=BB354528 /CLONE=B930099A10 /FEA=EST /CNT=63 /TID=Mm.2958.1 /TIER=Stack /STK=45 /UG=Mm.2958 /LL=101171 /UG_GENE=AI843786 /UG_TITLE=expressed sequence AI843786
1450659_at	regulator of G protein signaling 7	24012
1438664_at	protein kinase, cAMP dependent regulatory, type II beta	19088
1458069_at	TBC1 domain family, member 5, mRNA (cDNA clone MGC:106461 IMAGE:30357143)	72238
Found 3 Gene Ontology "intrinsic to Golgi membrane" genes in a list with 101 annotated genes (all: 82/31850, PValue: 0.002286) ***
1418075_at	ST6 (alpha-N-acetyl-neuraminyl-2,3-beta-galactosyl-1,3)-N-acetylgalactosaminide alpha-2,6-sialyltransferase 4	20448
1421517_at	ST6 (alpha-N-acetyl-neuraminyl-2,3-beta-galactosyl-1,3)-N-acetylgalactosaminide alpha-2,6-sialyltransferase 1	20445
1425668_a_at	ST3 beta-galactoside alpha-2,3-sialyltransferase 4	20443
Found 3 Gene Ontology "intrinsic to organelle membrane" genes in a list with 101 annotated genes (all: 191/31850, PValue: 0.023041) **
1418075_at	ST6 (alpha-N-acetyl-neuraminyl-2,3-beta-galactosyl-1,3)-N-acetylgalactosaminide alpha-2,6-sialyltransferase 4	20448
1421517_at	ST6 (alpha-N-acetyl-neuraminyl-2,3-beta-galactosyl-1,3)-N-acetylgalactosaminide alpha-2,6-sialyltransferase 1	20445
1425668_a_at	ST3 beta-galactoside alpha-2,3-sialyltransferase 4	20443
Found 3 Gene Ontology "integral to organelle membrane" genes in a list with 101 annotated genes (all: 179/31850, PValue: 0.019464) **
1418075_at	ST6 (alpha-N-acetyl-neuraminyl-2,3-beta-galactosyl-1,3)-N-acetylgalactosaminide alpha-2,6-sialyltransferase 4	20448
1421517_at	ST6 (alpha-N-acetyl-neuraminyl-2,3-beta-galactosyl-1,3)-N-acetylgalactosaminide alpha-2,6-sialyltransferase 1	20445
1425668_a_at	ST3 beta-galactoside alpha-2,3-sialyltransferase 4	20443
Found 4 Gene Ontology "biopolymer glycosylation" genes in a list with 101 annotated genes (all: 218/31850, PValue: 0.005195) ***
1418075_at	ST6 (alpha-N-acetyl-neuraminyl-2,3-beta-galactosyl-1,3)-N-acetylgalactosaminide alpha-2,6-sialyltransferase 4	20448
1421517_at	ST6 (alpha-N-acetyl-neuraminyl-2,3-beta-galactosyl-1,3)-N-acetylgalactosaminide alpha-2,6-sialyltransferase 1	20445
1422211_a_at	UDP-GlcNAc:betaGal beta-1,3-N-acetylglucosaminyltransferase 3	72297
1425668_a_at	ST3 beta-galactoside alpha-2,3-sialyltransferase 4	20443
Found 4 Gene Ontology "modification-dependent macromolecule catabolism" genes in a list with 101 annotated genes (all: 356/31850, PValue: 0.026890) **
1419453_at	ubiquitin carboxyl-terminal esterase L5	56207
1420052_x_at	proteasome (prosome, macropain) subunit, beta type 1	19170
1442494_at	expressed sequence C79242	98068
1440582_at	RIKEN cDNA 8030492O04 gene	319234
Found 4 Gene Ontology "cellular protein catabolism" genes in a list with 101 annotated genes (all: 388/31850, PValue: 0.035230) **
1419453_at	ubiquitin carboxyl-terminal esterase L5	56207
1420052_x_at	proteasome (prosome, macropain) subunit, beta type 1	19170
1442494_at	expressed sequence C79242	98068
1440582_at	RIKEN cDNA 8030492O04 gene	319234
Found 2 Gene Ontology "virion part" genes in a list with 101 annotated genes (all: 73/31850, PValue: 0.022611) **
1426936_at	hypothetical LOC433593	433593
1449910_at	RIKEN cDNA 2210418O10 gene	76958
Found 4 Gene Ontology "cofactor binding" genes in a list with 101 annotated genes (all: 203/31850, PValue: 0.004041) ***
1415966_a_at	NADH dehydrogenase (ubiquinone) flavoprotein 1	17995
1426573_at	malic enzyme 2, NAD(+)-dependent, mitochondrial	107029
1454714_x_at	3-phosphoglycerate dehydrogenase /// similar to 3-phosphoglycerate dehydrogenase	236539 /// 546010
1440016_at	Dihydrolipoamide branched chain transacylase E2 (Dbt), mRNA	13171
Found 4 Gene Ontology "coenzyme binding" genes in a list with 101 annotated genes (all: 175/31850, PValue: 0.002376) ***
1415966_a_at	NADH dehydrogenase (ubiquinone) flavoprotein 1	17995
1426573_at	malic enzyme 2, NAD(+)-dependent, mitochondrial	107029
1454714_x_at	3-phosphoglycerate dehydrogenase /// similar to 3-phosphoglycerate dehydrogenase	236539 /// 546010
1440016_at	Dihydrolipoamide branched chain transacylase E2 (Dbt), mRNA	13171
Found 3 Gene Ontology "NAD binding" genes in a list with 101 annotated genes (all: 72/31850, PValue: 0.001575) ***
1415966_a_at	NADH dehydrogenase (ubiquinone) flavoprotein 1	17995
1426573_at	malic enzyme 2, NAD(+)-dependent, mitochondrial	107029
1454714_x_at	3-phosphoglycerate dehydrogenase /// similar to 3-phosphoglycerate dehydrogenase	236539 /// 546010
Found 4 Gene Ontology "proteolysis during cellular protein catabolism" genes in a list with 101 annotated genes (all: 388/31850, PValue: 0.035230) **
1419453_at	ubiquitin carboxyl-terminal esterase L5	56207
1420052_x_at	proteasome (prosome, macropain) subunit, beta type 1	19170
1442494_at	expressed sequence C79242	98068
1440582_at	RIKEN cDNA 8030492O04 gene	319234
548 cluster-Gene Ontology term pairs assessed for enrichment with p-value < 0.050000
Found 2 Protein Domain "Glycosyl transferase, family 29 // 1.0E-126" genes in a list with 33 annotated genes (all: 21/10020, PValue: 0.002124) ***
1418075_at	ST6 (alpha-N-acetyl-neuraminyl-2,3-beta-galactosyl-1,3)-N-acetylgalactosaminide alpha-2,6-sialyltransferase 4	20448
1421517_at	ST6 (alpha-N-acetyl-neuraminyl-2,3-beta-galactosyl-1,3)-N-acetylgalactosaminide alpha-2,6-sialyltransferase 1	20445
Found 3 Protein Domain "KRAB box // 8.2E-7" genes in a list with 33 annotated genes (all: 114/10020, PValue: 0.006104) ***
1427349_x_at	RIKEN cDNA 2810021G02 gene	353208
1449910_at	RIKEN cDNA 2210418O10 gene	76958
1437128_a_at	RIKEN cDNA A630033E08 gene	240041
Found 4 Protein Domain "Zn-finger, C2H2 type // 2.5E-6" genes in a list with 33 annotated genes (all: 312/10020, PValue: 0.018527) **
1416586_at	zinc finger protein 239	22685
1449910_at	RIKEN cDNA 2210418O10 gene	76958
1428604_at	RIKEN cDNA 2610305D13 gene	112422
1437128_a_at	RIKEN cDNA A630033E08 gene	240041
Found 4 Protein Domain "Immunoglobulin-like // 3.4E-7" genes in a list with 33 annotated genes (all: 326/10020, PValue: 0.021401) **
1417025_at	histocompatibility 2, class II antigen E beta	14969
1429381_x_at	immunoglobulin heavy chain (J558 family) /// similar to immunoglobulin heavy chain variable region /// similar to immunoglobulin mu-chain /// similar to anti-poly(dC) monoclonal antibody heavy chain	16061 /// 238447 /// 544903 /// 544907
1452577_at	Clone C-1-2 immunoglobulin heavy chain (Igh)	382657
1460423_x_at	Ig kappa chain	381774
34 cluster-Protein Domain term pairs assessed for enrichment with p-value < 0.050000
Found 2 Pathway "Pyruvate metabolism // KEGG" genes in a list with 19 annotated genes (all: 45/5525, PValue: 0.010158) **
1426573_at	malic enzyme 2, NAD(+)-dependent, mitochondrial	107029
Found 4 Pathway "TGF_Beta_Signaling_Pathway // GenMAPP" genes in a list with 19 annotated genes (all: 271/5525, PValue: 0.012236) **
1443115_at	Transforming growth factor, beta receptor II (Tgfbr2), transcript variant 2, mRNA	21813
Found 2 Pathway "Glycan structures - biosynthesis 2 // KEGG" genes in a list with 19 annotated genes (all: 28/5525, PValue: 0.004016) ***
1418075_at	ST6 (alpha-N-acetyl-neuraminyl-2,3-beta-galactosyl-1,3)-N-acetylgalactosaminide alpha-2,6-sialyltransferase 4	20448
1425668_a_at	ST3 beta-galactoside alpha-2,3-sialyltransferase 4	20443
Found 16 Pathway "Inflammatory_Response_Pathway // GenMAPP" genes in a list with 19 annotated genes (all: 208/5525, PValue: 0.000000) *********
1417025_at	histocompatibility 2, class II antigen E beta	14969
Found 2 Pathway "Valine, leucine and isoleucine degradation // KEGG" genes in a list with 19 annotated genes (all: 38/5525, PValue: 0.007317) ***
1417227_at	methylcrotonoyl-Coenzyme A carboxylase 1 (alpha)	72039
1440016_at	Dihydrolipoamide branched chain transacylase E2 (Dbt), mRNA	13171
Found 2 Pathway "Ganglioside biosynthesis // KEGG" genes in a list with 19 annotated genes (all: 10/5525, PValue: 0.000496) ****
1418075_at	ST6 (alpha-N-acetyl-neuraminyl-2,3-beta-galactosyl-1,3)-N-acetylgalactosaminide alpha-2,6-sialyltransferase 4	20448
1425668_a_at	ST3 beta-galactoside alpha-2,3-sialyltransferase 4	20443
Found 3 Pathway "Nucleotide_GPCRs // GenMAPP" genes in a list with 19 annotated genes (all: 32/5525, PValue: 0.000161) ****
1434430_s_at	adenosine A2b receptor	11541
33 cluster-Pathway term pairs assessed for enrichment with p-value < 0.050000
Found 11 Chromosome "12" genes in a list with 116 annotated genes (all: 1367/37379, PValue: 0.003562) ***
1417920_at	amnionless	93835
1419100_at	serine (or cysteine) peptidase inhibitor, clade A, member 3N	20716
1429381_x_at	immunoglobulin heavy chain (J558 family) /// similar to immunoglobulin heavy chain variable region /// similar to immunoglobulin mu-chain /// similar to anti-poly(dC) monoclonal antibody heavy chain	16061 /// 238447 /// 544903 /// 544907
1451602_at	sorting nexin 6	72183
1452577_at	Clone C-1-2 immunoglobulin heavy chain (Igh)	382657
1460423_x_at	Ig kappa chain	381774
1434191_at	RIKEN cDNA A530016O06 gene	319660
1436520_at	expressed sequence AI450948	382643
1436539_at	calmin	94040
1438664_at	protein kinase, cAMP dependent regulatory, type II beta	19088
1457231_at	Hypoxia inducible factor 1, alpha subunit, mRNA (cDNA clone MGC:13907 IMAGE:4019056)	15251
Found 13 Chromosome "1" genes in a list with 116 annotated genes (all: 2323/37379, PValue: 0.028180) **
1419388_at	transmembrane 4 L six family member 20	66261
1419453_at	ubiquitin carboxyl-terminal esterase L5	56207
1421551_s_at	interferon activated gene 202B	26388
1426906_at	similar to Interferon-activatable protein 205 (IFI-205) (D3 protein)	545386
1435330_at	expressed sequence AI447904 /// cDNA sequence BC094916	236312 /// 545384
1438980_x_at	RIKEN cDNA 4732466D17 gene	212933
1450659_at	regulator of G protein signaling 7	24012
1452349_x_at	interferon activated gene 205 /// myeloid cell nuclear differentiation antigen	226695 /// 381308
1430131_at	complement receptor related protein	12946
1441580_at	Sphingosine-1-phosphate phosphotase 2 (Sgpp2), mRNA	433323
1443109_at	RIKEN cDNA 5830417C01 gene (5830417C01Rik), mRNA	78825
1444772_at	SET and MYND domain containing 3 (Smyd3), mRNA	69726
1455208_at	peroxisome biogenesis factor 19	19298
Found 11 Chromosome "17" genes in a list with 116 annotated genes (all: 1655/37379, PValue: 0.013992) **
1417025_at	histocompatibility 2, class II antigen E beta	14969
1419559_at	cytochrome P450, family 4, subfamily f, polypeptide 14	64385
1420052_x_at	proteasome (prosome, macropain) subunit, beta type 1	19170
1421061_at	guanylate cyclase activator 1a (retina)	14913
1424628_a_at	RIKEN cDNA 1500032D16 gene	78330
1436684_a_at	RIO kinase 2 (yeast)	67045
1442494_at	expressed sequence C79242	98068
1450825_at	N-acylsphingosine amidohydrolase (alkaline ceramidase) 3	171168
1437128_a_at	RIKEN cDNA A630033E08 gene	240041
1440862_at	RIKEN cDNA 5930418K15 gene (5930418K15Rik), mRNA	77106
1458069_at	TBC1 domain family, member 5, mRNA (cDNA clone MGC:106461 IMAGE:30357143)	72238
Found 4 Chromosome "19 A" genes in a list with 116 annotated genes (all: 392/37379, PValue: 0.034140) **
1415966_a_at	NADH dehydrogenase (ubiquinone) flavoprotein 1	17995
1423467_at	membrane-spanning 4-domains, subfamily A, member 4B	60361
1425530_a_at	syntaxin 3	20908
1451635_at	hypothetical protein D630002G06 /// RIKEN cDNA C730048C13 gene	236293 /// 319800
Found 4 Chromosome "2 H4" genes in a list with 116 annotated genes (all: 118/37379, PValue: 0.000515) ****
1426558_x_at	RIKEN cDNA 3100002L24 gene	66376
1427349_x_at	RIKEN cDNA 2810021G02 gene	353208
1436462_at	PREDICTED: similar to ribosomal protein S8 [Mus musculus], mRNA sequence /// CDNA clone IMAGE:30359088	78703
1449910_at	RIKEN cDNA 2210418O10 gene	76958
Found 2 Chromosome "17 D" genes in a list with 116 annotated genes (all: 60/37379, PValue: 0.015030) **
1421061_at	guanylate cyclase activator 1a (retina)	14913
1450825_at	N-acylsphingosine amidohydrolase (alkaline ceramidase) 3	171168
Found 2 Chromosome "19 C1" genes in a list with 116 annotated genes (all: 81/37379, PValue: 0.026380) **
1431151_at	expressed sequence AI747699 /// similar to Gastric triacylglycerol lipase precursor (Gastric lipase) (GL)	381236 /// 545287
1433914_at	expressed sequence AI747699	381236
Found 3 Chromosome "4 E1" genes in a list with 116 annotated genes (all: 116/37379, PValue: 0.005722) ***
1424784_at	RIKEN cDNA 1700029I01 gene /// similar to RIKEN cDNA 1700029I01 /// similar to RIKEN cDNA 1700029I01	433791 /// 545705 /// 70005
1439065_x_at	CDNA clone MGC:76795 IMAGE:30111586
1428604_at	RIKEN cDNA 2610305D13 gene	112422
Found 3 Chromosome "12 F1" genes in a list with 116 annotated genes (all: 124/37379, PValue: 0.006877) ***
1419100_at	serine (or cysteine) peptidase inhibitor, clade A, member 3N	20716
1436520_at	expressed sequence AI450948	382643
1436539_at	calmin	94040
Found 3 Chromosome "1 H3" genes in a list with 116 annotated genes (all: 65/37379, PValue: 0.001106) ***
1421551_s_at	interferon activated gene 202B	26388
1435330_at	expressed sequence AI447904 /// cDNA sequence BC094916	236312 /// 545384
1443109_at	RIKEN cDNA 5830417C01 gene (5830417C01Rik), mRNA	78825
Found 2 Chromosome "11 B3" genes in a list with 116 annotated genes (all: 105/37379, PValue: 0.042381) **
1424445_at	transmembrane 4 superfamily member 5	75604
1424893_at	nuclear distribution gene E-like homolog 1 (A. nidulans)	83431
86 cluster-Chromosome term pairs assessed for enrichment with p-value < 0.050000

## Sheet: Group B
probe set	gene	LocusLink
Found 2 Gene Ontology "endonuclease activity" genes in a list with 54 annotated genes (all: 193/31850, PValue: 0.042554) **
1456182_x_at	melanoma antigen	17276
1438936_s_at	angiogenin, ribonuclease A family, member 1	11727
Found 2 Gene Ontology "endoribonuclease activity" genes in a list with 54 annotated genes (all: 93/31850, PValue: 0.010937) **
1456182_x_at	melanoma antigen	17276
1438936_s_at	angiogenin, ribonuclease A family, member 1	11727
Found 2 Gene Ontology "ribonuclease activity" genes in a list with 54 annotated genes (all: 125/31850, PValue: 0.019142) **
1456182_x_at	melanoma antigen	17276
1438936_s_at	angiogenin, ribonuclease A family, member 1	11727
Found 5 Gene Ontology "receptor binding" genes in a list with 54 annotated genes (all: 1053/31850, PValue: 0.032598) **
1418346_at	insulin-like 6	27356
1422639_at	calcitonin-related polypeptide, beta	116903
1426851_a_at	nephroblastoma overexpressed gene	18133
1449184_at	peptidoglycan recognition protein 1	21946
1451798_at	interleukin 1 receptor antagonist	16181
Found 2 Gene Ontology "hormone activity" genes in a list with 54 annotated genes (all: 163/31850, PValue: 0.031310) **
1418346_at	insulin-like 6	27356
1422639_at	calcitonin-related polypeptide, beta	116903
Found 3 Gene Ontology "structural constituent of cytoskeleton" genes in a list with 54 annotated genes (all: 162/31850, PValue: 0.002649) ***
1416889_at	troponin I, skeletal, fast 2	21953
1427446_s_at	titin	22138
1449577_x_at	tropomyosin 2, beta	22004
Found 15 Gene Ontology "extracellular region" genes in a list with 54 annotated genes (all: 3950/31850, PValue: 0.001854) ***
1418165_at	intelectin a	16429
1418346_at	insulin-like 6	27356
1418908_at	peptidylglycine alpha-amidating monooxygenase	18484
1421009_at	radical S-adenosyl methionine domain containing 2	58185
1422639_at	calcitonin-related polypeptide, beta	116903
1426851_a_at	nephroblastoma overexpressed gene	18133
1427910_at	cystatin E/M	73720
1449184_at	peptidoglycan recognition protein 1	21946
1449199_at	mucin 1, transmembrane	17829
1449486_at	carboxylesterase 1	12623
1451798_at	interleukin 1 receptor antagonist	16181
1429272_a_at	RIKEN cDNA 9130022K13 gene /// RIKEN cDNA 2210421G13 gene /// hypothetical protein LOC193676	108956 /// 193676 /// 75761
1435748_at	guanine deaminase	14544
1438936_s_at	angiogenin, ribonuclease A family, member 1	11727
1453080_at	RIKEN cDNA 9130022K13 gene	75761
Found 11 Gene Ontology "cytoskeleton" genes in a list with 54 annotated genes (all: 1885/31850, PValue: 0.000273) ****
1416247_at	dynactin 3	53598
1416889_at	troponin I, skeletal, fast 2	21953
1425153_at	myosin, heavy polypeptide 2, skeletal muscle, adult	17882
1427352_at	cDNA sequence BC031593	223917
1427446_s_at	titin	22138
1427768_s_at	myosin, light polypeptide 3	17897
1427910_at	cystatin E/M	73720
1449199_at	mucin 1, transmembrane	17829
1449577_x_at	tropomyosin 2, beta	22004
1435355_at	nebulin	17996
1435435_at	cortactin binding protein 2	30785
Found 2 Gene Ontology "fatty acid biosynthesis" genes in a list with 54 annotated genes (all: 141/31850, PValue: 0.023964) **
1424306_at	elongation of very long chain fatty acids (FEN1/Elo2, SUR4/Elo3, yeast)-like 4	83603
1435621_at	male sterility domain containing 1	330450
Found 2 Gene Ontology "lipid transport" genes in a list with 54 annotated genes (all: 126/31850, PValue: 0.019430) **
1429272_a_at	RIKEN cDNA 9130022K13 gene /// RIKEN cDNA 2210421G13 gene /// hypothetical protein LOC193676	108956 /// 193676 /// 75761
1453080_at	RIKEN cDNA 9130022K13 gene	75761
Found 4 Gene Ontology "muscle contraction" genes in a list with 54 annotated genes (all: 167/31850, PValue: 0.000188) ****
1416889_at	troponin I, skeletal, fast 2	21953
1427446_s_at	titin	22138
1449577_x_at	tropomyosin 2, beta	22004
1435355_at	nebulin	17996
Found 4 Gene Ontology "immune response" genes in a list with 54 annotated genes (all: 667/31850, PValue: 0.026428) **
1449184_at	peptidoglycan recognition protein 1	21946
1450170_x_at	Histocompatibility 2, D region, mRNA (cDNA clone IMAGE:5008280)	14964
1451798_at	interleukin 1 receptor antagonist	16181
1452348_s_at	interferon activated gene 204 /// interferon activated gene 205 /// myeloid cell nuclear differentiation antigen /// similar to Interferon-activatable protein 205 (IFI-205) (D3 protein)	15951 /// 226695 /// 381308 /// 545386
Found 8 Gene Ontology "organelle organization and biogenesis" genes in a list with 54 annotated genes (all: 2287/31850, PValue: 0.037852) **
1416247_at	dynactin 3	53598
1425153_at	myosin, heavy polypeptide 2, skeletal muscle, adult	17882
1427768_s_at	myosin, light polypeptide 3	17897
1434425_at	expressed sequence AI597080	99681
1438009_at	Histone 1, H2ae, mRNA (cDNA clone MGC:90847 IMAGE:5713252) /// CDNA clone MGC:103288 IMAGE:5150365	319165
1428466_at	chromodomain helicase DNA binding protein 3	216848
1435355_at	nebulin	17996
1435435_at	cortactin binding protein 2	30785
Found 6 Gene Ontology "cytoskeleton organization and biogenesis" genes in a list with 54 annotated genes (all: 1061/31850, PValue: 0.008919) ***
1416247_at	dynactin 3	53598
1425153_at	myosin, heavy polypeptide 2, skeletal muscle, adult	17882
1427768_s_at	myosin, light polypeptide 3	17897
1434425_at	expressed sequence AI597080	99681
1435355_at	nebulin	17996
1435435_at	cortactin binding protein 2	30785
Found 8 Gene Ontology "actin cytoskeleton" genes in a list with 54 annotated genes (all: 469/31850, PValue: 0.000001) ******
1416247_at	dynactin 3	53598
1416889_at	troponin I, skeletal, fast 2	21953
1425153_at	myosin, heavy polypeptide 2, skeletal muscle, adult	17882
1427446_s_at	titin	22138
1427768_s_at	myosin, light polypeptide 3	17897
1449577_x_at	tropomyosin 2, beta	22004
1435355_at	nebulin	17996
1435435_at	cortactin binding protein 2	30785
Found 2 Gene Ontology "organic acid biosynthesis" genes in a list with 54 annotated genes (all: 149/31850, PValue: 0.026542) **
1424306_at	elongation of very long chain fatty acids (FEN1/Elo2, SUR4/Elo3, yeast)-like 4	83603
1435621_at	male sterility domain containing 1	330450
Found 3 Gene Ontology "myosin" genes in a list with 54 annotated genes (all: 118/31850, PValue: 0.001071) ***
1425153_at	myosin, heavy polypeptide 2, skeletal muscle, adult	17882
1427446_s_at	titin	22138
1427768_s_at	myosin, light polypeptide 3	17897
Found 3 Gene Ontology "hydrolase activity\, acting on carbon-nitrogen (but not peptide) bonds" genes in a list with 54 annotated genes (all: 154/31850, PValue: 0.002295) ***
1449184_at	peptidoglycan recognition protein 1	21946
1435748_at	guanine deaminase	14544
1454995_at	dimethylarginine dimethylaminohydrolase 1	69219
Found 4 Gene Ontology "myofibril" genes in a list with 54 annotated genes (all: 146/31850, PValue: 0.000112) ****
1416889_at	troponin I, skeletal, fast 2	21953
1427446_s_at	titin	22138
1449577_x_at	tropomyosin 2, beta	22004
1435355_at	nebulin	17996
Found 4 Gene Ontology "sarcomere" genes in a list with 54 annotated genes (all: 134/31850, PValue: 0.000080) *****
1416889_at	troponin I, skeletal, fast 2	21953
1427446_s_at	titin	22138
1449577_x_at	tropomyosin 2, beta	22004
1435355_at	nebulin	17996
Found 2 Gene Ontology "lipoprotein metabolism" genes in a list with 54 annotated genes (all: 128/31850, PValue: 0.020011) **
1429272_a_at	RIKEN cDNA 9130022K13 gene /// RIKEN cDNA 2210421G13 gene /// hypothetical protein LOC193676	108956 /// 193676 /// 75761
1453080_at	RIKEN cDNA 9130022K13 gene	75761
Found 14 Gene Ontology "non-membrane-bound organelle" genes in a list with 54 annotated genes (all: 3191/31850, PValue: 0.000677) ****
1416247_at	dynactin 3	53598
1416889_at	troponin I, skeletal, fast 2	21953
1425153_at	myosin, heavy polypeptide 2, skeletal muscle, adult	17882
1427352_at	cDNA sequence BC031593	223917
1427446_s_at	titin	22138
1427768_s_at	myosin, light polypeptide 3	17897
1427910_at	cystatin E/M	73720
1438009_at	Histone 1, H2ae, mRNA (cDNA clone MGC:90847 IMAGE:5713252) /// CDNA clone MGC:103288 IMAGE:5150365	319165
1449199_at	mucin 1, transmembrane	17829
1449577_x_at	tropomyosin 2, beta	22004
1452348_s_at	interferon activated gene 204 /// interferon activated gene 205 /// myeloid cell nuclear differentiation antigen /// similar to Interferon-activatable protein 205 (IFI-205) (D3 protein)	15951 /// 226695 /// 381308 /// 545386
1428466_at	chromodomain helicase DNA binding protein 3	216848
1435355_at	nebulin	17996
1435435_at	cortactin binding protein 2	30785
Found 14 Gene Ontology "intracellular non-membrane-bound organelle" genes in a list with 54 annotated genes (all: 3191/31850, PValue: 0.000677) ****
1416247_at	dynactin 3	53598
1416889_at	troponin I, skeletal, fast 2	21953
1425153_at	myosin, heavy polypeptide 2, skeletal muscle, adult	17882
1427352_at	cDNA sequence BC031593	223917
1427446_s_at	titin	22138
1427768_s_at	myosin, light polypeptide 3	17897
1427910_at	cystatin E/M	73720
1438009_at	Histone 1, H2ae, mRNA (cDNA clone MGC:90847 IMAGE:5713252) /// CDNA clone MGC:103288 IMAGE:5150365	319165
1449199_at	mucin 1, transmembrane	17829
1449577_x_at	tropomyosin 2, beta	22004
1452348_s_at	interferon activated gene 204 /// interferon activated gene 205 /// myeloid cell nuclear differentiation antigen /// similar to Interferon-activatable protein 205 (IFI-205) (D3 protein)	15951 /// 226695 /// 381308 /// 545386
1428466_at	chromodomain helicase DNA binding protein 3	216848
1435355_at	nebulin	17996
1435435_at	cortactin binding protein 2	30785
Found 4 Gene Ontology "contractile fiber" genes in a list with 54 annotated genes (all: 155/31850, PValue: 0.000141) ****
1416889_at	troponin I, skeletal, fast 2	21953
1427446_s_at	titin	22138
1449577_x_at	tropomyosin 2, beta	22004
1435355_at	nebulin	17996
Found 8 Gene Ontology "cytoskeletal part" genes in a list with 54 annotated genes (all: 1094/31850, PValue: 0.000483) ****
1416247_at	dynactin 3	53598
1416889_at	troponin I, skeletal, fast 2	21953
1425153_at	myosin, heavy polypeptide 2, skeletal muscle, adult	17882
1427352_at	cDNA sequence BC031593	223917
1427446_s_at	titin	22138
1427768_s_at	myosin, light polypeptide 3	17897
1449577_x_at	tropomyosin 2, beta	22004
1435355_at	nebulin	17996
Found 4 Gene Ontology "contractile fiber part" genes in a list with 54 annotated genes (all: 142/31850, PValue: 0.000101) ****
1416889_at	troponin I, skeletal, fast 2	21953
1427446_s_at	titin	22138
1449577_x_at	tropomyosin 2, beta	22004
1435355_at	nebulin	17996
Found 2 Gene Ontology "carboxylic acid biosynthesis" genes in a list with 54 annotated genes (all: 149/31850, PValue: 0.026542) **
1424306_at	elongation of very long chain fatty acids (FEN1/Elo2, SUR4/Elo3, yeast)-like 4	83603
1435621_at	male sterility domain containing 1	330450
Found 2 Gene Ontology "negative regulation of protein metabolism" genes in a list with 54 annotated genes (all: 173/31850, PValue: 0.034908) **
1430567_at	serine peptidase inhibitor, Kazal type 5	72432
1438936_s_at	angiogenin, ribonuclease A family, member 1	11727
Found 2 Gene Ontology "response to other organism" genes in a list with 54 annotated genes (all: 201/31850, PValue: 0.045773) **
1418165_at	intelectin a	16429
1449184_at	peptidoglycan recognition protein 1	21946
388 cluster-Gene Ontology term pairs assessed for enrichment with p-value < 0.050000
Found 2 Protein Domain "Apolipoprotein L // 1.0E-126" genes in a list with 18 annotated genes (all: 4/10020, PValue: 0.000018) *****
1429272_a_at	RIKEN cDNA 9130022K13 gene /// RIKEN cDNA 2210421G13 gene /// hypothetical protein LOC193676	108956 /// 193676 /// 75761
1453080_at	RIKEN cDNA 9130022K13 gene	75761
24 cluster-Protein Domain term pairs assessed for enrichment with p-value < 0.050000
Found 16 Pathway "Striated_muscle_contraction // GenMAPP" genes in a list with 8 annotated genes (all: 192/5525, PValue: 0.000000) *********
1416889_at	troponin I, skeletal, fast 2	21953
1427446_s_at	titin	22138
1427768_s_at	myosin, light polypeptide 3	17897
1449577_x_at	tropomyosin 2, beta	22004
1435355_at	nebulin	17996
6 cluster-Pathway term pairs assessed for enrichment with p-value < 0.050000
Found 2 Chromosome "13 A3" genes in a list with 63 annotated genes (all: 148/37379, PValue: 0.025978) **
1419660_at	RIKEN cDNA 1600012F09 gene	67008
1438009_at	Histone 1, H2ae, mRNA (cDNA clone MGC:90847 IMAGE:5713252) /// CDNA clone MGC:103288 IMAGE:5150365	319165
Found 2 Chromosome "4 B1" genes in a list with 63 annotated genes (all: 117/37379, PValue: 0.016753) **
1416247_at	dynactin 3	53598
1449577_x_at	tropomyosin 2, beta	22004
Found 2 Chromosome "5 C3" genes in a list with 63 annotated genes (all: 130/37379, PValue: 0.020414) **
1426268_at	RIKEN cDNA C130090K23 gene	231293
1453345_at	RIKEN cDNA 3830408G10 gene	70701
Found 3 Chromosome "2 H4" genes in a list with 63 annotated genes (all: 118/37379, PValue: 0.001061) ***
1427174_at	RIKEN cDNA 3100002L24 gene /// hypothetical LOC329575 /// similar to zinc finger protein 97 /// hypothetical LOC433523 /// hypothetical LOC433531 /// similar to cDNA sequence BC018101 /// similar to cDNA sequence BC018101 /// similar to cDNA sequence BC018101 /// similar to 2310001H12Rik protein	329575 /// 433520 /// 433523 /// 433531 /// 545489 /// 545490 /// 545491 /// 545492 /// 66376
1429712_at	ethanol induced 1	13999
1438299_at	RIKEN cDNA 9230108I15 gene	78078
Found 2 Chromosome "15 E1" genes in a list with 63 annotated genes (all: 173/37379, PValue: 0.034594) **
1429272_a_at	RIKEN cDNA 9130022K13 gene /// RIKEN cDNA 2210421G13 gene /// hypothetical protein LOC193676	108956 /// 193676 /// 75761
1453080_at	RIKEN cDNA 9130022K13 gene	75761
53 cluster-Chromosome term pairs assessed for enrichment with p-value < 0.050000

## Sheet: Group C
probe set	gene	LocusLink
Found 6 Gene Ontology "cell morphogenesis" genes in a list with 81 annotated genes (all: 1006/31850, PValue: 0.043065) **
1416039_x_at	cysteine rich protein 61	16007
1416953_at	connective tissue growth factor	14219
1422672_at	small proline-rich protein 1B	20754
1423935_x_at	keratin complex 1, acidic, gene 14	16664
1424096_at	keratin complex 2, basic, gene 5	110308
1427357_at	cytidine deaminase	72269
Found 3 Gene Ontology "angiogenesis" genes in a list with 81 annotated genes (all: 253/31850, PValue: 0.026847) **
1416039_x_at	cysteine rich protein 61	16007
1416953_at	connective tissue growth factor	14219
1419431_at	epiregulin	13874
Found 3 Gene Ontology "regulation of cell growth" genes in a list with 81 annotated genes (all: 229/31850, PValue: 0.020758) **
1416039_x_at	cysteine rich protein 61	16007
1416953_at	connective tissue growth factor	14219
1427357_at	cytidine deaminase	72269
Found 5 Gene Ontology "G-protein-coupled receptor binding" genes in a list with 81 annotated genes (all: 84/31850, PValue: 0.000002) ******
1418480_at	chemokine (C-X-C motif) ligand 7	57349
1418930_at	chemokine (C-X-C motif) ligand 10	15945
1419188_s_at	chemokine (C-C motif) ligand 27	20301
1419697_at	chemokine (C-X-C motif) ligand 11	56066
1420440_at	pancreatic polypeptide	19064
Found 7 Gene Ontology "physiological defense response" genes in a list with 81 annotated genes (all: 511/31850, PValue: 0.000328) ****
1416297_s_at	pancreatitis-associated protein	18489
1418930_at	chemokine (C-X-C motif) ligand 10	15945
1419431_at	epiregulin	13874
1419477_at	C-type lectin domain family 2, member d	93694
1419697_at	chemokine (C-X-C motif) ligand 11	56066
1452535_at	Anti-CD4 immunoglobulin heavy chain (VH2-DQ52-JH3 region)
1440832_at	angiogenin, ribonuclease A family, member 4	219033
Found 4 Gene Ontology "physiological response to wounding" genes in a list with 81 annotated genes (all: 472/31850, PValue: 0.032441) **
1416297_s_at	pancreatitis-associated protein	18489
1418930_at	chemokine (C-X-C motif) ligand 10	15945
1419697_at	chemokine (C-X-C motif) ligand 11	56066
1452535_at	Anti-CD4 immunoglobulin heavy chain (VH2-DQ52-JH3 region)
Found 17 Gene Ontology "immune system process" genes in a list with 81 annotated genes (all: 1101/31850, PValue: 0.000000) *********
1418293_at	interferon-induced protein with tetratricopeptide repeats 2	15958
1418480_at	chemokine (C-X-C motif) ligand 7	57349
1418930_at	chemokine (C-X-C motif) ligand 10	15945
1419188_s_at	chemokine (C-C motif) ligand 27	20301
1419431_at	epiregulin	13874
1419477_at	C-type lectin domain family 2, member d	93694
1419697_at	chemokine (C-X-C motif) ligand 11	56066
1424931_s_at	immunoglobulin lambda chain, variable 1	16142
1425738_at	similar to anti-glycoprotein-B of human Cytomegalovirus immunoglobulin Vl chain /// similar to immunoglobulin light chain variable region	243469 /// 435905
1427357_at	cytidine deaminase	72269
1427577_x_at	Monoclonal antiidiotypic antibody IgK (hypervariable region) mRNA	243420
1427860_at	IgG light chain gene, V region
1438676_at	macrophage activation 2 like	100702
1449025_at	interferon-induced protein with tetratricopeptide repeats 3	15959
1450783_at	interferon-induced protein with tetratricopeptide repeats 1	15957
1452535_at	Anti-CD4 immunoglobulin heavy chain (VH2-DQ52-JH3 region)
1440832_at	angiogenin, ribonuclease A family, member 4	219033
Found 2 Gene Ontology "antigen processing and presentation of peptide antigen via MHC class I" genes in a list with 81 annotated genes (all: 74/31850, PValue: 0.015328) **
1424931_s_at	immunoglobulin lambda chain, variable 1	16142
1452535_at	Anti-CD4 immunoglobulin heavy chain (VH2-DQ52-JH3 region)
Found 2 Gene Ontology "antigen processing and presentation of endogenous peptide antigen" genes in a list with 81 annotated genes (all: 70/31850, PValue: 0.013795) **
1424931_s_at	immunoglobulin lambda chain, variable 1	16142
1452535_at	Anti-CD4 immunoglobulin heavy chain (VH2-DQ52-JH3 region)
Found 2 Gene Ontology "acute inflammatory response" genes in a list with 81 annotated genes (all: 124/31850, PValue: 0.039900) **
1416297_s_at	pancreatitis-associated protein	18489
1452535_at	Anti-CD4 immunoglobulin heavy chain (VH2-DQ52-JH3 region)
Found 2 Gene Ontology "myeloid leukocyte differentiation" genes in a list with 81 annotated genes (all: 64/31850, PValue: 0.011629) **
1419477_at	C-type lectin domain family 2, member d	93694
1427357_at	cytidine deaminase	72269
Found 2 Gene Ontology "positive regulation of immune system process" genes in a list with 81 annotated genes (all: 138/31850, PValue: 0.048353) **
1419431_at	epiregulin	13874
1452535_at	Anti-CD4 immunoglobulin heavy chain (VH2-DQ52-JH3 region)
Found 8 Gene Ontology "antigen binding" genes in a list with 81 annotated genes (all: 103/31850, PValue: 0.000000) *********
1424931_s_at	immunoglobulin lambda chain, variable 1	16142
1425738_at	similar to anti-glycoprotein-B of human Cytomegalovirus immunoglobulin Vl chain /// similar to immunoglobulin light chain variable region	243469 /// 435905
1426200_at	Immunoglobulin lambda chain, mAb 667	384422
1427577_x_at	Monoclonal antiidiotypic antibody IgK (hypervariable region) mRNA	243420
1427851_x_at	immunoglobulin heavy chain (J558 family)	16061
1427860_at	IgG light chain gene, V region
1452535_at	Anti-CD4 immunoglobulin heavy chain (VH2-DQ52-JH3 region)
1428719_at	RIKEN cDNA 2010309G21 gene /// hypothetical protein LOC207685 /// similar to Ig lambda-2 chain	207685 /// 547243 /// 70018
Found 9 Gene Ontology "receptor binding" genes in a list with 81 annotated genes (all: 1053/31850, PValue: 0.001412) ***
1416953_at	connective tissue growth factor	14219
1418480_at	chemokine (C-X-C motif) ligand 7	57349
1418930_at	chemokine (C-X-C motif) ligand 10	15945
1419188_s_at	chemokine (C-C motif) ligand 27	20301
1419431_at	epiregulin	13874
1419477_at	C-type lectin domain family 2, member d	93694
1419697_at	chemokine (C-X-C motif) ligand 11	56066
1420440_at	pancreatic polypeptide	19064
1447647_at	wingless-related MMTV integration site 7A	22421
Found 4 Gene Ontology "cytokine activity" genes in a list with 81 annotated genes (all: 362/31850, PValue: 0.013757) **
1418480_at	chemokine (C-X-C motif) ligand 7	57349
1418930_at	chemokine (C-X-C motif) ligand 10	15945
1419188_s_at	chemokine (C-C motif) ligand 27	20301
1419697_at	chemokine (C-X-C motif) ligand 11	56066
Found 12 Gene Ontology "structural molecule activity" genes in a list with 81 annotated genes (all: 1336/31850, PValue: 0.000137) ****
1420431_at	repetin	20129
1420771_at	small proline-rich protein 2D	20758
1422454_at	keratin complex 1, acidic, gene 13	16663
1422481_at	keratin complex 2, basic, gene 1	16678
1422588_at	keratin complex 2, basic, gene 6b	16688
1422672_at	small proline-rich protein 1B	20754
1422783_a_at	keratin complex 2, basic, gene 6a	16687
1423935_x_at	keratin complex 1, acidic, gene 14	16664
1424096_at	keratin complex 2, basic, gene 5	110308
1449833_at	small proline-rich protein 2F	20760
1451613_at	hornerin	68723
1452166_a_at	keratin complex 1, acidic, gene 10	16661
Found 8 Gene Ontology "structural constituent of cytoskeleton" genes in a list with 81 annotated genes (all: 162/31850, PValue: 0.000000) *********
1422454_at	keratin complex 1, acidic, gene 13	16663
1422481_at	keratin complex 2, basic, gene 1	16678
1422588_at	keratin complex 2, basic, gene 6b	16688
1422672_at	small proline-rich protein 1B	20754
1422783_a_at	keratin complex 2, basic, gene 6a	16687
1423935_x_at	keratin complex 1, acidic, gene 14	16664
1424096_at	keratin complex 2, basic, gene 5	110308
1452166_a_at	keratin complex 1, acidic, gene 10	16661
Found 10 Gene Ontology "calcium ion binding" genes in a list with 81 annotated genes (all: 1661/31850, PValue: 0.009351) ***
1418608_at	calmodulin-like 3	70405
1420431_at	repetin	20129
1421355_at	transglutaminase 3, E polypeptide	21818
1421861_at	calsyntenin 1	65945
1424959_at	annexin A13	69787
1427268_at	similar to Acidic ribosomal phosphoprotein P0 /// similar to Acidic ribosomal phosphoprotein P0	433621 /// 545581
1449071_at	myosin, light polypeptide 7, regulatory	17898
1450633_at	calmodulin 4	80796
1451613_at	hornerin	68723
1460214_at	Purkinje cell protein 4	18546
Found 4 Gene Ontology "sugar binding" genes in a list with 81 annotated genes (all: 337/31850, PValue: 0.010820) **
1416297_s_at	pancreatitis-associated protein	18489
1417079_s_at	lectin, galactose-binding, soluble 2	107753
1419477_at	C-type lectin domain family 2, member d	93694
1422308_a_at	lectin, galactose binding, soluble 7	16858
Found 21 Gene Ontology "extracellular region" genes in a list with 81 annotated genes (all: 3950/31850, PValue: 0.000697) ****
1416039_x_at	cysteine rich protein 61	16007
1416297_s_at	pancreatitis-associated protein	18489
1416953_at	connective tissue growth factor	14219
1417735_at	RIKEN cDNA 1810030J14 gene	66289
1418207_at	FXYD domain-containing ion transport regulator 4	108017
1418480_at	chemokine (C-X-C motif) ligand 7	57349
1418930_at	chemokine (C-X-C motif) ligand 10	15945
1419188_s_at	chemokine (C-C motif) ligand 27	20301
1419431_at	epiregulin	13874
1419697_at	chemokine (C-X-C motif) ligand 11	56066
1420431_at	repetin	20129
1420440_at	pancreatic polypeptide	19064
1421861_at	calsyntenin 1	65945
1427357_at	cytidine deaminase	72269
1428781_at	RIKEN cDNA 1110014F24 gene	73712
1452535_at	Anti-CD4 immunoglobulin heavy chain (VH2-DQ52-JH3 region)
1428947_at	RIKEN cDNA 2010001M09 gene	69816
1434431_x_at	adenosine A2b receptor	11541
1440832_at	angiogenin, ribonuclease A family, member 4	219033
1447647_at	wingless-related MMTV integration site 7A	22421
1456248_at	RIKEN cDNA 2310002A05 gene	69520
Found 17 Gene Ontology "extracellular space" genes in a list with 81 annotated genes (all: 3531/31850, PValue: 0.006907) ***
1416039_x_at	cysteine rich protein 61	16007
1416297_s_at	pancreatitis-associated protein	18489
1416953_at	connective tissue growth factor	14219
1417735_at	RIKEN cDNA 1810030J14 gene	66289
1418207_at	FXYD domain-containing ion transport regulator 4	108017
1418930_at	chemokine (C-X-C motif) ligand 10	15945
1419188_s_at	chemokine (C-C motif) ligand 27	20301
1419431_at	epiregulin	13874
1419697_at	chemokine (C-X-C motif) ligand 11	56066
1420440_at	pancreatic polypeptide	19064
1428781_at	RIKEN cDNA 1110014F24 gene	73712
1452535_at	Anti-CD4 immunoglobulin heavy chain (VH2-DQ52-JH3 region)
1428947_at	RIKEN cDNA 2010001M09 gene	69816
1434431_x_at	adenosine A2b receptor	11541
1440832_at	angiogenin, ribonuclease A family, member 4	219033
1447647_at	wingless-related MMTV integration site 7A	22421
1456248_at	RIKEN cDNA 2310002A05 gene	69520
Found 13 Gene Ontology "cytoskeleton" genes in a list with 81 annotated genes (all: 1885/31850, PValue: 0.000904) ****
1420431_at	repetin	20129
1421355_at	transglutaminase 3, E polypeptide	21818
1422454_at	keratin complex 1, acidic, gene 13	16663
1422481_at	keratin complex 2, basic, gene 1	16678
1422588_at	keratin complex 2, basic, gene 6b	16688
1422672_at	small proline-rich protein 1B	20754
1422783_a_at	keratin complex 2, basic, gene 6a	16687
1423935_x_at	keratin complex 1, acidic, gene 14	16664
1424096_at	keratin complex 2, basic, gene 5	110308
1427268_at	similar to Acidic ribosomal phosphoprotein P0 /// similar to Acidic ribosomal phosphoprotein P0	433621 /// 545581
1449071_at	myosin, light polypeptide 7, regulatory	17898
1451613_at	hornerin	68723
1452166_a_at	keratin complex 1, acidic, gene 10	16661
Found 7 Gene Ontology "intermediate filament" genes in a list with 81 annotated genes (all: 150/31850, PValue: 0.000000) *******
1422454_at	keratin complex 1, acidic, gene 13	16663
1422481_at	keratin complex 2, basic, gene 1	16678
1422588_at	keratin complex 2, basic, gene 6b	16688
1422783_a_at	keratin complex 2, basic, gene 6a	16687
1423935_x_at	keratin complex 1, acidic, gene 14	16664
1424096_at	keratin complex 2, basic, gene 5	110308
1452166_a_at	keratin complex 1, acidic, gene 10	16661
Found 2 Gene Ontology "phagocytosis" genes in a list with 81 annotated genes (all: 83/31850, PValue: 0.019030) **
1421839_at	ATP-binding cassette, sub-family A (ABC1), member 1	11303
1452535_at	Anti-CD4 immunoglobulin heavy chain (VH2-DQ52-JH3 region)
Found 3 Gene Ontology "chemotaxis" genes in a list with 81 annotated genes (all: 214/31850, PValue: 0.017387) **
1416039_x_at	cysteine rich protein 61	16007
1418930_at	chemokine (C-X-C motif) ligand 10	15945
1419697_at	chemokine (C-X-C motif) ligand 11	56066
Found 7 Gene Ontology "defense response" genes in a list with 81 annotated genes (all: 694/31850, PValue: 0.001952) ***
1416297_s_at	pancreatitis-associated protein	18489
1418930_at	chemokine (C-X-C motif) ligand 10	15945
1419431_at	epiregulin	13874
1419477_at	C-type lectin domain family 2, member d	93694
1419697_at	chemokine (C-X-C motif) ligand 11	56066
1452535_at	Anti-CD4 immunoglobulin heavy chain (VH2-DQ52-JH3 region)
1440832_at	angiogenin, ribonuclease A family, member 4	219033
Found 4 Gene Ontology "inflammatory response" genes in a list with 81 annotated genes (all: 334/31850, PValue: 0.010498) **
1416297_s_at	pancreatitis-associated protein	18489
1418930_at	chemokine (C-X-C motif) ligand 10	15945
1419697_at	chemokine (C-X-C motif) ligand 11	56066
1452535_at	Anti-CD4 immunoglobulin heavy chain (VH2-DQ52-JH3 region)
Found 16 Gene Ontology "immune response" genes in a list with 81 annotated genes (all: 667/31850, PValue: 0.000000) *********
1418293_at	interferon-induced protein with tetratricopeptide repeats 2	15958
1418480_at	chemokine (C-X-C motif) ligand 7	57349
1418930_at	chemokine (C-X-C motif) ligand 10	15945
1419188_s_at	chemokine (C-C motif) ligand 27	20301
1419431_at	epiregulin	13874
1419477_at	C-type lectin domain family 2, member d	93694
1419697_at	chemokine (C-X-C motif) ligand 11	56066
1424931_s_at	immunoglobulin lambda chain, variable 1	16142
1425738_at	similar to anti-glycoprotein-B of human Cytomegalovirus immunoglobulin Vl chain /// similar to immunoglobulin light chain variable region	243469 /// 435905
1427577_x_at	Monoclonal antiidiotypic antibody IgK (hypervariable region) mRNA	243420
1427860_at	IgG light chain gene, V region
1438676_at	macrophage activation 2 like	100702
1449025_at	interferon-induced protein with tetratricopeptide repeats 3	15959
1450783_at	interferon-induced protein with tetratricopeptide repeats 1	15957
1452535_at	Anti-CD4 immunoglobulin heavy chain (VH2-DQ52-JH3 region)
1440832_at	angiogenin, ribonuclease A family, member 4	219033
Found 6 Gene Ontology "humoral immune response" genes in a list with 81 annotated genes (all: 116/31850, PValue: 0.000001) *******
1424931_s_at	immunoglobulin lambda chain, variable 1	16142
1425738_at	similar to anti-glycoprotein-B of human Cytomegalovirus immunoglobulin Vl chain /// similar to immunoglobulin light chain variable region	243469 /// 435905
1427577_x_at	Monoclonal antiidiotypic antibody IgK (hypervariable region) mRNA	243420
1427860_at	IgG light chain gene, V region
1452535_at	Anti-CD4 immunoglobulin heavy chain (VH2-DQ52-JH3 region)
1440832_at	angiogenin, ribonuclease A family, member 4	219033
Found 9 Gene Ontology "cytoskeleton organization and biogenesis" genes in a list with 81 annotated genes (all: 1061/31850, PValue: 0.001488) ***
1422454_at	keratin complex 1, acidic, gene 13	16663
1422481_at	keratin complex 2, basic, gene 1	16678
1422588_at	keratin complex 2, basic, gene 6b	16688
1422783_a_at	keratin complex 2, basic, gene 6a	16687
1423935_x_at	keratin complex 1, acidic, gene 14	16664
1424096_at	keratin complex 2, basic, gene 5	110308
1427268_at	similar to Acidic ribosomal phosphoprotein P0 /// similar to Acidic ribosomal phosphoprotein P0	433621 /// 545581
1449071_at	myosin, light polypeptide 7, regulatory	17898
1452166_a_at	keratin complex 1, acidic, gene 10	16661
Found 9 Gene Ontology "ectoderm development" genes in a list with 81 annotated genes (all: 138/31850, PValue: 0.000000) *********
1420771_at	small proline-rich protein 2D	20758
1421355_at	transglutaminase 3, E polypeptide	21818
1422588_at	keratin complex 2, basic, gene 6b	16688
1422672_at	small proline-rich protein 1B	20754
1422783_a_at	keratin complex 2, basic, gene 6a	16687
1423935_x_at	keratin complex 1, acidic, gene 14	16664
1424096_at	keratin complex 2, basic, gene 5	110308
1449833_at	small proline-rich protein 2F	20760
1451613_at	hornerin	68723
Found 2 Gene Ontology "heparin binding" genes in a list with 81 annotated genes (all: 120/31850, PValue: 0.037599) **
1416039_x_at	cysteine rich protein 61	16007
1416953_at	connective tissue growth factor	14219
Found 3 Gene Ontology "regulation of cell size" genes in a list with 81 annotated genes (all: 268/31850, PValue: 0.031087) **
1416039_x_at	cysteine rich protein 61	16007
1416953_at	connective tissue growth factor	14219
1427357_at	cytidine deaminase	72269
Found 9 Gene Ontology "epidermis development" genes in a list with 81 annotated genes (all: 122/31850, PValue: 0.000000) *********
1420771_at	small proline-rich protein 2D	20758
1421355_at	transglutaminase 3, E polypeptide	21818
1422588_at	keratin complex 2, basic, gene 6b	16688
1422672_at	small proline-rich protein 1B	20754
1422783_a_at	keratin complex 2, basic, gene 6a	16687
1423935_x_at	keratin complex 1, acidic, gene 14	16664
1424096_at	keratin complex 2, basic, gene 5	110308
1449833_at	small proline-rich protein 2F	20760
1451613_at	hornerin	68723
Found 5 Gene Ontology "response to external stimulus" genes in a list with 81 annotated genes (all: 741/31850, PValue: 0.040638) **
1416039_x_at	cysteine rich protein 61	16007
1416297_s_at	pancreatitis-associated protein	18489
1418930_at	chemokine (C-X-C motif) ligand 10	15945
1419697_at	chemokine (C-X-C motif) ligand 11	56066
1452535_at	Anti-CD4 immunoglobulin heavy chain (VH2-DQ52-JH3 region)
Found 4 Gene Ontology "response to wounding" genes in a list with 81 annotated genes (all: 482/31850, PValue: 0.034633) **
1416297_s_at	pancreatitis-associated protein	18489
1418930_at	chemokine (C-X-C motif) ligand 10	15945
1419697_at	chemokine (C-X-C motif) ligand 11	56066
1452535_at	Anti-CD4 immunoglobulin heavy chain (VH2-DQ52-JH3 region)
Found 2 Gene Ontology "response to bacterium" genes in a list with 81 annotated genes (all: 107/31850, PValue: 0.030499) **
1452535_at	Anti-CD4 immunoglobulin heavy chain (VH2-DQ52-JH3 region)
1440832_at	angiogenin, ribonuclease A family, member 4	219033
Found 11 Gene Ontology "morphogenesis" genes in a list with 81 annotated genes (all: 2188/31850, PValue: 0.022419) **
1416039_x_at	cysteine rich protein 61	16007
1416953_at	connective tissue growth factor	14219
1419431_at	epiregulin	13874
1421355_at	transglutaminase 3, E polypeptide	21818
1422588_at	keratin complex 2, basic, gene 6b	16688
1422672_at	small proline-rich protein 1B	20754
1422783_a_at	keratin complex 2, basic, gene 6a	16687
1423935_x_at	keratin complex 1, acidic, gene 14	16664
1424096_at	keratin complex 2, basic, gene 5	110308
1427357_at	cytidine deaminase	72269
1447647_at	wingless-related MMTV integration site 7A	22421
Found 10 Gene Ontology "tissue development" genes in a list with 81 annotated genes (all: 421/31850, PValue: 0.000000) *******
1416953_at	connective tissue growth factor	14219
1420771_at	small proline-rich protein 2D	20758
1421355_at	transglutaminase 3, E polypeptide	21818
1422588_at	keratin complex 2, basic, gene 6b	16688
1422672_at	small proline-rich protein 1B	20754
1422783_a_at	keratin complex 2, basic, gene 6a	16687
1423935_x_at	keratin complex 1, acidic, gene 14	16664
1424096_at	keratin complex 2, basic, gene 5	110308
1449833_at	small proline-rich protein 2F	20760
1451613_at	hornerin	68723
Found 17 Gene Ontology "cell organization and biogenesis" genes in a list with 81 annotated genes (all: 4234/31850, PValue: 0.035963) **
1416039_x_at	cysteine rich protein 61	16007
1416953_at	connective tissue growth factor	14219
1421355_at	transglutaminase 3, E polypeptide	21818
1421839_at	ATP-binding cassette, sub-family A (ABC1), member 1	11303
1422454_at	keratin complex 1, acidic, gene 13	16663
1422481_at	keratin complex 2, basic, gene 1	16678
1422588_at	keratin complex 2, basic, gene 6b	16688
1422672_at	small proline-rich protein 1B	20754
1422783_a_at	keratin complex 2, basic, gene 6a	16687
1423935_x_at	keratin complex 1, acidic, gene 14	16664
1424096_at	keratin complex 2, basic, gene 5	110308
1427268_at	similar to Acidic ribosomal phosphoprotein P0 /// similar to Acidic ribosomal phosphoprotein P0	433621 /// 545581
1427357_at	cytidine deaminase	72269
1449071_at	myosin, light polypeptide 7, regulatory	17898
1452166_a_at	keratin complex 1, acidic, gene 10	16661
1452535_at	Anti-CD4 immunoglobulin heavy chain (VH2-DQ52-JH3 region)
1442928_at	Karyopherin (importin) alpha 4, mRNA (cDNA clone MGC:19244 IMAGE:3672708)	16649
Found 3 Gene Ontology "cell growth" genes in a list with 81 annotated genes (all: 257/31850, PValue: 0.027945) **
1416039_x_at	cysteine rich protein 61	16007
1416953_at	connective tissue growth factor	14219
1427357_at	cytidine deaminase	72269
Found 4 Gene Ontology "hydrolase activity\, acting on carbon-nitrogen (but not peptide) bonds" genes in a list with 81 annotated genes (all: 154/31850, PValue: 0.000655) ****
1417889_at	apolipoprotein B editing complex 2	11811
1419549_at	arginase 1, liver	11846
1427357_at	cytidine deaminase	72269
1439183_at	N-acylsphingosine amidohydrolase (alkaline ceramidase) 3	171168
Found 2 Gene Ontology "virion" genes in a list with 81 annotated genes (all: 73/31850, PValue: 0.014938) **
1451951_at	Immunoglobulin light chain variable region (IGLV gene), clone F22-4	384422
1456248_at	RIKEN cDNA 2310002A05 gene	69520
Found 2 Gene Ontology "regulation of phosphate metabolism" genes in a list with 81 annotated genes (all: 114/31850, PValue: 0.034250) **
1419431_at	epiregulin	13874
1452535_at	Anti-CD4 immunoglobulin heavy chain (VH2-DQ52-JH3 region)
Found 2 Gene Ontology "growth factor binding" genes in a list with 81 annotated genes (all: 120/31850, PValue: 0.037599) **
1416039_x_at	cysteine rich protein 61	16007
1416953_at	connective tissue growth factor	14219
Found 2 Gene Ontology "antigen processing and presentation" genes in a list with 81 annotated genes (all: 135/31850, PValue: 0.046490) **
1424931_s_at	immunoglobulin lambda chain, variable 1	16142
1452535_at	Anti-CD4 immunoglobulin heavy chain (VH2-DQ52-JH3 region)
Found 2 Gene Ontology "antigen processing and presentation of endogenous antigen" genes in a list with 81 annotated genes (all: 70/31850, PValue: 0.013795) **
1424931_s_at	immunoglobulin lambda chain, variable 1	16142
1452535_at	Anti-CD4 immunoglobulin heavy chain (VH2-DQ52-JH3 region)
Found 2 Gene Ontology "antigen processing and presentation of endogenous peptide antigen via MHC class I" genes in a list with 81 annotated genes (all: 70/31850, PValue: 0.013795) **
1424931_s_at	immunoglobulin lambda chain, variable 1	16142
1452535_at	Anti-CD4 immunoglobulin heavy chain (VH2-DQ52-JH3 region)
Found 2 Gene Ontology "MHC class I receptor activity" genes in a list with 81 annotated genes (all: 66/31850, PValue: 0.012333) **
1424931_s_at	immunoglobulin lambda chain, variable 1	16142
1452535_at	Anti-CD4 immunoglobulin heavy chain (VH2-DQ52-JH3 region)
Found 2 Gene Ontology "secretory granule" genes in a list with 81 annotated genes (all: 88/31850, PValue: 0.021233) **
1459889_at	chloride channel calcium activated 3	23844
1440832_at	angiogenin, ribonuclease A family, member 4	219033
Found 12 Gene Ontology "cell differentiation" genes in a list with 81 annotated genes (all: 2173/31850, PValue: 0.008646) ***
1416953_at	connective tissue growth factor	14219
1419431_at	epiregulin	13874
1419477_at	C-type lectin domain family 2, member d	93694
1420771_at	small proline-rich protein 2D	20758
1421355_at	transglutaminase 3, E polypeptide	21818
1422588_at	keratin complex 2, basic, gene 6b	16688
1422672_at	small proline-rich protein 1B	20754
1422783_a_at	keratin complex 2, basic, gene 6a	16687
1424959_at	annexin A13	69787
1427357_at	cytidine deaminase	72269
1449833_at	small proline-rich protein 2F	20760
1451613_at	hornerin	68723
Found 6 Gene Ontology "carbohydrate binding" genes in a list with 81 annotated genes (all: 500/31850, PValue: 0.001746) ***
1416039_x_at	cysteine rich protein 61	16007
1416297_s_at	pancreatitis-associated protein	18489
1416953_at	connective tissue growth factor	14219
1417079_s_at	lectin, galactose-binding, soluble 2	107753
1419477_at	C-type lectin domain family 2, member d	93694
1422308_a_at	lectin, galactose binding, soluble 7	16858
Found 3 Gene Ontology "regulation of growth" genes in a list with 81 annotated genes (all: 305/31850, PValue: 0.042955) **
1416039_x_at	cysteine rich protein 61	16007
1416953_at	connective tissue growth factor	14219
1427357_at	cytidine deaminase	72269
Found 2 Gene Ontology "regulation of phosphorylation" genes in a list with 81 annotated genes (all: 114/31850, PValue: 0.034250) **
1419431_at	epiregulin	13874
1452535_at	Anti-CD4 immunoglobulin heavy chain (VH2-DQ52-JH3 region)
Found 3 Gene Ontology "taxis" genes in a list with 81 annotated genes (all: 214/31850, PValue: 0.017387) **
1416039_x_at	cysteine rich protein 61	16007
1418930_at	chemokine (C-X-C motif) ligand 10	15945
1419697_at	chemokine (C-X-C motif) ligand 11	56066
Found 2 Gene Ontology "defense response to bacterium" genes in a list with 81 annotated genes (all: 81/31850, PValue: 0.018178) **
1452535_at	Anti-CD4 immunoglobulin heavy chain (VH2-DQ52-JH3 region)
1440832_at	angiogenin, ribonuclease A family, member 4	219033
Found 18 Gene Ontology "extracellular region part" genes in a list with 81 annotated genes (all: 3743/31850, PValue: 0.005435) ***
1416039_x_at	cysteine rich protein 61	16007
1416297_s_at	pancreatitis-associated protein	18489
1416953_at	connective tissue growth factor	14219
1417735_at	RIKEN cDNA 1810030J14 gene	66289
1418207_at	FXYD domain-containing ion transport regulator 4	108017
1418930_at	chemokine (C-X-C motif) ligand 10	15945
1419188_s_at	chemokine (C-C motif) ligand 27	20301
1419431_at	epiregulin	13874
1419697_at	chemokine (C-X-C motif) ligand 11	56066
1420431_at	repetin	20129
1420440_at	pancreatic polypeptide	19064
1428781_at	RIKEN cDNA 1110014F24 gene	73712
1452535_at	Anti-CD4 immunoglobulin heavy chain (VH2-DQ52-JH3 region)
1428947_at	RIKEN cDNA 2010001M09 gene	69816
1434431_x_at	adenosine A2b receptor	11541
1440832_at	angiogenin, ribonuclease A family, member 4	219033
1447647_at	wingless-related MMTV integration site 7A	22421
1456248_at	RIKEN cDNA 2310002A05 gene	69520
Found 2 Gene Ontology "virion part" genes in a list with 81 annotated genes (all: 73/31850, PValue: 0.014938) **
1451951_at	Immunoglobulin light chain variable region (IGLV gene), clone F22-4	384422
1456248_at	RIKEN cDNA 2310002A05 gene	69520
Found 8 Gene Ontology "cytoskeletal part" genes in a list with 81 annotated genes (all: 1094/31850, PValue: 0.006648) ***
1422454_at	keratin complex 1, acidic, gene 13	16663
1422481_at	keratin complex 2, basic, gene 1	16678
1422588_at	keratin complex 2, basic, gene 6b	16688
1422783_a_at	keratin complex 2, basic, gene 6a	16687
1423935_x_at	keratin complex 1, acidic, gene 14	16664
1424096_at	keratin complex 2, basic, gene 5	110308
1449071_at	myosin, light polypeptide 7, regulatory	17898
1452166_a_at	keratin complex 1, acidic, gene 10	16661
Found 2 Gene Ontology "innate immune response" genes in a list with 81 annotated genes (all: 108/31850, PValue: 0.031024) **
1419431_at	epiregulin	13874
1419477_at	C-type lectin domain family 2, member d	93694
Found 7 Gene Ontology "intermediate filament cytoskeleton" genes in a list with 81 annotated genes (all: 151/31850, PValue: 0.000000) *******
1422454_at	keratin complex 1, acidic, gene 13	16663
1422481_at	keratin complex 2, basic, gene 1	16678
1422588_at	keratin complex 2, basic, gene 6b	16688
1422783_a_at	keratin complex 2, basic, gene 6a	16687
1423935_x_at	keratin complex 1, acidic, gene 14	16664
1424096_at	keratin complex 2, basic, gene 5	110308
1452166_a_at	keratin complex 1, acidic, gene 10	16661
Found 3 Gene Ontology "regulation of cell differentiation" genes in a list with 81 annotated genes (all: 280/31850, PValue: 0.034718) **
1419431_at	epiregulin	13874
1419477_at	C-type lectin domain family 2, member d	93694
1427357_at	cytidine deaminase	72269
Found 3 Gene Ontology "negative regulation of cell differentiation" genes in a list with 81 annotated genes (all: 126/31850, PValue: 0.004120) ***
1419431_at	epiregulin	13874
1419477_at	C-type lectin domain family 2, member d	93694
1427357_at	cytidine deaminase	72269
Found 2 Gene Ontology "regulation of myeloid cell differentiation" genes in a list with 81 annotated genes (all: 73/31850, PValue: 0.014938) **
1419477_at	C-type lectin domain family 2, member d	93694
1427357_at	cytidine deaminase	72269
Found 2 Gene Ontology "antigen processing and presentation of peptide antigen" genes in a list with 81 annotated genes (all: 118/31850, PValue: 0.036469) **
1424931_s_at	immunoglobulin lambda chain, variable 1	16142
1452535_at	Anti-CD4 immunoglobulin heavy chain (VH2-DQ52-JH3 region)
Found 3 Gene Ontology "blood vessel morphogenesis" genes in a list with 81 annotated genes (all: 316/31850, PValue: 0.046863) **
1416039_x_at	cysteine rich protein 61	16007
1416953_at	connective tissue growth factor	14219
1419431_at	epiregulin	13874
Found 7 Gene Ontology "tissue morphogenesis" genes in a list with 81 annotated genes (all: 103/31850, PValue: 0.000000) *********
1420771_at	small proline-rich protein 2D	20758
1421355_at	transglutaminase 3, E polypeptide	21818
1422588_at	keratin complex 2, basic, gene 6b	16688
1422672_at	small proline-rich protein 1B	20754
1422783_a_at	keratin complex 2, basic, gene 6a	16687
1449833_at	small proline-rich protein 2F	20760
1451613_at	hornerin	68723
Found 7 Gene Ontology "epidermis morphogenesis" genes in a list with 81 annotated genes (all: 70/31850, PValue: 0.000000) *********
1420771_at	small proline-rich protein 2D	20758
1421355_at	transglutaminase 3, E polypeptide	21818
1422588_at	keratin complex 2, basic, gene 6b	16688
1422672_at	small proline-rich protein 1B	20754
1422783_a_at	keratin complex 2, basic, gene 6a	16687
1449833_at	small proline-rich protein 2F	20760
1451613_at	hornerin	68723
Found 2 Gene Ontology "positive regulation of immune response" genes in a list with 81 annotated genes (all: 138/31850, PValue: 0.048353) **
1419431_at	epiregulin	13874
1452535_at	Anti-CD4 immunoglobulin heavy chain (VH2-DQ52-JH3 region)
Found 22 Gene Ontology "organismal physiological process" genes in a list with 81 annotated genes (all: 2672/31850, PValue: 0.000001) *******
1416297_s_at	pancreatitis-associated protein	18489
1416953_at	connective tissue growth factor	14219
1418293_at	interferon-induced protein with tetratricopeptide repeats 2	15958
1418480_at	chemokine (C-X-C motif) ligand 7	57349
1418930_at	chemokine (C-X-C motif) ligand 10	15945
1419188_s_at	chemokine (C-C motif) ligand 27	20301
1419431_at	epiregulin	13874
1419477_at	C-type lectin domain family 2, member d	93694
1419697_at	chemokine (C-X-C motif) ligand 11	56066
1421355_at	transglutaminase 3, E polypeptide	21818
1421861_at	calsyntenin 1	65945
1424931_s_at	immunoglobulin lambda chain, variable 1	16142
1425738_at	similar to anti-glycoprotein-B of human Cytomegalovirus immunoglobulin Vl chain /// similar to immunoglobulin light chain variable region	243469 /// 435905
1427357_at	cytidine deaminase	72269
1427577_x_at	Monoclonal antiidiotypic antibody IgK (hypervariable region) mRNA	243420
1427860_at	IgG light chain gene, V region
1438676_at	macrophage activation 2 like	100702
1449025_at	interferon-induced protein with tetratricopeptide repeats 3	15959
1449071_at	myosin, light polypeptide 7, regulatory	17898
1450783_at	interferon-induced protein with tetratricopeptide repeats 1	15957
1452535_at	Anti-CD4 immunoglobulin heavy chain (VH2-DQ52-JH3 region)
1440832_at	angiogenin, ribonuclease A family, member 4	219033
Found 3 Gene Ontology "negative regulation of development" genes in a list with 81 annotated genes (all: 155/31850, PValue: 0.007309) ***
1419431_at	epiregulin	13874
1419477_at	C-type lectin domain family 2, member d	93694
1427357_at	cytidine deaminase	72269
Found 2 Gene Ontology "regulation of phosphorus metabolism" genes in a list with 81 annotated genes (all: 114/31850, PValue: 0.034250) **
1419431_at	epiregulin	13874
1452535_at	Anti-CD4 immunoglobulin heavy chain (VH2-DQ52-JH3 region)
Found 2 Gene Ontology "positive regulation of protein metabolism" genes in a list with 81 annotated genes (all: 126/31850, PValue: 0.041069) **
1419431_at	epiregulin	13874
1452535_at	Anti-CD4 immunoglobulin heavy chain (VH2-DQ52-JH3 region)
Found 17 Gene Ontology "physiological response to stimulus" genes in a list with 81 annotated genes (all: 1417/31850, PValue: 0.000000) ********
1416297_s_at	pancreatitis-associated protein	18489
1418293_at	interferon-induced protein with tetratricopeptide repeats 2	15958
1418480_at	chemokine (C-X-C motif) ligand 7	57349
1418930_at	chemokine (C-X-C motif) ligand 10	15945
1419188_s_at	chemokine (C-C motif) ligand 27	20301
1419431_at	epiregulin	13874
1419477_at	C-type lectin domain family 2, member d	93694
1419697_at	chemokine (C-X-C motif) ligand 11	56066
1424931_s_at	immunoglobulin lambda chain, variable 1	16142
1425738_at	similar to anti-glycoprotein-B of human Cytomegalovirus immunoglobulin Vl chain /// similar to immunoglobulin light chain variable region	243469 /// 435905
1427577_x_at	Monoclonal antiidiotypic antibody IgK (hypervariable region) mRNA	243420
1427860_at	IgG light chain gene, V region
1438676_at	macrophage activation 2 like	100702
1449025_at	interferon-induced protein with tetratricopeptide repeats 3	15959
1450783_at	interferon-induced protein with tetratricopeptide repeats 1	15957
1452535_at	Anti-CD4 immunoglobulin heavy chain (VH2-DQ52-JH3 region)
1440832_at	angiogenin, ribonuclease A family, member 4	219033
574 cluster-Gene Ontology term pairs assessed for enrichment with p-value < 0.050000
Found 2 Protein Domain "Galectin, galactose-binding lectin // 2.1E-52" genes in a list with 33 annotated genes (all: 13/10020, PValue: 0.000802) ****
1417079_s_at	lectin, galactose-binding, soluble 2	107753
1422308_a_at	lectin, galactose binding, soluble 7	16858
Found 2 Protein Domain "C-type lectin // 1.5E-36" genes in a list with 33 annotated genes (all: 88/10020, PValue: 0.033762) **
1416297_s_at	pancreatitis-associated protein	18489
1419477_at	C-type lectin domain family 2, member d	93694
Found 2 Protein Domain "Small chemokine, interleukin-8 like // 1.5E-14" genes in a list with 33 annotated genes (all: 19/10020, PValue: 0.001737) ***
1418930_at	chemokine (C-X-C motif) ligand 10	15945
1419697_at	chemokine (C-X-C motif) ligand 11	56066
Found 9 Protein Domain "Immunoglobulin-like // 3.4E-7" genes in a list with 33 annotated genes (all: 326/10020, PValue: 0.000001) *******
1425738_at	similar to anti-glycoprotein-B of human Cytomegalovirus immunoglobulin Vl chain /// similar to immunoglobulin light chain variable region	243469 /// 435905
1426200_at	Immunoglobulin lambda chain, mAb 667	384422
1426201_at	Partial mRNA immunoglobulin light chain variable region, (IGLV gene), clone A2-1	385109
1427577_x_at	Monoclonal antiidiotypic antibody IgK (hypervariable region) mRNA	243420
1427837_at	immunoglobulin kappa chain variable 32 (V32)	16116
1427860_at	IgG light chain gene, V region
1451948_at	Gene model 1409, (NCBI) (Gm1409), mRNA
1451951_at	Immunoglobulin light chain variable region (IGLV gene), clone F22-4	384422
1452535_at	Anti-CD4 immunoglobulin heavy chain (VH2-DQ52-JH3 region)
26 cluster-Protein Domain term pairs assessed for enrichment with p-value < 0.050000
Found 2 Pathway "Glycolysis_and_Gluconeogenesis // GenMAPP" genes in a list with 8 annotated genes (all: 166/5525, PValue: 0.022304) **
1448214_at	pyruvate dehydrogenase (lipoamide) beta	68263
Found 2 Pathway "Krebs-TCA_Cycle // GenMAPP" genes in a list with 8 annotated genes (all: 108/5525, PValue: 0.009816) ***
1448214_at	pyruvate dehydrogenase (lipoamide) beta	68263
Found 4 Pathway "Calcium_regulation_in_cardiac_cells // GenMAPP" genes in a list with 8 annotated genes (all: 815/5525, PValue: 0.020064) **
1422009_at	ATPase, Na+/K+ transporting, beta 2 polypeptide	11932
1455869_at	Calcium/calmodulin-dependent protein kinase II, beta (Camk2b), mRNA	12323
Found 3 Pathway "GPCRDB_Class_A_Rhodopsin-like // GenMAPP" genes in a list with 8 annotated genes (all: 460/5525, PValue: 0.023386) **
1434431_x_at	adenosine A2b receptor	11541
Found 2 Pathway "Statin_Pathway_PharmGKB // GenMAPP" genes in a list with 8 annotated genes (all: 86/5525, PValue: 0.006310) ***
1421839_at	ATP-binding cassette, sub-family A (ABC1), member 1	11303
Found 3 Pathway "Nucleotide_GPCRs // GenMAPP" genes in a list with 8 annotated genes (all: 32/5525, PValue: 0.000010) ******
1434431_x_at	adenosine A2b receptor	11541
14 cluster-Pathway term pairs assessed for enrichment with p-value < 0.050000
Found 11 Chromosome "6" genes in a list with 86 annotated genes (all: 2094/37379, PValue: 0.008491) ***
1416297_s_at	pancreatitis-associated protein	18489
1418207_at	FXYD domain-containing ion transport regulator 4	108017
1419477_at	C-type lectin domain family 2, member d	93694
1425738_at	similar to anti-glycoprotein-B of human Cytomegalovirus immunoglobulin Vl chain /// similar to immunoglobulin light chain variable region	243469 /// 435905
1426201_at	Partial mRNA immunoglobulin light chain variable region, (IGLV gene), clone A2-1	385109
1427577_x_at	Monoclonal antiidiotypic antibody IgK (hypervariable region) mRNA	243420
1427837_at	immunoglobulin kappa chain variable 32 (V32)	16116
1427860_at	IgG light chain gene, V region
1451948_at	Gene model 1409, (NCBI) (Gm1409), mRNA
1452732_at	gb:AK004007.1 /DB_XREF=gi:12835009 /FEA=mRNA /CNT=110 /TID=Mm.183043.1 /TIER=Stack /STK=57 /UG=Mm.183043 /LL=67855 /UG_GENE=2300003P22Rik /UG_TITLE=RIKEN cDNA 2300003P22 gene /DEF=Mus musculus 18 days embryo whole body cDNA, RIKEN full-length enriched library, clone:1110031L08:hypothetical protein, full insert sequence.
1447647_at	wingless-related MMTV integration site 7A	22421
Found 2 Chromosome "5 E2" genes in a list with 86 annotated genes (all: 42/37379, PValue: 0.004243) ***
1418480_at	chemokine (C-X-C motif) ligand 7	57349
1419431_at	epiregulin	13874
Found 13 Chromosome "3" genes in a list with 86 annotated genes (all: 1890/37379, PValue: 0.000374) ****
1416039_x_at	cysteine rich protein 61	16007
1420431_at	repetin	20129
1420550_at	RIKEN cDNA 1110055J05 gene	67828
1420771_at	small proline-rich protein 2D	20758
1422672_at	small proline-rich protein 1B	20754
1423555_a_at	interferon-induced protein 44	99899
1427268_at	similar to Acidic ribosomal phosphoprotein P0 /// similar to Acidic ribosomal phosphoprotein P0	433621 /// 545581
1449833_at	small proline-rich protein 2F	20760
1451613_at	hornerin	68723
1459889_at	chloride channel calcium activated 3	23844
1442928_at	Karyopherin (importin) alpha 4, mRNA (cDNA clone MGC:19244 IMAGE:3672708)	16649
1453218_at	RIKEN cDNA 1110014K05 gene	73719
1456248_at	RIKEN cDNA 2310002A05 gene	69520
Found 4 Chromosome "3 F1" genes in a list with 86 annotated genes (all: 172/37379, PValue: 0.000685) ****
1420431_at	repetin	20129
1420550_at	RIKEN cDNA 1110055J05 gene	67828
1453218_at	RIKEN cDNA 1110014K05 gene	73719
1456248_at	RIKEN cDNA 2310002A05 gene	69520
Found 2 Chromosome "19 C1" genes in a list with 86 annotated genes (all: 81/37379, PValue: 0.015070) **
1418293_at	interferon-induced protein with tetratricopeptide repeats 2	15958
1450783_at	interferon-induced protein with tetratricopeptide repeats 1	15957
Found 2 Chromosome "1 D" genes in a list with 86 annotated genes (all: 154/37379, PValue: 0.049222) **
1429297_at	serine (or cysteine) peptidase inhibitor, clade B (ovalbumin), member 12	71869
1439599_at	gb:BB796863 /DB_XREF=gi:16966482 /DB_XREF=BB796863 /CLONE=G630001I07 /FEA=EST /CNT=8 /TID=Mm.23980.1 /TIER=ConsEnd /STK=7 /UG=Mm.23980 /UG_TITLE=ESTs
Found 2 Chromosome "13 A1" genes in a list with 86 annotated genes (all: 84/37379, PValue: 0.016143) **
1418608_at	calmodulin-like 3	70405
1450633_at	calmodulin 4	80796
Found 4 Chromosome "6 C1" genes in a list with 86 annotated genes (all: 70/37379, PValue: 0.000021) *****
1425738_at	similar to anti-glycoprotein-B of human Cytomegalovirus immunoglobulin Vl chain /// similar to immunoglobulin light chain variable region	243469 /// 435905
1426201_at	Partial mRNA immunoglobulin light chain variable region, (IGLV gene), clone A2-1	385109
1427860_at	IgG light chain gene, V region
1451948_at	Gene model 1409, (NCBI) (Gm1409), mRNA
62 cluster-Chromosome term pairs assessed for enrichment with p-value < 0.050000

## Sheet: Group D
probe set	gene	LocusLink
Found 3 Gene Ontology "physiological defense response" genes in a list with 46 annotated genes (all: 511/31850, PValue: 0.037479) **
1417268_at	CD14 antigen	12475
1450876_at	complement component factor h	12628
1454976_at	Superoxide dismutase 2, mitochondrial, mRNA (cDNA clone IMAGE:3587227)	20656
Found 3 Gene Ontology "physiological response to wounding" genes in a list with 46 annotated genes (all: 472/31850, PValue: 0.030683) **
1417268_at	CD14 antigen	12475
1448929_at	coagulation factor XIII, A1 subunit	74145
1450876_at	complement component factor h	12628
Found 2 Gene Ontology "immune effector process" genes in a list with 46 annotated genes (all: 191/31850, PValue: 0.031157) **
1422892_s_at	histocompatibility 2, class II antigen E alpha	14968
1450876_at	complement component factor h	12628
Found 7 Gene Ontology "immune system process" genes in a list with 46 annotated genes (all: 1101/31850, PValue: 0.000953) ****
1417268_at	CD14 antigen	12475
1419603_at	interferon activated gene 204 /// myeloid cell nuclear differentiation antigen	15951 /// 381308
1421278_s_at	spectrin alpha 1	20739
1422892_s_at	histocompatibility 2, class II antigen E alpha	14968
1424305_at	immunoglobulin joining chain	16069
1427455_x_at	immunoglobulin kappa chain, constant region /// immunoglobulin kappa chain variable 28 (V28) /// similar to anti-glycoprotein-B of human Cytomegalovirus immunoglobulin Vl chain /// similar to anti-PRSV coat protein monoclonal antibody PRSV-L 3-8 immunoglobulin light chain variable region	16071 /// 16114 /// 243469 /// 545854
1450876_at	complement component factor h	12628
Found 2 Gene Ontology "regulation of immune system process" genes in a list with 46 annotated genes (all: 168/31850, PValue: 0.024595) **
1422892_s_at	histocompatibility 2, class II antigen E alpha	14968
1450876_at	complement component factor h	12628
Found 2 Gene Ontology "positive regulation of immune system process" genes in a list with 46 annotated genes (all: 138/31850, PValue: 0.017031) **
1422892_s_at	histocompatibility 2, class II antigen E alpha	14968
1450876_at	complement component factor h	12628
Found 5 Gene Ontology "antigen binding" genes in a list with 46 annotated genes (all: 103/31850, PValue: 0.000000) *******
1421653_a_at	immunoglobulin heavy chain (J558 family) /// similar to immunoglobulin heavy chain variable region /// similar to immunoglobulin mu-chain /// similar to anti-poly(dC) monoclonal antibody heavy chain	16061 /// 238447 /// 544903 /// 544907
1422892_s_at	histocompatibility 2, class II antigen E alpha	14968
1424305_at	immunoglobulin joining chain	16069
1427455_x_at	immunoglobulin kappa chain, constant region /// immunoglobulin kappa chain variable 28 (V28) /// similar to anti-glycoprotein-B of human Cytomegalovirus immunoglobulin Vl chain /// similar to anti-PRSV coat protein monoclonal antibody PRSV-L 3-8 immunoglobulin light chain variable region	16071 /// 16114 /// 243469 /// 545854
1452463_x_at	Immunoglobulin lambda chain, mAb 667	384422
Found 2 Gene Ontology "cell cortex" genes in a list with 46 annotated genes (all: 103/31850, PValue: 0.009771) ***
1421278_s_at	spectrin alpha 1	20739
1445111_at	SEC8 (S. cerevisiae), mRNA (cDNA clone MGC:36178 IMAGE:5355276)	20336
Found 2 Gene Ontology "sulfur metabolism" genes in a list with 46 annotated genes (all: 119/31850, PValue: 0.012870) **
1448485_at	gamma-glutamyltransferase 1	14598
1447602_x_at	sulfatase 2	72043
Found 5 Gene Ontology "defense response" genes in a list with 46 annotated genes (all: 694/31850, PValue: 0.003173) ***
1417268_at	CD14 antigen	12475
1417625_s_at	chemokine orphan receptor 1	12778
1422892_s_at	histocompatibility 2, class II antigen E alpha	14968
1450876_at	complement component factor h	12628
1454976_at	Superoxide dismutase 2, mitochondrial, mRNA (cDNA clone IMAGE:3587227)	20656
Found 6 Gene Ontology "immune response" genes in a list with 46 annotated genes (all: 667/31850, PValue: 0.000379) ****
1417268_at	CD14 antigen	12475
1419603_at	interferon activated gene 204 /// myeloid cell nuclear differentiation antigen	15951 /// 381308
1422892_s_at	histocompatibility 2, class II antigen E alpha	14968
1424305_at	immunoglobulin joining chain	16069
1427455_x_at	immunoglobulin kappa chain, constant region /// immunoglobulin kappa chain variable 28 (V28) /// similar to anti-glycoprotein-B of human Cytomegalovirus immunoglobulin Vl chain /// similar to anti-PRSV coat protein monoclonal antibody PRSV-L 3-8 immunoglobulin light chain variable region	16071 /// 16114 /// 243469 /// 545854
1450876_at	complement component factor h	12628
Found 3 Gene Ontology "humoral immune response" genes in a list with 46 annotated genes (all: 116/31850, PValue: 0.000637) ****
1424305_at	immunoglobulin joining chain	16069
1427455_x_at	immunoglobulin kappa chain, constant region /// immunoglobulin kappa chain variable 28 (V28) /// similar to anti-glycoprotein-B of human Cytomegalovirus immunoglobulin Vl chain /// similar to anti-PRSV coat protein monoclonal antibody PRSV-L 3-8 immunoglobulin light chain variable region	16071 /// 16114 /// 243469 /// 545854
1450876_at	complement component factor h	12628
Found 2 Gene Ontology "coenzyme biosynthesis" genes in a list with 46 annotated genes (all: 206/31850, PValue: 0.035768) **
1448485_at	gamma-glutamyltransferase 1	14598
1459953_at	Expressed sequence AW011752 (AW011752), mRNA	104570
Found 4 Gene Ontology "response to external stimulus" genes in a list with 46 annotated genes (all: 741/31850, PValue: 0.021922) **
1417268_at	CD14 antigen	12475
1417625_s_at	chemokine orphan receptor 1	12778
1448929_at	coagulation factor XIII, A1 subunit	74145
1450876_at	complement component factor h	12628
Found 3 Gene Ontology "response to wounding" genes in a list with 46 annotated genes (all: 482/31850, PValue: 0.032358) **
1417268_at	CD14 antigen	12475
1448929_at	coagulation factor XIII, A1 subunit	74145
1450876_at	complement component factor h	12628
Found 3 Gene Ontology "cell surface" genes in a list with 46 annotated genes (all: 313/31850, PValue: 0.010447) **
1419616_at	bone morphogenic protein receptor, type II (serine/threonine kinase)	12168
1422892_s_at	histocompatibility 2, class II antigen E alpha	14968
1447602_x_at	sulfatase 2	72043
Found 3 Gene Ontology "hydrolase activity\, acting on acid anhydrides\, catalyzing transmembrane movement of substances" genes in a list with 46 annotated genes (all: 334/31850, PValue: 0.012438) **
1418774_a_at	ATPase, Cu++ transporting, alpha polypeptide	11977
1419393_at	ATP-binding cassette, sub-family G (WHITE), member 5	27409
1459953_at	Expressed sequence AW011752 (AW011752), mRNA	104570
Found 3 Gene Ontology "manganese ion binding" genes in a list with 46 annotated genes (all: 242/31850, PValue: 0.005169) ***
1418847_at	arginase type II	11847
1419616_at	bone morphogenic protein receptor, type II (serine/threonine kinase)	12168
1454976_at	Superoxide dismutase 2, mitochondrial, mRNA (cDNA clone IMAGE:3587227)	20656
Found 4 Gene Ontology "response to chemical stimulus" genes in a list with 46 annotated genes (all: 622/31850, PValue: 0.012297) **
1417625_s_at	chemokine orphan receptor 1	12778
1418774_a_at	ATPase, Cu++ transporting, alpha polypeptide	11977
1419523_at	cytochrome P450, family 3, subfamily a, polypeptide 13	13113
1454976_at	Superoxide dismutase 2, mitochondrial, mRNA (cDNA clone IMAGE:3587227)	20656
Found 2 Gene Ontology "ATPase activity\, coupled to transmembrane movement of ions" genes in a list with 46 annotated genes (all: 237/31850, PValue: 0.046067) **
1418774_a_at	ATPase, Cu++ transporting, alpha polypeptide	11977
1459953_at	Expressed sequence AW011752 (AW011752), mRNA	104570
Found 3 Gene Ontology "ATPase activity\, coupled to transmembrane movement of substances" genes in a list with 46 annotated genes (all: 332/31850, PValue: 0.012240) **
1418774_a_at	ATPase, Cu++ transporting, alpha polypeptide	11977
1419393_at	ATP-binding cassette, sub-family G (WHITE), member 5	27409
1459953_at	Expressed sequence AW011752 (AW011752), mRNA	104570
Found 3 Gene Ontology "ATPase activity\, coupled to movement of substances" genes in a list with 46 annotated genes (all: 332/31850, PValue: 0.012240) **
1418774_a_at	ATPase, Cu++ transporting, alpha polypeptide	11977
1419393_at	ATP-binding cassette, sub-family G (WHITE), member 5	27409
1459953_at	Expressed sequence AW011752 (AW011752), mRNA	104570
Found 2 Gene Ontology "cell cortex part" genes in a list with 46 annotated genes (all: 75/31850, PValue: 0.005296) ***
1421278_s_at	spectrin alpha 1	20739
1445111_at	SEC8 (S. cerevisiae), mRNA (cDNA clone MGC:36178 IMAGE:5355276)	20336
Found 2 Gene Ontology "regulation of immune response" genes in a list with 46 annotated genes (all: 168/31850, PValue: 0.024595) **
1422892_s_at	histocompatibility 2, class II antigen E alpha	14968
1450876_at	complement component factor h	12628
Found 2 Gene Ontology "positive regulation of immune response" genes in a list with 46 annotated genes (all: 138/31850, PValue: 0.017031) **
1422892_s_at	histocompatibility 2, class II antigen E alpha	14968
1450876_at	complement component factor h	12628
Found 9 Gene Ontology "organismal physiological process" genes in a list with 46 annotated genes (all: 2672/31850, PValue: 0.013018) **
1417268_at	CD14 antigen	12475
1419603_at	interferon activated gene 204 /// myeloid cell nuclear differentiation antigen	15951 /// 381308
1421278_s_at	spectrin alpha 1	20739
1422892_s_at	histocompatibility 2, class II antigen E alpha	14968
1424305_at	immunoglobulin joining chain	16069
1425382_a_at	aquaporin 4	11829
1427455_x_at	immunoglobulin kappa chain, constant region /// immunoglobulin kappa chain variable 28 (V28) /// similar to anti-glycoprotein-B of human Cytomegalovirus immunoglobulin Vl chain /// similar to anti-PRSV coat protein monoclonal antibody PRSV-L 3-8 immunoglobulin light chain variable region	16071 /// 16114 /// 243469 /// 545854
1448929_at	coagulation factor XIII, A1 subunit	74145
1450876_at	complement component factor h	12628
Found 2 Gene Ontology "regulation of body fluids" genes in a list with 46 annotated genes (all: 107/31850, PValue: 0.010510) **
1425382_a_at	aquaporin 4	11829
1448929_at	coagulation factor XIII, A1 subunit	74145
Found 9 Gene Ontology "response to stimulus" genes in a list with 46 annotated genes (all: 2555/31850, PValue: 0.009873) ***
1417268_at	CD14 antigen	12475
1417625_s_at	chemokine orphan receptor 1	12778
1418774_a_at	ATPase, Cu++ transporting, alpha polypeptide	11977
1419523_at	cytochrome P450, family 3, subfamily a, polypeptide 13	13113
1419603_at	interferon activated gene 204 /// myeloid cell nuclear differentiation antigen	15951 /// 381308
1422892_s_at	histocompatibility 2, class II antigen E alpha	14968
1448929_at	coagulation factor XIII, A1 subunit	74145
1450876_at	complement component factor h	12628
1454976_at	Superoxide dismutase 2, mitochondrial, mRNA (cDNA clone IMAGE:3587227)	20656
Found 2 Gene Ontology "cofactor biosynthesis" genes in a list with 46 annotated genes (all: 233/31850, PValue: 0.044683) **
1448485_at	gamma-glutamyltransferase 1	14598
1459953_at	Expressed sequence AW011752 (AW011752), mRNA	104570
Found 2 Gene Ontology "positive regulation of organismal physiological process" genes in a list with 46 annotated genes (all: 162/31850, PValue: 0.022989) **
1422892_s_at	histocompatibility 2, class II antigen E alpha	14968
1450876_at	complement component factor h	12628
Found 8 Gene Ontology "physiological response to stimulus" genes in a list with 46 annotated genes (all: 1417/31850, PValue: 0.000868) ****
1417268_at	CD14 antigen	12475
1419603_at	interferon activated gene 204 /// myeloid cell nuclear differentiation antigen	15951 /// 381308
1422892_s_at	histocompatibility 2, class II antigen E alpha	14968
1424305_at	immunoglobulin joining chain	16069
1427455_x_at	immunoglobulin kappa chain, constant region /// immunoglobulin kappa chain variable 28 (V28) /// similar to anti-glycoprotein-B of human Cytomegalovirus immunoglobulin Vl chain /// similar to anti-PRSV coat protein monoclonal antibody PRSV-L 3-8 immunoglobulin light chain variable region	16071 /// 16114 /// 243469 /// 545854
1448929_at	coagulation factor XIII, A1 subunit	74145
1450876_at	complement component factor h	12628
1454976_at	Superoxide dismutase 2, mitochondrial, mRNA (cDNA clone IMAGE:3587227)	20656
475 cluster-Gene Ontology term pairs assessed for enrichment with p-value < 0.050000
Found 4 Protein Domain "Immunoglobulin-like // 3.4E-7" genes in a list with 18 annotated genes (all: 326/10020, PValue: 0.002344) ***
1418155_at	gb:NM_021484.2 /DB_XREF=gi:11993944 /GEN=Ttid /FEA=FLmRNA /CNT=46 /TID=Mm.143804.1 /TIER=FL+Stack /STK=29 /UG=Mm.143804 /LL=58916 /DEF=Mus musculus titin immunoglobulin domain protein (myotilin) (Ttid), mRNA. /PROD=titin immunoglobulin domain protein (myotilin) /FL=gb:BC016214.1 gb:NM_021484.2 gb:AF230979.2
1421653_a_at	immunoglobulin heavy chain (J558 family) /// similar to immunoglobulin heavy chain variable region /// similar to immunoglobulin mu-chain /// similar to anti-poly(dC) monoclonal antibody heavy chain	16061 /// 238447 /// 544903 /// 544907
1422892_s_at	histocompatibility 2, class II antigen E alpha	14968
1427455_x_at	immunoglobulin kappa chain, constant region /// immunoglobulin kappa chain variable 28 (V28) /// similar to anti-glycoprotein-B of human Cytomegalovirus immunoglobulin Vl chain /// similar to anti-PRSV coat protein monoclonal antibody PRSV-L 3-8 immunoglobulin light chain variable region	16071 /// 16114 /// 243469 /// 545854
19 cluster-Protein Domain term pairs assessed for enrichment with p-value < 0.050000
Found 4 Pathway "Ovarian_Infertility_Genes // GenMAPP" genes in a list with 5 annotated genes (all: 169/5525, PValue: 0.000004) ******
1423202_a_at	nuclear receptor co-repressor 1	20185
12 cluster-Pathway term pairs assessed for enrichment with p-value < 0.050000
Found 5 Chromosome "12" genes in a list with 50 annotated genes (all: 1367/37379, PValue: 0.035392) **
1418847_at	arginase type II	11847
1421653_a_at	immunoglobulin heavy chain (J558 family) /// similar to immunoglobulin heavy chain variable region /// similar to immunoglobulin mu-chain /// similar to anti-poly(dC) monoclonal antibody heavy chain	16061 /// 238447 /// 544903 /// 544907
1455593_at	apolipoprotein B	238055
1443153_at	Thyroid hormone receptor interactor 11, mRNA (cDNA clone IMAGE:5037690)	109181
1452905_at	GTL2, imprinted maternally expressed untranslated mRNA /// latrophilin 1	17263 /// 330814
Found 2 Chromosome "9 E3" genes in a list with 50 annotated genes (all: 103/37379, PValue: 0.008451) ***
1456518_at	RIKEN cDNA 4930422I07 gene	71640
1457269_at	gene model 1123, (NCBI)	382097
Found 2 Chromosome "11 C" genes in a list with 50 annotated genes (all: 170/37379, PValue: 0.021837) **
1430556_at	sperm associated antigen 9	70834
1436472_at	schlafen 9	237886
49 cluster-Chromosome term pairs assessed for enrichment with p-value < 0.050000

## Sheet: Group E
probe set	gene	LocusLink
Found 3 Gene Ontology "two-component sensor activity" genes in a list with 135 annotated genes (all: 89/31850, PValue: 0.006485) ***
1421037_at	neuronal PAS domain protein 2	18143
1421087_at	period homolog 3 (Drosophila)	18628
1425099_a_at	aryl hydrocarbon receptor nuclear translocator-like	11865
Found 3 Gene Ontology "two-component signal transduction system (phosphorelay)" genes in a list with 135 annotated genes (all: 113/31850, PValue: 0.012424) **
1421037_at	neuronal PAS domain protein 2	18143
1421087_at	period homolog 3 (Drosophila)	18628
1425099_a_at	aryl hydrocarbon receptor nuclear translocator-like	11865
Found 3 Gene Ontology "peptide receptor activity" genes in a list with 135 annotated genes (all: 169/31850, PValue: 0.035389) **
1419483_at	complement component 3a receptor 1	12267
1437308_s_at	coagulation factor II (thrombin) receptor	14062
1439902_at	Complement component 5, receptor 1 (C5r1), mRNA	12273
Found 3 Gene Ontology "G-protein-coupled receptor binding" genes in a list with 135 annotated genes (all: 84/31850, PValue: 0.005525) ***
1417266_at	chemokine (C-C motif) ligand 6	20305
1423396_at	angiotensinogen (serpin peptidase inhibitor, clade A, member 8)	11606
1448995_at	chemokine (C-X-C motif) ligand 4	56744
Found 5 Gene Ontology "cell activation" genes in a list with 135 annotated genes (all: 381/31850, PValue: 0.023428) **
1419589_at	complement component 1, q subcomponent, receptor 1	17064
1423396_at	angiotensinogen (serpin peptidase inhibitor, clade A, member 8)	11606
1448620_at	Fc receptor, IgG, low affinity III	14131
1448995_at	chemokine (C-X-C motif) ligand 4	56744
1443783_x_at	Histocompatibility 2, class II antigen A, alpha, mRNA (cDNA clone MGC:25391 IMAGE:3670758)	14960
Found 4 Gene Ontology "pattern binding" genes in a list with 135 annotated genes (all: 190/31850, PValue: 0.008855) ***
1417257_at	carboxyl ester lipase	12613
1448995_at	chemokine (C-X-C motif) ligand 4	56744
1460208_at	fibrillin 1	14118
1438020_at	hyaluronan and proteoglycan link protein 1	12950
Found 7 Gene Ontology "physiological defense response" genes in a list with 135 annotated genes (all: 511/31850, PValue: 0.006259) ***
1419483_at	complement component 3a receptor 1	12267
1422065_at	killer cell lectin-like receptor subfamily B member 1D	80782
1431693_a_at	interleukin 17B	56069
1437438_x_at	pancreatic lipase-related protein 2	18947
1448620_at	Fc receptor, IgG, low affinity III	14131
1449401_at	complement component 1, q subcomponent, gamma polypeptide	12262
1439902_at	Complement component 5, receptor 1 (C5r1), mRNA	12273
Found 8 Gene Ontology "physiological response to wounding" genes in a list with 135 annotated genes (all: 472/31850, PValue: 0.000943) ****
1419483_at	complement component 3a receptor 1	12267
1420664_s_at	protein C receptor, endothelial	19124
1431693_a_at	interleukin 17B	56069
1437308_s_at	coagulation factor II (thrombin) receptor	14062
1448620_at	Fc receptor, IgG, low affinity III	14131
1448995_at	chemokine (C-X-C motif) ligand 4	56744
1449401_at	complement component 1, q subcomponent, gamma polypeptide	12262
1439902_at	Complement component 5, receptor 1 (C5r1), mRNA	12273
Found 3 Gene Ontology "adaptive immune response" genes in a list with 135 annotated genes (all: 145/31850, PValue: 0.023961) **
1448620_at	Fc receptor, IgG, low affinity III	14131
1449401_at	complement component 1, q subcomponent, gamma polypeptide	12262
1443783_x_at	Histocompatibility 2, class II antigen A, alpha, mRNA (cDNA clone MGC:25391 IMAGE:3670758)	14960
Found 7 Gene Ontology "immune effector process" genes in a list with 135 annotated genes (all: 191/31850, PValue: 0.000018) *****
1418989_at	cathepsin E	13034
1419483_at	complement component 3a receptor 1	12267
1422065_at	killer cell lectin-like receptor subfamily B member 1D	80782
1448620_at	Fc receptor, IgG, low affinity III	14131
1449401_at	complement component 1, q subcomponent, gamma polypeptide	12262
1439902_at	Complement component 5, receptor 1 (C5r1), mRNA	12273
1443783_x_at	Histocompatibility 2, class II antigen A, alpha, mRNA (cDNA clone MGC:25391 IMAGE:3670758)	14960
Found 3 Gene Ontology "activation of immune response" genes in a list with 135 annotated genes (all: 114/31850, PValue: 0.012721) **
1419483_at	complement component 3a receptor 1	12267
1449401_at	complement component 1, q subcomponent, gamma polypeptide	12262
1439902_at	Complement component 5, receptor 1 (C5r1), mRNA	12273
Found 12 Gene Ontology "immune system process" genes in a list with 135 annotated genes (all: 1101/31850, PValue: 0.002581) ***
1416072_at	CD34 antigen	12490
1417266_at	chemokine (C-C motif) ligand 6	20305
1418989_at	cathepsin E	13034
1419483_at	complement component 3a receptor 1	12267
1419589_at	complement component 1, q subcomponent, receptor 1	17064
1422065_at	killer cell lectin-like receptor subfamily B member 1D	80782
1431693_a_at	interleukin 17B	56069
1448620_at	Fc receptor, IgG, low affinity III	14131
1448995_at	chemokine (C-X-C motif) ligand 4	56744
1449401_at	complement component 1, q subcomponent, gamma polypeptide	12262
1439902_at	Complement component 5, receptor 1 (C5r1), mRNA	12273
1443783_x_at	Histocompatibility 2, class II antigen A, alpha, mRNA (cDNA clone MGC:25391 IMAGE:3670758)	14960
Found 5 Gene Ontology "leukocyte mediated immunity" genes in a list with 135 annotated genes (all: 156/31850, PValue: 0.000549) ****
1418989_at	cathepsin E	13034
1422065_at	killer cell lectin-like receptor subfamily B member 1D	80782
1448620_at	Fc receptor, IgG, low affinity III	14131
1449401_at	complement component 1, q subcomponent, gamma polypeptide	12262
1443783_x_at	Histocompatibility 2, class II antigen A, alpha, mRNA (cDNA clone MGC:25391 IMAGE:3670758)	14960
Found 4 Gene Ontology "lymphocyte mediated immunity" genes in a list with 135 annotated genes (all: 145/31850, PValue: 0.003439) ***
1422065_at	killer cell lectin-like receptor subfamily B member 1D	80782
1448620_at	Fc receptor, IgG, low affinity III	14131
1449401_at	complement component 1, q subcomponent, gamma polypeptide	12262
1443783_x_at	Histocompatibility 2, class II antigen A, alpha, mRNA (cDNA clone MGC:25391 IMAGE:3670758)	14960
Found 3 Gene Ontology "adaptive immune response (sensu Gnathostomata)" genes in a list with 135 annotated genes (all: 145/31850, PValue: 0.023961) **
1448620_at	Fc receptor, IgG, low affinity III	14131
1449401_at	complement component 1, q subcomponent, gamma polypeptide	12262
1443783_x_at	Histocompatibility 2, class II antigen A, alpha, mRNA (cDNA clone MGC:25391 IMAGE:3670758)	14960
Found 4 Gene Ontology "acute inflammatory response" genes in a list with 135 annotated genes (all: 124/31850, PValue: 0.001955) ***
1419483_at	complement component 3a receptor 1	12267
1448620_at	Fc receptor, IgG, low affinity III	14131
1449401_at	complement component 1, q subcomponent, gamma polypeptide	12262
1439902_at	Complement component 5, receptor 1 (C5r1), mRNA	12273
Found 3 Gene Ontology "activation of plasma proteins during acute inflammatory response" genes in a list with 135 annotated genes (all: 71/31850, PValue: 0.003449) ***
1419483_at	complement component 3a receptor 1	12267
1449401_at	complement component 1, q subcomponent, gamma polypeptide	12262
1439902_at	Complement component 5, receptor 1 (C5r1), mRNA	12273
Found 5 Gene Ontology "regulation of immune system process" genes in a list with 135 annotated genes (all: 168/31850, PValue: 0.000768) ****
1419483_at	complement component 3a receptor 1	12267
1448620_at	Fc receptor, IgG, low affinity III	14131
1449401_at	complement component 1, q subcomponent, gamma polypeptide	12262
1439902_at	Complement component 5, receptor 1 (C5r1), mRNA	12273
1443783_x_at	Histocompatibility 2, class II antigen A, alpha, mRNA (cDNA clone MGC:25391 IMAGE:3670758)	14960
Found 5 Gene Ontology "positive regulation of immune system process" genes in a list with 135 annotated genes (all: 138/31850, PValue: 0.000314) ****
1419483_at	complement component 3a receptor 1	12267
1448620_at	Fc receptor, IgG, low affinity III	14131
1449401_at	complement component 1, q subcomponent, gamma polypeptide	12262
1439902_at	Complement component 5, receptor 1 (C5r1), mRNA	12273
1443783_x_at	Histocompatibility 2, class II antigen A, alpha, mRNA (cDNA clone MGC:25391 IMAGE:3670758)	14960
Found 12 Gene Ontology "endopeptidase activity" genes in a list with 135 annotated genes (all: 904/31850, PValue: 0.000484) ****
1415883_a_at	elastase 3B, pancreatic	67868
1415954_at	trypsin 4 /// trypsinogen 16 /// RIKEN cDNA 1810049H19 gene	114228 /// 22074 /// 435889
1416136_at	matrix metallopeptidase 2	17390
1417682_a_at	protease, serine, 2	22072
1418989_at	cathepsin E	13034
1422434_a_at	RIKEN cDNA 2210010C04 gene	67373
1431763_a_at	chymotrypsin-like	109660
1434747_at	gb:BI963522 /DB_XREF=gi:16337927 /DB_XREF=id30f09.x1 /CLONE=IMAGE:5664904 /FEA=EST /CNT=85 /TID=Mm.2131.2 /TIER=Stack /STK=25 /UG=Mm.2131 /LL=109901 /UG_GENE=Ela1 /UG_TITLE=elastase 1, pancreatic
1435012_x_at	elastase 3B, pancreatic	67868
1448220_at	chymotrypsinogen B1	66473
1448281_a_at	elastase 2	13706
1435990_at	a disintegrin-like and metallopeptidase (reprolysin type) with thrombospondin type 1 motif, 2	216725
Found 3 Gene Ontology "carboxypeptidase activity" genes in a list with 135 annotated genes (all: 96/31850, PValue: 0.007986) ***
1428062_at	carboxypeptidase A1	109697
1428102_at	carboxypeptidase B1 (tissue)	76703
1454623_at	similar to Carboxypeptidase A2 precursor	232680
Found 3 Gene Ontology "metallocarboxypeptidase activity" genes in a list with 135 annotated genes (all: 66/31850, PValue: 0.002804) ***
1428062_at	carboxypeptidase A1	109697
1428102_at	carboxypeptidase B1 (tissue)	76703
1454623_at	similar to Carboxypeptidase A2 precursor	232680
Found 3 Gene Ontology "metalloendopeptidase activity" genes in a list with 135 annotated genes (all: 192/31850, PValue: 0.048533) **
1416136_at	matrix metallopeptidase 2	17390
1418989_at	cathepsin E	13034
1435990_at	a disintegrin-like and metallopeptidase (reprolysin type) with thrombospondin type 1 motif, 2	216725
Found 9 Gene Ontology "serine-type endopeptidase activity" genes in a list with 135 annotated genes (all: 303/31850, PValue: 0.000006) ******
1415883_a_at	elastase 3B, pancreatic	67868
1415954_at	trypsin 4 /// trypsinogen 16 /// RIKEN cDNA 1810049H19 gene	114228 /// 22074 /// 435889
1417682_a_at	protease, serine, 2	22072
1422434_a_at	RIKEN cDNA 2210010C04 gene	67373
1431763_a_at	chymotrypsin-like	109660
1434747_at	gb:BI963522 /DB_XREF=gi:16337927 /DB_XREF=id30f09.x1 /CLONE=IMAGE:5664904 /FEA=EST /CNT=85 /TID=Mm.2131.2 /TIER=Stack /STK=25 /UG=Mm.2131 /LL=109901 /UG_GENE=Ela1 /UG_TITLE=elastase 1, pancreatic
1435012_x_at	elastase 3B, pancreatic	67868
1448220_at	chymotrypsinogen B1	66473
1448281_a_at	elastase 2	13706
Found 7 Gene Ontology "trypsin activity" genes in a list with 135 annotated genes (all: 69/31850, PValue: 0.000000) ********
1415883_a_at	elastase 3B, pancreatic	67868
1415954_at	trypsin 4 /// trypsinogen 16 /// RIKEN cDNA 1810049H19 gene	114228 /// 22074 /// 435889
1417682_a_at	protease, serine, 2	22072
1422434_a_at	RIKEN cDNA 2210010C04 gene	67373
1431763_a_at	chymotrypsin-like	109660
1435012_x_at	elastase 3B, pancreatic	67868
1448220_at	chymotrypsinogen B1	66473
Found 3 Gene Ontology "endonuclease activity" genes in a list with 135 annotated genes (all: 193/31850, PValue: 0.049152) **
1416523_at	ribonuclease, RNase A family, 1 (pancreatic)	19752
1439260_a_at	Ectonucleotide pyrophosphatase/phosphodiesterase 3, mRNA (cDNA clone IMAGE:2655671)	209558
1452426_x_at	gb:BC004065.1 /DB_XREF=gi:13278542 /FEA=mRNA /CNT=80 /TID=Mm.220934.1 /TIER=ConsEnd /STK=0 /UG=Mm.220934 /DEF=Mus musculus, clone IMAGE:3590633, mRNA, partial cds. /PROD=Unknown (protein for IMAGE:3590633)
Found 3 Gene Ontology "protein histidine kinase activity" genes in a list with 135 annotated genes (all: 93/31850, PValue: 0.007320) ***
1421037_at	neuronal PAS domain protein 2	18143
1421087_at	period homolog 3 (Drosophila)	18628
1425099_a_at	aryl hydrocarbon receptor nuclear translocator-like	11865
Found 5 Gene Ontology "enzyme inhibitor activity" genes in a list with 135 annotated genes (all: 366/31850, PValue: 0.020116) **
1419497_at	cyclin-dependent kinase inhibitor 1B (P27)	12576
1423150_at	secretory granule neuroendocrine protein 1, 7B2 protein	20394
1423396_at	angiotensinogen (serpin peptidase inhibitor, clade A, member 8)	11606
1427119_at	serine peptidase inhibitor, Kazal type 4	20731
1448854_s_at	murinoglobulin, pseudogene 1 /// murinoglobulin 1 /// murinoglobulin 2 /// similar to Murinoglobulin 1	17835 /// 17836 /// 17837 /// 434083
Found 3 Gene Ontology "serine-type endopeptidase inhibitor activity" genes in a list with 135 annotated genes (all: 146/31850, PValue: 0.024389) **
1423396_at	angiotensinogen (serpin peptidase inhibitor, clade A, member 8)	11606
1427119_at	serine peptidase inhibitor, Kazal type 4	20731
1448854_s_at	murinoglobulin, pseudogene 1 /// murinoglobulin 1 /// murinoglobulin 2 /// similar to Murinoglobulin 1	17835 /// 17836 /// 17837 /// 434083
Found 25 Gene Ontology "signal transducer activity" genes in a list with 135 annotated genes (all: 3642/31850, PValue: 0.010179) **
1418538_at	KDEL (Lys-Asp-Glu-Leu) endoplasmic reticulum protein retention receptor 3	105785
1419112_at	nemo like kinase	18099
1419144_at	CD163 antigen	93671
1419483_at	complement component 3a receptor 1	12267
1419589_at	complement component 1, q subcomponent, receptor 1	17064
1420664_s_at	protein C receptor, endothelial	19124
1421037_at	neuronal PAS domain protein 2	18143
1421087_at	period homolog 3 (Drosophila)	18628
1422065_at	killer cell lectin-like receptor subfamily B member 1D	80782
1424754_at	membrane-spanning 4-domains, subfamily A, member 7	109225
1425099_a_at	aryl hydrocarbon receptor nuclear translocator-like	11865
1427063_at	RIKEN cDNA 5330417C22 gene	229722
1427629_at	protein tyrosine phosphatase, receptor type, J	19271
1437308_s_at	coagulation factor II (thrombin) receptor	14062
1448620_at	Fc receptor, IgG, low affinity III	14131
1448854_s_at	murinoglobulin, pseudogene 1 /// murinoglobulin 1 /// murinoglobulin 2 /// similar to Murinoglobulin 1	17835 /// 17836 /// 17837 /// 434083
1448943_at	neuropilin 1	18186
1450430_at	mannose receptor, C type 1	17533
1451204_at	scavenger receptor class A, member 5 (putative)	71145
1460336_at	peroxisome proliferative activated receptor, gamma, coactivator 1 alpha	19017
1435612_at	opioid binding protein/cell adhesion molecule-like	330908
1438324_at	RIKEN cDNA 9330182L06 gene	231014
1439902_at	Complement component 5, receptor 1 (C5r1), mRNA	12273
1443783_x_at	Histocompatibility 2, class II antigen A, alpha, mRNA (cDNA clone MGC:25391 IMAGE:3670758)	14960
1460099_at	ATPas, class II, type 9B, mRNA (cDNA clone IMAGE:3498651)	50771
Found 22 Gene Ontology "receptor activity" genes in a list with 135 annotated genes (all: 3084/31850, PValue: 0.010531) **
1418538_at	KDEL (Lys-Asp-Glu-Leu) endoplasmic reticulum protein retention receptor 3	105785
1419144_at	CD163 antigen	93671
1419483_at	complement component 3a receptor 1	12267
1419589_at	complement component 1, q subcomponent, receptor 1	17064
1420664_s_at	protein C receptor, endothelial	19124
1422065_at	killer cell lectin-like receptor subfamily B member 1D	80782
1424754_at	membrane-spanning 4-domains, subfamily A, member 7	109225
1425099_a_at	aryl hydrocarbon receptor nuclear translocator-like	11865
1427063_at	RIKEN cDNA 5330417C22 gene	229722
1427629_at	protein tyrosine phosphatase, receptor type, J	19271
1437308_s_at	coagulation factor II (thrombin) receptor	14062
1448620_at	Fc receptor, IgG, low affinity III	14131
1448854_s_at	murinoglobulin, pseudogene 1 /// murinoglobulin 1 /// murinoglobulin 2 /// similar to Murinoglobulin 1	17835 /// 17836 /// 17837 /// 434083
1448943_at	neuropilin 1	18186
1450430_at	mannose receptor, C type 1	17533
1451204_at	scavenger receptor class A, member 5 (putative)	71145
1460336_at	peroxisome proliferative activated receptor, gamma, coactivator 1 alpha	19017
1435612_at	opioid binding protein/cell adhesion molecule-like	330908
1438324_at	RIKEN cDNA 9330182L06 gene	231014
1439902_at	Complement component 5, receptor 1 (C5r1), mRNA	12273
1443783_x_at	Histocompatibility 2, class II antigen A, alpha, mRNA (cDNA clone MGC:25391 IMAGE:3670758)	14960
1460099_at	ATPas, class II, type 9B, mRNA (cDNA clone IMAGE:3498651)	50771
Found 5 Gene Ontology "cytokine activity" genes in a list with 135 annotated genes (all: 362/31850, PValue: 0.019288) **
1417266_at	chemokine (C-C motif) ligand 6	20305
1431693_a_at	interleukin 17B	56069
1448995_at	chemokine (C-X-C motif) ligand 4	56744
1449401_at	complement component 1, q subcomponent, gamma polypeptide	12262
1455851_at	bone morphogenetic protein 5	12160
Found 3 Gene Ontology "extracellular matrix structural constituent" genes in a list with 135 annotated genes (all: 117/31850, PValue: 0.013636) **
1418454_at	microfibrillar associated protein 5	50530
1427168_a_at	procollagen, type XIV, alpha 1	12818
1460208_at	fibrillin 1	14118
Found 5 Gene Ontology "sugar binding" genes in a list with 135 annotated genes (all: 337/31850, PValue: 0.014619) **
1415905_at	regenerating islet-derived 1	19692
1419589_at	complement component 1, q subcomponent, receptor 1	17064
1422065_at	killer cell lectin-like receptor subfamily B member 1D	80782
1450430_at	mannose receptor, C type 1	17533
1444037_at	Lectin, mannose-binding, 1 (Lman1), mRNA	70361
Found 3 Gene Ontology "glycosaminoglycan binding" genes in a list with 135 annotated genes (all: 165/31850, PValue: 0.033320) **
1417257_at	carboxyl ester lipase	12613
1448995_at	chemokine (C-X-C motif) ligand 4	56744
1438020_at	hyaluronan and proteoglycan link protein 1	12950
Found 53 Gene Ontology "extracellular region" genes in a list with 135 annotated genes (all: 3950/31850, PValue: 0.000000) *********
1415777_at	pancreatic lipase related protein 1	18946
1415883_a_at	elastase 3B, pancreatic	67868
1415885_at	chromogranin B	12653
1415905_at	regenerating islet-derived 1	19692
1416055_at	amylase 2, pancreatic	11723
1416136_at	matrix metallopeptidase 2	17390
1416523_at	ribonuclease, RNase A family, 1 (pancreatic)	19752
1417257_at	carboxyl ester lipase	12613
1417262_at	prostaglandin-endoperoxide synthase 2	19225
1417266_at	chemokine (C-C motif) ligand 6	20305
1418368_at	resistin like beta	57263
1418454_at	microfibrillar associated protein 5	50530
1418538_at	KDEL (Lys-Asp-Glu-Leu) endoplasmic reticulum protein retention receptor 3	105785
1418989_at	cathepsin E	13034
1419144_at	CD163 antigen	93671
1419182_at	sushi, von Willebrand factor type A, EGF and pentraxin domain containing 1	64817
1419589_at	complement component 1, q subcomponent, receptor 1	17064
1421522_at	UDP-N-acetyl-alpha-D-galactosamine:(N-acetylneuraminyl)-galactosyl-N-acetylglucosaminylpolypeptide-beta-1, 4-N-acetylgalactosaminyltransferase	14422
1421868_a_at	pancreatic lipase	69060
1422434_a_at	RIKEN cDNA 2210010C04 gene	67373
1422788_at	solute carrier family 43, member 3	58207
1423150_at	secretory granule neuroendocrine protein 1, 7B2 protein	20394
1423284_at	MANSC domain containing 1	67729
1423396_at	angiotensinogen (serpin peptidase inhibitor, clade A, member 8)	11606
1423407_a_at	fibulin 2	14115
1423756_s_at	insulin-like growth factor binding protein 4	16010
1424518_at	RIKEN cDNA 2310016F22 gene /// hypothetical protein LOC223672	223672 /// 71898
1427119_at	serine peptidase inhibitor, Kazal type 4	20731
1427168_a_at	procollagen, type XIV, alpha 1	12818
1427183_at	epidermal growth factor-containing fibulin-like extracellular matrix protein 1	216616
1428062_at	carboxypeptidase A1	109697
1431693_a_at	interleukin 17B	56069
1431763_a_at	chymotrypsin-like	109660
1433474_at	EGF-like repeats and discoidin I-like domains 3	13612
1435012_x_at	elastase 3B, pancreatic	67868
1436058_at	radical S-adenosyl methionine domain containing 2	58185
1437015_x_at	phospholipase A2, group IB, pancreas	18778
1437308_s_at	coagulation factor II (thrombin) receptor	14062
1437438_x_at	pancreatic lipase-related protein 2	18947
1448220_at	chymotrypsinogen B1	66473
1448281_a_at	elastase 2	13706
1448620_at	Fc receptor, IgG, low affinity III	14131
1448854_s_at	murinoglobulin, pseudogene 1 /// murinoglobulin 1 /// murinoglobulin 2 /// similar to Murinoglobulin 1	17835 /// 17836 /// 17837 /// 434083
1448995_at	chemokine (C-X-C motif) ligand 4	56744
1449401_at	complement component 1, q subcomponent, gamma polypeptide	12262
1449452_a_at	glycoprotein 2 (zymogen granule membrane)	67133
1450430_at	mannose receptor, C type 1	17533
1451823_at	chloride channel calcium activated 4	229927
1460208_at	fibrillin 1	14118
1435990_at	a disintegrin-like and metallopeptidase (reprolysin type) with thrombospondin type 1 motif, 2	216725
1438020_at	hyaluronan and proteoglycan link protein 1	12950
1443745_s_at	dentin matrix protein 1	13406
1455851_at	bone morphogenetic protein 5	12160
Found 8 Gene Ontology "extracellular matrix (sensu Metazoa)" genes in a list with 135 annotated genes (all: 499/31850, PValue: 0.001342) ***
1416136_at	matrix metallopeptidase 2	17390
1418454_at	microfibrillar associated protein 5	50530
1423407_a_at	fibulin 2	14115
1427168_a_at	procollagen, type XIV, alpha 1	12818
1460208_at	fibrillin 1	14118
1435990_at	a disintegrin-like and metallopeptidase (reprolysin type) with thrombospondin type 1 motif, 2	216725
1438020_at	hyaluronan and proteoglycan link protein 1	12950
1443745_s_at	dentin matrix protein 1	13406
Found 47 Gene Ontology "extracellular space" genes in a list with 135 annotated genes (all: 3531/31850, PValue: 0.000000) *********
1415777_at	pancreatic lipase related protein 1	18946
1415883_a_at	elastase 3B, pancreatic	67868
1415885_at	chromogranin B	12653
1415905_at	regenerating islet-derived 1	19692
1416055_at	amylase 2, pancreatic	11723
1416136_at	matrix metallopeptidase 2	17390
1416523_at	ribonuclease, RNase A family, 1 (pancreatic)	19752
1417257_at	carboxyl ester lipase	12613
1417262_at	prostaglandin-endoperoxide synthase 2	19225
1417266_at	chemokine (C-C motif) ligand 6	20305
1418368_at	resistin like beta	57263
1418454_at	microfibrillar associated protein 5	50530
1418538_at	KDEL (Lys-Asp-Glu-Leu) endoplasmic reticulum protein retention receptor 3	105785
1418989_at	cathepsin E	13034
1419144_at	CD163 antigen	93671
1419589_at	complement component 1, q subcomponent, receptor 1	17064
1421522_at	UDP-N-acetyl-alpha-D-galactosamine:(N-acetylneuraminyl)-galactosyl-N-acetylglucosaminylpolypeptide-beta-1, 4-N-acetylgalactosaminyltransferase	14422
1421868_a_at	pancreatic lipase	69060
1422434_a_at	RIKEN cDNA 2210010C04 gene	67373
1422788_at	solute carrier family 43, member 3	58207
1423150_at	secretory granule neuroendocrine protein 1, 7B2 protein	20394
1423284_at	MANSC domain containing 1	67729
1423396_at	angiotensinogen (serpin peptidase inhibitor, clade A, member 8)	11606
1423756_s_at	insulin-like growth factor binding protein 4	16010
1427119_at	serine peptidase inhibitor, Kazal type 4	20731
1427183_at	epidermal growth factor-containing fibulin-like extracellular matrix protein 1	216616
1428062_at	carboxypeptidase A1	109697
1431693_a_at	interleukin 17B	56069
1431763_a_at	chymotrypsin-like	109660
1433474_at	EGF-like repeats and discoidin I-like domains 3	13612
1435012_x_at	elastase 3B, pancreatic	67868
1436058_at	radical S-adenosyl methionine domain containing 2	58185
1437015_x_at	phospholipase A2, group IB, pancreas	18778
1437308_s_at	coagulation factor II (thrombin) receptor	14062
1437438_x_at	pancreatic lipase-related protein 2	18947
1448220_at	chymotrypsinogen B1	66473
1448281_a_at	elastase 2	13706
1448620_at	Fc receptor, IgG, low affinity III	14131
1448854_s_at	murinoglobulin, pseudogene 1 /// murinoglobulin 1 /// murinoglobulin 2 /// similar to Murinoglobulin 1	17835 /// 17836 /// 17837 /// 434083
1448995_at	chemokine (C-X-C motif) ligand 4	56744
1449401_at	complement component 1, q subcomponent, gamma polypeptide	12262
1449452_a_at	glycoprotein 2 (zymogen granule membrane)	67133
1450430_at	mannose receptor, C type 1	17533
1451823_at	chloride channel calcium activated 4	229927
1438020_at	hyaluronan and proteoglycan link protein 1	12950
1443745_s_at	dentin matrix protein 1	13406
1455851_at	bone morphogenetic protein 5	12160
Found 19 Gene Ontology "proteolysis" genes in a list with 135 annotated genes (all: 1412/31850, PValue: 0.000008) ******
1415883_a_at	elastase 3B, pancreatic	67868
1415954_at	trypsin 4 /// trypsinogen 16 /// RIKEN cDNA 1810049H19 gene	114228 /// 22074 /// 435889
1416136_at	matrix metallopeptidase 2	17390
1417682_a_at	protease, serine, 2	22072
1418989_at	cathepsin E	13034
1419483_at	complement component 3a receptor 1	12267
1422434_a_at	RIKEN cDNA 2210010C04 gene	67373
1425773_s_at	nicotinamide nucleotide adenylyltransferase 1	66454
1428062_at	carboxypeptidase A1	109697
1428102_at	carboxypeptidase B1 (tissue)	76703
1431763_a_at	chymotrypsin-like	109660
1434747_at	gb:BI963522 /DB_XREF=gi:16337927 /DB_XREF=id30f09.x1 /CLONE=IMAGE:5664904 /FEA=EST /CNT=85 /TID=Mm.2131.2 /TIER=Stack /STK=25 /UG=Mm.2131 /LL=109901 /UG_GENE=Ela1 /UG_TITLE=elastase 1, pancreatic
1435012_x_at	elastase 3B, pancreatic	67868
1448220_at	chymotrypsinogen B1	66473
1448281_a_at	elastase 2	13706
1449401_at	complement component 1, q subcomponent, gamma polypeptide	12262
1454623_at	similar to Carboxypeptidase A2 precursor	232680
1435990_at	a disintegrin-like and metallopeptidase (reprolysin type) with thrombospondin type 1 motif, 2	216725
1439902_at	Complement component 5, receptor 1 (C5r1), mRNA	12273
Found 11 Gene Ontology "lipid metabolism" genes in a list with 135 annotated genes (all: 1186/31850, PValue: 0.012311) **
1415777_at	pancreatic lipase related protein 1	18946
1416021_a_at	fatty acid binding protein 5, epidermal	16592
1417257_at	carboxyl ester lipase	12613
1417262_at	prostaglandin-endoperoxide synthase 2	19225
1421522_at	UDP-N-acetyl-alpha-D-galactosamine:(N-acetylneuraminyl)-galactosyl-N-acetylglucosaminylpolypeptide-beta-1, 4-N-acetylgalactosaminyltransferase	14422
1421868_a_at	pancreatic lipase	69060
1423396_at	angiotensinogen (serpin peptidase inhibitor, clade A, member 8)	11606
1437015_x_at	phospholipase A2, group IB, pancreas	18778
1437438_x_at	pancreatic lipase-related protein 2	18947
1455061_a_at	acetyl-Coenzyme A acyltransferase 2 (mitochondrial 3-oxoacyl-Coenzyme A thiolase)	52538
1460336_at	peroxisome proliferative activated receptor, gamma, coactivator 1 alpha	19017
Found 5 Gene Ontology "fatty acid metabolism" genes in a list with 135 annotated genes (all: 300/31850, PValue: 0.009206) ***
1417257_at	carboxyl ester lipase	12613
1417262_at	prostaglandin-endoperoxide synthase 2	19225
1423396_at	angiotensinogen (serpin peptidase inhibitor, clade A, member 8)	11606
1455061_a_at	acetyl-Coenzyme A acyltransferase 2 (mitochondrial 3-oxoacyl-Coenzyme A thiolase)	52538
1460336_at	peroxisome proliferative activated receptor, gamma, coactivator 1 alpha	19017
Found 4 Gene Ontology "phosphate transport" genes in a list with 135 annotated genes (all: 168/31850, PValue: 0.005786) ***
1416854_at	solute carrier family 34 (sodium phosphate), member 2	20531
1427168_a_at	procollagen, type XIV, alpha 1	12818
1449401_at	complement component 1, q subcomponent, gamma polypeptide	12262
1451204_at	scavenger receptor class A, member 5 (putative)	71145
Found 5 Gene Ontology "anion transport" genes in a list with 135 annotated genes (all: 366/31850, PValue: 0.020116) **
1416854_at	solute carrier family 34 (sodium phosphate), member 2	20531
1427168_a_at	procollagen, type XIV, alpha 1	12818
1449401_at	complement component 1, q subcomponent, gamma polypeptide	12262
1451204_at	scavenger receptor class A, member 5 (putative)	71145
1451823_at	chloride channel calcium activated 4	229927
Found 2 Gene Ontology "phagocytosis" genes in a list with 135 annotated genes (all: 83/31850, PValue: 0.048565) **
1419589_at	complement component 1, q subcomponent, receptor 1	17064
1448620_at	Fc receptor, IgG, low affinity III	14131
Found 7 Gene Ontology "cell motility" genes in a list with 135 annotated genes (all: 738/31850, PValue: 0.038137) **
1416072_at	CD34 antigen	12490
1419497_at	cyclin-dependent kinase inhibitor 1B (P27)	12576
1431693_a_at	interleukin 17B	56069
1448620_at	Fc receptor, IgG, low affinity III	14131
1448943_at	neuropilin 1	18186
1448995_at	chemokine (C-X-C motif) ligand 4	56744
1456389_at	zinc finger homeobox 1b	24136
Found 6 Gene Ontology "chemotaxis" genes in a list with 135 annotated genes (all: 214/31850, PValue: 0.000314) ****
1417266_at	chemokine (C-C motif) ligand 6	20305
1419483_at	complement component 3a receptor 1	12267
1431693_a_at	interleukin 17B	56069
1448620_at	Fc receptor, IgG, low affinity III	14131
1448995_at	chemokine (C-X-C motif) ligand 4	56744
1439902_at	Complement component 5, receptor 1 (C5r1), mRNA	12273
Found 13 Gene Ontology "response to stress" genes in a list with 135 annotated genes (all: 1441/31850, PValue: 0.008346) ***
1419483_at	complement component 3a receptor 1	12267
1420664_s_at	protein C receptor, endothelial	19124
1423396_at	angiotensinogen (serpin peptidase inhibitor, clade A, member 8)	11606
1431182_at	heat shock protein 8 /// similar to heat shock protein 8 /// similar to heat shock protein 8 /// similar to Heat shock cognate 71 kDa protein	15481 /// 432432 /// 432883 /// 434047
1431693_a_at	interleukin 17B	56069
1437015_x_at	phospholipase A2, group IB, pancreas	18778
1437308_s_at	coagulation factor II (thrombin) receptor	14062
1448620_at	Fc receptor, IgG, low affinity III	14131
1448995_at	chemokine (C-X-C motif) ligand 4	56744
1449401_at	complement component 1, q subcomponent, gamma polypeptide	12262
1460336_at	peroxisome proliferative activated receptor, gamma, coactivator 1 alpha	19017
1429464_at	protein kinase, AMP-activated, alpha 2 catalytic subunit	108079
1439902_at	Complement component 5, receptor 1 (C5r1), mRNA	12273
Found 9 Gene Ontology "defense response" genes in a list with 135 annotated genes (all: 694/31850, PValue: 0.002888) ***
1419483_at	complement component 3a receptor 1	12267
1419589_at	complement component 1, q subcomponent, receptor 1	17064
1422065_at	killer cell lectin-like receptor subfamily B member 1D	80782
1431693_a_at	interleukin 17B	56069
1437438_x_at	pancreatic lipase-related protein 2	18947
1448620_at	Fc receptor, IgG, low affinity III	14131
1449401_at	complement component 1, q subcomponent, gamma polypeptide	12262
1439902_at	Complement component 5, receptor 1 (C5r1), mRNA	12273
1443783_x_at	Histocompatibility 2, class II antigen A, alpha, mRNA (cDNA clone MGC:25391 IMAGE:3670758)	14960
Found 5 Gene Ontology "inflammatory response" genes in a list with 135 annotated genes (all: 334/31850, PValue: 0.014115) **
1419483_at	complement component 3a receptor 1	12267
1431693_a_at	interleukin 17B	56069
1448620_at	Fc receptor, IgG, low affinity III	14131
1449401_at	complement component 1, q subcomponent, gamma polypeptide	12262
1439902_at	Complement component 5, receptor 1 (C5r1), mRNA	12273
Found 9 Gene Ontology "immune response" genes in a list with 135 annotated genes (all: 667/31850, PValue: 0.002218) ***
1417266_at	chemokine (C-C motif) ligand 6	20305
1418989_at	cathepsin E	13034
1419483_at	complement component 3a receptor 1	12267
1422065_at	killer cell lectin-like receptor subfamily B member 1D	80782
1448620_at	Fc receptor, IgG, low affinity III	14131
1448995_at	chemokine (C-X-C motif) ligand 4	56744
1449401_at	complement component 1, q subcomponent, gamma polypeptide	12262
1439902_at	Complement component 5, receptor 1 (C5r1), mRNA	12273
1443783_x_at	Histocompatibility 2, class II antigen A, alpha, mRNA (cDNA clone MGC:25391 IMAGE:3670758)	14960
Found 3 Gene Ontology "complement activation" genes in a list with 135 annotated genes (all: 71/31850, PValue: 0.003449) ***
1419483_at	complement component 3a receptor 1	12267
1449401_at	complement component 1, q subcomponent, gamma polypeptide	12262
1439902_at	Complement component 5, receptor 1 (C5r1), mRNA	12273
Found 3 Gene Ontology "humoral immune response" genes in a list with 135 annotated genes (all: 116/31850, PValue: 0.013327) **
1419483_at	complement component 3a receptor 1	12267
1449401_at	complement component 1, q subcomponent, gamma polypeptide	12262
1439902_at	Complement component 5, receptor 1 (C5r1), mRNA	12273
Found 12 Gene Ontology "cell adhesion" genes in a list with 135 annotated genes (all: 1313/31850, PValue: 0.010122) **
1416072_at	CD34 antigen	12490
1419589_at	complement component 1, q subcomponent, receptor 1	17064
1422592_at	catenin (cadherin associated protein), delta 2	18163
1423396_at	angiotensinogen (serpin peptidase inhibitor, clade A, member 8)	11606
1423407_a_at	fibulin 2	14115
1427168_a_at	procollagen, type XIV, alpha 1	12818
1427183_at	epidermal growth factor-containing fibulin-like extracellular matrix protein 1	216616
1433474_at	EGF-like repeats and discoidin I-like domains 3	13612
1448943_at	neuropilin 1	18186
1435612_at	opioid binding protein/cell adhesion molecule-like	330908
1438020_at	hyaluronan and proteoglycan link protein 1	12950
1457435_x_at	myomesin 2	17930
Found 3 Gene Ontology "blood coagulation" genes in a list with 135 annotated genes (all: 90/31850, PValue: 0.006688) ***
1420664_s_at	protein C receptor, endothelial	19124
1437308_s_at	coagulation factor II (thrombin) receptor	14062
1448995_at	chemokine (C-X-C motif) ligand 4	56744
Found 3 Gene Ontology "hemostasis" genes in a list with 135 annotated genes (all: 93/31850, PValue: 0.007320) ***
1420664_s_at	protein C receptor, endothelial	19124
1437308_s_at	coagulation factor II (thrombin) receptor	14062
1448995_at	chemokine (C-X-C motif) ligand 4	56744
Found 10 Gene Ontology "behavior" genes in a list with 135 annotated genes (all: 547/31850, PValue: 0.000119) ****
1417266_at	chemokine (C-C motif) ligand 6	20305
1419483_at	complement component 3a receptor 1	12267
1421037_at	neuronal PAS domain protein 2	18143
1422592_at	catenin (cadherin associated protein), delta 2	18163
1423396_at	angiotensinogen (serpin peptidase inhibitor, clade A, member 8)	11606
1427343_at	RASD family, member 2	75141
1431693_a_at	interleukin 17B	56069
1448620_at	Fc receptor, IgG, low affinity III	14131
1448995_at	chemokine (C-X-C motif) ligand 4	56744
1439902_at	Complement component 5, receptor 1 (C5r1), mRNA	12273
Found 8 Gene Ontology "locomotory behavior" genes in a list with 135 annotated genes (all: 338/31850, PValue: 0.000102) ****
1417266_at	chemokine (C-C motif) ligand 6	20305
1419483_at	complement component 3a receptor 1	12267
1421037_at	neuronal PAS domain protein 2	18143
1427343_at	RASD family, member 2	75141
1431693_a_at	interleukin 17B	56069
1448620_at	Fc receptor, IgG, low affinity III	14131
1448995_at	chemokine (C-X-C motif) ligand 4	56744
1439902_at	Complement component 5, receptor 1 (C5r1), mRNA	12273
Found 3 Gene Ontology "phosphoric diester hydrolase activity" genes in a list with 135 annotated genes (all: 151/31850, PValue: 0.026595) **
1424077_at	glycerophosphodiester phosphodiesterase domain containing 1	66569
1439260_a_at	Ectonucleotide pyrophosphatase/phosphodiesterase 3, mRNA (cDNA clone IMAGE:2655671)	209558
1458212_at	gb:BB245422 /DB_XREF=gi:16355397 /DB_XREF=BB245422 /CLONE=A730009E18 /FEA=EST /CNT=3 /TID=Mm.170565.1 /TIER=ConsEnd /STK=3 /UG=Mm.170565 /UG_TITLE=ESTs
Found 15 Gene Ontology "peptidase activity" genes in a list with 135 annotated genes (all: 1324/31850, PValue: 0.000510) ****
1415883_a_at	elastase 3B, pancreatic	67868
1415954_at	trypsin 4 /// trypsinogen 16 /// RIKEN cDNA 1810049H19 gene	114228 /// 22074 /// 435889
1416136_at	matrix metallopeptidase 2	17390
1417682_a_at	protease, serine, 2	22072
1418989_at	cathepsin E	13034
1422434_a_at	RIKEN cDNA 2210010C04 gene	67373
1428062_at	carboxypeptidase A1	109697
1428102_at	carboxypeptidase B1 (tissue)	76703
1431763_a_at	chymotrypsin-like	109660
1434747_at	gb:BI963522 /DB_XREF=gi:16337927 /DB_XREF=id30f09.x1 /CLONE=IMAGE:5664904 /FEA=EST /CNT=85 /TID=Mm.2131.2 /TIER=Stack /STK=25 /UG=Mm.2131 /LL=109901 /UG_GENE=Ela1 /UG_TITLE=elastase 1, pancreatic
1435012_x_at	elastase 3B, pancreatic	67868
1448220_at	chymotrypsinogen B1	66473
1448281_a_at	elastase 2	13706
1454623_at	similar to Carboxypeptidase A2 precursor	232680
1435990_at	a disintegrin-like and metallopeptidase (reprolysin type) with thrombospondin type 1 motif, 2	216725
Found 3 Gene Ontology "metalloexopeptidase activity" genes in a list with 135 annotated genes (all: 130/31850, PValue: 0.018027) **
1428062_at	carboxypeptidase A1	109697
1428102_at	carboxypeptidase B1 (tissue)	76703
1454623_at	similar to Carboxypeptidase A2 precursor	232680
Found 9 Gene Ontology "serine-type peptidase activity" genes in a list with 135 annotated genes (all: 334/31850, PValue: 0.000014) *****
1415883_a_at	elastase 3B, pancreatic	67868
1415954_at	trypsin 4 /// trypsinogen 16 /// RIKEN cDNA 1810049H19 gene	114228 /// 22074 /// 435889
1417682_a_at	protease, serine, 2	22072
1422434_a_at	RIKEN cDNA 2210010C04 gene	67373
1431763_a_at	chymotrypsin-like	109660
1434747_at	gb:BI963522 /DB_XREF=gi:16337927 /DB_XREF=id30f09.x1 /CLONE=IMAGE:5664904 /FEA=EST /CNT=85 /TID=Mm.2131.2 /TIER=Stack /STK=25 /UG=Mm.2131 /LL=109901 /UG_GENE=Ela1 /UG_TITLE=elastase 1, pancreatic
1435012_x_at	elastase 3B, pancreatic	67868
1448220_at	chymotrypsinogen B1	66473
1448281_a_at	elastase 2	13706
Found 6 Gene Ontology "metallopeptidase activity" genes in a list with 135 annotated genes (all: 362/31850, PValue: 0.004557) ***
1416136_at	matrix metallopeptidase 2	17390
1418989_at	cathepsin E	13034
1428062_at	carboxypeptidase A1	109697
1428102_at	carboxypeptidase B1 (tissue)	76703
1454623_at	similar to Carboxypeptidase A2 precursor	232680
1435990_at	a disintegrin-like and metallopeptidase (reprolysin type) with thrombospondin type 1 motif, 2	216725
Found 3 Gene Ontology "peptide receptor activity\, G-protein coupled" genes in a list with 135 annotated genes (all: 169/31850, PValue: 0.035389) **
1419483_at	complement component 3a receptor 1	12267
1437308_s_at	coagulation factor II (thrombin) receptor	14062
1439902_at	Complement component 5, receptor 1 (C5r1), mRNA	12273
Found 10 Gene Ontology "catabolism" genes in a list with 135 annotated genes (all: 1100/31850, PValue: 0.018917) **
1415777_at	pancreatic lipase related protein 1	18946
1416136_at	matrix metallopeptidase 2	17390
1417257_at	carboxyl ester lipase	12613
1421868_a_at	pancreatic lipase	69060
1425099_a_at	aryl hydrocarbon receptor nuclear translocator-like	11865
1425773_s_at	nicotinamide nucleotide adenylyltransferase 1	66454
1437015_x_at	phospholipase A2, group IB, pancreas	18778
1437438_x_at	pancreatic lipase-related protein 2	18947
1435990_at	a disintegrin-like and metallopeptidase (reprolysin type) with thrombospondin type 1 motif, 2	216725
1458212_at	gb:BB245422 /DB_XREF=gi:16355397 /DB_XREF=BB245422 /CLONE=A730009E18 /FEA=EST /CNT=3 /TID=Mm.170565.1 /TIER=ConsEnd /STK=3 /UG=Mm.170565 /UG_TITLE=ESTs
Found 2 Gene Ontology "response to temperature stimulus" genes in a list with 135 annotated genes (all: 69/31850, PValue: 0.034780) **
1423396_at	angiotensinogen (serpin peptidase inhibitor, clade A, member 8)	11606
1431182_at	heat shock protein 8 /// similar to heat shock protein 8 /// similar to heat shock protein 8 /// similar to Heat shock cognate 71 kDa protein	15481 /// 432432 /// 432883 /// 434047
Found 11 Gene Ontology "response to external stimulus" genes in a list with 135 annotated genes (all: 741/31850, PValue: 0.000330) ****
1417266_at	chemokine (C-C motif) ligand 6	20305
1419483_at	complement component 3a receptor 1	12267
1420664_s_at	protein C receptor, endothelial	19124
1431693_a_at	interleukin 17B	56069
1436780_at	O-linked N-acetylglucosamine (GlcNAc) transferase (UDP-N-acetylglucosamine:polypeptide-N-acetylglucosaminyl transferase)	108155
1437308_s_at	coagulation factor II (thrombin) receptor	14062
1448620_at	Fc receptor, IgG, low affinity III	14131
1448995_at	chemokine (C-X-C motif) ligand 4	56744
1449401_at	complement component 1, q subcomponent, gamma polypeptide	12262
1460336_at	peroxisome proliferative activated receptor, gamma, coactivator 1 alpha	19017
1439902_at	Complement component 5, receptor 1 (C5r1), mRNA	12273
Found 8 Gene Ontology "response to wounding" genes in a list with 135 annotated genes (all: 482/31850, PValue: 0.001078) ***
1419483_at	complement component 3a receptor 1	12267
1420664_s_at	protein C receptor, endothelial	19124
1431693_a_at	interleukin 17B	56069
1437308_s_at	coagulation factor II (thrombin) receptor	14062
1448620_at	Fc receptor, IgG, low affinity III	14131
1448995_at	chemokine (C-X-C motif) ligand 4	56744
1449401_at	complement component 1, q subcomponent, gamma polypeptide	12262
1439902_at	Complement component 5, receptor 1 (C5r1), mRNA	12273
Found 2 Gene Ontology "positive regulation of biosynthesis" genes in a list with 135 annotated genes (all: 84/31850, PValue: 0.049615) **
1423396_at	angiotensinogen (serpin peptidase inhibitor, clade A, member 8)	11606
1448620_at	Fc receptor, IgG, low affinity III	14131
Found 4 Gene Ontology "external side of plasma membrane" genes in a list with 135 annotated genes (all: 179/31850, PValue: 0.007213) ***
1416072_at	CD34 antigen	12490
1422065_at	killer cell lectin-like receptor subfamily B member 1D	80782
1448620_at	Fc receptor, IgG, low affinity III	14131
1443783_x_at	Histocompatibility 2, class II antigen A, alpha, mRNA (cDNA clone MGC:25391 IMAGE:3670758)	14960
Found 5 Gene Ontology "cell surface" genes in a list with 135 annotated genes (all: 313/31850, PValue: 0.010916) **
1416072_at	CD34 antigen	12490
1422065_at	killer cell lectin-like receptor subfamily B member 1D	80782
1448620_at	Fc receptor, IgG, low affinity III	14131
1450430_at	mannose receptor, C type 1	17533
1443783_x_at	Histocompatibility 2, class II antigen A, alpha, mRNA (cDNA clone MGC:25391 IMAGE:3670758)	14960
Found 5 Gene Ontology "inorganic anion transport" genes in a list with 135 annotated genes (all: 318/31850, PValue: 0.011627) **
1416854_at	solute carrier family 34 (sodium phosphate), member 2	20531
1427168_a_at	procollagen, type XIV, alpha 1	12818
1449401_at	complement component 1, q subcomponent, gamma polypeptide	12262
1451204_at	scavenger receptor class A, member 5 (putative)	71145
1451823_at	chloride channel calcium activated 4	229927
Found 5 Gene Ontology "lipid catabolism" genes in a list with 135 annotated genes (all: 141/31850, PValue: 0.000346) ****
1415777_at	pancreatic lipase related protein 1	18946
1417257_at	carboxyl ester lipase	12613
1421868_a_at	pancreatic lipase	69060
1437015_x_at	phospholipase A2, group IB, pancreas	18778
1437438_x_at	pancreatic lipase-related protein 2	18947
Found 3 Gene Ontology "immunoglobulin mediated immune response" genes in a list with 135 annotated genes (all: 114/31850, PValue: 0.012721) **
1448620_at	Fc receptor, IgG, low affinity III	14131
1449401_at	complement component 1, q subcomponent, gamma polypeptide	12262
1443783_x_at	Histocompatibility 2, class II antigen A, alpha, mRNA (cDNA clone MGC:25391 IMAGE:3670758)	14960
Found 5 Gene Ontology "lipase activity" genes in a list with 135 annotated genes (all: 118/31850, PValue: 0.000151) ****
1415777_at	pancreatic lipase related protein 1	18946
1417257_at	carboxyl ester lipase	12613
1421868_a_at	pancreatic lipase	69060
1437015_x_at	phospholipase A2, group IB, pancreas	18778
1437438_x_at	pancreatic lipase-related protein 2	18947
Found 6 Gene Ontology "cell migration" genes in a list with 135 annotated genes (all: 617/31850, PValue: 0.048056) **
1416072_at	CD34 antigen	12490
1431693_a_at	interleukin 17B	56069
1448620_at	Fc receptor, IgG, low affinity III	14131
1448943_at	neuropilin 1	18186
1448995_at	chemokine (C-X-C motif) ligand 4	56744
1456389_at	zinc finger homeobox 1b	24136
Found 3 Gene Ontology "phosphotransferase activity\, nitrogenous group as acceptor" genes in a list with 135 annotated genes (all: 101/31850, PValue: 0.009173) ***
1421037_at	neuronal PAS domain protein 2	18143
1421087_at	period homolog 3 (Drosophila)	18628
1425099_a_at	aryl hydrocarbon receptor nuclear translocator-like	11865
Found 33 Gene Ontology "hydrolase activity" genes in a list with 135 annotated genes (all: 4357/31850, PValue: 0.000548) ****
1415777_at	pancreatic lipase related protein 1	18946
1415883_a_at	elastase 3B, pancreatic	67868
1415954_at	trypsin 4 /// trypsinogen 16 /// RIKEN cDNA 1810049H19 gene	114228 /// 22074 /// 435889
1416055_at	amylase 2, pancreatic	11723
1416136_at	matrix metallopeptidase 2	17390
1416523_at	ribonuclease, RNase A family, 1 (pancreatic)	19752
1417257_at	carboxyl ester lipase	12613
1417682_a_at	protease, serine, 2	22072
1418989_at	cathepsin E	13034
1421868_a_at	pancreatic lipase	69060
1422434_a_at	RIKEN cDNA 2210010C04 gene	67373
1424077_at	glycerophosphodiester phosphodiesterase domain containing 1	66569
1427629_at	protein tyrosine phosphatase, receptor type, J	19271
1428062_at	carboxypeptidase A1	109697
1428102_at	carboxypeptidase B1 (tissue)	76703
1431182_at	heat shock protein 8 /// similar to heat shock protein 8 /// similar to heat shock protein 8 /// similar to Heat shock cognate 71 kDa protein	15481 /// 432432 /// 432883 /// 434047
1431763_a_at	chymotrypsin-like	109660
1434747_at	gb:BI963522 /DB_XREF=gi:16337927 /DB_XREF=id30f09.x1 /CLONE=IMAGE:5664904 /FEA=EST /CNT=85 /TID=Mm.2131.2 /TIER=Stack /STK=25 /UG=Mm.2131 /LL=109901 /UG_GENE=Ela1 /UG_TITLE=elastase 1, pancreatic
1435012_x_at	elastase 3B, pancreatic	67868
1437015_x_at	phospholipase A2, group IB, pancreas	18778
1437438_x_at	pancreatic lipase-related protein 2	18947
1439260_a_at	Ectonucleotide pyrophosphatase/phosphodiesterase 3, mRNA (cDNA clone IMAGE:2655671)	209558
1448220_at	chymotrypsinogen B1	66473
1448281_a_at	elastase 2	13706
1452277_at	RIKEN cDNA 6330406P08 gene	74008
1452426_x_at	gb:BC004065.1 /DB_XREF=gi:13278542 /FEA=mRNA /CNT=80 /TID=Mm.220934.1 /TIER=ConsEnd /STK=0 /UG=Mm.220934 /DEF=Mus musculus, clone IMAGE:3590633, mRNA, partial cds. /PROD=Unknown (protein for IMAGE:3590633)
1454623_at	similar to Carboxypeptidase A2 precursor	232680
1460244_at	ureidopropionase, beta	103149
1435990_at	a disintegrin-like and metallopeptidase (reprolysin type) with thrombospondin type 1 motif, 2	216725
1441233_at	Activated spleen cDNA, RIKEN full-length enriched library, clone:F830022C22 product:hypothetical protein, full insert sequence
1443650_at	Ankyrin repeat and SAM domain containing 1, mRNA (cDNA clone IMAGE:3155544)	224650
1458212_at	gb:BB245422 /DB_XREF=gi:16355397 /DB_XREF=BB245422 /CLONE=A730009E18 /FEA=EST /CNT=3 /TID=Mm.170565.1 /TIER=ConsEnd /STK=3 /UG=Mm.170565 /UG_TITLE=ESTs
1460099_at	ATPas, class II, type 9B, mRNA (cDNA clone IMAGE:3498651)	50771
Found 12 Gene Ontology "hydrolase activity\, acting on ester bonds" genes in a list with 135 annotated genes (all: 1367/31850, PValue: 0.013574) **
1415777_at	pancreatic lipase related protein 1	18946
1416523_at	ribonuclease, RNase A family, 1 (pancreatic)	19752
1417257_at	carboxyl ester lipase	12613
1421868_a_at	pancreatic lipase	69060
1424077_at	glycerophosphodiester phosphodiesterase domain containing 1	66569
1427629_at	protein tyrosine phosphatase, receptor type, J	19271
1437015_x_at	phospholipase A2, group IB, pancreas	18778
1437438_x_at	pancreatic lipase-related protein 2	18947
1439260_a_at	Ectonucleotide pyrophosphatase/phosphodiesterase 3, mRNA (cDNA clone IMAGE:2655671)	209558
1452277_at	RIKEN cDNA 6330406P08 gene	74008
1452426_x_at	gb:BC004065.1 /DB_XREF=gi:13278542 /FEA=mRNA /CNT=80 /TID=Mm.220934.1 /TIER=ConsEnd /STK=0 /UG=Mm.220934 /DEF=Mus musculus, clone IMAGE:3590633, mRNA, partial cds. /PROD=Unknown (protein for IMAGE:3590633)
1458212_at	gb:BB245422 /DB_XREF=gi:16355397 /DB_XREF=BB245422 /CLONE=A730009E18 /FEA=EST /CNT=3 /TID=Mm.170565.1 /TIER=ConsEnd /STK=3 /UG=Mm.170565 /UG_TITLE=ESTs
Found 5 Gene Ontology "carboxylic ester hydrolase activity" genes in a list with 135 annotated genes (all: 205/31850, PValue: 0.001854) ***
1415777_at	pancreatic lipase related protein 1	18946
1417257_at	carboxyl ester lipase	12613
1421868_a_at	pancreatic lipase	69060
1437015_x_at	phospholipase A2, group IB, pancreas	18778
1437438_x_at	pancreatic lipase-related protein 2	18947
Found 3 Gene Ontology "B cell mediated immunity" genes in a list with 135 annotated genes (all: 118/31850, PValue: 0.013950) **
1448620_at	Fc receptor, IgG, low affinity III	14131
1449401_at	complement component 1, q subcomponent, gamma polypeptide	12262
1443783_x_at	Histocompatibility 2, class II antigen A, alpha, mRNA (cDNA clone MGC:25391 IMAGE:3670758)	14960
Found 3 Gene Ontology "antigen processing and presentation" genes in a list with 135 annotated genes (all: 135/31850, PValue: 0.019901) **
1418989_at	cathepsin E	13034
1448620_at	Fc receptor, IgG, low affinity III	14131
1443783_x_at	Histocompatibility 2, class II antigen A, alpha, mRNA (cDNA clone MGC:25391 IMAGE:3670758)	14960
Found 3 Gene Ontology "extracellular matrix organization and biogenesis" genes in a list with 135 annotated genes (all: 155/31850, PValue: 0.028434) **
1423396_at	angiotensinogen (serpin peptidase inhibitor, clade A, member 8)	11606
1435990_at	a disintegrin-like and metallopeptidase (reprolysin type) with thrombospondin type 1 motif, 2	216725
1443745_s_at	dentin matrix protein 1	13406
Found 9 Gene Ontology "carbohydrate binding" genes in a list with 135 annotated genes (all: 500/31850, PValue: 0.000294) ****
1415905_at	regenerating islet-derived 1	19692
1417257_at	carboxyl ester lipase	12613
1419589_at	complement component 1, q subcomponent, receptor 1	17064
1422065_at	killer cell lectin-like receptor subfamily B member 1D	80782
1448995_at	chemokine (C-X-C motif) ligand 4	56744
1450430_at	mannose receptor, C type 1	17533
1460208_at	fibrillin 1	14118
1438020_at	hyaluronan and proteoglycan link protein 1	12950
1444037_at	Lectin, mannose-binding, 1 (Lman1), mRNA	70361
Found 4 Gene Ontology "polysaccharide binding" genes in a list with 135 annotated genes (all: 180/31850, PValue: 0.007353) ***
1417257_at	carboxyl ester lipase	12613
1448995_at	chemokine (C-X-C motif) ligand 4	56744
1460208_at	fibrillin 1	14118
1438020_at	hyaluronan and proteoglycan link protein 1	12950
Found 8 Gene Ontology "extracellular matrix" genes in a list with 135 annotated genes (all: 505/31850, PValue: 0.001447) ***
1416136_at	matrix metallopeptidase 2	17390
1418454_at	microfibrillar associated protein 5	50530
1423407_a_at	fibulin 2	14115
1427168_a_at	procollagen, type XIV, alpha 1	12818
1460208_at	fibrillin 1	14118
1435990_at	a disintegrin-like and metallopeptidase (reprolysin type) with thrombospondin type 1 motif, 2	216725
1438020_at	hyaluronan and proteoglycan link protein 1	12950
1443745_s_at	dentin matrix protein 1	13406
Found 2 Gene Ontology "positive regulation of cellular biosynthesis" genes in a list with 135 annotated genes (all: 73/31850, PValue: 0.038538) **
1423396_at	angiotensinogen (serpin peptidase inhibitor, clade A, member 8)	11606
1448620_at	Fc receptor, IgG, low affinity III	14131
Found 7 Gene Ontology "locomotion" genes in a list with 135 annotated genes (all: 748/31850, PValue: 0.040518) **
1416072_at	CD34 antigen	12490
1419497_at	cyclin-dependent kinase inhibitor 1B (P27)	12576
1431693_a_at	interleukin 17B	56069
1448620_at	Fc receptor, IgG, low affinity III	14131
1448943_at	neuropilin 1	18186
1448995_at	chemokine (C-X-C motif) ligand 4	56744
1456389_at	zinc finger homeobox 1b	24136
Found 3 Gene Ontology "wound healing" genes in a list with 135 annotated genes (all: 150/31850, PValue: 0.026146) **
1420664_s_at	protein C receptor, endothelial	19124
1437308_s_at	coagulation factor II (thrombin) receptor	14062
1448995_at	chemokine (C-X-C motif) ligand 4	56744
Found 8 Gene Ontology "response to chemical stimulus" genes in a list with 135 annotated genes (all: 622/31850, PValue: 0.005144) ***
1417266_at	chemokine (C-C motif) ligand 6	20305
1419483_at	complement component 3a receptor 1	12267
1431182_at	heat shock protein 8 /// similar to heat shock protein 8 /// similar to heat shock protein 8 /// similar to Heat shock cognate 71 kDa protein	15481 /// 432432 /// 432883 /// 434047
1431693_a_at	interleukin 17B	56069
1436780_at	O-linked N-acetylglucosamine (GlcNAc) transferase (UDP-N-acetylglucosamine:polypeptide-N-acetylglucosaminyl transferase)	108155
1448620_at	Fc receptor, IgG, low affinity III	14131
1448995_at	chemokine (C-X-C motif) ligand 4	56744
1439902_at	Complement component 5, receptor 1 (C5r1), mRNA	12273
Found 5 Gene Ontology "peptide binding" genes in a list with 135 annotated genes (all: 222/31850, PValue: 0.002619) ***
1418538_at	KDEL (Lys-Asp-Glu-Leu) endoplasmic reticulum protein retention receptor 3	105785
1419483_at	complement component 3a receptor 1	12267
1437308_s_at	coagulation factor II (thrombin) receptor	14062
1439902_at	Complement component 5, receptor 1 (C5r1), mRNA	12273
1443783_x_at	Histocompatibility 2, class II antigen A, alpha, mRNA (cDNA clone MGC:25391 IMAGE:3670758)	14960
Found 6 Gene Ontology "taxis" genes in a list with 135 annotated genes (all: 214/31850, PValue: 0.000314) ****
1417266_at	chemokine (C-C motif) ligand 6	20305
1419483_at	complement component 3a receptor 1	12267
1431693_a_at	interleukin 17B	56069
1448620_at	Fc receptor, IgG, low affinity III	14131
1448995_at	chemokine (C-X-C motif) ligand 4	56744
1439902_at	Complement component 5, receptor 1 (C5r1), mRNA	12273
Found 3 Gene Ontology "extracellular structure organization and biogenesis" genes in a list with 135 annotated genes (all: 155/31850, PValue: 0.028434) **
1423396_at	angiotensinogen (serpin peptidase inhibitor, clade A, member 8)	11606
1435990_at	a disintegrin-like and metallopeptidase (reprolysin type) with thrombospondin type 1 motif, 2	216725
1443745_s_at	dentin matrix protein 1	13406
Found 3 Gene Ontology "extracellular matrix part" genes in a list with 135 annotated genes (all: 174/31850, PValue: 0.038067) **
1418454_at	microfibrillar associated protein 5	50530
1427168_a_at	procollagen, type XIV, alpha 1	12818
1460208_at	fibrillin 1	14118
Found 51 Gene Ontology "extracellular region part" genes in a list with 135 annotated genes (all: 3743/31850, PValue: 0.000000) *********
1415777_at	pancreatic lipase related protein 1	18946
1415883_a_at	elastase 3B, pancreatic	67868
1415885_at	chromogranin B	12653
1415905_at	regenerating islet-derived 1	19692
1416055_at	amylase 2, pancreatic	11723
1416136_at	matrix metallopeptidase 2	17390
1416523_at	ribonuclease, RNase A family, 1 (pancreatic)	19752
1417257_at	carboxyl ester lipase	12613
1417262_at	prostaglandin-endoperoxide synthase 2	19225
1417266_at	chemokine (C-C motif) ligand 6	20305
1418368_at	resistin like beta	57263
1418454_at	microfibrillar associated protein 5	50530
1418538_at	KDEL (Lys-Asp-Glu-Leu) endoplasmic reticulum protein retention receptor 3	105785
1418989_at	cathepsin E	13034
1419144_at	CD163 antigen	93671
1419589_at	complement component 1, q subcomponent, receptor 1	17064
1421522_at	UDP-N-acetyl-alpha-D-galactosamine:(N-acetylneuraminyl)-galactosyl-N-acetylglucosaminylpolypeptide-beta-1, 4-N-acetylgalactosaminyltransferase	14422
1421868_a_at	pancreatic lipase	69060
1422434_a_at	RIKEN cDNA 2210010C04 gene	67373
1422788_at	solute carrier family 43, member 3	58207
1423150_at	secretory granule neuroendocrine protein 1, 7B2 protein	20394
1423284_at	MANSC domain containing 1	67729
1423396_at	angiotensinogen (serpin peptidase inhibitor, clade A, member 8)	11606
1423407_a_at	fibulin 2	14115
1423756_s_at	insulin-like growth factor binding protein 4	16010
1427119_at	serine peptidase inhibitor, Kazal type 4	20731
1427168_a_at	procollagen, type XIV, alpha 1	12818
1427183_at	epidermal growth factor-containing fibulin-like extracellular matrix protein 1	216616
1428062_at	carboxypeptidase A1	109697
1431693_a_at	interleukin 17B	56069
1431763_a_at	chymotrypsin-like	109660
1433474_at	EGF-like repeats and discoidin I-like domains 3	13612
1435012_x_at	elastase 3B, pancreatic	67868
1436058_at	radical S-adenosyl methionine domain containing 2	58185
1437015_x_at	phospholipase A2, group IB, pancreas	18778
1437308_s_at	coagulation factor II (thrombin) receptor	14062
1437438_x_at	pancreatic lipase-related protein 2	18947
1448220_at	chymotrypsinogen B1	66473
1448281_a_at	elastase 2	13706
1448620_at	Fc receptor, IgG, low affinity III	14131
1448854_s_at	murinoglobulin, pseudogene 1 /// murinoglobulin 1 /// murinoglobulin 2 /// similar to Murinoglobulin 1	17835 /// 17836 /// 17837 /// 434083
1448995_at	chemokine (C-X-C motif) ligand 4	56744
1449401_at	complement component 1, q subcomponent, gamma polypeptide	12262
1449452_a_at	glycoprotein 2 (zymogen granule membrane)	67133
1450430_at	mannose receptor, C type 1	17533
1451823_at	chloride channel calcium activated 4	229927
1460208_at	fibrillin 1	14118
1435990_at	a disintegrin-like and metallopeptidase (reprolysin type) with thrombospondin type 1 motif, 2	216725
1438020_at	hyaluronan and proteoglycan link protein 1	12950
1443745_s_at	dentin matrix protein 1	13406
1455851_at	bone morphogenetic protein 5	12160
Found 3 Gene Ontology "antigen processing and presentation of peptide antigen" genes in a list with 135 annotated genes (all: 118/31850, PValue: 0.013950) **
1418989_at	cathepsin E	13034
1448620_at	Fc receptor, IgG, low affinity III	14131
1443783_x_at	Histocompatibility 2, class II antigen A, alpha, mRNA (cDNA clone MGC:25391 IMAGE:3670758)	14960
Found 6 Gene Ontology "rhythmic process" genes in a list with 135 annotated genes (all: 117/31850, PValue: 0.000011) *****
1418174_at	D site albumin promoter binding protein	13170
1421037_at	neuronal PAS domain protein 2	18143
1421087_at	period homolog 3 (Drosophila)	18628
1423396_at	angiotensinogen (serpin peptidase inhibitor, clade A, member 8)	11606
1424175_at	thyrotroph embryonic factor	21685
1425099_a_at	aryl hydrocarbon receptor nuclear translocator-like	11865
Found 5 Gene Ontology "regulation of immune response" genes in a list with 135 annotated genes (all: 168/31850, PValue: 0.000768) ****
1419483_at	complement component 3a receptor 1	12267
1448620_at	Fc receptor, IgG, low affinity III	14131
1449401_at	complement component 1, q subcomponent, gamma polypeptide	12262
1439902_at	Complement component 5, receptor 1 (C5r1), mRNA	12273
1443783_x_at	Histocompatibility 2, class II antigen A, alpha, mRNA (cDNA clone MGC:25391 IMAGE:3670758)	14960
Found 5 Gene Ontology "positive regulation of immune response" genes in a list with 135 annotated genes (all: 138/31850, PValue: 0.000314) ****
1419483_at	complement component 3a receptor 1	12267
1448620_at	Fc receptor, IgG, low affinity III	14131
1449401_at	complement component 1, q subcomponent, gamma polypeptide	12262
1439902_at	Complement component 5, receptor 1 (C5r1), mRNA	12273
1443783_x_at	Histocompatibility 2, class II antigen A, alpha, mRNA (cDNA clone MGC:25391 IMAGE:3670758)	14960
Found 3 Gene Ontology "coagulation" genes in a list with 135 annotated genes (all: 91/31850, PValue: 0.006895) ***
1420664_s_at	protein C receptor, endothelial	19124
1437308_s_at	coagulation factor II (thrombin) receptor	14062
1448995_at	chemokine (C-X-C motif) ligand 4	56744
Found 31 Gene Ontology "organismal physiological process" genes in a list with 135 annotated genes (all: 2672/31850, PValue: 0.000000) *******
1416072_at	CD34 antigen	12490
1417257_at	carboxyl ester lipase	12613
1417262_at	prostaglandin-endoperoxide synthase 2	19225
1417266_at	chemokine (C-C motif) ligand 6	20305
1417682_a_at	protease, serine, 2	22072
1418989_at	cathepsin E	13034
1419483_at	complement component 3a receptor 1	12267
1419589_at	complement component 1, q subcomponent, receptor 1	17064
1420664_s_at	protein C receptor, endothelial	19124
1421037_at	neuronal PAS domain protein 2	18143
1421868_a_at	pancreatic lipase	69060
1422065_at	killer cell lectin-like receptor subfamily B member 1D	80782
1422434_a_at	RIKEN cDNA 2210010C04 gene	67373
1422592_at	catenin (cadherin associated protein), delta 2	18163
1423396_at	angiotensinogen (serpin peptidase inhibitor, clade A, member 8)	11606
1431693_a_at	interleukin 17B	56069
1431763_a_at	chymotrypsin-like	109660
1437308_s_at	coagulation factor II (thrombin) receptor	14062
1437438_x_at	pancreatic lipase-related protein 2	18947
1448220_at	chymotrypsinogen B1	66473
1448620_at	Fc receptor, IgG, low affinity III	14131
1448995_at	chemokine (C-X-C motif) ligand 4	56744
1449401_at	complement component 1, q subcomponent, gamma polypeptide	12262
1460336_at	peroxisome proliferative activated receptor, gamma, coactivator 1 alpha	19017
1436076_at	discs, large (Drosophila) homolog-associated protein 1	224997
1439902_at	Complement component 5, receptor 1 (C5r1), mRNA	12273
1443745_s_at	dentin matrix protein 1	13406
1443783_x_at	Histocompatibility 2, class II antigen A, alpha, mRNA (cDNA clone MGC:25391 IMAGE:3670758)	14960
1455851_at	bone morphogenetic protein 5	12160
1457435_x_at	myomesin 2	17930
1458212_at	gb:BB245422 /DB_XREF=gi:16355397 /DB_XREF=BB245422 /CLONE=A730009E18 /FEA=EST /CNT=3 /TID=Mm.170565.1 /TIER=ConsEnd /STK=3 /UG=Mm.170565 /UG_TITLE=ESTs
Found 4 Gene Ontology "regulation of body fluids" genes in a list with 135 annotated genes (all: 107/31850, PValue: 0.001137) ***
1420664_s_at	protein C receptor, endothelial	19124
1423396_at	angiotensinogen (serpin peptidase inhibitor, clade A, member 8)	11606
1437308_s_at	coagulation factor II (thrombin) receptor	14062
1448995_at	chemokine (C-X-C motif) ligand 4	56744
Found 23 Gene Ontology "response to stimulus" genes in a list with 135 annotated genes (all: 2555/31850, PValue: 0.000455) ****
1417266_at	chemokine (C-C motif) ligand 6	20305
1419483_at	complement component 3a receptor 1	12267
1419589_at	complement component 1, q subcomponent, receptor 1	17064
1420664_s_at	protein C receptor, endothelial	19124
1421037_at	neuronal PAS domain protein 2	18143
1422065_at	killer cell lectin-like receptor subfamily B member 1D	80782
1422592_at	catenin (cadherin associated protein), delta 2	18163
1423396_at	angiotensinogen (serpin peptidase inhibitor, clade A, member 8)	11606
1425773_s_at	nicotinamide nucleotide adenylyltransferase 1	66454
1427343_at	RASD family, member 2	75141
1431182_at	heat shock protein 8 /// similar to heat shock protein 8 /// similar to heat shock protein 8 /// similar to Heat shock cognate 71 kDa protein	15481 /// 432432 /// 432883 /// 434047
1431693_a_at	interleukin 17B	56069
1436780_at	O-linked N-acetylglucosamine (GlcNAc) transferase (UDP-N-acetylglucosamine:polypeptide-N-acetylglucosaminyl transferase)	108155
1437015_x_at	phospholipase A2, group IB, pancreas	18778
1437308_s_at	coagulation factor II (thrombin) receptor	14062
1437438_x_at	pancreatic lipase-related protein 2	18947
1448620_at	Fc receptor, IgG, low affinity III	14131
1448995_at	chemokine (C-X-C motif) ligand 4	56744
1449401_at	complement component 1, q subcomponent, gamma polypeptide	12262
1460336_at	peroxisome proliferative activated receptor, gamma, coactivator 1 alpha	19017
1429464_at	protein kinase, AMP-activated, alpha 2 catalytic subunit	108079
1439902_at	Complement component 5, receptor 1 (C5r1), mRNA	12273
1443783_x_at	Histocompatibility 2, class II antigen A, alpha, mRNA (cDNA clone MGC:25391 IMAGE:3670758)	14960
Found 7 Gene Ontology "regulation of organismal physiological process" genes in a list with 135 annotated genes (all: 373/31850, PValue: 0.001098) ***
1419483_at	complement component 3a receptor 1	12267
1422592_at	catenin (cadherin associated protein), delta 2	18163
1423396_at	angiotensinogen (serpin peptidase inhibitor, clade A, member 8)	11606
1448620_at	Fc receptor, IgG, low affinity III	14131
1449401_at	complement component 1, q subcomponent, gamma polypeptide	12262
1439902_at	Complement component 5, receptor 1 (C5r1), mRNA	12273
1443783_x_at	Histocompatibility 2, class II antigen A, alpha, mRNA (cDNA clone MGC:25391 IMAGE:3670758)	14960
Found 5 Gene Ontology "positive regulation of organismal physiological process" genes in a list with 135 annotated genes (all: 162/31850, PValue: 0.000652) ****
1419483_at	complement component 3a receptor 1	12267
1448620_at	Fc receptor, IgG, low affinity III	14131
1449401_at	complement component 1, q subcomponent, gamma polypeptide	12262
1439902_at	Complement component 5, receptor 1 (C5r1), mRNA	12273
1443783_x_at	Histocompatibility 2, class II antigen A, alpha, mRNA (cDNA clone MGC:25391 IMAGE:3670758)	14960
Found 7 Gene Ontology "localization of cell" genes in a list with 135 annotated genes (all: 738/31850, PValue: 0.038137) **
1416072_at	CD34 antigen	12490
1419497_at	cyclin-dependent kinase inhibitor 1B (P27)	12576
1431693_a_at	interleukin 17B	56069
1448620_at	Fc receptor, IgG, low affinity III	14131
1448943_at	neuropilin 1	18186
1448995_at	chemokine (C-X-C motif) ligand 4	56744
1456389_at	zinc finger homeobox 1b	24136
Found 13 Gene Ontology "physiological response to stimulus" genes in a list with 135 annotated genes (all: 1417/31850, PValue: 0.007303) ***
1417266_at	chemokine (C-C motif) ligand 6	20305
1418989_at	cathepsin E	13034
1419483_at	complement component 3a receptor 1	12267
1420664_s_at	protein C receptor, endothelial	19124
1422065_at	killer cell lectin-like receptor subfamily B member 1D	80782
1431693_a_at	interleukin 17B	56069
1437308_s_at	coagulation factor II (thrombin) receptor	14062
1437438_x_at	pancreatic lipase-related protein 2	18947
1448620_at	Fc receptor, IgG, low affinity III	14131
1448995_at	chemokine (C-X-C motif) ligand 4	56744
1449401_at	complement component 1, q subcomponent, gamma polypeptide	12262
1439902_at	Complement component 5, receptor 1 (C5r1), mRNA	12273
1443783_x_at	Histocompatibility 2, class II antigen A, alpha, mRNA (cDNA clone MGC:25391 IMAGE:3670758)	14960
747 cluster-Gene Ontology term pairs assessed for enrichment with p-value < 0.050000
Found 3 Protein Domain "Rhodopsin-like GPCR superfamily // 9.0E-46" genes in a list with 43 annotated genes (all: 178/10020, PValue: 0.040500) **
1419483_at	complement component 3a receptor 1	12267
1437308_s_at	coagulation factor II (thrombin) receptor	14062
1439902_at	Complement component 5, receptor 1 (C5r1), mRNA	12273
Found 3 Protein Domain "Peptidase M14, carboxypeptidase A // 1.3E-86" genes in a list with 43 annotated genes (all: 14/10020, PValue: 0.000026) *****
1428062_at	carboxypeptidase A1	109697
1428102_at	carboxypeptidase B1 (tissue)	76703
1454623_at	similar to Carboxypeptidase A2 precursor	232680
Found 5 Protein Domain "Peptidase S1, chymotrypsin // 5.6E-114" genes in a list with 43 annotated genes (all: 94/10020, PValue: 0.000047) *****
1415954_at	trypsin 4 /// trypsinogen 16 /// RIKEN cDNA 1810049H19 gene	114228 /// 22074 /// 435889
1417682_a_at	protease, serine, 2	22072
1422434_a_at	RIKEN cDNA 2210010C04 gene	67373
1431763_a_at	chymotrypsin-like	109660
1448281_a_at	elastase 2	13706
Found 3 Protein Domain "C-type lectin // 1.5E-36" genes in a list with 43 annotated genes (all: 88/10020, PValue: 0.006270) ***
1415905_at	regenerating islet-derived 1	19692
1419589_at	complement component 1, q subcomponent, receptor 1	17064
1422065_at	killer cell lectin-like receptor subfamily B member 1D	80782
Found 2 Protein Domain "Small chemokine, interleukin-8 like // 1.5E-14" genes in a list with 43 annotated genes (all: 19/10020, PValue: 0.002937) ***
1417266_at	chemokine (C-C motif) ligand 6	20305
1448995_at	chemokine (C-X-C motif) ligand 4	56744
Found 3 Protein Domain "Peptidase M14A, carboxypeptidase activation peptide // 9.9E-31" genes in a list with 43 annotated genes (all: 6/10020, PValue: 0.000001) ******
1428062_at	carboxypeptidase A1	109697
1428102_at	carboxypeptidase B1 (tissue)	76703
1454623_at	similar to Carboxypeptidase A2 precursor	232680
Found 4 Protein Domain "EGF-like domain // 3.2E-4" genes in a list with 43 annotated genes (all: 124/10020, PValue: 0.001899) ***
1419589_at	complement component 1, q subcomponent, receptor 1	17064
1423407_a_at	fibulin 2	14115
1427183_at	epidermal growth factor-containing fibulin-like extracellular matrix protein 1	216616
1460208_at	fibrillin 1	14118
36 cluster-Protein Domain term pairs assessed for enrichment with p-value < 0.050000
Found 4 Pathway "TGF_Beta_Signaling_Pathway // GenMAPP" genes in a list with 24 annotated genes (all: 271/5525, PValue: 0.027695) **
1456389_at	zinc finger homeobox 1b	24136
Found 2 Pathway "Glycerolipid metabolism // KEGG" genes in a list with 24 annotated genes (all: 35/5525, PValue: 0.009860) ***
1417257_at	carboxyl ester lipase	12613
1437438_x_at	pancreatic lipase-related protein 2	18947
Found 2 Pathway "Neuroactive ligand-receptor interaction // KEGG" genes in a list with 24 annotated genes (all: 10/5525, PValue: 0.000797) ****
1415954_at	trypsin 4 /// trypsinogen 16 /// RIKEN cDNA 1810049H19 gene	114228 /// 22074 /// 435889
1417682_a_at	protease, serine, 2	22072
Found 2 Pathway "Nicotinate and nicotinamide metabolism // KEGG" genes in a list with 24 annotated genes (all: 25/5525, PValue: 0.005105) ***
1425773_s_at	nicotinamide nucleotide adenylyltransferase 1	66454
1439260_a_at	Ectonucleotide pyrophosphatase/phosphodiesterase 3, mRNA (cDNA clone IMAGE:2655671)	209558
Found 2 Pathway "Eicosanoid_Synthesis // GenMAPP" genes in a list with 24 annotated genes (all: 57/5525, PValue: 0.024959) **
1417262_at	prostaglandin-endoperoxide synthase 2	19225
35 cluster-Pathway term pairs assessed for enrichment with p-value < 0.050000
Found 16 Chromosome "6" genes in a list with 145 annotated genes (all: 2094/37379, PValue: 0.007425) ***
1415905_at	regenerating islet-derived 1	19692
1415954_at	trypsin 4 /// trypsinogen 16 /// RIKEN cDNA 1810049H19 gene	114228 /// 22074 /// 435889
1417682_a_at	protease, serine, 2	22072
1418454_at	microfibrillar associated protein 5	50530
1419144_at	CD163 antigen	93671
1419483_at	complement component 3a receptor 1	12267
1419497_at	cyclin-dependent kinase inhibitor 1B (P27)	12576
1422065_at	killer cell lectin-like receptor subfamily B member 1D	80782
1422434_a_at	RIKEN cDNA 2210010C04 gene	67373
1423284_at	MANSC domain containing 1	67729
1423407_a_at	fibulin 2	14115
1427799_x_at	immunoglobulin kappa chain, constant region /// immunoglobulin kappa chain variable 21 (V21) /// immunoglobulin kappa chain variable 28 (V28) /// similar to anti-glycoprotein-B of human Cytomegalovirus immunoglobulin Vl chain /// immunoglobulin kappa chain variable 8 (V8) /// similar to anti-PRSV coat protein monoclonal antibody PRSV-L 3-8 immunoglobulin light chain variable region	16071 /// 16098 /// 16114 /// 243469 /// 384422 /// 545854
1428062_at	carboxypeptidase A1	109697
1448854_s_at	murinoglobulin, pseudogene 1 /// murinoglobulin 1 /// murinoglobulin 2 /// similar to Murinoglobulin 1	17835 /// 17836 /// 17837 /// 434083
1454623_at	similar to Carboxypeptidase A2 precursor	232680
1455215_at	RIKEN cDNA C530028O21 gene	319352
Found 3 Chromosome "6 B1" genes in a list with 145 annotated genes (all: 141/37379, PValue: 0.017720) **
1415954_at	trypsin 4 /// trypsinogen 16 /// RIKEN cDNA 1810049H19 gene	114228 /// 22074 /// 435889
1417682_a_at	protease, serine, 2	22072
1422434_a_at	RIKEN cDNA 2210010C04 gene	67373
Found 2 Chromosome "19 C1" genes in a list with 145 annotated genes (all: 81/37379, PValue: 0.039669) **
1435529_at	Interferon-induced protein with tetratricopeptide repeats 3, mRNA (cDNA clone MGC:6081 IMAGE:3487345)	15959
1438311_at	RIKEN cDNA 2010002M12 gene	112419
Found 2 Chromosome "6 F2" genes in a list with 145 annotated genes (all: 37/37379, PValue: 0.009106) ***
1419144_at	CD163 antigen	93671
1455215_at	RIKEN cDNA C530028O21 gene	319352
Found 2 Chromosome "19 D2" genes in a list with 145 annotated genes (all: 85/37379, PValue: 0.043276) **
1421868_a_at	pancreatic lipase	69060
1437438_x_at	pancreatic lipase-related protein 2	18947
Found 3 Chromosome "6 F1" genes in a list with 145 annotated genes (all: 69/37379, PValue: 0.002484) ***
1418454_at	microfibrillar associated protein 5	50530
1419483_at	complement component 3a receptor 1	12267
1448854_s_at	murinoglobulin, pseudogene 1 /// murinoglobulin 1 /// murinoglobulin 2 /// similar to Murinoglobulin 1	17835 /// 17836 /// 17837 /// 434083
Found 2 Chromosome "12 A3" genes in a list with 145 annotated genes (all: 63/37379, PValue: 0.025012) **
1425221_at	RIKEN cDNA E030025L21 gene	403205
1436058_at	radical S-adenosyl methionine domain containing 2	58185
97 cluster-Chromosome term pairs assessed for enrichment with p-value < 0.050000

## Sheet: Group F
probe set	gene	LocusLink
Found 4 Gene Ontology "G-protein-coupled receptor binding" genes in a list with 158 annotated genes (all: 84/31850, PValue: 0.000826) ****
1416750_at	opioid receptor, sigma 1	18391
1419209_at	chemokine (C-X-C motif) ligand 1	14825
1419282_at	chemokine (C-C motif) ligand 12	20293
1430375_a_at	chemokine (C-C motif) ligand 27	20301
Found 3 Gene Ontology "embryonic development (sensu Mammalia)" genes in a list with 158 annotated genes (all: 161/31850, PValue: 0.046367) **
1421907_at	peroxisome proliferator activated receptor binding protein	19014
1437064_at	androgen receptor	11835
1458259_x_at	COP9 (constitutive photomorphogenic) homolog, subunit 3 (Arabidopsis thaliana)	26572
Found 4 Gene Ontology "immunological synapse" genes in a list with 158 annotated genes (all: 100/31850, PValue: 0.001580) ***
1417640_at	CD79B antigen	15985
1426168_a_at	T-cell receptor alpha chain /// RIKEN cDNA A430107P09 gene /// similar to T-CELL RECEPTOR ALPHA CHAIN C REGION /// similar to T-cell receptor alpha-chain precursor	21473 /// 320898 /// 545051 /// 547333
1427329_a_at	immunoglobulin heavy chain 6 (heavy chain of IgM)	16019
1455530_at	gb:BE686052 /DB_XREF=gi:10073676 /DB_XREF=uv90d11.x1 /CLONE=IMAGE:3414453 /FEA=EST /CNT=60 /TID=Mm.28362.4 /TIER=Stack /STK=11 /UG=Mm.28362 /LL=104790 /UG_GENE=AI326478 /UG_TITLE=expressed sequence AI326478
Found 7 Gene Ontology "physiological defense response" genes in a list with 158 annotated genes (all: 511/31850, PValue: 0.014133) **
1416750_at	opioid receptor, sigma 1	18391
1417867_at	adipsin	11537
1419196_at	hepcidin antimicrobial peptide 1	84506
1419209_at	chemokine (C-X-C motif) ligand 1	14825
1419282_at	chemokine (C-C motif) ligand 12	20293
1450826_a_at	serum amyloid A 3	20210
1455530_at	gb:BE686052 /DB_XREF=gi:10073676 /DB_XREF=uv90d11.x1 /CLONE=IMAGE:3414453 /FEA=EST /CNT=60 /TID=Mm.28362.4 /TIER=Stack /STK=11 /UG=Mm.28362 /LL=104790 /UG_GENE=AI326478 /UG_TITLE=expressed sequence AI326478
Found 7 Gene Ontology "physiological response to wounding" genes in a list with 158 annotated genes (all: 472/31850, PValue: 0.009462) ***
1416750_at	opioid receptor, sigma 1	18391
1417867_at	adipsin	11537
1419209_at	chemokine (C-X-C motif) ligand 1	14825
1419282_at	chemokine (C-C motif) ligand 12	20293
1450826_a_at	serum amyloid A 3	20210
1452432_at	tissue factor pathway inhibitor	21788
1455530_at	gb:BE686052 /DB_XREF=gi:10073676 /DB_XREF=uv90d11.x1 /CLONE=IMAGE:3414453 /FEA=EST /CNT=60 /TID=Mm.28362.4 /TIER=Stack /STK=11 /UG=Mm.28362 /LL=104790 /UG_GENE=AI326478 /UG_TITLE=expressed sequence AI326478
Found 5 Gene Ontology "activation of immune response" genes in a list with 158 annotated genes (all: 114/31850, PValue: 0.000268) ****
1417640_at	CD79B antigen	15985
1417867_at	adipsin	11537
1427329_a_at	immunoglobulin heavy chain 6 (heavy chain of IgM)	16019
1451036_at	spastic paraplegia 21 homolog (human)	27965
1455530_at	gb:BE686052 /DB_XREF=gi:10073676 /DB_XREF=uv90d11.x1 /CLONE=IMAGE:3414453 /FEA=EST /CNT=60 /TID=Mm.28362.4 /TIER=Stack /STK=11 /UG=Mm.28362 /LL=104790 /UG_GENE=AI326478 /UG_TITLE=expressed sequence AI326478
Found 24 Gene Ontology "immune system process" genes in a list with 158 annotated genes (all: 1101/31850, PValue: 0.000000) *********
1416750_at	opioid receptor, sigma 1	18391
1417184_s_at	hemoglobin beta chain complex /// hemoglobin, beta adult major chain /// hemoglobin, beta adult minor chain	15127 /// 15129 /// 15130
1417505_s_at	interleukin 11 receptor, alpha chain 1 /// interleukin 11 receptor, alpha chain 2	16157 /// 16158
1417640_at	CD79B antigen	15985
1417867_at	adipsin	11537
1419209_at	chemokine (C-X-C motif) ligand 1	14825
1419282_at	chemokine (C-C motif) ligand 12	20293
1419744_at	histocompatibility 2, class II, locus Mb2	15000
1419874_x_at	zinc finger and BTB domain containing 16	235320
1420437_at	indoleamine-pyrrole 2,3 dioxygenase	15930
1420782_at	tumor necrosis factor receptor superfamily, member 17	21935
1421907_at	peroxisome proliferator activated receptor binding protein	19014
1423226_at	membrane-spanning 4-domains, subfamily A, member 1	12482
1424923_at	serine (or cysteine) peptidase inhibitor, clade A, member 3G	20715
1425156_at	RIKEN cDNA 9830147J24 gene	229900
1427329_a_at	immunoglobulin heavy chain 6 (heavy chain of IgM)	16019
1430375_a_at	chemokine (C-C motif) ligand 27	20301
1449009_at	T-cell specific GTPase	21822
1451036_at	spastic paraplegia 21 homolog (human)	27965
1451203_at	myoglobin	17189
1455530_at	gb:BE686052 /DB_XREF=gi:10073676 /DB_XREF=uv90d11.x1 /CLONE=IMAGE:3414453 /FEA=EST /CNT=60 /TID=Mm.28362.4 /TIER=Stack /STK=11 /UG=Mm.28362 /LL=104790 /UG_GENE=AI326478 /UG_TITLE=expressed sequence AI326478
1440837_at	Transcribed locus
1455773_at	gb:BG797225 /DB_XREF=gi:14143794 /DB_XREF=ic12d08.x1 /FEA=EST /CNT=9 /TID=Mm.99380.1 /TIER=Stack /STK=8 /UG=Mm.99380 /UG_TITLE=ESTs, Moderately similar to S12207 hypothetical protein (M.musculus)
1456857_at	Adult male testis cDNA, RIKEN full-length enriched library, clone:4930474I06 product:Histocompatibility 2, class II antigen E beta homolog [Mus musculus], full insert sequence
Found 2 Gene Ontology "antigen processing and presentation of endogenous peptide antigen" genes in a list with 158 annotated genes (all: 70/31850, PValue: 0.047418) **
1427329_a_at	immunoglobulin heavy chain 6 (heavy chain of IgM)	16019
1455530_at	gb:BE686052 /DB_XREF=gi:10073676 /DB_XREF=uv90d11.x1 /CLONE=IMAGE:3414453 /FEA=EST /CNT=60 /TID=Mm.28362.4 /TIER=Stack /STK=11 /UG=Mm.28362 /LL=104790 /UG_GENE=AI326478 /UG_TITLE=expressed sequence AI326478
Found 6 Gene Ontology "immune system development" genes in a list with 158 annotated genes (all: 429/31850, PValue: 0.020507) **
1417184_s_at	hemoglobin beta chain complex /// hemoglobin, beta adult major chain /// hemoglobin, beta adult minor chain	15127 /// 15129 /// 15130
1417505_s_at	interleukin 11 receptor, alpha chain 1 /// interleukin 11 receptor, alpha chain 2	16157 /// 16158
1419874_x_at	zinc finger and BTB domain containing 16	235320
1421907_at	peroxisome proliferator activated receptor binding protein	19014
1451203_at	myoglobin	17189
1455773_at	gb:BG797225 /DB_XREF=gi:14143794 /DB_XREF=ic12d08.x1 /FEA=EST /CNT=9 /TID=Mm.99380.1 /TIER=Stack /STK=8 /UG=Mm.99380 /UG_TITLE=ESTs, Moderately similar to S12207 hypothetical protein (M.musculus)
Found 3 Gene Ontology "acute inflammatory response" genes in a list with 158 annotated genes (all: 124/31850, PValue: 0.024010) **
1417867_at	adipsin	11537
1450826_a_at	serum amyloid A 3	20210
1455530_at	gb:BE686052 /DB_XREF=gi:10073676 /DB_XREF=uv90d11.x1 /CLONE=IMAGE:3414453 /FEA=EST /CNT=60 /TID=Mm.28362.4 /TIER=Stack /STK=11 /UG=Mm.28362 /LL=104790 /UG_GENE=AI326478 /UG_TITLE=expressed sequence AI326478
Found 2 Gene Ontology "activation of plasma proteins during acute inflammatory response" genes in a list with 158 annotated genes (all: 71/31850, PValue: 0.048638) **
1417867_at	adipsin	11537
1455530_at	gb:BE686052 /DB_XREF=gi:10073676 /DB_XREF=uv90d11.x1 /CLONE=IMAGE:3414453 /FEA=EST /CNT=60 /TID=Mm.28362.4 /TIER=Stack /STK=11 /UG=Mm.28362 /LL=104790 /UG_GENE=AI326478 /UG_TITLE=expressed sequence AI326478
Found 5 Gene Ontology "regulation of immune system process" genes in a list with 158 annotated genes (all: 168/31850, PValue: 0.001547) ***
1417640_at	CD79B antigen	15985
1417867_at	adipsin	11537
1427329_a_at	immunoglobulin heavy chain 6 (heavy chain of IgM)	16019
1451036_at	spastic paraplegia 21 homolog (human)	27965
1455530_at	gb:BE686052 /DB_XREF=gi:10073676 /DB_XREF=uv90d11.x1 /CLONE=IMAGE:3414453 /FEA=EST /CNT=60 /TID=Mm.28362.4 /TIER=Stack /STK=11 /UG=Mm.28362 /LL=104790 /UG_GENE=AI326478 /UG_TITLE=expressed sequence AI326478
Found 5 Gene Ontology "positive regulation of immune system process" genes in a list with 158 annotated genes (all: 138/31850, PValue: 0.000643) ****
1417640_at	CD79B antigen	15985
1417867_at	adipsin	11537
1427329_a_at	immunoglobulin heavy chain 6 (heavy chain of IgM)	16019
1451036_at	spastic paraplegia 21 homolog (human)	27965
1455530_at	gb:BE686052 /DB_XREF=gi:10073676 /DB_XREF=uv90d11.x1 /CLONE=IMAGE:3414453 /FEA=EST /CNT=60 /TID=Mm.28362.4 /TIER=Stack /STK=11 /UG=Mm.28362 /LL=104790 /UG_GENE=AI326478 /UG_TITLE=expressed sequence AI326478
Found 5 Gene Ontology "motor activity" genes in a list with 158 annotated genes (all: 306/31850, PValue: 0.018564) **
1426650_at	myosin, heavy polypeptide 8, skeletal muscle, perinatal	17885
1427635_at	kinesin family member 5C	16574
1448371_at	myosin light chain, phosphorylatable, fast skeletal muscle	17907
1452651_a_at	myosin, light polypeptide 1	17901
1438466_at	gene model 107, (NCBI)	227058
Found 5 Gene Ontology "antigen binding" genes in a list with 158 annotated genes (all: 103/31850, PValue: 0.000167) ****
1419744_at	histocompatibility 2, class II, locus Mb2	15000
1427329_a_at	immunoglobulin heavy chain 6 (heavy chain of IgM)	16019
1427576_at	Monoclonal antiidiotypic antibody IgK (hypervariable region) mRNA	243420
1455530_at	gb:BE686052 /DB_XREF=gi:10073676 /DB_XREF=uv90d11.x1 /CLONE=IMAGE:3414453 /FEA=EST /CNT=60 /TID=Mm.28362.4 /TIER=Stack /STK=11 /UG=Mm.28362 /LL=104790 /UG_GENE=AI326478 /UG_TITLE=expressed sequence AI326478
1440837_at	Transcribed locus
Found 6 Gene Ontology "GTPase activity" genes in a list with 158 annotated genes (all: 321/31850, PValue: 0.005471) ***
1417141_at	interferon gamma induced GTPase	16145
1417184_s_at	hemoglobin beta chain complex /// hemoglobin, beta adult major chain /// hemoglobin, beta adult minor chain	15127 /// 15129 /// 15130
1417793_at	interferon inducible GTPase 2	54396
1419042_at	interferon inducible GTPase 1	60440
1425156_at	RIKEN cDNA 9830147J24 gene	229900
1449009_at	T-cell specific GTPase	21822
Found 7 Gene Ontology "enzyme inhibitor activity" genes in a list with 158 annotated genes (all: 366/31850, PValue: 0.002424) ***
1419082_at	serine (or cysteine) peptidase inhibitor, clade B, member 2	18788
1421921_at	serine (or cysteine) peptidase inhibitor, clade A, member 3M	20717
1422939_at	serine (or cysteine) peptidase inhibitor, clade B (ovalbumin), member 3B	383548
1424923_at	serine (or cysteine) peptidase inhibitor, clade A, member 3G	20715
1449451_at	serine (or cysteine) peptidase inhibitor, clade B (ovalbumin), member 11	66957
1452432_at	tissue factor pathway inhibitor	21788
1437517_x_at	serine (or cysteine) peptidase inhibitor, clade B (ovalbumin), member 3A	20248
Found 7 Gene Ontology "endopeptidase inhibitor activity" genes in a list with 158 annotated genes (all: 212/31850, PValue: 0.000096) *****
1419082_at	serine (or cysteine) peptidase inhibitor, clade B, member 2	18788
1421921_at	serine (or cysteine) peptidase inhibitor, clade A, member 3M	20717
1422939_at	serine (or cysteine) peptidase inhibitor, clade B (ovalbumin), member 3B	383548
1424923_at	serine (or cysteine) peptidase inhibitor, clade A, member 3G	20715
1449451_at	serine (or cysteine) peptidase inhibitor, clade B (ovalbumin), member 11	66957
1452432_at	tissue factor pathway inhibitor	21788
1437517_x_at	serine (or cysteine) peptidase inhibitor, clade B (ovalbumin), member 3A	20248
Found 7 Gene Ontology "serine-type endopeptidase inhibitor activity" genes in a list with 158 annotated genes (all: 146/31850, PValue: 0.000009) ******
1419082_at	serine (or cysteine) peptidase inhibitor, clade B, member 2	18788
1421921_at	serine (or cysteine) peptidase inhibitor, clade A, member 3M	20717
1422939_at	serine (or cysteine) peptidase inhibitor, clade B (ovalbumin), member 3B	383548
1424923_at	serine (or cysteine) peptidase inhibitor, clade A, member 3G	20715
1449451_at	serine (or cysteine) peptidase inhibitor, clade B (ovalbumin), member 11	66957
1452432_at	tissue factor pathway inhibitor	21788
1437517_x_at	serine (or cysteine) peptidase inhibitor, clade B (ovalbumin), member 3A	20248
Found 27 Gene Ontology "signal transducer activity" genes in a list with 158 annotated genes (all: 3642/31850, PValue: 0.021513) **
1415832_at	angiotensin II receptor, type 2	11609
1416295_a_at	interleukin 2 receptor, gamma chain	16186
1416750_at	opioid receptor, sigma 1	18391
1417184_s_at	hemoglobin beta chain complex /// hemoglobin, beta adult major chain /// hemoglobin, beta adult minor chain	15127 /// 15129 /// 15130
1417505_s_at	interleukin 11 receptor, alpha chain 1 /// interleukin 11 receptor, alpha chain 2	16157 /// 16158
1417640_at	CD79B antigen	15985
1418723_at	endothelial differentiation, lysophosphatidic acid G-protein-coupled receptor 7	65086
1419714_at	CD274 antigen	60533
1419744_at	histocompatibility 2, class II, locus Mb2	15000
1420782_at	tumor necrosis factor receptor superfamily, member 17	21935
1420915_at	signal transducer and activator of transcription 1	20846
1423226_at	membrane-spanning 4-domains, subfamily A, member 1	12482
1425888_at	killer cell lectin-like receptor, subfamily A, member 17	170733
1427306_at	ryanodine receptor 1, skeletal muscle	20190
1427329_a_at	immunoglobulin heavy chain 6 (heavy chain of IgM)	16019
1427445_a_at	titin	22138
1450214_at	adenosine A2b receptor	11541
1451424_at	gamma-aminobutyric acid (GABA-A) receptor, pi	216643
1455530_at	gb:BE686052 /DB_XREF=gi:10073676 /DB_XREF=uv90d11.x1 /CLONE=IMAGE:3414453 /FEA=EST /CNT=60 /TID=Mm.28362.4 /TIER=Stack /STK=11 /UG=Mm.28362 /LL=104790 /UG_GENE=AI326478 /UG_TITLE=expressed sequence AI326478
1429459_at	sema domain, immunoglobulin domain (Ig), short basic domain, secreted, (semaphorin) 3D	108151
1434146_at	Glutamate receptor, ionotropic, AMPA2 (alpha 2) (Gria2), mRNA	14800
1437064_at	androgen receptor	11835
1440837_at	Transcribed locus
1442219_at	Membrane-spanning 4-domains, subfamily A, member 6B, mRNA (cDNA clone MGC:35625 IMAGE:3984299)	69774
1442263_at	regulator of G-protein signaling 13	246709
1456857_at	Adult male testis cDNA, RIKEN full-length enriched library, clone:4930474I06 product:Histocompatibility 2, class II antigen E beta homolog [Mus musculus], full insert sequence
1460035_at	prohibitin 2	12034
Found 24 Gene Ontology "receptor activity" genes in a list with 158 annotated genes (all: 3084/31850, PValue: 0.017841) **
1415832_at	angiotensin II receptor, type 2	11609
1416295_a_at	interleukin 2 receptor, gamma chain	16186
1416750_at	opioid receptor, sigma 1	18391
1417505_s_at	interleukin 11 receptor, alpha chain 1 /// interleukin 11 receptor, alpha chain 2	16157 /// 16158
1417640_at	CD79B antigen	15985
1418723_at	endothelial differentiation, lysophosphatidic acid G-protein-coupled receptor 7	65086
1419714_at	CD274 antigen	60533
1419744_at	histocompatibility 2, class II, locus Mb2	15000
1420782_at	tumor necrosis factor receptor superfamily, member 17	21935
1423226_at	membrane-spanning 4-domains, subfamily A, member 1	12482
1425888_at	killer cell lectin-like receptor, subfamily A, member 17	170733
1427306_at	ryanodine receptor 1, skeletal muscle	20190
1427329_a_at	immunoglobulin heavy chain 6 (heavy chain of IgM)	16019
1427445_a_at	titin	22138
1450214_at	adenosine A2b receptor	11541
1451424_at	gamma-aminobutyric acid (GABA-A) receptor, pi	216643
1455530_at	gb:BE686052 /DB_XREF=gi:10073676 /DB_XREF=uv90d11.x1 /CLONE=IMAGE:3414453 /FEA=EST /CNT=60 /TID=Mm.28362.4 /TIER=Stack /STK=11 /UG=Mm.28362 /LL=104790 /UG_GENE=AI326478 /UG_TITLE=expressed sequence AI326478
1429459_at	sema domain, immunoglobulin domain (Ig), short basic domain, secreted, (semaphorin) 3D	108151
1434146_at	Glutamate receptor, ionotropic, AMPA2 (alpha 2) (Gria2), mRNA	14800
1437064_at	androgen receptor	11835
1440837_at	Transcribed locus
1442219_at	Membrane-spanning 4-domains, subfamily A, member 6B, mRNA (cDNA clone MGC:35625 IMAGE:3984299)	69774
1456857_at	Adult male testis cDNA, RIKEN full-length enriched library, clone:4930474I06 product:Histocompatibility 2, class II antigen E beta homolog [Mus musculus], full insert sequence
1460035_at	prohibitin 2	12034
Found 15 Gene Ontology "transmembrane receptor activity" genes in a list with 158 annotated genes (all: 1529/31850, PValue: 0.009262) ***
1415832_at	angiotensin II receptor, type 2	11609
1416295_a_at	interleukin 2 receptor, gamma chain	16186
1416750_at	opioid receptor, sigma 1	18391
1417505_s_at	interleukin 11 receptor, alpha chain 1 /// interleukin 11 receptor, alpha chain 2	16157 /// 16158
1417640_at	CD79B antigen	15985
1418723_at	endothelial differentiation, lysophosphatidic acid G-protein-coupled receptor 7	65086
1419744_at	histocompatibility 2, class II, locus Mb2	15000
1427329_a_at	immunoglobulin heavy chain 6 (heavy chain of IgM)	16019
1427445_a_at	titin	22138
1450214_at	adenosine A2b receptor	11541
1451424_at	gamma-aminobutyric acid (GABA-A) receptor, pi	216643
1455530_at	gb:BE686052 /DB_XREF=gi:10073676 /DB_XREF=uv90d11.x1 /CLONE=IMAGE:3414453 /FEA=EST /CNT=60 /TID=Mm.28362.4 /TIER=Stack /STK=11 /UG=Mm.28362 /LL=104790 /UG_GENE=AI326478 /UG_TITLE=expressed sequence AI326478
1434146_at	Glutamate receptor, ionotropic, AMPA2 (alpha 2) (Gria2), mRNA	14800
1440837_at	Transcribed locus
1456857_at	Adult male testis cDNA, RIKEN full-length enriched library, clone:4930474I06 product:Histocompatibility 2, class II antigen E beta homolog [Mus musculus], full insert sequence
Found 3 Gene Ontology "hematopoietin/interferon-class (D200-domain) cytokine receptor activity" genes in a list with 158 annotated genes (all: 122/31850, PValue: 0.023021) **
1416295_a_at	interleukin 2 receptor, gamma chain	16186
1416750_at	opioid receptor, sigma 1	18391
1417505_s_at	interleukin 11 receptor, alpha chain 1 /// interleukin 11 receptor, alpha chain 2	16157 /// 16158
Found 10 Gene Ontology "receptor binding" genes in a list with 158 annotated genes (all: 1053/31850, PValue: 0.037593) **
1416750_at	opioid receptor, sigma 1	18391
1419196_at	hepcidin antimicrobial peptide 1	84506
1419209_at	chemokine (C-X-C motif) ligand 1	14825
1419282_at	chemokine (C-C motif) ligand 12	20293
1419714_at	CD274 antigen	60533
1421907_at	peroxisome proliferator activated receptor binding protein	19014
1422651_at	adiponectin, C1Q and collagen domain containing	11450
1430375_a_at	chemokine (C-C motif) ligand 27	20301
1451036_at	spastic paraplegia 21 homolog (human)	27965
1451801_at	triadin	76757
Found 15 Gene Ontology "structural molecule activity" genes in a list with 158 annotated genes (all: 1336/31850, PValue: 0.002749) ***
1417464_at	troponin C2, fast	21925
1418726_a_at	troponin T2, cardiac	21956
1418735_at	keratin complex 2, basic, gene 4	16682
1421279_at	laminin, gamma 2	16782
1422401_at	small proline-rich protein 3	20766
1422667_at	keratin complex 1, acidic, gene 15	16665
1427445_a_at	titin	22138
1433438_x_at	melanoma antigen	17276
1433923_at	RIKEN cDNA 4732484G22 gene	406220
1448745_s_at	loricrin	16939
1450118_a_at	troponin T3, skeletal, fast	21957
1452730_at	RIKEN cDNA 1110033J19 gene	66184
1452957_at	keratin associated protein 3-3	66380
1444105_at	actin, alpha 2, smooth muscle, aorta	11475
1444254_at	tensin 4	217169
Found 8 Gene Ontology "structural constituent of cytoskeleton" genes in a list with 158 annotated genes (all: 162/31850, PValue: 0.000002) ******
1417464_at	troponin C2, fast	21925
1418726_a_at	troponin T2, cardiac	21956
1418735_at	keratin complex 2, basic, gene 4	16682
1422667_at	keratin complex 1, acidic, gene 15	16665
1427445_a_at	titin	22138
1448745_s_at	loricrin	16939
1450118_a_at	troponin T3, skeletal, fast	21957
1444105_at	actin, alpha 2, smooth muscle, aorta	11475
Found 10 Gene Ontology "iron ion binding" genes in a list with 158 annotated genes (all: 550/31850, PValue: 0.000445) ****
1417184_s_at	hemoglobin beta chain complex /// hemoglobin, beta adult major chain /// hemoglobin, beta adult minor chain	15127 /// 15129 /// 15130
1420437_at	indoleamine-pyrrole 2,3 dioxygenase	15930
1421074_at	cytochrome P450, family 7, subfamily b, polypeptide 1	13123
1425546_a_at	transferrin	22041
1428361_x_at	hemoglobin alpha, adult chain 1	15122
1448792_a_at	cytochrome P450, family 2, subfamily f, polypeptide 2	13107
1450187_a_at	galactose-1-phosphate uridyl transferase	14430
1451203_at	myoglobin	17189
1429413_at	carboxypeptidase M	70574
1444138_at	cytochrome P450, family 2, subfamily r, polypeptide 1	244209
Found 36 Gene Ontology "extracellular region" genes in a list with 158 annotated genes (all: 3950/31850, PValue: 0.000199) ****
1416750_at	opioid receptor, sigma 1	18391
1417256_at	matrix metallopeptidase 13	17386
1417867_at	adipsin	11537
1419196_at	hepcidin antimicrobial peptide 1	84506
1419209_at	chemokine (C-X-C motif) ligand 1	14825
1419282_at	chemokine (C-C motif) ligand 12	20293
1419442_at	matrilin 2	17181
1419714_at	CD274 antigen	60533
1419735_at	casein kappa	12994
1420627_a_at	casein alpha	12990
1421074_at	cytochrome P450, family 7, subfamily b, polypeptide 1	13123
1421279_at	laminin, gamma 2	16782
1421854_at	fibrinogen-like protein 2	14190
1422606_at	C1q and tumor necrosis factor related protein 3	81799
1422651_at	adiponectin, C1Q and collagen domain containing	11450
1422868_s_at	guanine deaminase	14544
1423062_at	insulin-like growth factor binding protein 3	16009
1423140_at	lysosomal acid lipase 1	16889
1423607_at	lumican	17022
1425233_at	RIKEN cDNA 2210407C18 gene	78354
1425546_a_at	transferrin	22041
1427329_a_at	immunoglobulin heavy chain 6 (heavy chain of IgM)	16019
1430375_a_at	chemokine (C-C motif) ligand 27	20301
1438612_a_at	colipase, pancreatic	109791
1448792_a_at	cytochrome P450, family 2, subfamily f, polypeptide 2	13107
1449838_at	cysteine-rich secretory protein 3	11572
1450214_at	adenosine A2b receptor	11541
1450826_a_at	serum amyloid A 3	20210
1451424_at	gamma-aminobutyric acid (GABA-A) receptor, pi	216643
1452432_at	tissue factor pathway inhibitor	21788
1455530_at	gb:BE686052 /DB_XREF=gi:10073676 /DB_XREF=uv90d11.x1 /CLONE=IMAGE:3414453 /FEA=EST /CNT=60 /TID=Mm.28362.4 /TIER=Stack /STK=11 /UG=Mm.28362 /LL=104790 /UG_GENE=AI326478 /UG_TITLE=expressed sequence AI326478
1430026_at	stress 70 protein chaperone, microsome-associated, human homolog	110920
1436271_at	hypothetical LOC278677 /// cDNA sequence BC085284	278677 /// 278679
1437060_at	olfactomedin 4	380924
1438937_x_at	angiogenin, ribonuclease A family, member 1	11727
1446666_at	a disintegrin-like and metallopeptidase (reprolysin type) with thrombospondin type 1 motif, 12	239337
Found 33 Gene Ontology "extracellular space" genes in a list with 158 annotated genes (all: 3531/31850, PValue: 0.000247) ****
1416750_at	opioid receptor, sigma 1	18391
1417256_at	matrix metallopeptidase 13	17386
1417867_at	adipsin	11537
1419196_at	hepcidin antimicrobial peptide 1	84506
1419209_at	chemokine (C-X-C motif) ligand 1	14825
1419282_at	chemokine (C-C motif) ligand 12	20293
1419442_at	matrilin 2	17181
1419714_at	CD274 antigen	60533
1419735_at	casein kappa	12994
1420627_a_at	casein alpha	12990
1421074_at	cytochrome P450, family 7, subfamily b, polypeptide 1	13123
1421279_at	laminin, gamma 2	16782
1421854_at	fibrinogen-like protein 2	14190
1422606_at	C1q and tumor necrosis factor related protein 3	81799
1422651_at	adiponectin, C1Q and collagen domain containing	11450
1422868_s_at	guanine deaminase	14544
1423062_at	insulin-like growth factor binding protein 3	16009
1423140_at	lysosomal acid lipase 1	16889
1423607_at	lumican	17022
1425233_at	RIKEN cDNA 2210407C18 gene	78354
1425546_a_at	transferrin	22041
1427329_a_at	immunoglobulin heavy chain 6 (heavy chain of IgM)	16019
1430375_a_at	chemokine (C-C motif) ligand 27	20301
1438612_a_at	colipase, pancreatic	109791
1448792_a_at	cytochrome P450, family 2, subfamily f, polypeptide 2	13107
1450214_at	adenosine A2b receptor	11541
1450826_a_at	serum amyloid A 3	20210
1451424_at	gamma-aminobutyric acid (GABA-A) receptor, pi	216643
1452432_at	tissue factor pathway inhibitor	21788
1455530_at	gb:BE686052 /DB_XREF=gi:10073676 /DB_XREF=uv90d11.x1 /CLONE=IMAGE:3414453 /FEA=EST /CNT=60 /TID=Mm.28362.4 /TIER=Stack /STK=11 /UG=Mm.28362 /LL=104790 /UG_GENE=AI326478 /UG_TITLE=expressed sequence AI326478
1430026_at	stress 70 protein chaperone, microsome-associated, human homolog	110920
1437060_at	olfactomedin 4	380924
1438937_x_at	angiogenin, ribonuclease A family, member 1	11727
Found 2 Gene Ontology "late endosome" genes in a list with 158 annotated genes (all: 69/31850, PValue: 0.046210) **
1419744_at	histocompatibility 2, class II, locus Mb2	15000
1455530_at	gb:BE686052 /DB_XREF=gi:10073676 /DB_XREF=uv90d11.x1 /CLONE=IMAGE:3414453 /FEA=EST /CNT=60 /TID=Mm.28362.4 /TIER=Stack /STK=11 /UG=Mm.28362 /LL=104790 /UG_GENE=AI326478 /UG_TITLE=expressed sequence AI326478
Found 12 Gene Ontology "endoplasmic reticulum" genes in a list with 158 annotated genes (all: 1203/31850, PValue: 0.017054) **
1416750_at	opioid receptor, sigma 1	18391
1418825_at	immunity-related GTPase family, M	15944
1419042_at	interferon inducible GTPase 1	60440
1420884_at	sarcolipin	66402
1421074_at	cytochrome P450, family 7, subfamily b, polypeptide 1	13123
1422651_at	adiponectin, C1Q and collagen domain containing	11450
1427306_at	ryanodine receptor 1, skeletal muscle	20190
1448792_a_at	cytochrome P450, family 2, subfamily f, polypeptide 2	13107
1451308_at	elongation of very long chain fatty acids (FEN1/Elo2, SUR4/Elo3, yeast)-like 4	83603
1451801_at	triadin	76757
1430026_at	stress 70 protein chaperone, microsome-associated, human homolog	110920
1444138_at	cytochrome P450, family 2, subfamily r, polypeptide 1	244209
Found 4 Gene Ontology "microsome" genes in a list with 158 annotated genes (all: 262/31850, PValue: 0.041947) **
1421074_at	cytochrome P450, family 7, subfamily b, polypeptide 1	13123
1448792_a_at	cytochrome P450, family 2, subfamily f, polypeptide 2	13107
1430026_at	stress 70 protein chaperone, microsome-associated, human homolog	110920
1444138_at	cytochrome P450, family 2, subfamily r, polypeptide 1	244209
Found 18 Gene Ontology "cytoskeleton" genes in a list with 158 annotated genes (all: 1885/31850, PValue: 0.005882) ***
1415923_at	necdin	17984
1416750_at	opioid receptor, sigma 1	18391
1417464_at	troponin C2, fast	21925
1418726_a_at	troponin T2, cardiac	21956
1418735_at	keratin complex 2, basic, gene 4	16682
1420751_at	keratin associated protein 6-1	16700
1422667_at	keratin complex 1, acidic, gene 15	16665
1426650_at	myosin, heavy polypeptide 8, skeletal muscle, perinatal	17885
1427445_a_at	titin	22138
1427635_at	kinesin family member 5C	16574
1433923_at	RIKEN cDNA 4732484G22 gene	406220
1448371_at	myosin light chain, phosphorylatable, fast skeletal muscle	17907
1448745_s_at	loricrin	16939
1450118_a_at	troponin T3, skeletal, fast	21957
1452651_a_at	myosin, light polypeptide 1	17901
1452957_at	keratin associated protein 3-3	66380
1438466_at	gene model 107, (NCBI)	227058
1444105_at	actin, alpha 2, smooth muscle, aorta	11475
Found 5 Gene Ontology "intermediate filament" genes in a list with 158 annotated genes (all: 150/31850, PValue: 0.000936) ****
1418735_at	keratin complex 2, basic, gene 4	16682
1420751_at	keratin associated protein 6-1	16700
1422667_at	keratin complex 1, acidic, gene 15	16665
1433923_at	RIKEN cDNA 4732484G22 gene	406220
1452957_at	keratin associated protein 3-3	66380
Found 3 Gene Ontology "amino acid derivative metabolism" genes in a list with 158 annotated genes (all: 142/31850, PValue: 0.033933) **
1417614_at	creatine kinase, muscle	12715
1420437_at	indoleamine-pyrrole 2,3 dioxygenase	15930
1421907_at	peroxisome proliferator activated receptor binding protein	19014
Found 4 Gene Ontology "cell ion homeostasis" genes in a list with 158 annotated genes (all: 232/31850, PValue: 0.028757) **
1415923_at	necdin	17984
1419196_at	hepcidin antimicrobial peptide 1	84506
1425546_a_at	transferrin	22041
1427306_at	ryanodine receptor 1, skeletal muscle	20190
Found 4 Gene Ontology "metal ion homeostasis" genes in a list with 158 annotated genes (all: 199/31850, PValue: 0.017542) **
1415923_at	necdin	17984
1419196_at	hepcidin antimicrobial peptide 1	84506
1425546_a_at	transferrin	22041
1427306_at	ryanodine receptor 1, skeletal muscle	20190
Found 6 Gene Ontology "muscle contraction" genes in a list with 158 annotated genes (all: 167/31850, PValue: 0.000193) ****
1417464_at	troponin C2, fast	21925
1418726_a_at	troponin T2, cardiac	21956
1426650_at	myosin, heavy polypeptide 8, skeletal muscle, perinatal	17885
1427306_at	ryanodine receptor 1, skeletal muscle	20190
1427445_a_at	titin	22138
1450118_a_at	troponin T3, skeletal, fast	21957
Found 10 Gene Ontology "defense response" genes in a list with 158 annotated genes (all: 694/31850, PValue: 0.002530) ***
1416750_at	opioid receptor, sigma 1	18391
1417867_at	adipsin	11537
1418825_at	immunity-related GTPase family, M	15944
1419196_at	hepcidin antimicrobial peptide 1	84506
1419209_at	chemokine (C-X-C motif) ligand 1	14825
1419282_at	chemokine (C-C motif) ligand 12	20293
1420437_at	indoleamine-pyrrole 2,3 dioxygenase	15930
1423226_at	membrane-spanning 4-domains, subfamily A, member 1	12482
1450826_a_at	serum amyloid A 3	20210
1455530_at	gb:BE686052 /DB_XREF=gi:10073676 /DB_XREF=uv90d11.x1 /CLONE=IMAGE:3414453 /FEA=EST /CNT=60 /TID=Mm.28362.4 /TIER=Stack /STK=11 /UG=Mm.28362 /LL=104790 /UG_GENE=AI326478 /UG_TITLE=expressed sequence AI326478
Found 6 Gene Ontology "inflammatory response" genes in a list with 158 annotated genes (all: 334/31850, PValue: 0.006603) ***
1416750_at	opioid receptor, sigma 1	18391
1417867_at	adipsin	11537
1419209_at	chemokine (C-X-C motif) ligand 1	14825
1419282_at	chemokine (C-C motif) ligand 12	20293
1450826_a_at	serum amyloid A 3	20210
1455530_at	gb:BE686052 /DB_XREF=gi:10073676 /DB_XREF=uv90d11.x1 /CLONE=IMAGE:3414453 /FEA=EST /CNT=60 /TID=Mm.28362.4 /TIER=Stack /STK=11 /UG=Mm.28362 /LL=104790 /UG_GENE=AI326478 /UG_TITLE=expressed sequence AI326478
Found 16 Gene Ontology "immune response" genes in a list with 158 annotated genes (all: 667/31850, PValue: 0.000000) *******
1416750_at	opioid receptor, sigma 1	18391
1417640_at	CD79B antigen	15985
1417867_at	adipsin	11537
1419209_at	chemokine (C-X-C motif) ligand 1	14825
1419282_at	chemokine (C-C motif) ligand 12	20293
1419744_at	histocompatibility 2, class II, locus Mb2	15000
1420437_at	indoleamine-pyrrole 2,3 dioxygenase	15930
1420782_at	tumor necrosis factor receptor superfamily, member 17	21935
1424923_at	serine (or cysteine) peptidase inhibitor, clade A, member 3G	20715
1425156_at	RIKEN cDNA 9830147J24 gene	229900
1427329_a_at	immunoglobulin heavy chain 6 (heavy chain of IgM)	16019
1430375_a_at	chemokine (C-C motif) ligand 27	20301
1449009_at	T-cell specific GTPase	21822
1451036_at	spastic paraplegia 21 homolog (human)	27965
1455530_at	gb:BE686052 /DB_XREF=gi:10073676 /DB_XREF=uv90d11.x1 /CLONE=IMAGE:3414453 /FEA=EST /CNT=60 /TID=Mm.28362.4 /TIER=Stack /STK=11 /UG=Mm.28362 /LL=104790 /UG_GENE=AI326478 /UG_TITLE=expressed sequence AI326478
1440837_at	Transcribed locus
Found 2 Gene Ontology "complement activation" genes in a list with 158 annotated genes (all: 71/31850, PValue: 0.048638) **
1417867_at	adipsin	11537
1455530_at	gb:BE686052 /DB_XREF=gi:10073676 /DB_XREF=uv90d11.x1 /CLONE=IMAGE:3414453 /FEA=EST /CNT=60 /TID=Mm.28362.4 /TIER=Stack /STK=11 /UG=Mm.28362 /LL=104790 /UG_GENE=AI326478 /UG_TITLE=expressed sequence AI326478
Found 10 Gene Ontology "cytoskeleton organization and biogenesis" genes in a list with 158 annotated genes (all: 1061/31850, PValue: 0.039244) **
1416750_at	opioid receptor, sigma 1	18391
1418735_at	keratin complex 2, basic, gene 4	16682
1422667_at	keratin complex 1, acidic, gene 15	16665
1426650_at	myosin, heavy polypeptide 8, skeletal muscle, perinatal	17885
1427635_at	kinesin family member 5C	16574
1448371_at	myosin light chain, phosphorylatable, fast skeletal muscle	17907
1452651_a_at	myosin, light polypeptide 1	17901
1438466_at	gene model 107, (NCBI)	227058
1444105_at	actin, alpha 2, smooth muscle, aorta	11475
1447803_x_at	Capping protein (actin filament), gelsolin-like, mRNA (cDNA clone MGC:28153 IMAGE:3983574)	12332
Found 4 Gene Ontology "ectoderm development" genes in a list with 158 annotated genes (all: 138/31850, PValue: 0.005041) ***
1418158_at	transformation related protein 63	22061
1422401_at	small proline-rich protein 3	20766
1434227_at	gb:AV007306 /DB_XREF=gi:16356089 /DB_XREF=AV007306 /CLONE=1110003O09 /FEA=EST /CNT=48 /TID=Mm.43751.1 /TIER=Stack /STK=38 /UG=Mm.43751 /LL=64661 /UG_GENE=Krtdap /UG_TITLE=keratinocyte differentiation associated protein
1448745_s_at	loricrin	16939
Found 4 Gene Ontology "regulation of cell size" genes in a list with 158 annotated genes (all: 268/31850, PValue: 0.044934) **
1415923_at	necdin	17984
1423062_at	insulin-like growth factor binding protein 3	16009
1435492_at	suppressor of cytokine signaling 6	54607
1437064_at	androgen receptor	11835
Found 4 Gene Ontology "epidermis development" genes in a list with 158 annotated genes (all: 122/31850, PValue: 0.003253) ***
1418158_at	transformation related protein 63	22061
1422401_at	small proline-rich protein 3	20766
1434227_at	gb:AV007306 /DB_XREF=gi:16356089 /DB_XREF=AV007306 /CLONE=1110003O09 /FEA=EST /CNT=48 /TID=Mm.43751.1 /TIER=Stack /STK=38 /UG=Mm.43751 /LL=64661 /UG_GENE=Krtdap /UG_TITLE=keratinocyte differentiation associated protein
1448745_s_at	loricrin	16939
Found 7 Gene Ontology "response to wounding" genes in a list with 158 annotated genes (all: 482/31850, PValue: 0.010532) **
1416750_at	opioid receptor, sigma 1	18391
1417867_at	adipsin	11537
1419209_at	chemokine (C-X-C motif) ligand 1	14825
1419282_at	chemokine (C-C motif) ligand 12	20293
1450826_a_at	serum amyloid A 3	20210
1452432_at	tissue factor pathway inhibitor	21788
1455530_at	gb:BE686052 /DB_XREF=gi:10073676 /DB_XREF=uv90d11.x1 /CLONE=IMAGE:3414453 /FEA=EST /CNT=60 /TID=Mm.28362.4 /TIER=Stack /STK=11 /UG=Mm.28362 /LL=104790 /UG_GENE=AI326478 /UG_TITLE=expressed sequence AI326478
Found 5 Gene Ontology "external side of plasma membrane" genes in a list with 158 annotated genes (all: 179/31850, PValue: 0.002042) ***
1416295_a_at	interleukin 2 receptor, gamma chain	16186
1417640_at	CD79B antigen	15985
1427329_a_at	immunoglobulin heavy chain 6 (heavy chain of IgM)	16019
1455530_at	gb:BE686052 /DB_XREF=gi:10073676 /DB_XREF=uv90d11.x1 /CLONE=IMAGE:3414453 /FEA=EST /CNT=60 /TID=Mm.28362.4 /TIER=Stack /STK=11 /UG=Mm.28362 /LL=104790 /UG_GENE=AI326478 /UG_TITLE=expressed sequence AI326478
1428735_at	CD69 antigen	12515
Found 5 Gene Ontology "cell surface" genes in a list with 158 annotated genes (all: 313/31850, PValue: 0.020245) **
1416295_a_at	interleukin 2 receptor, gamma chain	16186
1417640_at	CD79B antigen	15985
1427329_a_at	immunoglobulin heavy chain 6 (heavy chain of IgM)	16019
1455530_at	gb:BE686052 /DB_XREF=gi:10073676 /DB_XREF=uv90d11.x1 /CLONE=IMAGE:3414453 /FEA=EST /CNT=60 /TID=Mm.28362.4 /TIER=Stack /STK=11 /UG=Mm.28362 /LL=104790 /UG_GENE=AI326478 /UG_TITLE=expressed sequence AI326478
1428735_at	CD69 antigen	12515
Found 9 Gene Ontology "actin cytoskeleton" genes in a list with 158 annotated genes (all: 469/31850, PValue: 0.000586) ****
1416750_at	opioid receptor, sigma 1	18391
1417464_at	troponin C2, fast	21925
1418726_a_at	troponin T2, cardiac	21956
1426650_at	myosin, heavy polypeptide 8, skeletal muscle, perinatal	17885
1427445_a_at	titin	22138
1448371_at	myosin light chain, phosphorylatable, fast skeletal muscle	17907
1450118_a_at	troponin T3, skeletal, fast	21957
1452651_a_at	myosin, light polypeptide 1	17901
1444105_at	actin, alpha 2, smooth muscle, aorta	11475
Found 4 Gene Ontology "cell growth" genes in a list with 158 annotated genes (all: 257/31850, PValue: 0.039547) **
1415923_at	necdin	17984
1423062_at	insulin-like growth factor binding protein 3	16009
1435492_at	suppressor of cytokine signaling 6	54607
1437064_at	androgen receptor	11835
Found 2 Gene Ontology "endosome transport" genes in a list with 158 annotated genes (all: 64/31850, PValue: 0.040348) **
1427329_a_at	immunoglobulin heavy chain 6 (heavy chain of IgM)	16019
1455530_at	gb:BE686052 /DB_XREF=gi:10073676 /DB_XREF=uv90d11.x1 /CLONE=IMAGE:3414453 /FEA=EST /CNT=60 /TID=Mm.28362.4 /TIER=Stack /STK=11 /UG=Mm.28362 /LL=104790 /UG_GENE=AI326478 /UG_TITLE=expressed sequence AI326478
Found 4 Gene Ontology "myosin" genes in a list with 158 annotated genes (all: 118/31850, PValue: 0.002886) ***
1426650_at	myosin, heavy polypeptide 8, skeletal muscle, perinatal	17885
1427445_a_at	titin	22138
1448371_at	myosin light chain, phosphorylatable, fast skeletal muscle	17907
1452651_a_at	myosin, light polypeptide 1	17901
Found 5 Gene Ontology "cell homeostasis" genes in a list with 158 annotated genes (all: 286/31850, PValue: 0.014278) **
1415923_at	necdin	17984
1419196_at	hepcidin antimicrobial peptide 1	84506
1425546_a_at	transferrin	22041
1427306_at	ryanodine receptor 1, skeletal muscle	20190
1435492_at	suppressor of cytokine signaling 6	54607
Found 3 Gene Ontology "growth factor binding" genes in a list with 158 annotated genes (all: 120/31850, PValue: 0.022054) **
1416295_a_at	interleukin 2 receptor, gamma chain	16186
1417505_s_at	interleukin 11 receptor, alpha chain 1 /// interleukin 11 receptor, alpha chain 2	16157 /// 16158
1423062_at	insulin-like growth factor binding protein 3	16009
Found 5 Gene Ontology "antigen processing and presentation" genes in a list with 158 annotated genes (all: 135/31850, PValue: 0.000582) ****
1419744_at	histocompatibility 2, class II, locus Mb2	15000
1427329_a_at	immunoglobulin heavy chain 6 (heavy chain of IgM)	16019
1455530_at	gb:BE686052 /DB_XREF=gi:10073676 /DB_XREF=uv90d11.x1 /CLONE=IMAGE:3414453 /FEA=EST /CNT=60 /TID=Mm.28362.4 /TIER=Stack /STK=11 /UG=Mm.28362 /LL=104790 /UG_GENE=AI326478 /UG_TITLE=expressed sequence AI326478
1440837_at	Transcribed locus
1456857_at	Adult male testis cDNA, RIKEN full-length enriched library, clone:4930474I06 product:Histocompatibility 2, class II antigen E beta homolog [Mus musculus], full insert sequence
Found 2 Gene Ontology "antigen processing and presentation of endogenous antigen" genes in a list with 158 annotated genes (all: 70/31850, PValue: 0.047418) **
1427329_a_at	immunoglobulin heavy chain 6 (heavy chain of IgM)	16019
1455530_at	gb:BE686052 /DB_XREF=gi:10073676 /DB_XREF=uv90d11.x1 /CLONE=IMAGE:3414453 /FEA=EST /CNT=60 /TID=Mm.28362.4 /TIER=Stack /STK=11 /UG=Mm.28362 /LL=104790 /UG_GENE=AI326478 /UG_TITLE=expressed sequence AI326478
Found 2 Gene Ontology "antigen processing and presentation of endogenous peptide antigen via MHC class I" genes in a list with 158 annotated genes (all: 70/31850, PValue: 0.047418) **
1427329_a_at	immunoglobulin heavy chain 6 (heavy chain of IgM)	16019
1455530_at	gb:BE686052 /DB_XREF=gi:10073676 /DB_XREF=uv90d11.x1 /CLONE=IMAGE:3414453 /FEA=EST /CNT=60 /TID=Mm.28362.4 /TIER=Stack /STK=11 /UG=Mm.28362 /LL=104790 /UG_GENE=AI326478 /UG_TITLE=expressed sequence AI326478
Found 2 Gene Ontology "interleukin binding" genes in a list with 158 annotated genes (all: 69/31850, PValue: 0.046210) **
1416295_a_at	interleukin 2 receptor, gamma chain	16186
1417505_s_at	interleukin 11 receptor, alpha chain 1 /// interleukin 11 receptor, alpha chain 2	16157 /// 16158
Found 7 Gene Ontology "heme binding" genes in a list with 158 annotated genes (all: 276/31850, PValue: 0.000477) ****
1417184_s_at	hemoglobin beta chain complex /// hemoglobin, beta adult major chain /// hemoglobin, beta adult minor chain	15127 /// 15129 /// 15130
1420437_at	indoleamine-pyrrole 2,3 dioxygenase	15930
1421074_at	cytochrome P450, family 7, subfamily b, polypeptide 1	13123
1428361_x_at	hemoglobin alpha, adult chain 1	15122
1448792_a_at	cytochrome P450, family 2, subfamily f, polypeptide 2	13107
1451203_at	myoglobin	17189
1444138_at	cytochrome P450, family 2, subfamily r, polypeptide 1	244209
Found 4 Gene Ontology "cation homeostasis" genes in a list with 158 annotated genes (all: 220/31850, PValue: 0.024287) **
1415923_at	necdin	17984
1419196_at	hepcidin antimicrobial peptide 1	84506
1425546_a_at	transferrin	22041
1427306_at	ryanodine receptor 1, skeletal muscle	20190
Found 4 Gene Ontology "di-\, tri-valent inorganic cation homeostasis" genes in a list with 158 annotated genes (all: 190/31850, PValue: 0.015058) **
1415923_at	necdin	17984
1419196_at	hepcidin antimicrobial peptide 1	84506
1425546_a_at	transferrin	22041
1427306_at	ryanodine receptor 1, skeletal muscle	20190
Found 5 Gene Ontology "myofibril" genes in a list with 158 annotated genes (all: 146/31850, PValue: 0.000829) ****
1417464_at	troponin C2, fast	21925
1418726_a_at	troponin T2, cardiac	21956
1426650_at	myosin, heavy polypeptide 8, skeletal muscle, perinatal	17885
1427445_a_at	titin	22138
1450118_a_at	troponin T3, skeletal, fast	21957
Found 5 Gene Ontology "sarcomere" genes in a list with 158 annotated genes (all: 134/31850, PValue: 0.000563) ****
1417464_at	troponin C2, fast	21925
1418726_a_at	troponin T2, cardiac	21956
1426650_at	myosin, heavy polypeptide 8, skeletal muscle, perinatal	17885
1427445_a_at	titin	22138
1450118_a_at	troponin T3, skeletal, fast	21957
Found 6 Gene Ontology "hemopoiesis" genes in a list with 158 annotated genes (all: 380/31850, PValue: 0.011982) **
1417184_s_at	hemoglobin beta chain complex /// hemoglobin, beta adult major chain /// hemoglobin, beta adult minor chain	15127 /// 15129 /// 15130
1417505_s_at	interleukin 11 receptor, alpha chain 1 /// interleukin 11 receptor, alpha chain 2	16157 /// 16158
1419874_x_at	zinc finger and BTB domain containing 16	235320
1421907_at	peroxisome proliferator activated receptor binding protein	19014
1451203_at	myoglobin	17189
1455773_at	gb:BG797225 /DB_XREF=gi:14143794 /DB_XREF=ic12d08.x1 /FEA=EST /CNT=9 /TID=Mm.99380.1 /TIER=Stack /STK=8 /UG=Mm.99380 /UG_TITLE=ESTs, Moderately similar to S12207 hypothetical protein (M.musculus)
Found 2 Gene Ontology "MHC class I receptor activity" genes in a list with 158 annotated genes (all: 66/31850, PValue: 0.042657) **
1427329_a_at	immunoglobulin heavy chain 6 (heavy chain of IgM)	16019
1455530_at	gb:BE686052 /DB_XREF=gi:10073676 /DB_XREF=uv90d11.x1 /CLONE=IMAGE:3414453 /FEA=EST /CNT=60 /TID=Mm.28362.4 /TIER=Stack /STK=11 /UG=Mm.28362 /LL=104790 /UG_GENE=AI326478 /UG_TITLE=expressed sequence AI326478
Found 7 Gene Ontology "protease inhibitor activity" genes in a list with 158 annotated genes (all: 214/31850, PValue: 0.000101) ****
1419082_at	serine (or cysteine) peptidase inhibitor, clade B, member 2	18788
1421921_at	serine (or cysteine) peptidase inhibitor, clade A, member 3M	20717
1422939_at	serine (or cysteine) peptidase inhibitor, clade B (ovalbumin), member 3B	383548
1424923_at	serine (or cysteine) peptidase inhibitor, clade A, member 3G	20715
1449451_at	serine (or cysteine) peptidase inhibitor, clade B (ovalbumin), member 11	66957
1452432_at	tissue factor pathway inhibitor	21788
1437517_x_at	serine (or cysteine) peptidase inhibitor, clade B (ovalbumin), member 3A	20248
Found 3 Gene Ontology "B cell activation" genes in a list with 158 annotated genes (all: 145/31850, PValue: 0.035764) **
1423226_at	membrane-spanning 4-domains, subfamily A, member 1	12482
1427329_a_at	immunoglobulin heavy chain 6 (heavy chain of IgM)	16019
1455530_at	gb:BE686052 /DB_XREF=gi:10073676 /DB_XREF=uv90d11.x1 /CLONE=IMAGE:3414453 /FEA=EST /CNT=60 /TID=Mm.28362.4 /TIER=Stack /STK=11 /UG=Mm.28362 /LL=104790 /UG_GENE=AI326478 /UG_TITLE=expressed sequence AI326478
Found 6 Gene Ontology "homeostasis" genes in a list with 158 annotated genes (all: 446/31850, PValue: 0.024237) **
1415923_at	necdin	17984
1419196_at	hepcidin antimicrobial peptide 1	84506
1422651_at	adiponectin, C1Q and collagen domain containing	11450
1425546_a_at	transferrin	22041
1427306_at	ryanodine receptor 1, skeletal muscle	20190
1435492_at	suppressor of cytokine signaling 6	54607
Found 4 Gene Ontology "receptor complex" genes in a list with 158 annotated genes (all: 147/31850, PValue: 0.006289) ***
1417640_at	CD79B antigen	15985
1426168_a_at	T-cell receptor alpha chain /// RIKEN cDNA A430107P09 gene /// similar to T-CELL RECEPTOR ALPHA CHAIN C REGION /// similar to T-cell receptor alpha-chain precursor	21473 /// 320898 /// 545051 /// 547333
1427329_a_at	immunoglobulin heavy chain 6 (heavy chain of IgM)	16019
1455530_at	gb:BE686052 /DB_XREF=gi:10073676 /DB_XREF=uv90d11.x1 /CLONE=IMAGE:3414453 /FEA=EST /CNT=60 /TID=Mm.28362.4 /TIER=Stack /STK=11 /UG=Mm.28362 /LL=104790 /UG_GENE=AI326478 /UG_TITLE=expressed sequence AI326478
Found 5 Gene Ontology "contractile fiber" genes in a list with 158 annotated genes (all: 155/31850, PValue: 0.001083) ***
1417464_at	troponin C2, fast	21925
1418726_a_at	troponin T2, cardiac	21956
1426650_at	myosin, heavy polypeptide 8, skeletal muscle, perinatal	17885
1427445_a_at	titin	22138
1450118_a_at	troponin T3, skeletal, fast	21957
Found 34 Gene Ontology "extracellular region part" genes in a list with 158 annotated genes (all: 3743/31850, PValue: 0.000333) ****
1416750_at	opioid receptor, sigma 1	18391
1417256_at	matrix metallopeptidase 13	17386
1417867_at	adipsin	11537
1419196_at	hepcidin antimicrobial peptide 1	84506
1419209_at	chemokine (C-X-C motif) ligand 1	14825
1419282_at	chemokine (C-C motif) ligand 12	20293
1419442_at	matrilin 2	17181
1419714_at	CD274 antigen	60533
1419735_at	casein kappa	12994
1420627_a_at	casein alpha	12990
1421074_at	cytochrome P450, family 7, subfamily b, polypeptide 1	13123
1421279_at	laminin, gamma 2	16782
1421854_at	fibrinogen-like protein 2	14190
1422606_at	C1q and tumor necrosis factor related protein 3	81799
1422651_at	adiponectin, C1Q and collagen domain containing	11450
1422868_s_at	guanine deaminase	14544
1423062_at	insulin-like growth factor binding protein 3	16009
1423140_at	lysosomal acid lipase 1	16889
1423607_at	lumican	17022
1425233_at	RIKEN cDNA 2210407C18 gene	78354
1425546_a_at	transferrin	22041
1427329_a_at	immunoglobulin heavy chain 6 (heavy chain of IgM)	16019
1430375_a_at	chemokine (C-C motif) ligand 27	20301
1438612_a_at	colipase, pancreatic	109791
1448792_a_at	cytochrome P450, family 2, subfamily f, polypeptide 2	13107
1450214_at	adenosine A2b receptor	11541
1450826_a_at	serum amyloid A 3	20210
1451424_at	gamma-aminobutyric acid (GABA-A) receptor, pi	216643
1452432_at	tissue factor pathway inhibitor	21788
1455530_at	gb:BE686052 /DB_XREF=gi:10073676 /DB_XREF=uv90d11.x1 /CLONE=IMAGE:3414453 /FEA=EST /CNT=60 /TID=Mm.28362.4 /TIER=Stack /STK=11 /UG=Mm.28362 /LL=104790 /UG_GENE=AI326478 /UG_TITLE=expressed sequence AI326478
1430026_at	stress 70 protein chaperone, microsome-associated, human homolog	110920
1437060_at	olfactomedin 4	380924
1438937_x_at	angiogenin, ribonuclease A family, member 1	11727
1446666_at	a disintegrin-like and metallopeptidase (reprolysin type) with thrombospondin type 1 motif, 12	239337
Found 17 Gene Ontology "cytoskeletal part" genes in a list with 158 annotated genes (all: 1094/31850, PValue: 0.000033) *****
1415923_at	necdin	17984
1416750_at	opioid receptor, sigma 1	18391
1417464_at	troponin C2, fast	21925
1418726_a_at	troponin T2, cardiac	21956
1418735_at	keratin complex 2, basic, gene 4	16682
1420751_at	keratin associated protein 6-1	16700
1422667_at	keratin complex 1, acidic, gene 15	16665
1426650_at	myosin, heavy polypeptide 8, skeletal muscle, perinatal	17885
1427445_a_at	titin	22138
1427635_at	kinesin family member 5C	16574
1433923_at	RIKEN cDNA 4732484G22 gene	406220
1448371_at	myosin light chain, phosphorylatable, fast skeletal muscle	17907
1450118_a_at	troponin T3, skeletal, fast	21957
1452651_a_at	myosin, light polypeptide 1	17901
1452957_at	keratin associated protein 3-3	66380
1438466_at	gene model 107, (NCBI)	227058
1444105_at	actin, alpha 2, smooth muscle, aorta	11475
Found 38 Gene Ontology "cytoplasmic part" genes in a list with 158 annotated genes (all: 5910/31850, PValue: 0.049955) **
1415923_at	necdin	17984
1416750_at	opioid receptor, sigma 1	18391
1416770_at	serine/threonine kinase 25 (yeast)	59041
1417141_at	interferon gamma induced GTPase	16145
1417184_s_at	hemoglobin beta chain complex /// hemoglobin, beta adult major chain /// hemoglobin, beta adult minor chain	15127 /// 15129 /// 15130
1417464_at	troponin C2, fast	21925
1418726_a_at	troponin T2, cardiac	21956
1418825_at	immunity-related GTPase family, M	15944
1419042_at	interferon inducible GTPase 1	60440
1419744_at	histocompatibility 2, class II, locus Mb2	15000
1420884_at	sarcolipin	66402
1421074_at	cytochrome P450, family 7, subfamily b, polypeptide 1	13123
1422651_at	adiponectin, C1Q and collagen domain containing	11450
1423140_at	lysosomal acid lipase 1	16889
1425156_at	RIKEN cDNA 9830147J24 gene	229900
1425546_a_at	transferrin	22041
1426650_at	myosin, heavy polypeptide 8, skeletal muscle, perinatal	17885
1427306_at	ryanodine receptor 1, skeletal muscle	20190
1427329_a_at	immunoglobulin heavy chain 6 (heavy chain of IgM)	16019
1427445_a_at	titin	22138
1428361_x_at	hemoglobin alpha, adult chain 1	15122
1448792_a_at	cytochrome P450, family 2, subfamily f, polypeptide 2	13107
1450118_a_at	troponin T3, skeletal, fast	21957
1451036_at	spastic paraplegia 21 homolog (human)	27965
1451308_at	elongation of very long chain fatty acids (FEN1/Elo2, SUR4/Elo3, yeast)-like 4	83603
1451801_at	triadin	76757
1452730_at	RIKEN cDNA 1110033J19 gene	66184
1455530_at	gb:BE686052 /DB_XREF=gi:10073676 /DB_XREF=uv90d11.x1 /CLONE=IMAGE:3414453 /FEA=EST /CNT=60 /TID=Mm.28362.4 /TIER=Stack /STK=11 /UG=Mm.28362 /LL=104790 /UG_GENE=AI326478 /UG_TITLE=expressed sequence AI326478
1430026_at	stress 70 protein chaperone, microsome-associated, human homolog	110920
1440837_at	Transcribed locus
1442263_at	regulator of G-protein signaling 13	246709
1444138_at	cytochrome P450, family 2, subfamily r, polypeptide 1	244209
1444254_at	tensin 4	217169
1447116_at	RIKEN cDNA 3110001A13 gene, mRNA (cDNA clone MGC:29309 IMAGE:5006672)	66540
1447659_x_at	ATPase, H+ transporting, lysosomal, V1 subunit H	108664
1455773_at	gb:BG797225 /DB_XREF=gi:14143794 /DB_XREF=ic12d08.x1 /FEA=EST /CNT=9 /TID=Mm.99380.1 /TIER=Stack /STK=8 /UG=Mm.99380 /UG_TITLE=ESTs, Moderately similar to S12207 hypothetical protein (M.musculus)
1456147_at	ST8 alpha-N-acetyl-neuraminide alpha-2,8-sialyltransferase 6	241230
1460035_at	prohibitin 2	12034
Found 5 Gene Ontology "contractile fiber part" genes in a list with 158 annotated genes (all: 142/31850, PValue: 0.000732) ****
1417464_at	troponin C2, fast	21925
1418726_a_at	troponin T2, cardiac	21956
1426650_at	myosin, heavy polypeptide 8, skeletal muscle, perinatal	17885
1427445_a_at	titin	22138
1450118_a_at	troponin T3, skeletal, fast	21957
Found 3 Gene Ontology "cell projection part" genes in a list with 158 annotated genes (all: 105/31850, PValue: 0.015530) **
1421144_at	retinitis pigmentosa GTPase regulator interacting protein 1	77945
1427635_at	kinesin family member 5C	16574
1438466_at	gene model 107, (NCBI)	227058
Found 5 Gene Ontology "intermediate filament cytoskeleton" genes in a list with 158 annotated genes (all: 151/31850, PValue: 0.000964) ****
1418735_at	keratin complex 2, basic, gene 4	16682
1420751_at	keratin associated protein 6-1	16700
1422667_at	keratin complex 1, acidic, gene 15	16665
1433923_at	RIKEN cDNA 4732484G22 gene	406220
1452957_at	keratin associated protein 3-3	66380
Found 3 Gene Ontology "postsynaptic membrane" genes in a list with 158 annotated genes (all: 166/31850, PValue: 0.049965) **
1451424_at	gamma-aminobutyric acid (GABA-A) receptor, pi	216643
1434146_at	Glutamate receptor, ionotropic, AMPA2 (alpha 2) (Gria2), mRNA	14800
1459064_at	Transcribed locus
Found 7 Gene Ontology "tetrapyrrole binding" genes in a list with 158 annotated genes (all: 276/31850, PValue: 0.000477) ****
1417184_s_at	hemoglobin beta chain complex /// hemoglobin, beta adult major chain /// hemoglobin, beta adult minor chain	15127 /// 15129 /// 15130
1420437_at	indoleamine-pyrrole 2,3 dioxygenase	15930
1421074_at	cytochrome P450, family 7, subfamily b, polypeptide 1	13123
1428361_x_at	hemoglobin alpha, adult chain 1	15122
1448792_a_at	cytochrome P450, family 2, subfamily f, polypeptide 2	13107
1451203_at	myoglobin	17189
1444138_at	cytochrome P450, family 2, subfamily r, polypeptide 1	244209
Found 2 Gene Ontology "transition metal ion homeostasis" genes in a list with 158 annotated genes (all: 71/31850, PValue: 0.048638) **
1419196_at	hepcidin antimicrobial peptide 1	84506
1425546_a_at	transferrin	22041
Found 5 Gene Ontology "antigen processing and presentation of peptide antigen" genes in a list with 158 annotated genes (all: 118/31850, PValue: 0.000314) ****
1419744_at	histocompatibility 2, class II, locus Mb2	15000
1427329_a_at	immunoglobulin heavy chain 6 (heavy chain of IgM)	16019
1455530_at	gb:BE686052 /DB_XREF=gi:10073676 /DB_XREF=uv90d11.x1 /CLONE=IMAGE:3414453 /FEA=EST /CNT=60 /TID=Mm.28362.4 /TIER=Stack /STK=11 /UG=Mm.28362 /LL=104790 /UG_GENE=AI326478 /UG_TITLE=expressed sequence AI326478
1440837_at	Transcribed locus
1456857_at	Adult male testis cDNA, RIKEN full-length enriched library, clone:4930474I06 product:Histocompatibility 2, class II antigen E beta homolog [Mus musculus], full insert sequence
Found 6 Gene Ontology "hemopoietic or lymphoid organ development" genes in a list with 158 annotated genes (all: 413/31850, PValue: 0.017372) **
1417184_s_at	hemoglobin beta chain complex /// hemoglobin, beta adult major chain /// hemoglobin, beta adult minor chain	15127 /// 15129 /// 15130
1417505_s_at	interleukin 11 receptor, alpha chain 1 /// interleukin 11 receptor, alpha chain 2	16157 /// 16158
1419874_x_at	zinc finger and BTB domain containing 16	235320
1421907_at	peroxisome proliferator activated receptor binding protein	19014
1451203_at	myoglobin	17189
1455773_at	gb:BG797225 /DB_XREF=gi:14143794 /DB_XREF=ic12d08.x1 /FEA=EST /CNT=9 /TID=Mm.99380.1 /TIER=Stack /STK=8 /UG=Mm.99380 /UG_TITLE=ESTs, Moderately similar to S12207 hypothetical protein (M.musculus)
Found 3 Gene Ontology "tissue morphogenesis" genes in a list with 158 annotated genes (all: 103/31850, PValue: 0.014756) **
1418158_at	transformation related protein 63	22061
1422401_at	small proline-rich protein 3	20766
1448745_s_at	loricrin	16939
Found 3 Gene Ontology "epidermis morphogenesis" genes in a list with 158 annotated genes (all: 70/31850, PValue: 0.005141) ***
1418158_at	transformation related protein 63	22061
1422401_at	small proline-rich protein 3	20766
1448745_s_at	loricrin	16939
Found 5 Gene Ontology "regulation of immune response" genes in a list with 158 annotated genes (all: 168/31850, PValue: 0.001547) ***
1417640_at	CD79B antigen	15985
1417867_at	adipsin	11537
1427329_a_at	immunoglobulin heavy chain 6 (heavy chain of IgM)	16019
1451036_at	spastic paraplegia 21 homolog (human)	27965
1455530_at	gb:BE686052 /DB_XREF=gi:10073676 /DB_XREF=uv90d11.x1 /CLONE=IMAGE:3414453 /FEA=EST /CNT=60 /TID=Mm.28362.4 /TIER=Stack /STK=11 /UG=Mm.28362 /LL=104790 /UG_GENE=AI326478 /UG_TITLE=expressed sequence AI326478
Found 5 Gene Ontology "positive regulation of immune response" genes in a list with 158 annotated genes (all: 138/31850, PValue: 0.000643) ****
1417640_at	CD79B antigen	15985
1417867_at	adipsin	11537
1427329_a_at	immunoglobulin heavy chain 6 (heavy chain of IgM)	16019
1451036_at	spastic paraplegia 21 homolog (human)	27965
1455530_at	gb:BE686052 /DB_XREF=gi:10073676 /DB_XREF=uv90d11.x1 /CLONE=IMAGE:3414453 /FEA=EST /CNT=60 /TID=Mm.28362.4 /TIER=Stack /STK=11 /UG=Mm.28362 /LL=104790 /UG_GENE=AI326478 /UG_TITLE=expressed sequence AI326478
Found 4 Gene Ontology "ion homeostasis" genes in a list with 158 annotated genes (all: 270/31850, PValue: 0.045955) **
1415923_at	necdin	17984
1419196_at	hepcidin antimicrobial peptide 1	84506
1425546_a_at	transferrin	22041
1427306_at	ryanodine receptor 1, skeletal muscle	20190
Found 2 Gene Ontology "regulation of B cell activation" genes in a list with 158 annotated genes (all: 69/31850, PValue: 0.046210) **
1427329_a_at	immunoglobulin heavy chain 6 (heavy chain of IgM)	16019
1455530_at	gb:BE686052 /DB_XREF=gi:10073676 /DB_XREF=uv90d11.x1 /CLONE=IMAGE:3414453 /FEA=EST /CNT=60 /TID=Mm.28362.4 /TIER=Stack /STK=11 /UG=Mm.28362 /LL=104790 /UG_GENE=AI326478 /UG_TITLE=expressed sequence AI326478
Found 41 Gene Ontology "organismal physiological process" genes in a list with 158 annotated genes (all: 2672/31850, PValue: 0.000000) *********
1415832_at	angiotensin II receptor, type 2	11609
1415923_at	necdin	17984
1416750_at	opioid receptor, sigma 1	18391
1417184_s_at	hemoglobin beta chain complex /// hemoglobin, beta adult major chain /// hemoglobin, beta adult minor chain	15127 /// 15129 /// 15130
1417256_at	matrix metallopeptidase 13	17386
1417464_at	troponin C2, fast	21925
1417505_s_at	interleukin 11 receptor, alpha chain 1 /// interleukin 11 receptor, alpha chain 2	16157 /// 16158
1417640_at	CD79B antigen	15985
1417867_at	adipsin	11537
1418158_at	transformation related protein 63	22061
1418726_a_at	troponin T2, cardiac	21956
1419209_at	chemokine (C-X-C motif) ligand 1	14825
1419282_at	chemokine (C-C motif) ligand 12	20293
1419744_at	histocompatibility 2, class II, locus Mb2	15000
1419874_x_at	zinc finger and BTB domain containing 16	235320
1420437_at	indoleamine-pyrrole 2,3 dioxygenase	15930
1420782_at	tumor necrosis factor receptor superfamily, member 17	21935
1421144_at	retinitis pigmentosa GTPase regulator interacting protein 1	77945
1421907_at	peroxisome proliferator activated receptor binding protein	19014
1423226_at	membrane-spanning 4-domains, subfamily A, member 1	12482
1424923_at	serine (or cysteine) peptidase inhibitor, clade A, member 3G	20715
1425156_at	RIKEN cDNA 9830147J24 gene	229900
1426650_at	myosin, heavy polypeptide 8, skeletal muscle, perinatal	17885
1427306_at	ryanodine receptor 1, skeletal muscle	20190
1427329_a_at	immunoglobulin heavy chain 6 (heavy chain of IgM)	16019
1427445_a_at	titin	22138
1430375_a_at	chemokine (C-C motif) ligand 27	20301
1438612_a_at	colipase, pancreatic	109791
1449009_at	T-cell specific GTPase	21822
1450118_a_at	troponin T3, skeletal, fast	21957
1450826_a_at	serum amyloid A 3	20210
1451036_at	spastic paraplegia 21 homolog (human)	27965
1451203_at	myoglobin	17189
1451424_at	gamma-aminobutyric acid (GABA-A) receptor, pi	216643
1452432_at	tissue factor pathway inhibitor	21788
1455530_at	gb:BE686052 /DB_XREF=gi:10073676 /DB_XREF=uv90d11.x1 /CLONE=IMAGE:3414453 /FEA=EST /CNT=60 /TID=Mm.28362.4 /TIER=Stack /STK=11 /UG=Mm.28362 /LL=104790 /UG_GENE=AI326478 /UG_TITLE=expressed sequence AI326478
1434146_at	Glutamate receptor, ionotropic, AMPA2 (alpha 2) (Gria2), mRNA	14800
1440837_at	Transcribed locus
1455773_at	gb:BG797225 /DB_XREF=gi:14143794 /DB_XREF=ic12d08.x1 /FEA=EST /CNT=9 /TID=Mm.99380.1 /TIER=Stack /STK=8 /UG=Mm.99380 /UG_TITLE=ESTs, Moderately similar to S12207 hypothetical protein (M.musculus)
1456857_at	Adult male testis cDNA, RIKEN full-length enriched library, clone:4930474I06 product:Histocompatibility 2, class II antigen E beta homolog [Mus musculus], full insert sequence
1459064_at	Transcribed locus
Found 3 Gene Ontology "positive regulation of transport" genes in a list with 158 annotated genes (all: 86/31850, PValue: 0.009075) ***
1422651_at	adiponectin, C1Q and collagen domain containing	11450
1427329_a_at	immunoglobulin heavy chain 6 (heavy chain of IgM)	16019
1455530_at	gb:BE686052 /DB_XREF=gi:10073676 /DB_XREF=uv90d11.x1 /CLONE=IMAGE:3414453 /FEA=EST /CNT=60 /TID=Mm.28362.4 /TIER=Stack /STK=11 /UG=Mm.28362 /LL=104790 /UG_GENE=AI326478 /UG_TITLE=expressed sequence AI326478
Found 9 Gene Ontology "regulation of organismal physiological process" genes in a list with 158 annotated genes (all: 373/31850, PValue: 0.000109) ****
1417184_s_at	hemoglobin beta chain complex /// hemoglobin, beta adult major chain /// hemoglobin, beta adult minor chain	15127 /// 15129 /// 15130
1417464_at	troponin C2, fast	21925
1417640_at	CD79B antigen	15985
1417867_at	adipsin	11537
1427306_at	ryanodine receptor 1, skeletal muscle	20190
1427329_a_at	immunoglobulin heavy chain 6 (heavy chain of IgM)	16019
1450118_a_at	troponin T3, skeletal, fast	21957
1451036_at	spastic paraplegia 21 homolog (human)	27965
1455530_at	gb:BE686052 /DB_XREF=gi:10073676 /DB_XREF=uv90d11.x1 /CLONE=IMAGE:3414453 /FEA=EST /CNT=60 /TID=Mm.28362.4 /TIER=Stack /STK=11 /UG=Mm.28362 /LL=104790 /UG_GENE=AI326478 /UG_TITLE=expressed sequence AI326478
Found 5 Gene Ontology "positive regulation of organismal physiological process" genes in a list with 158 annotated genes (all: 162/31850, PValue: 0.001318) ***
1417640_at	CD79B antigen	15985
1417867_at	adipsin	11537
1427329_a_at	immunoglobulin heavy chain 6 (heavy chain of IgM)	16019
1451036_at	spastic paraplegia 21 homolog (human)	27965
1455530_at	gb:BE686052 /DB_XREF=gi:10073676 /DB_XREF=uv90d11.x1 /CLONE=IMAGE:3414453 /FEA=EST /CNT=60 /TID=Mm.28362.4 /TIER=Stack /STK=11 /UG=Mm.28362 /LL=104790 /UG_GENE=AI326478 /UG_TITLE=expressed sequence AI326478
Found 22 Gene Ontology "physiological response to stimulus" genes in a list with 158 annotated genes (all: 1417/31850, PValue: 0.000002) ******
1415923_at	necdin	17984
1416750_at	opioid receptor, sigma 1	18391
1417640_at	CD79B antigen	15985
1417867_at	adipsin	11537
1419196_at	hepcidin antimicrobial peptide 1	84506
1419209_at	chemokine (C-X-C motif) ligand 1	14825
1419282_at	chemokine (C-C motif) ligand 12	20293
1419744_at	histocompatibility 2, class II, locus Mb2	15000
1420437_at	indoleamine-pyrrole 2,3 dioxygenase	15930
1420782_at	tumor necrosis factor receptor superfamily, member 17	21935
1421144_at	retinitis pigmentosa GTPase regulator interacting protein 1	77945
1424923_at	serine (or cysteine) peptidase inhibitor, clade A, member 3G	20715
1425156_at	RIKEN cDNA 9830147J24 gene	229900
1427329_a_at	immunoglobulin heavy chain 6 (heavy chain of IgM)	16019
1430375_a_at	chemokine (C-C motif) ligand 27	20301
1449009_at	T-cell specific GTPase	21822
1450826_a_at	serum amyloid A 3	20210
1451036_at	spastic paraplegia 21 homolog (human)	27965
1452432_at	tissue factor pathway inhibitor	21788
1455530_at	gb:BE686052 /DB_XREF=gi:10073676 /DB_XREF=uv90d11.x1 /CLONE=IMAGE:3414453 /FEA=EST /CNT=60 /TID=Mm.28362.4 /TIER=Stack /STK=11 /UG=Mm.28362 /LL=104790 /UG_GENE=AI326478 /UG_TITLE=expressed sequence AI326478
1440837_at	Transcribed locus
1459064_at	Transcribed locus
791 cluster-Gene Ontology term pairs assessed for enrichment with p-value < 0.050000
Found 2 Protein Domain "Serpin // 7.9E-107" genes in a list with 54 annotated genes (all: 36/10020, PValue: 0.015975) **
1421921_at	serine (or cysteine) peptidase inhibitor, clade A, member 3M	20717
1424923_at	serine (or cysteine) peptidase inhibitor, clade A, member 3G	20715
Found 2 Protein Domain "Class II histocompatibility antigen, beta chain, beta-1 domain // 9.8E-40" genes in a list with 54 annotated genes (all: 9/10020, PValue: 0.001002) ***
1419744_at	histocompatibility 2, class II, locus Mb2	15000
1440837_at	Transcribed locus
Found 2 Protein Domain "Globin // 9.0E-54" genes in a list with 54 annotated genes (all: 11/10020, PValue: 0.001520) ***
1428361_x_at	hemoglobin alpha, adult chain 1	15122
1451203_at	myoglobin	17189
Found 2 Protein Domain "Cytochrome P450 // 1.0E-126" genes in a list with 54 annotated genes (all: 43/10020, PValue: 0.022356) **
1448792_a_at	cytochrome P450, family 2, subfamily f, polypeptide 2	13107
1444138_at	cytochrome P450, family 2, subfamily r, polypeptide 1	244209
Found 10 Protein Domain "Immunoglobulin-like // 3.4E-7" genes in a list with 54 annotated genes (all: 326/10020, PValue: 0.000008) ******
1417505_s_at	interleukin 11 receptor, alpha chain 1 /// interleukin 11 receptor, alpha chain 2	16157 /// 16158
1419744_at	histocompatibility 2, class II, locus Mb2	15000
1426168_a_at	T-cell receptor alpha chain /// RIKEN cDNA A430107P09 gene /// similar to T-CELL RECEPTOR ALPHA CHAIN C REGION /// similar to T-cell receptor alpha-chain precursor	21473 /// 320898 /// 545051 /// 547333
1426197_at	Clone C-1-2 immunoglobulin heavy chain (Igh)	382657
1427329_a_at	immunoglobulin heavy chain 6 (heavy chain of IgM)	16019
1427576_at	Monoclonal antiidiotypic antibody IgK (hypervariable region) mRNA	243420
1427792_at	Single chain antibody ScFv	434038
1451965_at	NC41	381784
1452536_s_at	Immunoglobulin kappa light variable region (IgKV gene)	16081
1440837_at	Transcribed locus
Found 3 Protein Domain "Interferon-inducible GTPase // 1.0E-126" genes in a list with 54 annotated genes (all: 7/10020, PValue: 0.000005) ******
1417793_at	interferon inducible GTPase 2	54396
1418825_at	immunity-related GTPase family, M	15944
1449009_at	T-cell specific GTPase	21822
50 cluster-Protein Domain term pairs assessed for enrichment with p-value < 0.050000
Found 11 Pathway "Smooth_muscle_contraction // GenMAPP" genes in a list with 26 annotated genes (all: 971/5525, PValue: 0.002755) ***
1423062_at	insulin-like growth factor binding protein 3	16009
1427306_at	ryanodine receptor 1, skeletal muscle	20190
1444105_at	actin, alpha 2, smooth muscle, aorta	11475
Found 3 Pathway "Tryptophan metabolism // KEGG" genes in a list with 26 annotated genes (all: 45/5525, PValue: 0.001152) ***
1418697_at	indolethylamine N-methyltransferase	21743
1420437_at	indoleamine-pyrrole 2,3 dioxygenase	15930
Found 6 Pathway "TGF_Beta_Signaling_Pathway // GenMAPP" genes in a list with 26 annotated genes (all: 271/5525, PValue: 0.001320) ***
1420915_at	signal transducer and activator of transcription 1	20846
Found 9 Pathway "Calcium_regulation_in_cardiac_cells // GenMAPP" genes in a list with 26 annotated genes (all: 815/5525, PValue: 0.009348) ***
1417184_s_at	hemoglobin beta chain complex /// hemoglobin, beta adult major chain /// hemoglobin, beta adult minor chain	15127 /// 15129 /// 15130
1427306_at	ryanodine receptor 1, skeletal muscle	20190
Found 2 Pathway "Blood_Clotting_Cascade // GenMAPP" genes in a list with 26 annotated genes (all: 37/5525, PValue: 0.012820) **
1419082_at	serine (or cysteine) peptidase inhibitor, clade B, member 2	18788
1421854_at	fibrinogen-like protein 2	14190
Found 10 Pathway "Striated_muscle_contraction // GenMAPP" genes in a list with 26 annotated genes (all: 192/5525, PValue: 0.000000) *********
1417464_at	troponin C2, fast	21925
1418726_a_at	troponin T2, cardiac	21956
1426650_at	myosin, heavy polypeptide 8, skeletal muscle, perinatal	17885
1427445_a_at	titin	22138
1450118_a_at	troponin T3, skeletal, fast	21957
1444105_at	actin, alpha 2, smooth muscle, aorta	11475
Found 5 Pathway "Inflammatory_Response_Pathway // GenMAPP" genes in a list with 26 annotated genes (all: 208/5525, PValue: 0.002483) ***
1416295_a_at	interleukin 2 receptor, gamma chain	16186
1421279_at	laminin, gamma 2	16782
1456857_at	Adult male testis cDNA, RIKEN full-length enriched library, clone:4930474I06 product:Histocompatibility 2, class II antigen E beta homolog [Mus musculus], full insert sequence
Found 3 Pathway "Nucleotide_GPCRs // GenMAPP" genes in a list with 26 annotated genes (all: 32/5525, PValue: 0.000419) ****
1450214_at	adenosine A2b receptor	11541
22 cluster-Pathway term pairs assessed for enrichment with p-value < 0.050000
Found 12 Chromosome "16" genes in a list with 179 annotated genes (all: 1311/37379, PValue: 0.024490) **
1418158_at	transformation related protein 63	22061
1420751_at	keratin associated protein 6-1	16700
1420782_at	tumor necrosis factor receptor superfamily, member 17	21935
1422651_at	adiponectin, C1Q and collagen domain containing	11450
1423494_at	RIKEN cDNA 2310042E22 gene	66561
1425430_at	keratin associated protein 16-5	77918
1425431_at	keratin associated protein 16-10 /// keratin associated protein 16-3 /// keratin associated protein 16-6	170653 /// 170655 /// 71369
1448788_at	Cd200 antigen	17470
1430026_at	stress 70 protein chaperone, microsome-associated, human homolog	110920
1439014_at	hypothetical protein A430031N04	239796
1447116_at	RIKEN cDNA 3110001A13 gene, mRNA (cDNA clone MGC:29309 IMAGE:5006672)	66540
1447918_x_at	similar to Ig lambda-3 chain C region - mouse	386520
Found 21 Chromosome "11" genes in a list with 179 annotated genes (all: 2979/37379, PValue: 0.048103) **
1417141_at	interferon gamma induced GTPase	16145
1417640_at	CD79B antigen	15985
1417793_at	interferon inducible GTPase 2	54396
1418825_at	immunity-related GTPase family, M	15944
1419282_at	chemokine (C-C motif) ligand 12	20293
1421907_at	peroxisome proliferator activated receptor binding protein	19014
1422667_at	keratin complex 1, acidic, gene 15	16665
1423062_at	insulin-like growth factor binding protein 3	16009
1423619_at	RAS, dexamethasone-induced 1	19416
1425233_at	RIKEN cDNA 2210407C18 gene	78354
1426650_at	myosin, heavy polypeptide 8, skeletal muscle, perinatal	17885
1428361_x_at	hemoglobin alpha, adult chain 1	15122
1434484_at	RIKEN cDNA 1100001G20 gene	66107
1438467_at	macrophage galactose N-acetyl-galactosamine specific lectin 2	216864
1449009_at	T-cell specific GTPase	21822
1450214_at	adenosine A2b receptor	11541
1451424_at	gamma-aminobutyric acid (GABA-A) receptor, pi	216643
1452957_at	keratin associated protein 3-3	66380
1434067_at	expressed sequence AI662270	103814
1444254_at	tensin 4	217169
1458259_x_at	COP9 (constitutive photomorphogenic) homolog, subunit 3 (Arabidopsis thaliana)	26572
Found 3 Chromosome "11 B2" genes in a list with 179 annotated genes (all: 128/37379, PValue: 0.023836) **
1423619_at	RAS, dexamethasone-induced 1	19416
1450214_at	adenosine A2b receptor	11541
1458259_x_at	COP9 (constitutive photomorphogenic) homolog, subunit 3 (Arabidopsis thaliana)	26572
Found 4 Chromosome "11 B1" genes in a list with 179 annotated genes (all: 241/37379, PValue: 0.029087) **
1417793_at	interferon inducible GTPase 2	54396
1418825_at	immunity-related GTPase family, M	15944
1425233_at	RIKEN cDNA 2210407C18 gene	78354
1449009_at	T-cell specific GTPase	21822
Found 3 Chromosome "16 C3" genes in a list with 179 annotated genes (all: 131/37379, PValue: 0.025303) **
1420751_at	keratin associated protein 6-1	16700
1425430_at	keratin associated protein 16-5	77918
1425431_at	keratin associated protein 16-10 /// keratin associated protein 16-3 /// keratin associated protein 16-6	170653 /// 170655 /// 71369
Found 2 Chromosome "6 G3" genes in a list with 179 annotated genes (all: 72/37379, PValue: 0.046852) **
1426988_at	kelch domain containing 5	232539
1452730_at	RIKEN cDNA 1110033J19 gene	66184
Found 2 Chromosome "3 H1" genes in a list with 179 annotated genes (all: 34/37379, PValue: 0.011569) **
1418778_at	RIKEN cDNA 9030408N13 gene	66815
1425156_at	RIKEN cDNA 9830147J24 gene	229900
Found 3 Chromosome "1 E2" genes in a list with 179 annotated genes (all: 73/37379, PValue: 0.005253) ***
1422939_at	serine (or cysteine) peptidase inhibitor, clade B (ovalbumin), member 3B	383548
1449451_at	serine (or cysteine) peptidase inhibitor, clade B (ovalbumin), member 11	66957
1437517_x_at	serine (or cysteine) peptidase inhibitor, clade B (ovalbumin), member 3A	20248
Found 2 Chromosome "X D" genes in a list with 179 annotated genes (all: 67/37379, PValue: 0.041158) **
1436936_s_at	inactive X specific transcripts	213742
1441451_at	bromodomain and WD repeat domain containing 3	382236
Found 2 Chromosome "18 D3" genes in a list with 179 annotated genes (all: 57/37379, PValue: 0.030642) **
1419042_at	interferon inducible GTPase 1	60440
1439831_at	Transcribed locus
99 cluster-Chromosome term pairs assessed for enrichment with p-value < 0.050000

## Sheet: Group G
probe set	gene	LocusLink
Found 5 Gene Ontology "transition metal ion transport" genes in a list with 486 annotated genes (all: 90/31850, PValue: 0.012342) **
1417061_at	solute carrier family 40 (iron-regulated transporter), member 1	53945
1417750_a_at	solute carrier family 25, member 37	67712
1448696_at	hephaestin	15203
1451139_at	solute carrier family 39 (zinc transporter), member 4	72027
1429523_a_at	solute carrier family 39 (metal ion transporter), member 5	72002
Found 7 Gene Ontology "G-protein-coupled receptor binding" genes in a list with 486 annotated genes (all: 84/31850, PValue: 0.000304) ****
1417936_at	chemokine (C-C motif) ligand 9	20308
1419728_at	chemokine (C-X-C motif) ligand 5	20311
1421228_at	chemokine (C-C motif) ligand 7	20306
1449195_s_at	chemokine (C-X-C motif) ligand 16	66102
1449984_at	chemokine (C-X-C motif) ligand 2	20310
1438148_at	gene model 1960, (NCBI)	330122
1455577_at	Chemokine (C-C motif) ligand 28 (Ccl28), mRNA	56838
Found 14 Gene Ontology "physiological defense response" genes in a list with 486 annotated genes (all: 511/31850, PValue: 0.026460) **
1416783_at	tachykinin 1	21333
1417599_at	CD276 antigen	102657
1419075_s_at	serum amyloid A 1	20208
1419728_at	chemokine (C-X-C motif) ligand 5	20311
1420393_at	nitric oxide synthase 2, inducible, macrophage	18126
1420653_at	transforming growth factor, beta 1	21803
1421188_at	chemokine (C-C motif) receptor 2	12772
1421228_at	chemokine (C-C motif) ligand 7	20306
1423153_x_at	complement component factor h	12628
1437218_at	fibronectin 1	14268
1448872_at	regenerating islet-derived 3 gamma	19695
1449984_at	chemokine (C-X-C motif) ligand 2	20310
1450344_a_at	prostaglandin E receptor 3 (subtype EP3)	19218
1451632_a_at	immunoglobulin heavy chain 1a (serum IgG2a)	380793
Found 19 Gene Ontology "physiological response to wounding" genes in a list with 486 annotated genes (all: 472/31850, PValue: 0.000139) ****
1416783_at	tachykinin 1	21333
1417408_at	coagulation factor III	14066
1417599_at	CD276 antigen	102657
1419075_s_at	serum amyloid A 1	20208
1419728_at	chemokine (C-X-C motif) ligand 5	20311
1420393_at	nitric oxide synthase 2, inducible, macrophage	18126
1420653_at	transforming growth factor, beta 1	21803
1421188_at	chemokine (C-C motif) receptor 2	12772
1421228_at	chemokine (C-C motif) ligand 7	20306
1423153_x_at	complement component factor h	12628
1427318_s_at	dysferlin /// fer-1-like 3, myoferlin (C. elegans)	226101 /// 26903
1437218_at	fibronectin 1	14268
1448797_at	ELK3, member of ETS oncogene family	13713
1448872_at	regenerating islet-derived 3 gamma	19695
1449984_at	chemokine (C-X-C motif) ligand 2	20310
1450344_a_at	prostaglandin E receptor 3 (subtype EP3)	19218
1451632_a_at	immunoglobulin heavy chain 1a (serum IgG2a)	380793
1451791_at	tissue factor pathway inhibitor	21788
1459894_at	IQ motif containing GTPase activating protein 2	544963
Found 6 Gene Ontology "acute inflammatory response" genes in a list with 486 annotated genes (all: 124/31850, PValue: 0.012081) **
1419075_s_at	serum amyloid A 1	20208
1423153_x_at	complement component factor h	12628
1437218_at	fibronectin 1	14268
1448872_at	regenerating islet-derived 3 gamma	19695
1450344_a_at	prostaglandin E receptor 3 (subtype EP3)	19218
1451632_a_at	immunoglobulin heavy chain 1a (serum IgG2a)	380793
Found 206 Gene Ontology "catalytic activity" genes in a list with 486 annotated genes (all: 11415/31850, PValue: 0.001560) ***
1415694_at	tryptophanyl-tRNA synthetase	22375
1415806_at	plasminogen activator, tissue	18791
1415837_at	kallikrein 6	16612
1416193_at	carbonic anhydrase 1	12346
1416306_at	chloride channel calcium activated 3	23844
1416308_at	UDP-glucose dehydrogenase	22235
1416383_a_at	pyruvate carboxylase	18563
1416411_at	glutathione S-transferase, mu 2	14863
1416468_at	aldehyde dehydrogenase family 1, subfamily A1	11668
1416635_at	sphingomyelin phosphodiesterase, acid-like 3A	57319
1416675_s_at	phospholipase C, delta 1	18799
1416842_at	glutathione S-transferase, mu 5	14866
1416873_a_at	cyclin-dependent kinase 2	12566
1416980_at	RIKEN cDNA 0610006F02 gene	71664
1417094_at	acyl-CoA thioesterase 7	70025
1417137_at	uridine-cytidine kinase 2	80914
1417168_a_at	ubiquitin specific peptidase 2	53376
1417203_at	ethylmalonic encephalopathy 1	66071
1417300_at	sphingomyelin phosphodiesterase, acid-like 3B	100340
1417382_at	ectonucleoside triphosphate diphosphohydrolase 5	12499
1417500_a_at	transglutaminase 2, C polypeptide	21817
1417642_at	aldehyde dehydrogenase family 1, subfamily A3	56847
1417751_at	serine/threonine kinase 10	20868
1417898_a_at	granzyme A	14938
1417946_at	abhydrolase domain containing 3	106861
1417951_at	enolase 3, beta muscle	13808
1417991_at	deiodinase, iodothyronine, type I	13370
1418094_s_at	carbonic anhydrase 4	12351
1418113_at	cytochrome P450, family 2, subfamily d, polypeptide 10	13101
1418138_at	sulfotransferase family 1D, member 1	53315
1418148_at	abhydrolase domain containing 1	57742
1418151_at	myotubularin related protein 4	170749
1418215_at	meprin 1 beta	17288
1418260_at	hormonally upregulated Neu-associated kinase	26559
1418392_a_at	guanylate nucleotide binding protein 4	55932
1418405_at	hepatocyte growth factor activator	54426
1418601_at	aldehyde dehydrogenase family 1, subfamily A7	26358
1418654_at	hydroxyacid oxidase (glycolate oxidase) 3	56185
1418709_at	cytochrome c oxidase, subunit VIIa 1	12865
1418754_at	adenylate cyclase 8	11514
1418892_at	ras homolog gene family, member J	80837
1418937_at	deiodinase, iodothyronine, type II	13371
1418940_at	sulfotransferase family 1B, member 1	56362
1418979_at	RIKEN cDNA 9030611N15 gene	105387
1419032_at	RIKEN cDNA 2610018G03 gene	70415
1419155_a_at	SRY-box containing gene 4	20677
1419343_at	solute carrier family 15 (oligopeptide transporter), member 1	56643
1419349_a_at	cytochrome P450, family 2, subfamily d, polypeptide 9	13105
1419595_a_at	gamma-glutamyl hydrolase	14590
1419758_at	ATP-binding cassette, sub-family B (MDR/TAP), member 1A	18671
1419905_s_at	hydroxyprostaglandin dehydrogenase 15 (NAD)	15446
1420352_at	protease, serine, 22	70835
1420393_at	nitric oxide synthase 2, inducible, macrophage	18126
1420541_at	retinol dehydrogenase 16	19683
1420928_at	beta galactoside alpha 2,6 sialyltransferase 1	20440
1421041_s_at	glutathione S-transferase, alpha 1 (Ya) /// glutathione S-transferase, alpha 2 (Yc2)	14857 /// 14858
1421178_at	RIKEN cDNA 9130411I17 gene	67569
1421262_at	lipase, endothelial	16891
1421331_at	heparan sulfate (glucosamine) 3-O-sulfotransferase 3B1	54710
1421430_at	RAD51-like 1 (S. cerevisiae)	19363
1421735_a_at	ST8 alpha-N-acetyl-neuraminide alpha-2,8-sialyltransferase 5	225742
1421830_at	adenylate kinase 3 alpha-like 1	11639
1422352_at	mast cell protease 1	17224
1422440_at	cyclin-dependent kinase 4	12567
1422541_at	protein tyrosine phosphatase, receptor type, M	19274
1422673_at	protein kinase C, mu	18760
1422699_at	arachidonate 12-lipoxygenase	11684
1422869_at	c-mer proto-oncogene tyrosine kinase	17289
1422876_at	calpain 9 (nCL-4)	73647
1422906_at	ATP-binding cassette, sub-family G (WHITE), member 2	26357
1423223_a_at	peroxiredoxin 6	11758
1423244_at	similar to Cyp2c40 protein	433247
1423439_at	phosphoenolpyruvate carboxykinase 1, cytosolic	18534
1423524_at	microtubule associated serine/threonine kinase-like	67121
1423564_a_at	phosphoribosylaminoimidazole carboxylase, phosphoribosylaminoribosylaminoimidazole, succinocarboxamide synthetase	67054
1423627_at	NAD(P)H dehydrogenase, quinone 1	18104
1423858_a_at	3-hydroxy-3-methylglutaryl-Coenzyme A synthase 2	15360
1424245_at	carboxylesterase 2 /// similar to carboxylesterase 2	234671 /// 546098
1424547_at	carbonic anhydrase 10	72605
1425016_at	Eph receptor B2	13844
1425069_at	cDNA sequence BC018285	223706
1425182_x_at	kallikrein 22 /// kallikrein 9	13646 /// 13648
1425321_a_at	calmin	94040
1425343_at	haloacid dehalogenase-like hydrolase domain containing 3	72748
1425365_a_at	cytochrome P450, family 2, subfamily d, polypeptide 13	68444
1425452_s_at	protein tyrosine phosphatase, receptor type, J /// expressed sequence AW125753	105005 /// 19271
1425704_at	cDNA sequence BC022224	192970
1425934_a_at	UDP-Gal:betaGlcNAc beta 1,4-galactosyltransferase, polypeptide 4	56375
1425978_at	myocardin	214384
1426047_a_at	protein tyrosine phosphatase, receptor type, R	19279
1426260_a_at	UDP glucuronosyltransferase 1 family, polypeptide A2 /// UDP glucuronosyltransferase 1 family, polypeptide A6A /// UDP glycosyltransferase 1 family, polypeptide A10 /// UDP glucuronosyltransferase 1 family, polypeptide A7C /// UDP glucuronosyltransferase 1 family, polypeptide A5 /// UDP glucuronosyltransferase 1 family, polypeptide A9 /// UDP glucuronosyltransferase 1 family, polypeptide A6B /// …	22236 /// 394430 /// 394432 /// 394433 /// 394434 /// 394435 /// 394436 /// 94284
1426603_at	ribonuclease L (2', 5'-oligoisoadenylate synthetase-dependent)	24014
1426875_s_at	sulfiredoxin 1 homolog (S. cerevisiae)	76650
1426960_a_at	fatty acid 2-hydroxylase	338521
1427005_at	polo-like kinase 2 (Drosophila)	20620
1427019_at	protein tyrosine phosphatase, receptor type Z, polypeptide 1	19283
1427137_at	carboxylesterase 5	234673
1427318_s_at	dysferlin /// fer-1-like 3, myoferlin (C. elegans)	226101 /// 26903
1427345_a_at	sulfotransferase family 1A, phenol-preferring, member 1	20887
1427451_a_at	cDNA sequence BC018473	193217
1427477_at	similar to Tmprss13 protein	546127
1427945_at	dihydropyrimidine dehydrogenase	99586
1427960_at	UDP glucuronosyltransferase 2 family, polypeptide B34	100727
1427963_s_at	retinol dehydrogenase 9	103142
1428988_at	ATP-binding cassette, sub-family C (CFTR/MRP), member 3	76408
1430388_a_at	sulfatase 2	72043
1431057_a_at	protease, serine, 23	76453
1431213_a_at	RIKEN cDNA 1300007C21 gene /// similar to Retrovirus-related POL polyprotein (Endonuclease) /// similar to Retrovirus-related Pol polyprotein (Endonuclease)	433762 /// 546083 /// 67527
1432418_a_at	creatine kinase, mitochondrial 1, ubiquitous	12716
1433545_s_at	RIKEN cDNA 5730439E10 gene	102632
1433575_at	SRY-box containing gene 4 (Sox4), mRNA	20677
1433741_at	CD38 antigen	12494
1433855_at	4-aminobutyrate aminotransferase	268860
1435162_at	Protein kinase, cGMP-dependent, type II (Prkg2), mRNA	19092
1435446_a_at	choline phosphotransferase 1	212862
1435853_at	RIKEN cDNA 9030605E09 gene	380997
1436519_a_at	RIKEN cDNA 1110057K04 gene	68832
1436615_a_at	ornithine transcarbamylase	18416
1436669_at	RIKEN cDNA 1700019G17 gene	75541
1436981_a_at	gb:BB706206 /DB_XREF=gi:16055041 /DB_XREF=BB706206 /CLONE=7420487L24 /FEA=EST /CNT=38 /TID=Mm.3360.4 /TIER=ConsEnd /STK=0 /UG=Mm.3360 /LL=22631 /UG_GENE=Ywhaz /UG_TITLE=tyrosine 3-monooxygenasetryptophan 5-monooxygenase activation protein, zeta polypeptide
1437112_at	phospholipase D1	18805
1437218_at	fibronectin 1	14268
1437846_x_at	beta-site APP-cleaving enzyme 2	56175
1438183_x_at	sorbitol dehydrogenase 1	20322
1448562_at	uridine phosphorylase 1	22271
1448649_at	glutamyl aminopeptidase	13809
1448683_at	cytochrome P450, family 2, subfamily d, polypeptide 26	76279
1448696_at	hephaestin	15203
1448741_at	solute carrier family 3, member 1	20532
1448985_at	dual specificity phosphatase 22	105352
1449106_at	glutathione peroxidase 3	14778
1449268_at	glutamine fructose-6-phosphate transaminase 1	14583
1449375_at	carboxylesterase 6	102022
1449409_at	sulfotransferase family, cytosolic, 1C, member 2	69083
1449475_at	ATPase, H+/K+ transporting, nongastric, alpha polypeptide	192113
1449478_at	matrix metallopeptidase 7	17393
1449952_s_at	transmembrane protease, serine 8 (intestinal)	30943
1450246_at	fucosyltransferase 2	14344
1450271_at	PTK6 protein tyrosine kinase 6	20459
1450474_at	serine (or cysteine) peptidase inhibitor, clade B, member 9c	20707
1450630_at	queuine tRNA-ribosyltransferase 1	60507
1450677_at	checkpoint kinase 1 homolog (S. pombe)	12649
1450719_at	meprin 1 alpha	17287
1450970_at	glutamate oxaloacetate transaminase 1, soluble	14718
1451194_at	aldolase 2, B isoform	230163
1451345_at	methylthioadenosine phosphorylase	66902
1451547_at	RIKEN cDNA 0610009A07 gene	70337
1451557_at	tyrosine aminotransferase	234724
1451755_a_at	apolipoprotein B editing complex 1	11810
1452202_at	phosphodiesterase 2A, cGMP-stimulated	207728
1452326_at	RIKEN cDNA 1810010G06 gene	69047
1452679_at	RIKEN cDNA 2410129E14 gene	73710
1453196_a_at	2'-5' oligoadenylate synthetase-like 2	23962
1453343_s_at	vaccinia related kinase 2	69922
1454138_a_at	serine threonine kinase 31	77485
1455030_at	gb:AI116234 /DB_XREF=gi:3516558 /DB_XREF=uc18e06.r1 /CLONE=IMAGE:1398370 /FEA=EST /CNT=45 /TID=Mm.5046.4 /TIER=Stack /STK=28 /UG=Mm.5046 /LL=19271 /UG_GENE=Ptprj /UG_TITLE=protein tyrosine phosphatase, receptor type, J
1455408_at	RIKEN cDNA 4732472I07 gene	271844
1455540_at	carbamoyl-phosphate synthetase 1	227231
1455866_x_at	thioredoxin-like 1	53382
1457899_at	kalirin, RhoGEF kinase	545156
1459894_at	IQ motif containing GTPase activating protein 2	544963
1460196_at	carbonyl reductase 1	12408
1460670_at	RIO kinase 3 (yeast)	66878
1428151_x_at	cysteine conjugate-beta lyase 1	70266
1428834_at	dual specificity phosphatase 4	319520
1429463_at	protein kinase, AMP-activated, alpha 2 catalytic subunit	108079
1429550_at	ectonucleoside triphosphate diphosphohydrolase 8	72090
1429805_at	myosin IA	432516
1430534_at	ribonuclease, RNase A family, 6	78416
1430641_at	RIKEN cDNA 9030605I04 gene	74548
1432461_at	eyes absent 4 homolog (Drosophila)	14051
1432976_at	RIKEN cDNA 2310038E17 gene	71903
1434129_s_at	lipoma HMGIC fusion partner-like 2	218454
1434354_at	monoamine oxidase B	109731
1434404_at	RIKEN cDNA C030011O14 gene	215708
1435338_at	cyclin-dependent kinase 6	12571
1435596_at	RIKEN cDNA A530088I07 gene	212167
1435787_at	protein phosphatase 1 (formerly 2C)-like	242083
1435875_at	protein kinase, AMP-activated, beta 2 non-catalytic subunit	108097
1436200_at	LON peptidase N-terminal domain and ring finger 3	74365
1436321_at	UDP-GlcNAc:betaGal beta-1,3-N-acetylglucosaminyltransferase 7	227327
1437089_at	RIKEN cDNA 4833409A17 gene	74580
1437395_at	zinc finger, CCHC domain containing 11	230594
1437660_at	natural killer tumor recognition sequence	18087
1437960_at	gene model 943, (NCBI)	381122
1438407_at	RIKEN cDNA 9330132E09 gene	319901
1438433_at	expressed sequence BB081391	434204
1438877_at	transient receptor potential cation channel, subfamily M, member 6	225997
1439474_x_at	gb:BB494544 /DB_XREF=gi:9453171 /DB_XREF=BB494544 /CLONE=D530041D20 /FEA=EST /CNT=8 /TID=Mm.169456.1 /TIER=Stack /STK=8 /UG=Mm.169456 /UG_TITLE=ESTs
1439947_at	cytochrome P450, family 11, subfamily a, polypeptide 1	13070
1440977_at	16 days neonate thymus cDNA, RIKEN full-length enriched library, clone:A130071G05 product:unclassifiable, full insert sequence
1443491_at	Protein tyrosine phosphatase, receptor type, K, mRNA (cDNA clone IMAGE:3492261)	19272
1443797_at	Alkylglycerone phosphate synthase, mRNA (cDNA clone MGC:69957 IMAGE:6332574)	228061
1444406_at	Mitogen-activated protein kinase kinase kinase kinase 3, mRNA (cDNA clone IMAGE:3603090)	225028
1446037_at	RIKEN cDNA C230081A13 gene (C230081A13Rik), mRNA	244895
1447623_s_at	Transcribed locus
1447879_x_at	DALR anticodon binding domain containing 3 /// WD repeat domain 6	67789 /// 83669
1452766_at	RIKEN cDNA 2900041A09 gene	72948
1455454_at	aldo-keto reductase family 1, member C19	432720
1456231_at	phospholipase A2, group III	237625
1456482_at	phosphatidylinositol 3 kinase, regulatory subunit, polypeptide 3 (p55)	18710
1457619_at	cDNA sequence BC015286	234669
1458242_at	MKIAA1385 protein	268566
1459906_at	PREDICTED: similar to diacylglycerol kinase, eta isoform 2 [Mus musculus], mRNA sequence	380921
1460454_at	RIKEN cDNA 2010001H14 gene	69824
1460606_at	hydroxysteroid (17-beta) dehydrogenase 13	243168
Found 21 Gene Ontology "endopeptidase activity" genes in a list with 486 annotated genes (all: 904/31850, PValue: 0.038766) **
1415806_at	plasminogen activator, tissue	18791
1415837_at	kallikrein 6	16612
1417168_a_at	ubiquitin specific peptidase 2	53376
1417500_a_at	transglutaminase 2, C polypeptide	21817
1417898_a_at	granzyme A	14938
1418215_at	meprin 1 beta	17288
1418405_at	hepatocyte growth factor activator	54426
1418754_at	adenylate cyclase 8	11514
1420352_at	protease, serine, 22	70835
1422352_at	mast cell protease 1	17224
1422876_at	calpain 9 (nCL-4)	73647
1425182_x_at	kallikrein 22 /// kallikrein 9	13646 /// 13648
1427477_at	similar to Tmprss13 protein	546127
1431057_a_at	protease, serine, 23	76453
1437846_x_at	beta-site APP-cleaving enzyme 2	56175
1449478_at	matrix metallopeptidase 7	17393
1449952_s_at	transmembrane protease, serine 8 (intestinal)	30943
1450719_at	meprin 1 alpha	17287
1429805_at	myosin IA	432516
1435596_at	RIKEN cDNA A530088I07 gene	212167
1437960_at	gene model 943, (NCBI)	381122
Found 11 Gene Ontology "serine-type endopeptidase activity" genes in a list with 486 annotated genes (all: 303/31850, PValue: 0.007273) ***
1415806_at	plasminogen activator, tissue	18791
1415837_at	kallikrein 6	16612
1417898_a_at	granzyme A	14938
1418405_at	hepatocyte growth factor activator	54426
1418754_at	adenylate cyclase 8	11514
1420352_at	protease, serine, 22	70835
1422352_at	mast cell protease 1	17224
1425182_x_at	kallikrein 22 /// kallikrein 9	13646 /// 13648
1427477_at	similar to Tmprss13 protein	546127
1431057_a_at	protease, serine, 23	76453
1449952_s_at	transmembrane protease, serine 8 (intestinal)	30943
Found 10 Gene Ontology "monooxygenase activity" genes in a list with 486 annotated genes (all: 196/31850, PValue: 0.000916) ****
1418113_at	cytochrome P450, family 2, subfamily d, polypeptide 10	13101
1419349_a_at	cytochrome P450, family 2, subfamily d, polypeptide 9	13105
1420393_at	nitric oxide synthase 2, inducible, macrophage	18126
1423244_at	similar to Cyp2c40 protein	433247
1425069_at	cDNA sequence BC018285	223706
1425365_a_at	cytochrome P450, family 2, subfamily d, polypeptide 13	68444
1435853_at	RIKEN cDNA 9030605E09 gene	380997
1436981_a_at	gb:BB706206 /DB_XREF=gi:16055041 /DB_XREF=BB706206 /CLONE=7420487L24 /FEA=EST /CNT=38 /TID=Mm.3360.4 /TIER=ConsEnd /STK=0 /UG=Mm.3360 /LL=22631 /UG_GENE=Ywhaz /UG_TITLE=tyrosine 3-monooxygenasetryptophan 5-monooxygenase activation protein, zeta polypeptide
1448683_at	cytochrome P450, family 2, subfamily d, polypeptide 26	76279
1439947_at	cytochrome P450, family 11, subfamily a, polypeptide 1	13070
Found 11 Gene Ontology "phosphoprotein phosphatase activity" genes in a list with 486 annotated genes (all: 380/31850, PValue: 0.032807) **
1418151_at	myotubularin related protein 4	170749
1422541_at	protein tyrosine phosphatase, receptor type, M	19274
1425452_s_at	protein tyrosine phosphatase, receptor type, J /// expressed sequence AW125753	105005 /// 19271
1426047_a_at	protein tyrosine phosphatase, receptor type, R	19279
1427019_at	protein tyrosine phosphatase, receptor type Z, polypeptide 1	19283
1448985_at	dual specificity phosphatase 22	105352
1455030_at	gb:AI116234 /DB_XREF=gi:3516558 /DB_XREF=uc18e06.r1 /CLONE=IMAGE:1398370 /FEA=EST /CNT=45 /TID=Mm.5046.4 /TIER=Stack /STK=28 /UG=Mm.5046 /LL=19271 /UG_GENE=Ptprj /UG_TITLE=protein tyrosine phosphatase, receptor type, J
1428834_at	dual specificity phosphatase 4	319520
1432461_at	eyes absent 4 homolog (Drosophila)	14051
1435787_at	protein phosphatase 1 (formerly 2C)-like	242083
1443491_at	Protein tyrosine phosphatase, receptor type, K, mRNA (cDNA clone IMAGE:3492261)	19272
Found 9 Gene Ontology "protein tyrosine phosphatase activity" genes in a list with 486 annotated genes (all: 227/31850, PValue: 0.008478) ***
1422541_at	protein tyrosine phosphatase, receptor type, M	19274
1425452_s_at	protein tyrosine phosphatase, receptor type, J /// expressed sequence AW125753	105005 /// 19271
1426047_a_at	protein tyrosine phosphatase, receptor type, R	19279
1427019_at	protein tyrosine phosphatase, receptor type Z, polypeptide 1	19283
1448985_at	dual specificity phosphatase 22	105352
1455030_at	gb:AI116234 /DB_XREF=gi:3516558 /DB_XREF=uc18e06.r1 /CLONE=IMAGE:1398370 /FEA=EST /CNT=45 /TID=Mm.5046.4 /TIER=Stack /STK=28 /UG=Mm.5046 /LL=19271 /UG_GENE=Ptprj /UG_TITLE=protein tyrosine phosphatase, receptor type, J
1428834_at	dual specificity phosphatase 4	319520
1432461_at	eyes absent 4 homolog (Drosophila)	14051
1443491_at	Protein tyrosine phosphatase, receptor type, K, mRNA (cDNA clone IMAGE:3492261)	19272
Found 8 Gene Ontology "endopeptidase inhibitor activity" genes in a list with 486 annotated genes (all: 212/31850, PValue: 0.016640) **
1415938_at	serine peptidase inhibitor, Kazal type 3	20730
1449979_a_at	sparc/osteonectin, cwcv and kazal-like domains proteoglycan 3	72902
1450474_at	serine (or cysteine) peptidase inhibitor, clade B, member 9c	20707
1451791_at	tissue factor pathway inhibitor	21788
1460227_at	tissue inhibitor of metalloproteinase 1	21857
1429285_at	serine (or cysteine) peptidase inhibitor, clade A (alpha-1 antiproteinase, antitrypsin), member 9	71907
1435760_at	cystatin A /// similar to Stefin homolog	209294 /// 547252
1436755_at	inter-alpha (globulin) inhibitor H5	209378
Found 12 Gene Ontology "cytokine activity" genes in a list with 486 annotated genes (all: 362/31850, PValue: 0.010291) **
1417936_at	chemokine (C-C motif) ligand 9	20308
1418345_at	tumor necrosis factor (ligand) superfamily, member 13 /// tumor necrosis factor (ligand) superfamily, member 12-member 13	619441 /// 69583
1418507_s_at	RIKEN cDNA D130043N08 gene	103250
1419728_at	chemokine (C-X-C motif) ligand 5	20311
1421228_at	chemokine (C-C motif) ligand 7	20306
1423635_at	bone morphogenetic protein 2	12156
1425122_at	open reading frame 9	52793
1449195_s_at	chemokine (C-X-C motif) ligand 16	66102
1449984_at	chemokine (C-X-C motif) ligand 2	20310
1438148_at	gene model 1960, (NCBI)	330122
1447221_x_at	gb:BB127905 /DB_XREF=gi:16262389 /DB_XREF=BB127905 /CLONE=9630026J20 /FEA=EST /CNT=2 /TID=Mm.214769.1 /TIER=ConsEnd /STK=2 /UG=Mm.214769 /UG_TITLE=ESTs
1455577_at	Chemokine (C-C motif) ligand 28 (Ccl28), mRNA	56838
Found 54 Gene Ontology "transporter activity" genes in a list with 486 annotated genes (all: 2752/31850, PValue: 0.034042) **
1416306_at	chloride channel calcium activated 3	23844
1416639_at	solute carrier family 2 (facilitated glucose transporter), member 5	56485
1417061_at	solute carrier family 40 (iron-regulated transporter), member 1	53945
1417611_at	transmembrane protein 37	170706
1417809_at	solute carrier family 22 (organic cation transporter), member 18	18400
1417828_at	aquaporin 8	11833
1417900_a_at	very low density lipoprotein receptor	22359
1418069_at	apolipoprotein C-II	11813
1418374_at	FXYD domain-containing ion transport regulator 3	17178
1418709_at	cytochrome c oxidase, subunit VIIa 1	12865
1418857_at	solute carrier family 13 (sodium-dependent dicarboxylate transporter), member 2	20500
1419075_s_at	serum amyloid A 1	20208
1419343_at	solute carrier family 15 (oligopeptide transporter), member 1	56643
1419358_at	sortilin-related VPS10 domain containing receptor 2	81840
1419615_at	transient receptor potential cation channel, subfamily V, member 6	64177
1419758_at	ATP-binding cassette, sub-family B (MDR/TAP), member 1A	18671
1420503_at	solute carrier family 6 (neurotransmitter transporter), member 14	56774
1421145_at	solute carrier family 26 (sulfate transporter), member 2	13521
1421228_at	chemokine (C-C motif) ligand 7	20306
1421262_at	lipase, endothelial	16891
1421445_at	solute carrier family 26, member 3	13487
1422699_at	arachidonate 12-lipoxygenase	11684
1422906_at	ATP-binding cassette, sub-family G (WHITE), member 2	26357
1423108_at	solute carrier family 25 (mitochondrial carnitine/acylcarnitine translocase), member 20	57279
1425606_at	solute carrier family 5 (iodide transporter), member 8	216225
1428025_s_at	phosphatidylinositol transfer protein, cytoplasmic 1	71795
1428988_at	ATP-binding cassette, sub-family C (CFTR/MRP), member 3	76408
1448482_at	solute carrier family 39 (metal ion transporter), member 8	67547
1448696_at	hephaestin	15203
1448741_at	solute carrier family 3, member 1	20532
1448769_at	solute carrier family 35, member B1	110172
1448783_at	solute carrier family 7 (cationic amino acid transporter, y+ system), member 9	30962
1449248_at	chloride channel 2	12724
1449268_at	glutamine fructose-6-phosphate transaminase 1	14583
1449475_at	ATPase, H+/K+ transporting, nongastric, alpha polypeptide	192113
1449952_s_at	transmembrane protease, serine 8 (intestinal)	30943
1450032_at	solute carrier organic anion transporter family, member 2a1	24059
1451139_at	solute carrier family 39 (zinc transporter), member 4	72027
1451601_a_at	cDNA sequence BC011467	216892
1452326_at	RIKEN cDNA 1810010G06 gene	69047
1452492_a_at	solute carrier family 37 (glycerol-3-phosphate transporter), member 2	56857
1453004_at	RIKEN cDNA 3110004L20 gene	73102
1460565_at	solute carrier family 41, member 1	98396
1428793_at	solute carrier family 36 (proton/amino acid symporter), member 1	215335
1429523_a_at	solute carrier family 39 (metal ion transporter), member 5	72002
1431261_at	chloride intracellular channel 5	224796
1433933_s_at	solute carrier organic anion transporter family, member 2b1	101488
1437259_at	gb:AV274006 /DB_XREF=gi:16390418 /DB_XREF=AV274006 /CLONE=4932415O19 /FEA=EST /CNT=30 /TID=Mm.66252.1 /TIER=Stack /STK=21 /UG=Mm.66252 /LL=98638 /UG_GENE=AV333884 /UG_TITLE=expressed sequence AV333884
1438877_at	transient receptor potential cation channel, subfamily M, member 6	225997
1439796_at	chloride channel calcium activated 6 /// similar to calcium activated chloride channel	545573 /// 99663
1441679_at	Calcium channel, voltage-dependent, L type, alpha 1C subunit (Cacna1c), mRNA	12288
1447394_at	chloride channel calcium activated 6 /// similar to calcium activated chloride channel	545573 /// 99663
1454854_at	organic solute transporter beta	330962
1460608_at	Calcium channel, voltage-dependent, N type, alpha 1B subunit (Cacna1b), mRNA	12287
Found 5 Gene Ontology "anion channel activity" genes in a list with 486 annotated genes (all: 76/31850, PValue: 0.006163) ***
1416306_at	chloride channel calcium activated 3	23844
1449248_at	chloride channel 2	12724
1431261_at	chloride intracellular channel 5	224796
1439796_at	chloride channel calcium activated 6 /// similar to calcium activated chloride channel	545573 /// 99663
1447394_at	chloride channel calcium activated 6 /// similar to calcium activated chloride channel	545573 /// 99663
Found 5 Gene Ontology "chloride channel activity" genes in a list with 486 annotated genes (all: 65/31850, PValue: 0.003157) ***
1416306_at	chloride channel calcium activated 3	23844
1449248_at	chloride channel 2	12724
1431261_at	chloride intracellular channel 5	224796
1439796_at	chloride channel calcium activated 6 /// similar to calcium activated chloride channel	545573 /// 99663
1447394_at	chloride channel calcium activated 6 /// similar to calcium activated chloride channel	545573 /// 99663
Found 5 Gene Ontology "calcium channel activity" genes in a list with 486 annotated genes (all: 115/31850, PValue: 0.031780) **
1417611_at	transmembrane protein 37	170706
1419615_at	transient receptor potential cation channel, subfamily V, member 6	64177
1438877_at	transient receptor potential cation channel, subfamily M, member 6	225997
1441679_at	Calcium channel, voltage-dependent, L type, alpha 1C subunit (Cacna1c), mRNA	12288
1460608_at	Calcium channel, voltage-dependent, N type, alpha 1B subunit (Cacna1b), mRNA	12287
Found 5 Gene Ontology "lipid transporter activity" genes in a list with 486 annotated genes (all: 128/31850, PValue: 0.046822) **
1417900_a_at	very low density lipoprotein receptor	22359
1418069_at	apolipoprotein C-II	11813
1419075_s_at	serum amyloid A 1	20208
1421262_at	lipase, endothelial	16891
1428025_s_at	phosphatidylinositol transfer protein, cytoplasmic 1	71795
Found 15 Gene Ontology "iron ion binding" genes in a list with 486 annotated genes (all: 550/31850, PValue: 0.022925) **
1417061_at	solute carrier family 40 (iron-regulated transporter), member 1	53945
1417750_a_at	solute carrier family 25, member 37	67712
1418113_at	cytochrome P450, family 2, subfamily d, polypeptide 10	13101
1419349_a_at	cytochrome P450, family 2, subfamily d, polypeptide 9	13105
1420393_at	nitric oxide synthase 2, inducible, macrophage	18126
1422699_at	arachidonate 12-lipoxygenase	11684
1423244_at	similar to Cyp2c40 protein	433247
1425069_at	cDNA sequence BC018285	223706
1425365_a_at	cytochrome P450, family 2, subfamily d, polypeptide 13	68444
1427945_at	dihydropyrimidine dehydrogenase	99586
1435853_at	RIKEN cDNA 9030605E09 gene	380997
1448683_at	cytochrome P450, family 2, subfamily d, polypeptide 26	76279
1448696_at	hephaestin	15203
1439947_at	cytochrome P450, family 11, subfamily a, polypeptide 1	13070
1452766_at	RIKEN cDNA 2900041A09 gene	72948
Found 10 Gene Ontology "sugar binding" genes in a list with 486 annotated genes (all: 337/31850, PValue: 0.035278) **
1419358_at	sortilin-related VPS10 domain containing receptor 2	81840
1419468_at	C-type lectin domain family 14, member a	66864
1428358_at	RIKEN cDNA 1810010M01 gene	69036
1448872_at	regenerating islet-derived 3 gamma	19695
1449268_at	glutamine fructose-6-phosphate transaminase 1	14583
1450551_x_at	killer cell lectin-like receptor, subfamily A, member 15	27423
1451440_at	chondrolectin	246048
1434111_at	latrophilin 2	99633
1439217_at	NACHT, LRR and PYD containing protein 9c	330490
1442074_at	gb:AI447438 /DB_XREF=gi:4303988 /DB_XREF=mr19b09.x1 /CLONE=IMAGE:597881 /FEA=EST /CNT=8 /TID=Mm.33887.1 /TIER=ConsEnd /STK=3 /UG=Mm.33887 /UG_TITLE=ESTs
Found 6 Gene Ontology "glycosaminoglycan binding" genes in a list with 486 annotated genes (all: 165/31850, PValue: 0.041490) **
1421228_at	chemokine (C-C motif) ligand 7	20306
1421262_at	lipase, endothelial	16891
1423760_at	CD44 antigen	12505
1437218_at	fibronectin 1	14268
1451440_at	chondrolectin	246048
1457823_at	cysteine rich protein 61	16007
Found 105 Gene Ontology "extracellular region" genes in a list with 486 annotated genes (all: 3950/31850, PValue: 0.000000) *********
1415806_at	plasminogen activator, tissue	18791
1415837_at	kallikrein 6	16612
1415938_at	serine peptidase inhibitor, Kazal type 3	20730
1416114_at	SPARC-like 1 (mast9, hevin)	13602
1416635_at	sphingomyelin phosphodiesterase, acid-like 3A	57319
1416777_at	CEA-related cell adhesion molecule 12	67315
1416783_at	tachykinin 1	21333
1416930_at	lymphocyte antigen 6 complex, locus D	17068
1417062_at	RIKEN cDNA 2810037C14 gene	67211
1417133_at	peripheral myelin protein	18858
1417232_at	claudin 2	12738
1417300_at	sphingomyelin phosphodiesterase, acid-like 3B	100340
1417382_at	ectonucleoside triphosphate diphosphohydrolase 5	12499
1417500_a_at	transglutaminase 2, C polypeptide	21817
1417809_at	solute carrier family 22 (organic cation transporter), member 18	18400
1417898_a_at	granzyme A	14938
1417900_a_at	very low density lipoprotein receptor	22359
1417936_at	chemokine (C-C motif) ligand 9	20308
1417991_at	deiodinase, iodothyronine, type I	13370
1418069_at	apolipoprotein C-II	11813
1418094_s_at	carbonic anhydrase 4	12351
1418215_at	meprin 1 beta	17288
1418283_at	claudin 4	12740
1418304_at	protocadherin 21	170677
1418309_at	tumor necrosis factor receptor superfamily, member 11b (osteoprotegerin)	18383
1418345_at	tumor necrosis factor (ligand) superfamily, member 13 /// tumor necrosis factor (ligand) superfamily, member 12-member 13	619441 /// 69583
1418374_at	FXYD domain-containing ion transport regulator 3	17178
1418405_at	hepatocyte growth factor activator	54426
1418626_a_at	clusterin	12759
1418857_at	solute carrier family 13 (sodium-dependent dicarboxylate transporter), member 2	20500
1418937_at	deiodinase, iodothyronine, type II	13371
1419075_s_at	serum amyloid A 1	20208
1419358_at	sortilin-related VPS10 domain containing receptor 2	81840
1419554_at	CD47 antigen (Rh-related antigen, integrin-associated signal transducer)	16423
1419595_a_at	gamma-glutamyl hydrolase	14590
1419728_at	chemokine (C-X-C motif) ligand 5	20311
1420352_at	protease, serine, 22	70835
1420400_at	seminal vesicle antigen-like 1	71578
1420541_at	retinol dehydrogenase 16	19683
1420653_at	transforming growth factor, beta 1	21803
1421161_at	betacellulin, epidermal growth factor family member	12223
1421228_at	chemokine (C-C motif) ligand 7	20306
1421262_at	lipase, endothelial	16891
1421443_at	G protein-coupled receptor 110	77596
1421489_a_at	RIKEN cDNA 2010106E10 gene	67715
1421614_at	zonadhesin	22635
1422352_at	mast cell protease 1	17224
1422541_at	protein tyrosine phosphatase, receptor type, M	19274
1422673_at	protein kinase C, mu	18760
1422749_at	lymphocyte antigen 6 complex, locus G6C	68468
1422869_at	c-mer proto-oncogene tyrosine kinase	17289
1423310_at	trophoblast glycoprotein	21983
1423323_at	tumor-associated calcium signal transducer 2	56753
1423635_at	bone morphogenetic protein 2	12156
1424245_at	carboxylesterase 2 /// similar to carboxylesterase 2	234671 /// 546098
1425120_x_at	RIKEN cDNA 1810023F06 gene	217845
1425122_at	open reading frame 9	52793
1425182_x_at	kallikrein 22 /// kallikrein 9	13646 /// 13648
1425934_a_at	UDP-Gal:betaGlcNAc beta 1,4-galactosyltransferase, polypeptide 4	56375
1426047_a_at	protein tyrosine phosphatase, receptor type, R	19279
1427019_at	protein tyrosine phosphatase, receptor type Z, polypeptide 1	19283
1427137_at	carboxylesterase 5	234673
1430388_a_at	sulfatase 2	72043
1431057_a_at	protease, serine, 23	76453
1432418_a_at	creatine kinase, mitochondrial 1, ubiquitous	12716
1436696_x_at	CEA-related cell adhesion molecule 11	66996
1437218_at	fibronectin 1	14268
1437846_x_at	beta-site APP-cleaving enzyme 2	56175
1438851_x_at	claudin 1	12737
1448482_at	solute carrier family 39 (metal ion transporter), member 8	67547
1448872_at	regenerating islet-derived 3 gamma	19695
1449091_at	claudin 8	54420
1449106_at	glutathione peroxidase 3	14778
1449195_s_at	chemokine (C-X-C motif) ligand 16	66102
1449375_at	carboxylesterase 6	102022
1449478_at	matrix metallopeptidase 7	17393
1449493_at	insulin-like 5	23919
1449496_at	RIKEN cDNA 2010109I03 gene	67038
1449952_s_at	transmembrane protease, serine 8 (intestinal)	30943
1449979_a_at	sparc/osteonectin, cwcv and kazal-like domains proteoglycan 3	72902
1449984_at	chemokine (C-X-C motif) ligand 2	20310
1450246_at	fucosyltransferase 2	14344
1450719_at	meprin 1 alpha	17287
1450988_at	leucine rich repeat containing G protein coupled receptor 5	14160
1451258_at	prostate stem cell antigen	72373
1451632_a_at	immunoglobulin heavy chain 1a (serum IgG2a)	380793
1451791_at	tissue factor pathway inhibitor	21788
1451912_a_at	fibroblast growth factor receptor-like 1	116701
1454138_a_at	serine threonine kinase 31	77485
1460227_at	tissue inhibitor of metalloproteinase 1	21857
1428435_at	mucin 2	17831
1429285_at	serine (or cysteine) peptidase inhibitor, clade A (alpha-1 antiproteinase, antitrypsin), member 9	71907
1430534_at	ribonuclease, RNase A family, 6	78416
1436200_at	LON peptidase N-terminal domain and ring finger 3	74365
1436755_at	inter-alpha (globulin) inhibitor H5	209378
1438148_at	gene model 1960, (NCBI)	330122
1441316_at	Wnt8B protein precursor (Wnt8B)	22423
1442074_at	gb:AI447438 /DB_XREF=gi:4303988 /DB_XREF=mr19b09.x1 /CLONE=IMAGE:597881 /FEA=EST /CNT=8 /TID=Mm.33887.1 /TIER=ConsEnd /STK=3 /UG=Mm.33887 /UG_TITLE=ESTs
1443491_at	Protein tyrosine phosphatase, receptor type, K, mRNA (cDNA clone IMAGE:3492261)	19272
1443602_at	Strain SJL/J interferon gamma receptor (Ifngr)	15979
1455577_at	Chemokine (C-C motif) ligand 28 (Ccl28), mRNA	56838
1456231_at	phospholipase A2, group III	237625
1457769_at	PREDICTED: histocompatibility 60 [Mus musculus], mRNA sequence	15101
1457823_at	cysteine rich protein 61	16007
1460465_at	RIKEN cDNA A930038C07 gene	68169
Found 96 Gene Ontology "extracellular space" genes in a list with 486 annotated genes (all: 3531/31850, PValue: 0.000000) ********
1415806_at	plasminogen activator, tissue	18791
1415837_at	kallikrein 6	16612
1415938_at	serine peptidase inhibitor, Kazal type 3	20730
1416114_at	SPARC-like 1 (mast9, hevin)	13602
1416635_at	sphingomyelin phosphodiesterase, acid-like 3A	57319
1416777_at	CEA-related cell adhesion molecule 12	67315
1416783_at	tachykinin 1	21333
1416930_at	lymphocyte antigen 6 complex, locus D	17068
1417062_at	RIKEN cDNA 2810037C14 gene	67211
1417133_at	peripheral myelin protein	18858
1417232_at	claudin 2	12738
1417300_at	sphingomyelin phosphodiesterase, acid-like 3B	100340
1417382_at	ectonucleoside triphosphate diphosphohydrolase 5	12499
1417809_at	solute carrier family 22 (organic cation transporter), member 18	18400
1417898_a_at	granzyme A	14938
1417900_a_at	very low density lipoprotein receptor	22359
1417936_at	chemokine (C-C motif) ligand 9	20308
1417991_at	deiodinase, iodothyronine, type I	13370
1418069_at	apolipoprotein C-II	11813
1418094_s_at	carbonic anhydrase 4	12351
1418215_at	meprin 1 beta	17288
1418283_at	claudin 4	12740
1418304_at	protocadherin 21	170677
1418309_at	tumor necrosis factor receptor superfamily, member 11b (osteoprotegerin)	18383
1418345_at	tumor necrosis factor (ligand) superfamily, member 13 /// tumor necrosis factor (ligand) superfamily, member 12-member 13	619441 /// 69583
1418374_at	FXYD domain-containing ion transport regulator 3	17178
1418405_at	hepatocyte growth factor activator	54426
1418626_a_at	clusterin	12759
1418857_at	solute carrier family 13 (sodium-dependent dicarboxylate transporter), member 2	20500
1418937_at	deiodinase, iodothyronine, type II	13371
1419358_at	sortilin-related VPS10 domain containing receptor 2	81840
1419554_at	CD47 antigen (Rh-related antigen, integrin-associated signal transducer)	16423
1419595_a_at	gamma-glutamyl hydrolase	14590
1419728_at	chemokine (C-X-C motif) ligand 5	20311
1420352_at	protease, serine, 22	70835
1420400_at	seminal vesicle antigen-like 1	71578
1420541_at	retinol dehydrogenase 16	19683
1420653_at	transforming growth factor, beta 1	21803
1421161_at	betacellulin, epidermal growth factor family member	12223
1421228_at	chemokine (C-C motif) ligand 7	20306
1421262_at	lipase, endothelial	16891
1421443_at	G protein-coupled receptor 110	77596
1421489_a_at	RIKEN cDNA 2010106E10 gene	67715
1421614_at	zonadhesin	22635
1422352_at	mast cell protease 1	17224
1422541_at	protein tyrosine phosphatase, receptor type, M	19274
1422673_at	protein kinase C, mu	18760
1422749_at	lymphocyte antigen 6 complex, locus G6C	68468
1422869_at	c-mer proto-oncogene tyrosine kinase	17289
1423323_at	tumor-associated calcium signal transducer 2	56753
1423635_at	bone morphogenetic protein 2	12156
1424245_at	carboxylesterase 2 /// similar to carboxylesterase 2	234671 /// 546098
1425120_x_at	RIKEN cDNA 1810023F06 gene	217845
1425122_at	open reading frame 9	52793
1425182_x_at	kallikrein 22 /// kallikrein 9	13646 /// 13648
1425934_a_at	UDP-Gal:betaGlcNAc beta 1,4-galactosyltransferase, polypeptide 4	56375
1426047_a_at	protein tyrosine phosphatase, receptor type, R	19279
1427019_at	protein tyrosine phosphatase, receptor type Z, polypeptide 1	19283
1427137_at	carboxylesterase 5	234673
1430388_a_at	sulfatase 2	72043
1431057_a_at	protease, serine, 23	76453
1432418_a_at	creatine kinase, mitochondrial 1, ubiquitous	12716
1436696_x_at	CEA-related cell adhesion molecule 11	66996
1437846_x_at	beta-site APP-cleaving enzyme 2	56175
1438851_x_at	claudin 1	12737
1448482_at	solute carrier family 39 (metal ion transporter), member 8	67547
1448872_at	regenerating islet-derived 3 gamma	19695
1449091_at	claudin 8	54420
1449106_at	glutathione peroxidase 3	14778
1449195_s_at	chemokine (C-X-C motif) ligand 16	66102
1449375_at	carboxylesterase 6	102022
1449493_at	insulin-like 5	23919
1449496_at	RIKEN cDNA 2010109I03 gene	67038
1449952_s_at	transmembrane protease, serine 8 (intestinal)	30943
1449979_a_at	sparc/osteonectin, cwcv and kazal-like domains proteoglycan 3	72902
1449984_at	chemokine (C-X-C motif) ligand 2	20310
1450246_at	fucosyltransferase 2	14344
1450719_at	meprin 1 alpha	17287
1450988_at	leucine rich repeat containing G protein coupled receptor 5	14160
1451258_at	prostate stem cell antigen	72373
1451632_a_at	immunoglobulin heavy chain 1a (serum IgG2a)	380793
1451791_at	tissue factor pathway inhibitor	21788
1451912_a_at	fibroblast growth factor receptor-like 1	116701
1454138_a_at	serine threonine kinase 31	77485
1460227_at	tissue inhibitor of metalloproteinase 1	21857
1429285_at	serine (or cysteine) peptidase inhibitor, clade A (alpha-1 antiproteinase, antitrypsin), member 9	71907
1430534_at	ribonuclease, RNase A family, 6	78416
1436755_at	inter-alpha (globulin) inhibitor H5	209378
1442074_at	gb:AI447438 /DB_XREF=gi:4303988 /DB_XREF=mr19b09.x1 /CLONE=IMAGE:597881 /FEA=EST /CNT=8 /TID=Mm.33887.1 /TIER=ConsEnd /STK=3 /UG=Mm.33887 /UG_TITLE=ESTs
1443491_at	Protein tyrosine phosphatase, receptor type, K, mRNA (cDNA clone IMAGE:3492261)	19272
1443602_at	Strain SJL/J interferon gamma receptor (Ifngr)	15979
1455577_at	Chemokine (C-C motif) ligand 28 (Ccl28), mRNA	56838
1456231_at	phospholipase A2, group III	237625
1457769_at	PREDICTED: histocompatibility 60 [Mus musculus], mRNA sequence	15101
1457823_at	cysteine rich protein 61	16007
1460465_at	RIKEN cDNA A930038C07 gene	68169
Found 64 Gene Ontology "plasma membrane" genes in a list with 486 annotated genes (all: 3064/31850, PValue: 0.006274) ***
1416034_at	CD24a antigen	12484
1416930_at	lymphocyte antigen 6 complex, locus D	17068
1417232_at	claudin 2	12738
1417382_at	ectonucleoside triphosphate diphosphohydrolase 5	12499
1417599_at	CD276 antigen	102657
1417611_at	transmembrane protein 37	170706
1417809_at	solute carrier family 22 (organic cation transporter), member 18	18400
1417828_at	aquaporin 8	11833
1417898_a_at	granzyme A	14938
1417900_a_at	very low density lipoprotein receptor	22359
1418283_at	claudin 4	12740
1418304_at	protocadherin 21	170677
1418345_at	tumor necrosis factor (ligand) superfamily, member 13 /// tumor necrosis factor (ligand) superfamily, member 12-member 13	619441 /// 69583
1418571_at	tumor necrosis factor receptor superfamily, member 12a	27279
1418754_at	adenylate cyclase 8	11514
1418857_at	solute carrier family 13 (sodium-dependent dicarboxylate transporter), member 2	20500
1419554_at	CD47 antigen (Rh-related antigen, integrin-associated signal transducer)	16423
[truncated: 1,918 more rows]
